# Supplementary material for: PML::RARA and GATA2 proteins interact via DNA templates to induce aberrant self-renewal in mouse and human hematopoietic cells
Source: Proc Natl Acad Sci U S A. 2024 Apr 22;121(18):e2317690121. doi: 10.1073/pnas.2317690121 (PMC11067031; doi:10.1073/pnas.2317690121)
Supplement: Supplementary file 2 — Dataset S01 (XLSX) [file pnas.2317690121.sd01.xlsx]

## Sheet: CHIP_CUT_V5-PR_mouse_+-1kb_gene
Genes within 1 kb of PML::RARA binding sites in mouse hematopoietic cells by both ChIP-seq and CUT&RUN (mm10)
PML::RARA binding sites			Gene within 1 kb
Chromosome	Start (bp)	End (bp)
1	13371391	13374663	Ncoa2
1	13373023	13375804	Ncoa2
1	13587961	13590543	Tram1
1	13658900	13662141	Lactb2
1	21959508	21962834	Kcnq5
1	36262964	36266120	Neurl3
1	36269480	36272260	Neurl3
1	36270461	36275249	Neurl3
1	36306105	36310892	Arid5a
1	36470003	36472898	Cnnm4
1	37298681	37301193	Inpp4a
1	37428403	37431181	Coa5
1	37428403	37431181	Unc50
1	38985891	38988817	Pdcl3
1	44118287	44121049	Kdelc1
1	44118287	44121049	Bivm
1	52707890	52710229	Mfsd6
1	52816081	52818949	Inpp1
1	55051180	55054414	Coq10b
1	55086412	55089565	Hspe1
1	55086412	55089565	Hspd1
1	64736487	64739992	Fzd5
1	66815933	66818342	Kansl1l
1	74123436	74126190	Rufy4
1	74123436	74126190	Tns1
1	74294067	74297142	Tmbim1
1	74294067	74297142	Pnkd
1	74390722	74393430	Ctdsp1
1	74395315	74398597	Ctdsp1
1	74504815	74507455	Cnot9
1	74504815	74507455	Usp37
1	75123599	75126395	Slc23a3
1	75123599	75126395	Nhej1
1	75167500	75170102	Zfand2b
1	75235060	75238126	Dnajb2
1	85959623	85962274	Gpr55
1	86262511	86265226	Armc9
1	87636027	87639523	Inpp5d
1	88700428	88703598	Arl4c
1	89068928	89071978	Sh3bp4
1	91051773	91054912	Lrrfip1
1	91068653	91070963	Lrrfip1
1	91412248	91414862	Hes6
1	92905706	92908589	Dusp28
1	106626004	106628706	Bcl2
1	106712699	106716101	Bcl2
1	120263689	120266600	Steap3
1	125559242	125562116	Slc35f5
1	131095158	131098528	Mapkapk2
1	131124952	131128047	Dyrk3
1	131753281	131756526	Slc26a9
1	131760156	131762744	Slc26a9
1	132006337	132009457	Elk4
1	132132055	132135272	Cdk18
1	133799908	133802587	Atp2b4
1	135129611	135132727	Ptpn7
1	135131269	135135121	Ptpn7
1	135133138	135135441	Ptpn7
1	135266561	135269635	Rnpep
1	136138948	136141599	Kif21b
1	151753804	151756761	Edem3
1	153084294	153087160	Nmnat2
1	153331549	153334890	Lamc1
1	156034394	156037767	Tor1aip1
1	156034394	156037767	Tor1aip2
1	156419594	156421996	Axdnd1
1	156614492	156616933	Abl2
1	161033301	161036434	Zbtb37
1	164247543	164250367	Slc19a2
1	165193004	165195576	Sft2d2
1	165699327	165702693	Rcsd1
1	166136897	166139651	Gpa33
1	167283691	167286339	Uck2
1	170173744	170176286	Uap1
1	170538372	170541209	Nos1ap
1	171326965	171330278	Dedd
1	171374585	171376939	Nectin4
1	171560140	171562671	Cd244a
1	171560707	171563188	Cd244a
1	172310807	172313437	Igsf8
1	172498398	172503398	Tagln2
1	172498398	172503398	Igsf9
1	172525082	172528356	Cfap45
1	177795186	177797841	Adss
1	178404443	178407818	Efcab2
1	180329095	180332177	Itpkb
1	180363082	180365963	Itpkb
1	180364104	180366812	Itpkb
1	180402745	180405052	Itpkb
1	180403226	180405638	Itpkb
1	180416127	180418435	Itpkb
1	180724666	180727131	Acbd3
1	180812368	180815434	H3f3a
1	180941121	180943778	Tmem63a
1	181150011	181152542	Cnih4
1	181210635	181213508	Wdr26
1	181369982	181372566	Cnih3
1	181445690	181448361	Cnih3
1	181840774	181844435	Lbr
1	182502466	182505509	Capn2
1	184732109	184734698	Hlx
1	189921282	189923868	Smyd2
1	191084206	191087089	Nsl1
1	191096624	191099243	Batf3
1	191181325	191183859	Atf3
1	191181885	191186092	Atf3
1	191717103	191719507	Lpgat1
1	192136924	192139669	Rcor3
10	5822797	5825770	Mtrf1l
10	5822797	5825770	Rgs17
10	11279628	11282451	Fbxo30
10	12867180	12869851	Utrn
10	12963009	12965466	Stx11
10	13964024	13967800	Hivep2
10	13965917	13968923	Hivep2
10	13981676	13985026	Hivep2
10	19013495	19015966	Tnfaip3
10	19014168	19016929	Tnfaip3
10	19590335	19593034	Ifngr1
10	19591089	19593843	Ifngr1
10	26797156	26800912	Arhgap18
10	40450576	40453248	Cdk19
10	41476124	41478451	Mical1
10	41808967	41811662	Cep57l1
10	41808967	41811662	Sesn1
10	42268352	42271071	Foxo3
10	42275312	42278481	Foxo3
10	42476560	42479622	Afg1l
10	59576591	59579835	Mcu
10	59588440	59591171	Mcu
10	59830791	59833571	Micu1
10	59895604	59898432	Dnajb12
10	59898326	59900934	Dnajb12
10	59950636	59953850	Ddit4
10	60276464	60279475	Psap
10	60394673	60397562	Cdh23
10	61474663	61477446	Lrrc20
10	62338116	62341707	Hk1
10	62499687	62502620	Srgn
10	62502352	62506672	Srgn
10	62540724	62543846	Kif1bp
10	62552322	62555444	Kif1bp
10	67283919	67286707	Nrbf2
10	67547686	67550742	Ado
10	69211159	69214482	A930033H14Rik
10	69211159	69214482	Rhobtb1
10	71346120	71349413	Ipmk
10	75119957	75122395	Bcr
10	75325289	75328019	Adora2a
10	75428314	75431040	Upb1
10	75428314	75431040	Gucd1
10	77530735	77533048	Itgb2
10	77531058	77533464	Itgb2
10	77580531	77583144	Pttg1ip
10	77582352	77585219	Pttg1ip
10	78243591	78245898	Trappc10
10	78296597	78299626	Agpat3
10	78463281	78466189	Pdxk
10	78573351	78576042	Ilvbl
10	79778965	79781815	Fstl3
10	79778965	79781815	Prss57
10	79876169	79878699	Prtn3
10	79876738	79879131	Prtn3
10	79907089	79910012	Med16
10	79913151	79915730	R3hdm4
10	79925608	79929120	Arid3a
10	79936091	79939375	Arid3a
10	79939314	79942137	Arid3a
10	79982125	79984623	Tmem259
10	79982738	79985639	Tmem259
10	79993414	79996206	Cnn2
10	79994948	79997695	Cnn2
10	79994948	79997695	Abca7
10	80015344	80018974	Abca7
10	80015344	80018974	Arhgap45
10	80031355	80034906	Arhgap45
10	80050119	80055341	Gpx4
10	80070049	80073167	Sbno2
10	80073886	80076976	Sbno2
10	80085464	80088211	Sbno2
10	80100478	80104624	Sbno2
10	80145519	80149643	Atp5d
10	80145519	80149643	Midn
10	80147671	80150559	Midn
10	80148585	80151120	Midn
10	80149186	80153683	Midn
10	80151707	80154516	Midn
10	80157257	80162140	Midn
10	80225403	80227714	Mum1
10	80259793	80263235	Gamt
10	80259793	80263235	Dazap1
10	80328834	80331136	Pcsk4
10	80328834	80331136	Reep6
10	80343069	80345856	Adamtsl5
10	80346883	80349818	Adamtsl5
10	80386491	80389438	Mex3d
10	80397209	80400325	Mbd3
10	80537409	80540203	Atp8b3
10	80674861	80679806	Mknk2
10	80691206	80694189	Mob3a
10	80693756	80696915	Mob3a
10	80694954	80698646	Mob3a
10	80699073	80703408	Izumo4
10	80699073	80703408	Mob3a
10	80753840	80758547	Dot1l
10	80756577	80759542	Dot1l
10	80757696	80760023	Dot1l
10	80761734	80765005	Dot1l
10	80773008	80775460	Dot1l
10	80899315	80902217	Timm13
10	80899315	80902217	Tmprss9
10	80899315	80902217	Lmnb2
10	80928584	80931725	Gadd45b
10	80966391	80968711	Gng7
10	81104823	81107764	Map2k2
10	81132491	81138779	Zbtb7a
10	81132491	81138779	Map2k2
10	81296454	81299296	Pip5k1c
10	81297484	81300233	Pip5k1c
10	81428284	81430970	Nfic
10	81428981	81431561	Nfic
10	81429878	81435355	Nfic
10	81522916	81525494	Gna15
10	81524018	81526538	Gna15
10	81559799	81562828	Aes
10	81599711	81602027	Tle6
10	81632548	81635019	Ankrd24
10	82621676	82624720	1190007I07Rik
10	82628576	82631391	Tdg
10	82694721	82700208	Hcfc2
10	82857567	82861985	Txnrd1
10	82990601	82993515	Chst11
10	83151158	83153937	Chst11
10	83336044	83339042	Slc41a2
10	84439293	84442549	Nuak1
10	84576311	84578611	Tcp11l2
10	86301408	86304018	Timp3
10	86301408	86304018	Syn3
10	86777194	86780126	Nt5dc3
10	86777194	86780126	Gm49358
10	88502603	88505277	Chpt1
10	93160318	93163975	Cdk17
10	95413858	95419205	Socs2
10	111162931	111166153	Osbpl8
10	111164195	111166769	Osbpl8
10	111504962	111508150	Phlda1
10	112000312	112004439	Glipr1
10	115361152	115363557	Tmem19
10	117709009	117711601	Mdm2
10	117844087	117847477	Rap1b
10	118867316	118870199	Dyrk2
10	118868253	118871158	Dyrk2
10	120111527	120114658	Helb
10	121473741	121478084	Rassf3
10	121585257	121588074	Tbk1
10	121585257	121588074	Xpot
10	127163674	127166281	B4galnt1
10	127164298	127167437	B4galnt1
10	127286720	127290518	Mbd6
10	127288524	127291743	Ddit3
10	127288524	127291743	Ddit3
10	127288524	127291743	Mbd6
10	127602664	127606064	Lrp1
10	127620157	127623512	Lrp1
10	127641440	127645176	Stat6
10	127665112	127670277	Nemp1
10	127665112	127670277	Nab2
10	128089914	128094528	Atp5b
10	128089914	128094528	Baz2a
10	128093265	128095934	Baz2a
10	128336571	128339283	Cs
10	128497778	128500085	Myl6b
10	128564830	128567560	Pa2g4
10	128564830	128567560	Erbb3
10	128671951	128675947	Suox
10	128746496	128749505	Pym1
10	128804367	128806686	Tmem198b
10	128804367	128806686	Dnajc14
11	3334424	3337217	Pik3ip1
11	4221097	4223778	Castor1
11	4233596	4238099	Osm
11	4236109	4239301	Osm
11	4259407	4261970	Lif
11	5060535	5063073	Gas2l1
11	5260377	5263072	Kremen1
11	5736150	5738459	Urgcp
11	5739688	5742676	Urgcp
11	5760965	5763542	Urgcp
11	6290586	6294067	Ogdh
11	6387873	6390442	Zmiz2
11	9116757	9119808	Upp1
11	18956167	18958482	Meis1
11	19922991	19927225	Spred2
11	19991678	19994180	Spred2
11	19996363	19999518	Spred2
11	20332142	20334828	Slc1a4
11	21369279	21372342	Ugp2
11	22857000	22861666	B3gnt2
11	22857000	22861666	Gm28048
11	23256289	23258600	Xpo1
11	23496839	23499358	Ahsa2
11	23768683	23772647	Rel
11	32356644	32359666	Sh3pxd2b
11	32531517	32534488	Efcab9
11	32531517	32534488	Stk10
11	32541352	32544068	Stk10
11	32562518	32565731	Stk10
11	32564222	32566538	Stk10
11	34770062	34772618	Dock2
11	46310917	46313589	Cyfip2
11	46453603	46456027	Havcr2
11	46465356	46468437	Havcr2
11	50129628	50133573	Tbc1d9b
11	50210248	50214467	Mgat4b
11	50210248	50214467	Sqstm1
11	51649294	51652133	N4bp3
11	51649294	51652133	D930048N14Rik
11	51754452	51758105	Sec24a
11	51854576	51858745	Jade2
11	52003126	52005435	Cdkl3
11	52045506	52048036	Cdkl3
11	52097322	52100430	Ppp2ca
11	52359532	52362135	Vdac1
11	53768699	53771810	Irf1
11	53792815	53796601	Gm12216
11	54027524	54029950	Slc22a4
11	54954727	54957143	Tnip1
11	55076245	55079156	Ccdc69
11	55096653	55099182	Gm2a
11	58321801	58324514	Zfp672
11	59420026	59422798	Snap47
11	60114062	60116374	Rai1
11	60140044	60142657	Rai1
11	60175370	60177977	Rai1
11	60221644	60224696	Srebf1
11	60351420	60354211	Drc3
11	60351420	60354211	Tom1l2
11	62465438	62468348	Pigl
11	62575189	62578081	Trpv2
11	65805092	65808535	Zkscan6
11	69095660	69100509	Per1
11	69365211	69367739	Chd3
11	69407483	69411623	Kdm6b
11	69409637	69413184	Kdm6b
11	69418587	69421169	Dnah2
11	69631459	69634371	Fxr2
11	69879521	69882583	Kctd11
11	69879521	69882583	Acap1
11	69899685	69902502	2810408A11Rik
11	69899685	69902502	Neurl4
11	69995705	69998537	Phf23
11	70538964	70541529	Pld2
11	70651135	70655217	Pfn1
11	70651135	70655217	Rnf167
11	70653224	70657499	Pfn1
11	70653224	70657499	Eno3
11	72605799	72608526	Ube2g1
11	72606529	72609695	Ube2g1
11	73023110	73025821	Camkk1
11	73046571	73049800	Ncbp3
11	74545480	74548503	Rap1gap2
11	74571731	74574042	Rap1gap2
11	74648132	74651628	Cluh
11	74828459	74834182	Mettl16
11	74828459	74834182	Mnt
11	74835996	74840457	Mnt
11	74958571	74961615	Smg6
11	75134654	75137977	Smg6
11	75136067	75138368	Smg6
11	75151750	75154564	Smg6
11	75166657	75170058	Hic1
11	75457784	75464141	Tlcd2
11	75508709	75511536	Rilp
11	75508709	75511536	Prpf8
11	75529903	75533125	Slc43a2
11	75569923	75573497	Slc43a2
11	75652270	75655614	Myo1c
11	75678745	75681049	Crk
11	76585937	76590540	Abr
11	77490983	77494389	Git1
11	77513525	77517029	Gm10392
11	77513525	77517029	Trp53i13
11	77513525	77517029	Abhd15
11	77784771	77787666	Gm10277
11	77784771	77787666	Myo18a
11	78114175	78116825	Fam222b
11	78176932	78180357	Tlcd1
11	78260201	78263388	2610507B11Rik
11	78344740	78347168	Unc119
11	78420546	78423127	Slc13a2
11	79058949	79061668	Ksr1
11	82844494	82847458	Rffl
11	82869065	82872490	Rffl
11	84178399	84181392	Acaca
11	84827705	84830444	Dhrs11
11	84868697	84872380	Ggnbp2
11	86483450	86485986	Rnft1
11	86580419	86584327	Vmp1
11	86585079	86588497	Vmp1
11	86591801	86594562	Vmp1
11	86755057	86758807	Cltc
11	86756827	86759840	Cltc
11	87458625	87461878	Tex14
11	87590326	87593432	Sept4
11	87590326	87593432	Mtmr4
11	88066527	88070686	Vezf1
11	88097881	88101201	Cuedc1
11	88106411	88108843	Cuedc1
11	88130821	88133658	Cuedc1
11	88144059	88147275	Cuedc1
11	88159595	88163105	Cuedc1
11	88162806	88166290	Cuedc1
11	94210911	94213227	Tob1
11	94326803	94329774	Ankrd40
11	95711582	95714113	Zfp652
11	95746997	95749853	Zfp652
11	95832810	95835437	Abi3
11	95832810	95835437	Zfp652
11	95833476	95836718	Abi3
11	95833476	95836718	Zfp652
11	96063519	96066043	Ube2z
11	96828414	96830716	Nfe2l1
11	96976104	96979130	Sp2
11	97185755	97189109	Kpnb1
11	97433516	97436443	Arhgap23
11	97434905	97437709	Arhgap23
11	97683946	97687066	Cisd3
11	97683946	97687066	Mllt6
11	97727376	97729934	Pip4k2b
11	97797483	97800938	Lasp1
11	97799008	97801442	Lasp1
11	97825481	97828088	Lasp1
11	97828943	97831373	Lasp1
11	98034886	98037595	Stac2
11	98772688	98775103	Nr1d1
11	98932241	98934547	Rara
11	98935801	98939672	Rara
11	98938262	98940982	Rara
11	98940435	98945267	Rara
11	98957355	98965780	Rara
11	100617855	100620366	Nkiras2
11	100617855	100620366	Dnajc7
11	101461646	101464442	Vat1
11	101462692	101467384	Vat1
11	101462692	101467384	Rnd2
11	101466815	101469241	Rnd2
11	101982750	101986082	Cfap97d1
11	101982750	101986082	Dusp3
11	102294648	102297985	Atxn7l3
11	102315688	102318514	Ubtf
11	102406481	102410252	Slc25a39
11	102429072	102431772	Grn
11	102431259	102433717	Grn
11	102465981	102468905	Itga2b
11	103169896	103172206	Fmnl1
11	103172786	103176606	Fmnl1
11	103245112	103247721	Map3k14
11	103265967	103268823	Map3k14
11	103685765	103688307	Gosr2
11	104628918	104631835	Itgb3
11	105179763	105182455	Tlk2
11	105180507	105182946	Tlk2
11	106065664	106067966	Taco1
11	106786901	106790438	Ddx5
11	106786901	106790438	Cep95
11	108221270	108224853	Prkca
11	109360221	109364028	Gna13
11	109362145	109365563	Gna13
11	109416496	109419217	9930022D16Rik
11	109417700	109422191	9930022D16Rik
11	109423887	109427253	Amz2
11	109471226	109475104	Slc16a6
11	109471226	109475104	Arsg
11	109610080	109613109	Wipi1
11	109649769	109652650	Prkar1a
11	113682021	113684883	Fam104a
11	113682021	113684883	D11Wsu47e
11	113732428	113735300	Cdc42ep4
11	114673815	114677385	Ttyh2
11	114675405	114677938	Ttyh2
11	114888963	114891758	Cd300a
11	115172568	115175132	Slc9a3r1
11	115611500	115614094	Mif4gd
11	115898632	115901173	Recql5
11	115898632	115901173	Smim5
11	116003716	116006629	Itgb4
11	116022793	116025539	H3f3b
11	116026745	116029318	H3f3b
11	116075463	116078314	Unc13d
11	116076399	116079580	Unc13d
11	116076399	116079580	Wbp2
11	116435715	116438461	Ubald2
11	116530733	116533129	Sphk1
11	116614038	116616958	Rhbdf2
11	116614958	116618683	Rhbdf2
11	116841741	116844058	Jmjd6
11	116841741	116844058	Mettl23
11	116842103	116845195	Jmjd6
11	116842103	116845195	Mettl23
11	117241304	117244321	Sept9
11	117264230	117267652	Sept9
11	117317544	117320200	Sept9
11	117318583	117322027	Sept9
11	117333107	117335638	Sept9
11	117337519	117339919	Sept9
11	117778035	117782896	Tmc6
11	117778035	117782896	Tmc8
11	117780985	117783419	Tmc6
11	117780985	117783419	Tmc8
11	117967098	117971368	Socs3
11	118210289	118213245	Cyth1
11	118246590	118249971	Cyth1
11	119350925	119353525	Sgsh
11	119390426	119393521	Rnf213
11	119974786	119977366	Baiap2
11	120040801	120043502	Aatk
11	120346795	120351648	Actg1
11	120626680	120629352	Mafg
11	120627485	120631359	Mafg
11	120629371	120632451	Mafg
11	120630559	120634958	Mafg
11	120947326	120950586	Slc16a3
11	120948818	120952416	Slc16a3
11	120989190	120991712	Csnk1d
11	121672195	121674897	B3gntl1
11	121700977	121703509	Metrnl
11	121701868	121704856	Metrnl
12	3308300	3311189	Rab10
12	3570932	3573484	Dtnb
12	3571562	3574089	Dtnb
12	3854746	3857696	Dnmt3a
12	4476030	4478534	Ncoa1
12	16893007	16896145	Rock2
12	17689308	17692206	Hpcal1
12	32952482	32955211	Sypl
12	32953229	32955799	Sypl
12	40036973	40039294	Arl4a
12	51827845	51831672	Hectd1
12	54202025	54205260	Egln3
12	54860772	54864730	Cfl2
12	55490019	55494195	Nfkbia
12	70226445	70228919	Pygl
12	71829410	71832066	Daam1
12	72084385	72087202	L3hypdh
12	72084385	72087202	Jkamp
12	76531990	76535810	Plekhg3
12	76536351	76539009	Plekhg3
12	76551386	76554560	Plekhg3
12	78224784	78227647	Gphn
12	80111580	80115852	Zfp36l1
12	80433904	80436237	Dcaf5
12	80462038	80465042	Exd2
12	80788922	80791894	Susd6
12	81861288	81863851	Pcnx
12	84192577	84195496	Elmsan1
12	84283717	84286674	Ptgr2
12	85372108	85376628	Tmed10
12	85470905	85475691	Fos
12	85596590	85600397	Jdp2
12	85601421	85604405	Jdp2
12	85639372	85642299	Jdp2
12	85703712	85706529	Batf
12	85704537	85706842	Batf
12	86685150	86687949	Vash1
12	86685964	86688564	Vash1
12	86883002	86886507	Irf2bpl
12	91763037	91767609	Ston2
12	99466938	99469263	Foxn3
12	102281884	102284481	Rin3
12	102294086	102296671	Rin3
12	102365915	102368802	Rin3
12	102367071	102369610	Rin3
12	102467994	102470730	Golga5
12	103339852	103342551	Asb2
12	104234795	104237476	Serpina3g
12	104999252	105002247	Syne3
12	105007425	105011226	Syne3
12	108892354	108894669	Wars
12	108892354	108894669	Wdr25
12	110977211	110980552	Ankrd9
12	111163551	111166472	4930595D18Rik
12	111163551	111166472	Traf3
12	111164480	111167591	4930595D18Rik
12	111164480	111167591	Traf3
12	111376529	111379103	Cdc42bpb
12	111441437	111444298	Tnfaip2
12	111537480	111540229	Eif5
12	112587393	112590504	Inf2
12	112597806	112600904	Inf2
12	112618086	112621369	Adssl1
12	112627620	112630760	Adssl1
12	112672481	112675128	Akt1
12	112673193	112676816	Akt1
12	112916220	112919017	Jag2
12	116279286	116282585	Esyt2
12	118300009	118302762	Sp4
12	118300780	118303347	Sp4
13	13589148	13592097	Lyst
13	17803184	17806997	Cdk13
13	20089208	20092257	Elmo1
13	20090544	20092844	Elmo1
13	23571865	23576005	Hist1h2bg
13	23571865	23576005	Hist1h2bf
13	23571865	23576005	Hist1h2ad
13	23571865	23576005	Hist1h3d
13	23683127	23685985	Hist1h2ac
13	23683127	23685985	Hist1h2bc
13	23737628	23741228	Hist1h1c
13	23912572	23915247	Slc17a4
13	24759913	24763688	Gmnn
13	24830148	24833093	Acot13
13	24830148	24833093	Tdp2
13	29982582	29987105	E2f3
13	30544281	30546595	Uqcrfs1
13	30658795	30661584	Dusp22
13	30748027	30751868	Irf4
13	34992626	34995426	Eci2
13	37824799	37827484	Rreb1
13	37856283	37859057	Rreb1
13	40923013	40925452	Gcnt2
13	41365966	41368739	Nedd9
13	41380401	41383475	Nedd9
13	42049404	42053942	Hivep1
13	43207691	43210647	Gfod1
13	43214418	43217277	Gfod1
13	43249553	43252133	Gfod1
13	43267423	43270243	Gfod1
13	43302539	43305672	Gfod1
13	43558015	43562040	Mcur1
13	43560119	43562568	Mcur1
13	43783743	43786408	Cd83
13	43787657	43790299	Cd83
13	44732372	44735472	Jarid2
13	45000335	45002845	Dtnbp1
13	45962313	45964747	Atxn1
13	45963460	45966756	Atxn1
13	49080169	49082471	Wnk2
13	49185602	49189444	Ninj1
13	49190389	49192982	Ninj1
13	49204260	49206986	Card19
13	49212403	49215103	Card19
13	49214188	49217148	Card19
13	49241376	49244934	Susd3
13	49306363	49309242	Fgd3
13	51643573	51646136	Cks2
13	51644167	51646820	Cks2
13	51735019	51737904	Sema4d
13	51755449	51757884	Sema4d
13	51844355	51848333	Gadd45g
13	52977950	52983925	Nfil3
13	54788048	54790712	Tspan17
13	54788048	54790712	Eif4e1b
13	55210097	55213721	Nsd1
13	55509327	55512622	Pdlim7
13	55511490	55514040	Pdlim7
13	55512105	55514787	Pdlim7
13	59556261	59559332	Agtpbp1
13	63252235	63254584	2010111I01Rik
13	64310918	64314442	Aaed1
13	91222681	91225211	Atg10
13	94061749	94064544	Lhfpl2
13	95616855	95619818	F2r
13	95890197	95894173	Iqgap2
13	97196967	97199535	Hexb
13	100742971	100745854	Mrps36
13	101767156	101769929	Pik3r1
13	104285609	104288384	Adamts6
13	105292000	105294610	Rnf180
13	105292744	105295661	Rnf180
13	110393310	110396169	Plk2
14	7912452	7915197	Flnb
14	14344637	14348474	Il3ra
14	18237211	18239513	Nr1d2
14	18237618	18240507	Nr1d2
14	20701432	20704440	Chchd1
14	20792924	20795814	Camk2g
14	21074749	21077184	Adk
14	21499502	21502569	Kat6b
14	25479722	25482632	Zmiz1
14	25482828	25485441	Zmiz1
14	25515474	25518900	Zmiz1
14	25605180	25608243	Zmiz1
14	25767746	25770498	Zcchc24
14	25840947	25843561	Anxa11
14	26578322	26581097	Dennd6a
14	26636707	26639551	Arf4
14	30615672	30618300	Prkcd
14	30624261	30627793	Prkcd
14	31159556	31161870	Stab1
14	31828437	31831383	Ankrd28
14	32084205	32088119	Dph3
14	32084205	32088119	Oxnad1
14	32164078	32166798	Ncoa4
14	32783144	32786190	Tmem273
14	33246541	33249030	Arhgap22
14	34309311	34312184	Shld2
14	34309311	34312184	Glud1
14	36967735	36970036	Ccser2
14	40965399	40968762	Tspan14
14	45317451	45320218	Ero1l
14	45387457	45390200	Styx
14	45387457	45390200	Gnpnat1
14	47370843	47373356	Lgals3
14	47372688	47375897	Lgals3
14	49170832	49173230	Naa30
14	50869249	50872035	Tep1
14	51911916	51914910	Ndrg2
14	54359764	54363581	Oxa1l
14	54462885	54465838	Lrp10
14	54882030	54884455	Bcl2l2
14	54882030	54884455	Gm20521
14	55558292	55561479	A730061H03Rik
14	55558292	55561479	Dcaf11
14	55584031	55587367	Emc9
14	55680408	55683016	Tinf2
14	55883349	55886203	Cbln3
14	55883349	55886203	Khnyn
14	56260883	56263634	Gzmb
14	56810123	56813404	Zmym5
14	56811406	56814027	Zmym5
14	56884310	56888478	Zmym2
14	61438516	61441365	Kpna3
14	62758994	62762951	Ints6
14	63130787	63133199	Ctsb
14	63131202	63134121	Ctsb
14	65111591	65115319	Extl3
14	65357023	65360305	Zfp395
14	66275868	66278298	Ptk2b
14	70055200	70059456	Pebp4
14	70074430	70077905	Egr3
14	70332410	70335095	Slc39a14
14	73141608	73145278	Rcbtb2
14	73324543	73327602	Rb1
14	75843924	75847142	Tpt1
14	79299564	79303037	Rgcc
14	79425319	79427907	Kbtbd7
14	79479358	79483199	Wbp4
14	79479358	79483199	Elf1
14	87414821	87417325	Tdrd3
14	87415436	87417757	Tdrd3
14	102980505	102984553	Kctd12
14	103068676	103071943	Cln5
14	103097636	103100275	Fbxl3
14	105895476	105898189	Spry2
14	105896347	105898760	Spry2
14	118656819	118659756	Abcc4
14	118794948	118798174	Cldn10
14	121377230	121380710	Stk24
14	121796379	121799559	Dock9
15	12428543	12431142	Pdzd2
15	25841805	25844821	Retreg1
15	25931411	25934919	Retreg1
15	27870455	27873845	Trio
15	31348794	31351506	Ankrd33b
15	36606518	36611429	Pabpc1
15	36791308	36794044	Ywhaz
15	36792110	36795898	Ywhaz
15	37006266	37008739	Zfp706
15	38297848	38302211	Klf10
15	38300396	38303188	Klf10
15	38516966	38519460	Azin1
15	38517574	38520707	Azin1
15	58821886	58824760	Tmem65
15	58887667	58890688	Rnf139
15	58887667	58890688	Gm49356
15	58887667	58890688	Tatdn1
15	59313650	59315952	Sqle
15	59647352	59649766	Trib1
15	64310647	64313171	Asap1
15	66814279	66816831	Sla
15	66814279	66816831	Tg
15	66968401	66971212	Ndrg1
15	67175303	67178547	St3gal1
15	73089238	73091776	Chrac1
15	73723587	73726725	Ptp4a3
15	73746854	73749758	Ptp4a3
15	76188831	76191159	Plec
15	76194659	76197716	Plec
15	76196859	76199554	Plec
15	76197666	76200628	Plec
15	76202620	76205503	Plec
15	76342577	76345141	Cyc1
15	76510491	76513396	Dgat1
15	76521875	76524701	Scrt1
15	76658719	76661551	Cyhr1
15	76658719	76661551	Kifc2
15	76877970	76880410	Zfp7
15	76877970	76880410	Gm49527
15	76924122	76926882	Zfp647
15	77839960	77844483	Myh9
15	78247457	78249762	Ncf4
15	78324146	78327698	Csf2rb
15	78447997	78450638	Tmprss6
15	78570195	78573367	Rac2
15	78571671	78574353	Rac2
15	78595919	78598440	Cyth4
15	78598029	78600560	Cyth4
15	78606587	78608939	Cyth4
15	78801776	78804084	Card10
15	78875239	78878021	Gga1
15	78893686	78897070	Gga1
15	78924498	78927832	Lgals1
15	78925951	78929503	Lgals1
15	78981627	78984929	Triobp
15	79107566	79110595	Micall1
15	79326907	79329630	Pla2g6
15	79434083	79436751	Csnk1e
15	79440455	79442904	Csnk1e
15	79616968	79620100	Fam227a
15	79686138	79690181	Josd1
15	79739532	79743848	Sun2
15	80115468	80118025	Syngr1
15	80116223	80118544	Syngr1
15	80232428	80235699	Mief1
15	80633474	80636687	Grap2
15	80637283	80640399	Grap2
15	81856736	81860408	Tob2
15	81870974	81873435	Phf5a
15	81870974	81873435	Aco2
15	81959749	81962199	Pmm1
15	81990036	81992337	Xrcc6
15	82014852	82017868	Xrcc6
15	82014852	82017868	Desi1
15	82340114	82342543	Pheta2
15	82340114	82342543	Smdt1
15	82340921	82343242	Pheta2
15	82340921	82343242	Smdt1
15	82968127	82970755	Tcf20
15	83561914	83564857	Tspo
15	83561914	83564857	Mcat
15	84191128	84193788	Samm50
15	84311993	84315211	Parvb
15	84986873	84989380	5031439G07Rik
15	86032977	86035500	Celsr1
15	86066501	86069230	Gramd4
15	86159917	86162545	Cerk
15	86184217	86187330	Cerk
15	88749606	88753247	Zbed4
15	88817839	88820552	Creld2
15	88817839	88820552	Alg12
15	88860776	88863604	Pim3
15	89074188	89077112	Trabd
15	94542239	94545021	Pus7l
15	94542239	94545021	Irak4
15	97749715	97752034	Rapgef3
15	97782988	97785458	Slc48a1
15	97815267	97818387	Hdac7
15	97819734	97823053	Hdac7
15	97824003	97826703	Hdac7
15	98520344	98522776	Kansl2
15	98830230	98832984	Kmt2d
15	98830230	98832984	Prkag1
15	98916591	98919257	Lmbr1l
15	98932822	98935747	Tuba1b
15	98932822	98935747	Gm49450
15	99028766	99031935	Tuba1c
15	99971681	99974786	Larp4
15	100467122	100470192	Letmd1
15	100613278	100616614	Dazap2
15	100686525	100688829	Cela1
15	100705005	100707706	Galnt6
15	100722361	100724915	Galnt6
15	100727971	100730852	Galnt6
15	102099244	102101903	Tns2
15	102202031	102204917	Csad
15	102202031	102204917	Zfp740
15	102229677	102232271	Itgb7
15	102242349	102247824	Rarg
15	102245850	102249765	Rarg
15	102277947	102280581	Mfsd5
15	102469226	102471638	Pcbp2
15	102519275	102522346	Tarbp2
15	103248890	103251532	Nfe2
15	103253964	103257296	Nfe2
15	103255334	103259610	Nfe2
15	103322445	103325301	Zfp385a
15	103338288	103341369	Zfp385a
16	3713052	3716206	Mefv
16	4592725	4595919	Glis2
16	4678145	4680983	Coro7
16	4678145	4680983	Dnaja3
16	10784026	10787345	Socs1
16	10991229	10994906	Litaf
16	11000730	11003197	Litaf
16	11454395	11457633	Snx29
16	20096859	20099443	Klhl24
16	20671499	20674475	Eif4g1
16	20714714	20719212	Polr2h
16	20714714	20719212	Clcn2
16	22435039	22437508	Etv5
16	23126457	23129220	Rfc4
16	24392302	24395090	Lpp
16	30062148	30067159	Hes1
16	30065438	30068437	Hes1
16	32098491	32101052	Cep19
16	32098491	32101052	Pigx
16	32429495	32432678	Pcyt1a
16	32432859	32435417	Pcyt1a
16	32443192	32445777	Pcyt1a
16	38398159	38400839	Pla1a
16	38451079	38454515	Adprh
16	44346082	44348860	Spice1
16	49853755	49856791	Cd47
16	49854809	49857229	Cd47
16	49855918	49859277	Cd47
16	55820177	55823926	Nfkbiz
16	70312655	70315836	Gbe1
16	78575432	78578686	D16Ertd472e
16	89972036	89974557	Tiam1
16	89984702	89987966	Tiam1
16	91043426	91045730	Paxbp1
16	91043769	91046594	Paxbp1
16	91371658	91374515	Ifnar2
16	91404646	91407072	Ifnar2
16	91404646	91407072	Gm21970
16	91404646	91407072	Il10rb
16	91405123	91408367	Ifnar2
16	91405123	91408367	Gm21970
16	91405123	91408367	Il10rb
16	91483925	91486691	Ifnar1
16	91544236	91548187	Ifngr2
16	91546190	91549198	Ifngr2
16	92619442	92622340	Runx1
16	92824197	92827611	Runx1
16	93710463	93713045	Dop1b
16	95433146	95436197	Erg
16	95438060	95441706	Erg
16	96081382	96084463	Brwd1
16	96126763	96129498	Hmgn1
17	5093516	5096082	Arid1b
17	5839459	5842413	Snx9
17	5840475	5842831	Snx9
17	6004380	6007852	Synj2
17	6006434	6009928	Synj2
17	6745490	6748464	Ezr
17	6959826	6962643	Tagap1
17	8146721	8149030	AC164314.2
17	8146721	8149030	Rnaset2a
17	8164042	8166960	Fgfr1op
17	8281722	8285781	Mpc1
17	12757028	12759522	Igf2r
17	12990222	12993949	Wtap
17	17622866	17625830	Lnpep
17	21651328	21653917	Zfp983
17	23674111	23676553	Tnfrsf12a
17	23674111	23676553	Hcfc1r1
17	23674724	23678653	Tnfrsf12a
17	23674724	23678653	Hcfc1r1
17	23725249	23728168	Pkmyt1
17	24350620	24353395	Abca17
17	24350620	24353395	Abca3
17	24695011	24697572	Gfer
17	24695011	24697572	Noxo1
17	24848568	24852034	Fahd1
17	24848568	24852034	Hagh
17	25831699	25834628	Jmjd8
17	25831699	25834628	Stub1
17	25831699	25834628	Rhbdl1
17	25831699	25834628	Gm20683
17	25832773	25835416	Stub1
17	25832773	25835416	Rhbdl1
17	25832773	25835416	Gm20683
17	25918717	25921602	Rab40c
17	26242500	26245351	Fam234a
17	26506735	26510186	Dusp1
17	26604632	26607474	Ergic1
17	26931935	26934367	Kifc5b
17	26931935	26934367	Phf1
17	26938533	26941086	Cuta
17	27055138	27057815	Itpr3
17	27055825	27058603	Itpr3
17	27553898	27558212	Hmga1
17	27556276	27559201	Hmga1
17	27586892	27589541	Nudt3
17	27586892	27589541	RPS10-NUDT3
17	27622218	27624897	Nudt3
17	27622218	27624897	RPS10-NUDT3
17	27819380	27822310	D17Wsu92e
17	27975322	27977722	Anks1
17	28006177	28008803	Anks1
17	28006968	28009929	Anks1
17	28011432	28014152	Anks1
17	28176181	28179002	Zfp523
17	28208103	28211007	Def6
17	28216659	28218963	Def6
17	28222260	28225530	Def6
17	28255334	28258329	Ppard
17	28279375	28281811	Ppard
17	28286660	28289057	Ppard
17	28289673	28292814	Ppard
17	28485042	28487736	Fkbp5
17	28514807	28517352	Fkbp5
17	28517064	28520086	Fkbp5
17	29092528	29096666	Cdkn1a
17	29112781	29115620	Rab44
17	29487869	29491273	Pim1
17	29489279	29492649	Pim1
17	29490730	29496099	Pim1
17	31222791	31225272	Ubash3a
17	33917973	33920905	Tapbp
17	33917973	33920905	Zbtb22
17	33997660	34001612	H2-K1
17	34025894	34029322	H2-Ke6
17	34025894	34029322	Slc39a7
17	34030547	34034418	Rxrb
17	34030547	34034418	Slc39a7
17	34117511	34121778	Brd2
17	34119849	34124469	Brd2
17	34209576	34212256	Gm15821
17	34209576	34212256	Tap2
17	34603155	34606897	Agpat1
17	34603155	34606897	Rnf5
17	34680055	34682794	Tnxb
17	34893076	34895392	Zbtb12
17	34893076	34895392	C2
17	34999414	35002451	Vars
17	35044951	35048313	Msh5
17	35047267	35050084	Clic1
17	35048115	35051666	Clic1
17	35050010	35053098	Clic1
17	35241618	35243946	Ddx39b
17	35261266	35265368	H2-D1
17	35378310	35381381	H2-Q4
17	35423526	35426524	H2-Q6
17	35437858	35440345	H2-Q7
17	35515390	35518452	Tcf19
17	35515390	35518452	Cchcr1
17	35819977	35826294	Ier3
17	35819977	35826294	Flot1
17	35835921	35838366	Tubb5
17	35864318	35868266	Ppp1r18
17	35864318	35868266	Nrm
17	35867667	35872085	Ppp1r18
17	35895605	35898576	Atat1
17	35895605	35898576	2310061I04Rik
17	35908711	35911407	Atat1
17	35908711	35911407	Mrps18b
17	44104198	44107115	Enpp4
17	45032504	45035058	Supt3
17	46158921	46162165	Gtpbp2
17	47503892	47506224	Ccnd3
17	47504253	47506706	Ccnd3
17	47506578	47509650	Ccnd3
17	47592190	47597039	Ccnd3
17	47627985	47631293	Gm20517
17	47627985	47631293	Usp49
17	47735893	47739633	Tfeb
17	48299798	48302371	Treml2
17	51178200	51180599	Tbc1d5
17	53568823	53571701	Kat2b
17	56460845	56463707	Ptprs
17	56470760	56474313	Ptprs
17	56624520	56626821	Lonp1
17	56716700	56719439	Vmac
17	56716700	56719439	Ndufa11
17	56995663	56998334	Clpp
17	56995663	56998334	Alkbh7
17	57059159	57061692	Slc25a23
17	57059159	57061692	Crb3
17	57248309	57251740	Gpr108
17	57248309	57251740	Trip10
17	66122568	66125039	Ddx11
17	70851367	70854017	Tgif1
17	71474396	71476715	Smchd1
17	74293690	74296834	Memo1
17	74488406	74490971	Yipf4
17	78416455	78418927	Fez2
17	83349480	83352190	Eml4
17	84186418	84189969	Zfp36l2
17	86751792	86755106	Epas1
17	86961112	86964762	Rhoq
17	87264774	87267468	Mcfd2
17	87280789	87284342	Ttc7
18	4352093	4354730	Map3k8
18	5333263	5336108	Zfp438
18	7607180	7610722	Mpp7
18	7625153	7628366	Mpp7
18	12235350	12238199	Npc1
18	32558325	32561359	Gypc
18	34857546	34863375	Egr1
18	35284783	35287177	Sil1
18	35729276	35731583	1700066B19Rik
18	35840140	35842996	Cxxc5
18	35848518	35850841	Cxxc5
18	35848891	35852309	Cxxc5
18	36677749	36680636	Sra1
18	36677749	36680636	Slc35a4
18	36733863	36736167	Tmco6
18	38295576	38298335	Rnf14
18	38417573	38420642	Ndfip1
18	38835223	38838079	Arhgap26
18	38991783	38994217	Arhgap26
18	39487888	39493042	Nr3c1
18	46523959	46526634	Fem1c
18	49977948	49980744	Tnfaip8
18	50027199	50029891	Tnfaip8
18	50029711	50033059	Tnfaip8
18	53266885	53269664	Snx24
18	53742594	53746423	Cep120
18	54901487	54903791	Zfp608
18	56706348	56709072	Lmnb1
18	60498679	60501754	Smim3
18	60501137	60503676	Smim3
18	62178505	62181489	Adrb2
18	62178505	62181489	Gm9949
18	65380593	65383234	Alpk2
18	66457282	66459927	Pmaip1
18	67287250	67291062	Impa2
18	67389130	67393162	Tubb6
18	67391258	67393565	Tubb6
18	67448081	67450757	Afg3l2
18	67773101	67776639	Seh1l
18	70567012	70569713	Mbd2
18	74777145	74781164	Acaa2
18	75278110	75280769	Dym
18	75365345	75367865	Smad7
18	75366071	75369071	Smad7
18	75455535	75458177	Ctif
18	75488305	75490642	Ctif
18	75501694	75504534	Ctif
18	77773140	77775762	Atp5a1
18	80706381	80709572	Nfatc1
18	82534083	82536601	Mbp
18	82908379	82911326	Zfp516
18	82912977	82915701	Zfp516
18	84086274	84089582	Zadh2
18	84086274	84089582	Tshz1
19	3320583	3325254	Cpt1a
19	3323303	3326722	Cpt1a
19	3849824	3852433	Chka
19	3905633	3909773	Ndufs8
19	3905633	3909773	Tcirg1
19	3911214	3914149	Ndufs8
19	3911214	3914149	Aldh3b1
19	3928655	3930957	Aldh3b1
19	3934095	3936566	Unc93b1
19	4098822	4102301	Cdk2ap2
19	4098822	4102301	Pitpnm1
19	4112842	4115160	Aip
19	4112842	4115160	Pitpnm1
19	4189739	4193287	Tbc1d10c
19	4189739	4193287	Ppp1ca
19	4299238	4301649	Grk2
19	4395974	4399102	Kdm2a
19	5271899	5274454	Sf3b2
19	5271899	5274454	Pacs1
19	5486899	5489773	Mus81
19	5487873	5491197	Mus81
19	5487873	5491197	Cfl1
19	5566090	5570223	Ap5b1
19	5688490	5691257	Pcnx3
19	5688490	5691257	Map3k11
19	5723581	5728055	Ehbp1l1
19	5742435	5745265	Ltbp3
19	5769953	5772666	Scyl1
19	5848138	5851160	Frmd8
19	5962768	5965383	Pola2
19	5987568	5990308	Capn1
19	6241034	6243588	Atg2a
19	6296676	6299497	Ehd1
19	6339011	6342577	Map4k2
19	6339011	6342577	Men1
19	6398100	6400807	Pygm
19	6398100	6400807	Rasgrp2
19	6919687	6923638	Catsperz
19	6919687	6923638	Esrra
19	6973324	6976077	Ppp1r14b
19	6977923	6981522	Fkbp2
19	6991400	6994115	Dnajc4
19	6991400	6994115	Nudt22
19	7018069	7021718	Fermt3
19	7018069	7021718	Stip1
19	7225560	7228291	Naa40
19	7265664	7269617	Rcor2
19	8927806	8931081	Eml3
19	8927806	8931081	Rom1
19	9981458	9984898	Fth1
19	10100532	10103376	Fads2
19	10840437	10843633	Slc15a3
19	12471539	12474771	Dtx4
19	16130971	16133733	Gnaq
19	21270768	21273456	Zfand5
19	22915765	22918160	Trpm3
19	29250230	29253167	Jak2
19	32273606	32278454	Sgms1
19	32387279	32389956	Sgms1
19	34191056	34195063	Stambpl1
19	36408529	36410935	Pcgf5
19	37433268	37437819	Hhex
19	37548957	37551654	Exoc6
19	37549669	37552447	Exoc6
19	41030032	41032535	Dntt
19	41330733	41333594	Pik3ap1
19	41337856	41340697	Pik3ap1
19	41380609	41383101	Pik3ap1
19	41480134	41484774	Lcor
19	41800863	41804617	Arhgap19
19	41979797	41983523	Ubtd1
19	41979797	41983523	Mms19
19	42127674	42130467	Avpi1
19	44292314	44296664	Scd2
19	45013436	45019284	Lzts2
19	45997028	45999679	Armh3
19	46339238	46342385	Mfsd13a
19	46498857	46503382	Trim8
19	46501453	46505807	Trim8
19	47729722	47732892	Sfr1
19	53141225	53144509	Add3
19	53527447	53530431	Dusp5
19	53528504	53531911	Dusp5
19	57103207	57105714	Ablim1
19	57115412	57118430	Ablim1
19	57131382	57133866	Ablim1
19	57359128	57362712	Fam160b1
19	57993287	57995691	Atrnl1
19	61224457	61229763	Csf2ra
2	6211893	6214526	Echdc3
2	10151482	10153942	Itih5
2	10151978	10154814	Itih5
2	11552511	11555443	Pfkfb3
2	13409519	13412389	Cubn
2	13572471	13574907	Vim
2	14054979	14057293	Hacd1
2	18055352	18058831	Mllt10
2	18991532	18994158	Pip4k2a
2	24974810	24977114	Mrpl41
2	24974810	24977114	Pnpla7
2	25193704	25196019	Tor4a
2	25421733	25424061	Fut7
2	25422069	25424824	Fut7
2	26020479	26022888	Ubac1
2	26482135	26484937	Notch1
2	26602761	26605967	Agpat2
2	26602761	26605967	Gm20532
2	26932221	26934943	Surf4
2	26932221	26934943	Stkld1
2	27024378	27026834	Slc2a6
2	27425455	27428210	Vav2
2	27474574	27477480	Brd3
2	28523256	28525923	Ralgds
2	28524170	28527891	Ralgds
2	29123864	29126771	Setx
2	29867888	29871536	Cercam
2	29964144	29966581	Sptan1
2	30414193	30416848	Ptpa
2	30414193	30416848	Crat
2	30805893	30809055	Ntmt1
2	31468978	31471298	Ass1
2	32258616	32261290	Uck1
2	32259336	32261872	Uck1
2	32286549	32289579	Swi5
2	32286549	32289579	Golga2
2	32605792	32610124	St6galnac6
2	32711452	32714984	Cdk9
2	33129539	33132519	Garnl3
2	33220286	33222992	Angptl2
2	33220286	33222992	Ralgps1
2	33466431	33469423	Zbtb43
2	33868993	33871688	Mvb12b
2	34405605	34408345	Mapkap1
2	34957005	34959524	Traf1
2	35460185	35462890	Ggta1
2	35660449	35662983	Dab2ip
2	35679359	35681945	Dab2ip
2	35897736	35900466	Ttll11
2	38534635	38537162	Nek6
2	38535193	38537748	Nek6
2	44925561	44928493	Gtdc1
2	57236960	57239819	Gpd2
2	59881196	59883816	Wdsub1
2	65237136	65239732	Cobll1
2	65237800	65240305	Cobll1
2	70824205	70826793	Tlk1
2	72977827	72981050	Sp3
2	72977827	72981050	Gm11084
2	73468948	73471733	Wipf1
2	75702364	75707144	Nfe2l2
2	75830518	75833731	Agps
2	84713816	84716734	Zdhhc5
2	91080987	91084846	Spi1
2	91962577	91965084	Dgkz
2	93013519	93016059	Prdm11
2	93186261	93189175	Trp53i11
2	93457758	93460960	Cd82
2	93459555	93463832	Cd82
2	103654649	103657223	Abtb2
2	103795132	103797880	Caprin1
2	103795901	103798984	Caprin1
2	104026455	104029188	4931422A03Rik
2	104026455	104029188	Fbxo3
2	112264282	112267180	Slc12a6
2	112264282	112267180	Gm21985
2	119206869	119210485	Dnajc17
2	119206869	119210485	Zfyve19
2	121412536	121415099	Catsper2
2	121412536	121415099	Pdia3
2	121447719	121450530	Serinc4
2	121447719	121450530	Serf2
2	127334896	127337879	Dusp2
2	127721492	127723968	Mall
2	127759500	127761988	Nphp1
2	128124600	128127432	Bcl2l11
2	128126053	128129171	Bcl2l11
2	128942517	128945030	Zc3h8
2	128966646	128969306	Gm10762
2	128966646	128969306	Zc3h6
2	130282438	130285491	Idh3b
2	131208967	131211706	Ap5s1
2	131490538	131493748	Smox
2	131508219	131511297	Smox
2	132028137	132031186	Rassf2
2	132576482	132579414	Gpcpd1
2	134642597	134645258	Tmx4
2	151971873	151974821	Fam110a
2	151972823	151975545	Fam110a
2	152104255	152107341	Srxn1
2	152226045	152228587	Csnk2a1
2	152331107	152334026	Rbck1
2	152395733	152398481	Sox12
2	152396647	152399453	Sox12
2	152397520	152400083	Sox12
2	152829339	152832509	Bcl2l1
2	153526749	153529910	Nol4l
2	153527921	153530735	Nol4l
2	154435090	154437549	Cbfa2t2
2	154611986	154615709	4930519P11Rik
2	154611986	154615709	Zfp341
2	154789597	154792104	Raly
2	154789597	154792104	a
2	155381083	155383504	Trp53inp2
2	156310990	156314049	Scand1
2	156310990	156314049	Cnbd2
2	156876723	156879142	Sla2
2	157005718	157008040	Dsn1
2	157070402	157072944	Soga1
2	157133806	157136985	Samhd1
2	157565286	157568842	Blcap
2	158132081	158134387	Tgm2
2	158132081	158134387	Rprd1b
2	158144170	158146689	Tgm2
2	158304954	158307899	Lbp
2	163228061	163230508	Tox2
2	163643054	163646561	Serinc3
2	164440113	164442575	Sdc4
2	164909897	164912669	Zfp335
2	165320303	165323189	Elmo2
2	165403802	165406743	Slc13a3
2	165991110	165994038	Ncoa3
2	166029447	166032019	Ncoa3
2	166030020	166032919	Ncoa3
2	166124579	166127385	Sulf2
2	166664315	166667523	Prex1
2	166711948	166715450	Prex1
2	166804233	166806884	Arfgef2
2	167061113	167064310	Znfx1
2	167347457	167351668	B4galt5
2	167420511	167423326	Slc9a8
2	167536821	167539376	Snai1
2	167630476	167633350	Ube2v1
2	167630476	167633350	Gm20431
2	167648121	167651924	Tmem189
2	167648121	167651924	Gm20431
2	167654447	167658110	Tmem189
2	167654447	167658110	Gm20431
2	167685382	167687810	Tmem189
2	167930877	167933557	Ptpn1
2	167948265	167951088	Ptpn1
2	168954050	168957616	Zfp64
2	169772650	169774956	Tshz2
2	170129408	170132696	Zfp217
2	173262454	173264971	Pmepa1
2	173275468	173277985	Pmepa1
2	174328572	174331530	Gm20721
2	174328572	174331530	Gnas
2	174329534	174332229	Gm20721
2	174329534	174332229	Gnas
2	174437610	174440299	Ctsz
2	174462460	174465390	Atp5e
2	174462460	174465390	Prelid3b
2	174471503	174474545	Prelid3b
2	180117275	180120859	Osbpl2
2	180454730	180457030	Slco4a1
2	180455036	180457502	Slco4a1
2	181186120	181189782	Ppdpf
2	181363832	181366901	Arfrp1
2	181363832	181366901	Zgpat
2	181457783	181460608	Zbtb46
3	9248914	9251637	Zbtb10
3	9249943	9252261	Zbtb10
3	9498190	9500949	Zfp704
3	22075587	22078628	Tbl1xr1
3	27192738	27195603	Nceh1
3	27583595	27586192	Fndc3b
3	27615474	27618481	Fndc3b
3	31091593	31095331	Skil
3	31093389	31097005	Skil
3	32509274	32512074	Zfp639
3	33798790	33801093	Ttc14
3	35752906	35755475	Atp11b
3	36473948	36477047	1810062G17Rik
3	36473948	36477047	Anxa5
3	36861826	36864494	4932438A13Rik
3	37418143	37421119	Nudt6
3	37418143	37421119	Spata5
3	40744092	40747284	Hspa4l
3	40948326	40951413	Larp1b
3	51339054	51342968	Elf2
3	51558420	51561380	Setd7
3	52100549	52104636	Maml3
3	58524306	58527101	Serp1
3	58524306	58527101	Eif2a
3	60499831	60502479	Mbnl1
3	65526541	65530784	Tiparp
3	65665087	65667627	Lekr1
3	65957093	65960087	Ccnl1
3	75555255	75557616	Pdcd10
3	75555255	75557616	Serpini1
3	79627112	79629884	4930579G24Rik
3	79627112	79629884	Etfdh
3	84037924	84041352	Tmem131l
3	84459715	84462529	Fhdc1
3	85885996	85889845	Glt28d2
3	85885996	85889845	Gm37240
3	87763947	87766554	Pear1
3	87909575	87912230	Hdgf
3	88335207	88337979	Tmem79
3	88335207	88337979	Smg5
3	88491323	88494406	Lmna
3	88508375	88511730	Lmna
3	88619758	88622490	Arhgef2
3	88620497	88623782	Arhgef2
3	89244430	89246957	Krtcap2
3	89244430	89246957	Trim46
3	89392381	89394992	Zbtb7b
3	89392995	89395918	Zbtb7b
3	90263659	90266275	Crtc2
3	90263659	90266275	Dennd4b
3	90264407	90268018	Dennd4b
3	90585764	90588768	S100a3
3	95291378	95295069	Mindy1
3	95657344	95660948	Mcl1
3	95941695	95944129	Anp32e
3	96102770	96105885	Otud7b
3	96219353	96222888	Hist2h2ab
3	96219353	96222888	Hist2h2ac
3	96219353	96222888	Hist2h2be
3	96219353	96222888	Bola1
3	96237482	96240817	Hist2h3c2
3	96237482	96240817	Hist2h2aa2
3	96245014	96248313	Hist2h2aa1
3	96245014	96248313	Hist2h3c1
3	96261267	96263808	Hist2h4
3	96261880	96264521	Hist2h4
3	96695755	96698204	Pias3
3	98065485	98068189	Notch2
3	101602693	101605989	Atp1a1
3	102994532	102997639	Sike1
3	103808338	103811026	Ap4b1
3	103808338	103811026	Gm43064
3	103808338	103811026	Dclre1b
3	104787557	104790087	Rhoc
3	105890805	105894499	Adora3
3	105890805	105894499	Tmigd3
3	105892645	105896600	Adora3
3	105892645	105896600	Tmigd3
3	108854194	108856764	Fndc7
3	108854911	108857347	Fndc7
3	116422251	116425529	Cdc14a
3	137956486	137959490	Dapp1
3	144201083	144203986	Lmo4
3	144717860	144720992	Sh3glb1
3	144719004	144721467	Sh3glb1
3	146498446	146501287	Gng5
3	146498446	146501287	Spata1
3	153942828	153946307	Acadm
4	11006237	11008970	Plekhf2
4	32238029	32241018	Bach2
4	32248147	32252371	Bach2
4	33246346	33250376	Pnrc1
4	40720808	40723905	Dnaja1
4	40817537	40819967	B4galt1
4	40851938	40855618	B4galt1
4	41134013	41136837	Ube2r2
4	41134845	41137332	Ube2r2
4	41772502	41774806	Ccl27a
4	43044350	43047367	Fam214b
4	43441124	43444192	Tesk1
4	43559194	43562248	Tln1
4	43560439	43563629	Tln1
4	43560439	43563629	Creb3
4	43655560	43657863	Hint2
4	43668128	43670806	Fam221b
4	43668128	43670806	Tmem8b
4	43963237	43965953	Glipr2
4	43970581	43973490	Glipr2
4	45406321	45409255	Slc25a51
4	45528871	45532479	Shb
4	46557551	46560000	Coro2a
4	46596433	46599104	Coro2a
4	47292608	47295076	Col15a1
4	47309853	47312240	Col15a1
4	47351969	47354573	Tgfbr1
4	53438980	53441513	Slc44a1
4	56864039	56866596	Ctnnal1
4	57293809	57296428	Ptpn3
4	59330715	59333647	Susd1
4	59547925	59550679	Ptbp3
4	59580385	59583136	Hsdl2
4	59805014	59808164	Snx30
4	62358843	62362482	Fkbp15
4	62358843	62362482	Slc31a1
4	62479399	62483060	Bspry
4	62500785	62503488	Hdhd3
4	62660088	62663463	Rgs3
4	63397958	63400984	Akna
4	86747351	86749838	Dennd4c
4	88721094	88723719	Gm26566
4	88721094	88723719	Klhl9
4	88758930	88761890	Gm13283
4	88761577	88764818	Gm13283
4	88792548	88795937	Gm13275
4	88804250	88807299	Gm13288
4	99928312	99931634	Pgm1
4	99928312	99931634	Itgb3bp
4	102568843	102572222	Pde4b
4	106793161	106795700	Acot11
4	107252128	107255032	Lrrc42
4	107252128	107255032	Hspb11
4	107551490	107554065	Glis1
4	107802328	107805258	Lrp8
4	109278804	109281665	Eps15
4	109665508	109668575	Cdkn2c
4	116052211	116054874	Nsun4
4	116299592	116302813	Gm49337
4	116299592	116302813	Pik3r3
4	118133115	118137269	Kdm4a
4	118133115	118137269	St3gal3
4	118408061	118410367	Med8
4	118408061	118410367	Szt2
4	118426844	118429808	Elovl1
4	119732318	119734884	Hivep3
4	120031385	120033911	Hivep3
4	120286761	120289067	Foxo6
4	124699244	124701842	Fhl3
4	124703707	124706469	Fhl3
4	124708010	124710318	Fhl3
4	124751460	124754102	Inpp5b
4	125120876	125125248	Zc3h12a
4	125126101	125129640	Zc3h12a
4	129007180	129010313	Ak2
4	129010523	129013394	Ak2
4	129187726	129190806	S100pbp
4	129187726	129190806	Yars
4	129233080	129235926	C77080
4	129574012	129576947	Fam167b
4	129809861	129813606	Ptp4a2
4	129818678	129821188	Ptp4a2
4	130911999	130914712	Laptm5
4	130912889	130915354	Laptm5
4	130913432	130916843	Laptm5
4	132073418	132076884	Gm10300
4	132073418	132076884	Epb41
4	132075732	132078776	Gm10300
4	132259328	132262928	Gmeb1
4	132420990	132423745	Phactr4
4	132562159	132564696	Ptafr
4	132562710	132565270	Ptafr
4	133011744	133014983	Ahdc1
4	133239927	133242515	Map3k6
4	133240587	133242893	Map3k6
4	133623754	133626784	Zdhhc18
4	133671121	133674749	Pigv
4	133753041	133755846	Arid1a
4	134127580	134130491	Sh3bgrl3
4	134127580	134130491	Ubxn11
4	134127580	134130491	Cep85
4	134352877	134355339	Slc30a2
4	134494309	134497572	Paqr7
4	134495589	134498824	Paqr7
4	134921382	134925050	Rsrp1
4	135118968	135122102	Runx3
4	135158552	135161800	Runx3
4	135271631	135274415	Clic4
4	135432434	135435411	Rcan3
4	136176182	136180308	E2f2
4	137355823	137358508	Cdc42
4	137608691	137611433	Usp48
4	137860523	137863413	Ece1
4	137870002	137872793	Ece1
4	138215428	138217729	Hp1bp3
4	138215785	138218088	Hp1bp3
4	139191330	139195380	Capzb
4	139197631	139201384	Capzb
4	140904385	140906906	Padi2
4	140959722	140963197	Sdhb
4	141097761	141100338	Spata21
4	141418481	141421356	Hspb7
4	141424594	141427442	Hspb7
4	141537192	141540951	Spen
4	141616141	141620172	Tmem82
4	141616141	141620172	Slc25a34
4	141791940	141794881	Casp9
4	141792897	141795225	Casp9
4	142078752	142081206	Tmem51
4	142125878	142128903	Kazn
4	145220227	145222897	Tnfrsf1b
4	145299009	145301877	Tnfrsf8
4	148107714	148110534	Draxin
4	148150126	148153215	Fbxo6
4	148150126	148153215	Fbxo44
4	148443386	148445950	Ubiad1
4	148447497	148450463	Mtor
4	149953961	149956496	Spsb1
4	150007234	150010261	H6pd
4	150086133	150089008	Gpr157
4	150235049	150238436	Eno1
4	150908416	150910971	Park7
4	150912936	150915792	Park7
4	150912936	150915792	Tnfrsf9
4	150922410	150925773	Tnfrsf9
4	150922410	150925773	Camta1
4	150925955	150929136	Tnfrsf9
4	150925955	150929136	Camta1
4	150963643	150966394	Camta1
4	151043564	151046231	Per3
4	151043564	151046231	Camta1
4	151861379	151863912	Camta1
4	152176417	152179242	Acot7
4	155125252	155128557	Morn1
4	155562209	155565404	Nadk
4	155733332	155736378	Tmem240
4	155733332	155736378	Ssu72
4	156196541	156199419	Agrn
4	156201099	156204106	AW011738
5	3476824	3479364	Cdk6
5	3500169	3503898	Cdk6
5	3645836	3649137	Gatad1
5	3669171	3671992	Tmbim7
5	21054602	21057375	Ptpn12
5	24392214	24395394	Abcb8
5	24422576	24427008	Cdk5
5	24422576	24427008	Slc4a2
5	24446571	24449095	Tmub1
5	24907366	24910423	Prkag2
5	25099558	25102556	Prkag2
5	25497783	25500318	Kmt2c
5	25498501	25500829	Kmt2c
5	31695954	31698458	Rbks
5	31695954	31698458	Babam2
5	31696502	31699673	Rbks
5	31696502	31699673	Babam2
5	32133472	32137127	Fosl2
5	32745182	32747620	Pisd
5	32745182	32747620	Gm20671
5	33272821	33276384	Ctbp1
5	33334781	33337331	Maea
5	33656924	33659540	Tmem129
5	33656924	33659540	Tacc3
5	33781032	33783911	Letm1
5	34168125	34170861	Haus3
5	34168125	34170861	Poln
5	34533779	34536773	Sh3bp2
5	34572176	34575327	Add1
5	34947763	34950744	Rgs12
5	35608632	35611121	Acox3
5	35671876	35674615	Htra3
5	35728112	35730417	Sh3tc1
5	36694250	36697303	D5Ertd579e
5	36987517	36990655	Wfs1
5	43231770	43235057	Cpeb2
5	48330065	48333335	5730480H06Rik
5	53265831	53268631	Smim20
5	53489531	53492187	Rbpj
5	53508360	53510905	Rbpj
5	53587628	53591751	Rbpj
5	63967597	63970203	Rell1
5	64229131	64231452	Tbc1d1
5	64801774	64804878	Klf3
5	65491303	65494284	Gm43552
5	65491303	65494284	Smim14
5	67305831	67308483	Slc30a9
5	76950175	76952820	Paics
5	76950175	76952820	Ppat
5	92276664	92279596	Naaa
5	96208178	96211172	Mrpl1
5	96995766	96999009	Bmp2k
5	100497503	100500053	Lin54
5	100524862	100527629	Cops4
5	100844804	100848090	Gpat3
5	103690832	103693484	Aff1
5	103752593	103755278	Aff1
5	105414389	105416968	Lrrc8b
5	105517791	105520877	Lrrc8c
5	105698254	105701225	Lrrc8d
5	105699346	105703248	Lrrc8d
5	107722994	107728078	Gfi1
5	110446962	110449981	Fbrsl1
5	112275180	112279732	Tpst2
5	112296071	112298579	Tpst2
5	112341985	112344488	Srrd
5	112341985	112344488	Hps4
5	113156055	113158719	2900026A02Rik
5	113163331	113166156	2900026A02Rik
5	113906674	113910298	Coro1c
5	113943907	113947326	Ssh1
5	113950648	113953882	Ssh1
5	113991190	113994534	Ssh1
5	113992605	113995063	Ssh1
5	114174577	114177318	Acacb
5	114370121	114372691	Kctd10
5	115515046	115517964	Pxn
5	115520453	115523839	Pxn
5	115529402	115531833	Pxn
5	115533144	115535447	Pxn
5	115533846	115536284	Pxn
5	115542463	115545155	Pxn
5	115563410	115566347	Rplp0
5	115563410	115566347	Gcn1l1
5	118036478	118039552	Tesc
5	120510015	120512957	Slc8b1
5	120516450	120519070	Slc8b1
5	120557739	120560064	Tpcn1
5	120559324	120562353	Tpcn1
5	120577118	120580476	Tpcn1
5	120586544	120589790	Iqcd
5	120586544	120589790	Tpcn1
5	120776526	120778979	Oas3
5	121339908	121342498	Hectd4
5	121582890	121585504	Aldh2
5	121709808	121712561	Atxn2
5	121832626	121835502	Sh2b3
5	121834125	121838045	Sh2b3
5	121836064	121838758	Sh2b3
5	122642758	122645931	P2rx7
5	122651288	122654816	P2rx7
5	122706223	122709436	P2rx4
5	123013687	123016646	Orai1
5	123127433	123130670	Rhof
5	123393329	123397167	Mlxip
5	123913777	123916250	Denr
5	123929596	123932195	Gm43518
5	123929596	123932195	Ccdc62
5	124015241	124017980	Vps37b
5	124017252	124020900	Vps37b
5	124424500	124427411	Sbno1
5	124444053	124448202	Kmt5a
5	124474191	124477156	Rilpl2
5	124475256	124479800	Rilpl2
5	124481732	124485031	Snrnp35
5	124551011	124554401	Ddx55
5	125057018	125059598	Ncor2
5	125073525	125076077	Ncor2
5	125178905	125181382	Ncor2
5	125339018	125342251	Scarb1
5	125387996	125392250	Gm10382
5	125387996	125392250	Ubc
5	125390276	125393895	Gm10382
5	125440412	125442724	Bri3bp
5	130169561	130173831	Rabgef1
5	134227069	134229855	Ncf1
5	134312174	134315072	Gtf2i
5	134313075	134316609	Gtf2i
5	134436401	134438817	Gtf2ird1
5	134531230	134534091	Clip2
5	135007606	135011286	Abhd11
5	135147983	135150971	Tbl2
5	135184644	135187612	Baz1b
5	135185643	135188666	Baz1b
5	135687106	135690278	Por
5	135933539	135936551	Ywhag
5	135961247	135964362	Ssc4d
5	136243768	136246704	Sh2b2
5	136455453	136457891	Cux1
5	136566038	136569179	Cux1
5	137682976	137685969	Agfg2
5	137740064	137742443	Nyap1
5	137740495	137743032	Nyap1
5	139148049	139151224	Dnaaf5
5	139148049	139151224	Prkar1b
5	139297635	139300769	Adap1
5	139370993	139373562	3110082I17Rik
5	139376405	139380319	3110082I17Rik
5	139376405	139380319	Gpr146
5	139379206	139382768	3110082I17Rik
5	139379206	139382768	Gpr146
5	139380945	139384747	3110082I17Rik
5	139380945	139384747	Gpr146
5	139402835	139406699	3110082I17Rik
5	139402835	139406699	C130050O18Rik
5	139732764	139735584	Micall2
5	139789540	139793482	Mafk
5	139792628	139795560	Mafk
5	139793627	139796559	Mafk
5	140264194	140266505	Mad1l1
5	140609417	140612485	Lfng
5	140614793	140618380	Lfng
5	140646931	140650767	Ttyh3
5	142400715	142403337	Foxk1
5	142904624	142907907	Actb
5	144220154	144222919	Tecpr1
5	144253510	144255945	Bri3
5	144254040	144257568	Bri3
5	144276116	144278776	Bri3
5	144276116	144278776	Baiap2l1
5	148341405	148343901	Slc7a1
5	149182807	149185718	Uspl1
5	149182807	149185718	Hmgb1
6	11906149	11909177	Ndufa4
6	11906149	11909177	Phf14
6	18846417	18849649	Lsm8
6	29210740	29213572	Impdh1
6	29214878	29217187	Impdh1
6	29528049	29530398	Irf5
6	29528418	29530822	Irf5
6	39333073	39335768	Slc37a3
6	39377818	39381504	Rab19
6	42348001	42351846	Zyx
6	48442517	48445751	Zfp467
6	48592018	48595421	Gm45021
6	48592018	48595421	Repin1
6	48592018	48595421	Gm44965
6	48600506	48603555	Gm45021
6	48600506	48603555	Gm44965
6	48600506	48603555	Zfp775
6	50595651	50598217	4921507P07Rik
6	52638576	52641719	Hibadh
6	57690948	57693251	Pyurf
6	67034346	67038720	Gadd45a
6	72139418	72141762	St3gal5
6	72354028	72356762	Tmem150a
6	82751948	82754934	Hk2
6	83454756	83458413	Tet3
6	86364308	86367203	Fam136a
6	86524862	86527768	Pcbp1
6	87188432	87191090	Antxr1
6	87741886	87744616	Efcc1
6	88196927	88200391	Gata2
6	88840418	88844078	Abtb1
6	88840418	88844078	Podxl2
6	89642817	89645774	Txnrd3
6	91711555	91714577	Slc6a6
6	92090167	92092632	Nr2c2
6	92090646	92093502	Nr2c2
6	99519979	99523456	Foxp1
6	99519979	99523456	Gm20696
6	99522297	99524601	Foxp1
6	99522297	99524601	Gm20696
6	108465062	108467683	Itpr1
6	108531018	108533338	Itpr1
6	108657221	108663027	Bhlhe40
6	108826778	108829701	Edem1
6	113075009	113078483	Setd5
6	113376381	113378891	Arpc4
6	113376381	113378891	Tada3
6	113652790	113656013	Irak2
6	113654082	113656411	Irak2
6	113695541	113698913	Tatdn2
6	114892192	114896027	Vgll4
6	115757778	115760917	Tmem40
6	115993620	115996399	Plxnd1
6	116454858	116457162	Alox5
6	117905699	117908745	Hnrnpf
6	119394557	119397589	Adipor2
6	120111403	120113728	Ninj2
6	120148537	120151255	Ninj2
6	120153568	120156376	Ninj2
6	120913241	120916562	Bid
6	120954958	120958437	Mical3
6	121213428	121216658	Tuba8
6	122741051	122743816	Slc2a3
6	124661046	124664344	Lpcat3
6	124711111	124713839	Emg1
6	124711111	124713839	Phb2
6	124731734	124734580	Ptpn6
6	124807359	124810929	Spsb2
6	124807359	124810929	Tpi1
6	124839127	124841579	Gnb3
6	124839127	124841579	P3h3
6	124929568	124932653	Mlf2
6	125094828	125097541	Chd4
6	125095570	125098258	Chd4
6	125162512	125165535	Gapdh
6	125163590	125167046	Gapdh
6	125165271	125167734	Gapdh
6	125312518	125315057	Ltbr
6	125479856	125483924	Cd9
6	125481953	125484941	Cd9
6	127149824	127153553	Ccnd2
6	129531625	129534259	Gabarapl1
6	134033980	134036290	Etv6
6	134034394	134037031	Etv6
6	135064177	135066731	Gprc5a
6	135360625	135364636	Emp1
6	143165555	143168806	Etnk1
6	145745021	145748415	Rassf8
6	146220450	146223424	Itpr2
6	146500534	146503593	Itpr2
6	149306707	149309783	Resf1
7	3288164	3290776	Myadm
7	3288164	3290776	Prkcg
7	3289005	3291577	Myadm
7	3289005	3291577	Prkcg
7	3692269	3695736	Tsen34
7	3692269	3695736	Mboat7
7	4739823	4742605	Kmt5c
7	6153753	6157628	Zfp787
7	13022124	13024576	Trim28
7	13301460	13304779	Lig1
7	16045139	16048115	Bicra
7	16203552	16206527	Dhx34
7	16206170	16208920	Dhx34
7	16249232	16253117	C5ar1
7	16251653	16255606	C5ar1
7	16284296	16286886	Ccdc9
7	16307428	16314382	Bbc3
7	16312448	16315552	Bbc3
7	16399518	16402219	Zc3h4
7	16841219	16844009	Prkd2
7	19083166	19085884	Dmpk
7	19264721	19268024	Vasp
7	19268168	19271843	Vasp
7	19714594	19717122	Tomm40
7	19714594	19717122	Nectin2
7	19748446	19751492	Nectin2
7	19814846	19818959	Bcl3
7	19820422	19825725	Bcl3
7	24368513	24371601	Kcnn4
7	24385718	24389397	Kcnn4
7	24461674	24464150	Plaur
7	24613546	24616218	Phldb3
7	25203977	25207162	Dedd2
7	25218262	25221173	Dedd2
7	25277896	25280395	Cic
7	25279506	25282122	Cic
7	25280380	25284895	Cic
7	25394464	25397400	Lipe
7	25631210	25634399	B3gnt8
7	25631210	25634399	Bckdha
7	25643114	25646640	Bckdha
7	25657524	25660314	Exosc5
7	25657524	25660314	Bckdha
7	25681930	25685544	B9d2
7	25685339	25688260	B9d2
7	25685339	25688260	Tgfb1
7	25686267	25691148	B9d2
7	25686267	25691148	Tgfb1
7	25710484	25713447	Ccdc97
7	25717716	25720173	Ccdc97
7	27165257	27168218	Egln2
7	27472258	27474916	Sertad3
7	27486038	27488649	Sertad1
7	27488532	27492477	Sertad1
7	27507040	27509438	Prx
7	27507518	27510026	Prx
7	28178868	28181307	Fbl
7	28178868	28181307	Dyrk1b
7	28374143	28378434	Zfp36
7	28376512	28381152	Zfp36
7	28806916	28809532	Hnrnpl
7	28807711	28810322	Hnrnpl
7	29209890	29213523	Catsperg1
7	29237081	29240299	Yif1b
7	30307147	30309661	Clip3
7	30307147	30309661	Alkbh6
7	30420102	30423424	Nfkbid
7	30954751	30957657	Usf2
7	31030600	31033359	Fxyd5
7	31125621	31128294	Scn1b
7	34228167	34230765	Gpi1
7	34228818	34231209	Gpi1
7	34229214	34233796	Gpi1
7	34311695	34314753	4931406P16Rik
7	34983590	34986071	Pepd
7	44853501	44856661	Akt1s1
7	45051945	45055617	Prr12
7	45051945	45055617	Prrg2
7	45081373	45084540	Rcn3
7	45135162	45137638	Gm45713
7	45135162	45137638	Flt3l
7	45458295	45461831	Ftl1
7	45458295	45461831	Bax
7	45459864	45462367	Ftl1
7	45459864	45462367	Bax
7	45487516	45489989	Dhdh
7	45487516	45489989	Tulp2
7	45523632	45526345	Ppp1r15a
7	45523632	45526345	Plekha4
7	45524359	45527742	Ppp1r15a
7	45524359	45527742	Plekha4
7	45566905	45569596	Hsd17b14
7	45703566	45706350	Car11
7	45703566	45706350	Dbp
7	45706648	45710037	Dbp
7	45706648	45710037	Sphk2
7	45715178	45717484	Rpl18
7	45715178	45717484	Sphk2
7	45919829	45922656	Emp3
[truncated: 448 more rows]
