# Supplementary material for: PML::RARA and GATA2 proteins interact via DNA templates to induce aberrant self-renewal in mouse and human hematopoietic cells
Source: Proc Natl Acad Sci U S A. 2024 Apr 22;121(18):e2317690121. doi: 10.1073/pnas.2317690121 (PMC11067031; doi:10.1073/pnas.2317690121)
Supplement: Supplementary file 3 — Dataset S02 (XLSX) [file pnas.2317690121.sd02.xlsx]

## Sheet: Sheet1
Genes within 1 kb of PML::RARA binding sites in human hematopoietic cells by ChIP-seq (hg38)
PML::RARA binding sites			Gene within 1 kb
Chromosome	Start (bp)	End (bp)
chr1	1181537	1184195	TTLL10
chr1	1211891	1214487	TNFRSF4
chr1	2299974	2302317	SKI
chr1	3453895	3456618	ARHGEF16
chr1	3773763	3776321	SMIM1
chr1	3774543	3776890	SMIM1
chr1	3898657	3901490	C1orf174
chr1	6027008	6029352	KCNAB2
chr1	6027524	6029870	KCNAB2
chr1	6911559	6913905	CAMTA1
chr1	6968061	6970421	CAMTA1
chr1	7952937	7955379	PARK7
chr1	8701925	8704514	RERE
chr1	8878020	8880449	ENO1
chr1	9538691	9541340	SLC25A33
chr1	10473695	10476376	PEX14
chr1	11735016	11737745	AGTRAP
chr1	11804221	11807047	CLCN6
chr1	11804221	11807047	MTHFR
chr1	11979185	11981825	MFN2
chr1	12087568	12090470	TNFRSF8
chr1	12167131	12169756	TNFRSF1B
chr1	12432304	12434805	VPS13D
chr1	16011593	16014261	HSPB7
chr1	16205195	16207567	ARHGEF19
chr1	18906524	18908854	IFFO2
chr1	18906524	18908854	AL080251.1
chr1	19324658	19327021	PQLC2
chr1	19596073	19598389	NBL1
chr1	19596073	19598389	MINOS1-NBL1
chr1	19596073	19598389	MINOS1
chr1	20184360	20187564	UBXN10
chr1	21333146	21335511	ECE1
chr1	21344520	21347049	ECE1
chr1	21668642	21671252	RAP1GAP
chr1	21903823	21906747	HSPG2
chr1	23367028	23369392	ZNF436
chr1	23524199	23526511	E2F2
chr1	23527239	23529552	E2F2
chr1	23958049	23960403	PNRC2
chr1	23958945	23961273	PNRC2
chr1	25615021	25617519	MAN1C1
chr1	26278743	26281340	CEP85
chr1	26278743	26281340	SH3BGRL3
chr1	26278743	26281340	UBXN11
chr1	26540363	26543653	RPS6KA1
chr1	26694299	26696659	ARID1A
chr1	27342283	27344609	SYTL1
chr1	27541551	27544247	AHDC1
chr1	27601150	27603510	AHDC1
chr1	27617410	27620136	FGR
chr1	27630650	27633009	FGR
chr1	27633116	27635476	FGR
chr1	27958877	27961208	SMPDL3B
chr1	27958877	27961208	XKR8
chr1	28153889	28156212	PTAFR
chr1	30755742	30758302	LAPTM5
chr1	30756593	30759030	LAPTM5
chr1	31064850	31067226	PUM1
chr1	31937375	31939727	PTP4A2
chr1	32349797	32352923	TSSK3
chr1	32816474	32818779	YARS
chr1	32816474	32818779	S100PBP
chr1	33349213	33351530	PHC2
chr1	34844455	34846800	SMIM12
chr1	35576046	35578377	TFAP2E
chr1	35768250	35770565	CLSPN
chr1	36321611	36324130	EVA1B
chr1	36321611	36324130	SH3D21
chr1	36372876	36375259	STK40
chr1	40038652	40041284	CAP1
chr1	40039415	40042211	CAP1
chr1	41240149	41243142	SCMH1
chr1	41737706	41740380	HIVEP3
chr1	43366594	43369560	ELOVL1
chr1	43388797	43391104	SZT2
chr1	43388797	43391104	MED8
chr1	44774240	44776564	RPS8
chr1	44806807	44809142	BTBD19
chr1	46197376	46199915	POMGNT1
chr1	47230867	47233642	TAL1
chr1	51315661	51317978	TTC39A
chr1	51518302	51520686	EPS15
chr1	54228357	54230722	SSBP3
chr1	54886388	54888776	DHCR24
chr1	61048929	61051364	NFIA
chr1	66738406	66740722	SGIP1
chr1	66751218	66753545	TCTEX1D1
chr1	67685144	67687535	GADD45A
chr1	75723313	75725864	ACADM
chr1	84505558	84507878	GNG5
chr1	84505558	84507878	SPATA1
chr1	86394356	86396666	ODF2L
chr1	88682933	88685253	PKN2
chr1	92484797	92487700	GFI1
chr1	109983810	109986157	AHCYL1
chr1	110337308	110339611	RBM15
chr1	111139136	111141636	DRAM2
chr1	111139136	111141636	CEPT1
chr1	111202001	111204464	DENND2D
chr1	111202001	111204464	CHI3L2
chr1	111202745	111205199	DENND2D
chr1	111202745	111205199	CHI3L2
chr1	111512536	111515039	TMIGD3
chr1	111514264	111517313	TMIGD3
chr1	111515364	111517713	TMIGD3
chr1	112699636	112701991	MOV10
chr1	112699636	112701991	RHOC
chr1	112954749	112957081	SLC16A1
chr1	145959496	145962114	ANKRD34A
chr1	145959496	145962114	AC243547.3
chr1	147171246	147173766	PRKAB2
chr1	149389184	149391587	NBPF19
chr1	150009702	150012023	OTUD7B
chr1	150547934	150550973	ADAMTSL4
chr1	151282162	151284636	ZNF687
chr1	151908273	151910937	THEM4
chr1	153535147	153537499	S100A6
chr1	153535147	153537499	S100A5
chr1	153544088	153547124	S100A4
chr1	153565463	153567787	S100A2
chr1	153944203	153947463	DENND4B
chr1	153945577	153947992	CRTC2
chr1	153945577	153947992	DENND4B
chr1	154181117	154183797	TPM3
chr1	154495971	154498279	SHE
chr1	155000887	155003204	ZBTB7B
chr1	155192514	155194865	MUC1
chr1	155975238	155977787	ARHGEF2
chr1	155977530	155979909	ARHGEF2
chr1	156125261	156127617	LMNA
chr1	156240896	156243266	BGLAP
chr1	156240896	156243266	PMF1-BGLAP
chr1	156499512	156502382	MEF2D
chr1	156659187	156661670	BCAN
chr1	156865268	156867638	NTRK1
chr1	156957326	156959683	ARHGEF11
chr1	157044853	157047312	ARHGEF11
chr1	159921764	159924101	TAGLN2
chr1	159923626	159926278	TAGLN2
chr1	161082391	161084762	NECTIN4
chr1	161720701	161723422	FCRLB
chr1	161725245	161728208	FCRLB
chr1	162371676	162374184	SPATA46
chr1	162371676	162374184	AL512785.2
chr1	162371676	162374184	C1orf226
chr1	164710777	164713780	PBX1
chr1	169892260	169894605	SCYL3
chr1	173867353	173869699	ZBTB37
chr1	180191143	180193529	QSOX1
chr1	180631428	180633746	XPR1
chr1	181088716	181091060	IER5
chr1	202142873	202145485	ARL8A
chr1	202158962	202161358	PTPN7
chr1	202159547	202161877	PTPN7
chr1	202160089	202162425	PTPN7
chr1	202160995	202163334	PTPN7
chr1	202614509	202616851	SYT2
chr1	203304429	203306772	BTG2
chr1	203672989	203675356	ATP2B4
chr1	204176175	204178535	REN
chr1	204294700	204297014	PLEKHA6
chr1	204295401	204297751	PLEKHA6
chr1	204359034	204361422	PLEKHA6
chr1	205668597	205671069	SLC45A3
chr1	207023364	207025932	C1orf116
chr1	221741819	221744130	DUSP10
chr1	225897961	225900488	LEFTY1
chr1	225897961	225900488	AL117348.2
chr1	225998611	226000962	SDE2
chr1	244833939	244836923	COX20
chr1	244969157	244972534	EFCAB2
chr1	246218478	246220835	SMYD3
chr1	248837196	248839740	ZNF672
chr10	5889279	5891930	ANKRD16
chr10	5889279	5891930	FBH1
chr10	6052902	6055232	IL2RA
chr10	6199707	6202045	PFKFB3
chr10	7407163	7409770	SFMBT2
chr10	8060925	8063266	GATA3
chr10	26859401	26861815	ABI1
chr10	29317502	29319860	LYZL1
chr10	30432743	30435097	MAP3K8
chr10	43435353	43437984	ZNF487
chr10	43454576	43456923	ZNF487
chr10	45418074	45420493	ALOX5
chr10	46022260	46024570	NCOA4
chr10	47383127	47385697	ZNF488
chr10	48305348	48307715	MAPK8
chr10	48305876	48308606	MAPK8
chr10	70602310	70604678	PRF1
chr10	71234268	71236734	UNC5B
chr10	71725111	71727731	C10orf105
chr10	71725111	71727731	CDH23
chr10	71745470	71747823	VSIR
chr10	71745470	71747823	CDH23
chr10	71747902	71750221	VSIR
chr10	71747902	71750221	CDH23
chr10	71796840	71799798	CDH23
chr10	72333354	72336259	DNAJB12
chr10	79077942	79080295	ZMIZ1
chr10	79092633	79094948	ZMIZ1
chr10	79136885	79139196	ZMIZ1
chr10	79148695	79151501	ZMIZ1
chr10	79177328	79180011	ZMIZ1
chr10	79239072	79241398	ZMIZ1
chr10	79285633	79287998	ZMIZ1
chr10	79412254	79414599	ZCCHC24
chr10	79434270	79436584	ZCCHC24
chr10	79444613	79446992	ZCCHC24
chr10	80203864	80206278	ANXA11
chr10	84327148	84329532	CCSER2
chr10	87093809	87096618	GLUD1
chr10	87093809	87096618	SHLD2
chr10	92689438	92691879	HHEX
chr10	96719558	96722097	PIK3AP1
chr10	96830922	96833316	LCOR
chr10	97319071	97321414	FRAT1
chr10	100997342	100999740	LZTS2
chr10	100998015	101000401	LZTS2
chr10	101060179	101062727	KAZALD1
chr10	102598945	102601315	SUFU
chr10	102642258	102644946	TRIM8
chr10	102645027	102647457	TRIM8
chr10	102659998	102662334	TRIM8
chr10	104253454	104255815	GSTO1
chr10	104325064	104327427	ITPRIP
chr10	110870778	110873165	PDCD4
chr10	119164274	119166658	SFXN4
chr10	124639758	124642062	FAM53B
chr10	124639758	124642062	AC068896.1
chr10	124646671	124649029	FAM53B
chr10	124646671	124649029	AC068896.1
chr10	125160102	125162706	CTBP2
chr10	127976625	127978948	PTPRE
chr10	132395072	132397861	PWWP2B
chr10	133277044	133280319	TUBGCP2
chr10	133371883	133374829	ECHS1
chr11	413476	416321	SIGIRR
chr11	415853	418347	SIGIRR
chr11	415853	418347	ANO9
chr11	558763	561703	RASSF7
chr11	558763	561703	LMNTD2
chr11	692902	695279	EPS8L2
chr11	692902	695279	DEAF1
chr11	775637	778178	GATD1
chr11	808092	810416	RPLP2
chr11	808092	810416	PIDD1
chr11	842951	845294	TSPAN4
chr11	1756421	1759509	AC068580.4
chr11	1756421	1759509	CTSD
chr11	2300803	2303516	C11orf21
chr11	2300803	2303516	TSPAN32
chr11	2465866	2468532	KCNQ1
chr11	2740578	2743082	KCNQ1
chr11	2777229	2780350	KCNQ1
chr11	3134649	3136951	OSBPL5
chr11	3152649	3155363	OSBPL5
chr11	3839569	3842512	RHOG
chr11	3854622	3857433	STIM1
chr11	6389133	6391459	SMPD1
chr11	9313488	9315818	TMEM41B
chr11	9572076	9574406	WEE1
chr11	10408321	10410671	AMPD3
chr11	17275234	17277542	NUCB2
chr11	18697454	18699789	TMEM86A
chr11	32433451	32435848	WT1
chr11	32434477	32436831	WT1
chr11	32891336	32893666	QSER1
chr11	32891741	32894655	QSER1
chr11	44567762	44570436	CD82
chr11	44765097	44767444	TSPAN18
chr11	47176487	47178904	ARFGAP2
chr11	47176487	47178904	PACSIN3
chr11	47358286	47360841	SPI1
chr11	47376990	47380072	SPI1
chr11	59766042	59768684	STX3
chr11	61331879	61334619	DDB1
chr11	61331879	61334619	TKFC
chr11	61826507	61828919	FADS1
chr11	61826507	61828919	FADS2
chr11	61833385	61836047	FADS2
chr11	62544465	62547412	AHNAK
chr11	63908090	63910962	MARK2
chr11	64006783	64009122	MACROD1
chr11	64206379	64209422	FERMT3
chr11	64239878	64243705	FKBP2
chr11	64266648	64269443	PLCB3
chr11	64303338	64305659	CATSPERZ
chr11	64303338	64305659	ESRRA
chr11	64303692	64306014	CATSPERZ
chr11	64303692	64306014	ESRRA
chr11	64304951	64307291	ESRRA
chr11	64610321	64612954	NRXN2
chr11	64741240	64743565	RASGRP2
chr11	64741871	64744470	RASGRP2
chr11	64742595	64744901	RASGRP2
chr11	64744024	64746467	RASGRP2
chr11	64744024	64746467	PYGM
chr11	64869594	64871908	EHD1
chr11	64893301	64895606	ATG2A
chr11	65381016	65383549	SLC25A45
chr11	65385685	65388049	FRMD8
chr11	65550685	65553763	LTBP3
chr11	65554788	65557295	LTBP3
chr11	65573262	65575591	SSSCA1
chr11	65573262	65575591	FAM89B
chr11	65574606	65577454	EHBP1L1
chr11	65637385	65639809	PCNX3
chr11	65637385	65639809	SIPA1
chr11	65651457	65653765	RELA
chr11	65661632	65664204	RELA
chr11	66335585	66338202	RIN1
chr11	66335585	66338202	BRMS1
chr11	67265114	67267480	GRK2
chr11	67275923	67278269	GRK2
chr11	67276324	67279120	GRK2
chr11	67402675	67405030	TBC1D10C
chr11	67402675	67405030	PPP1CA
chr11	67435474	67437829	PTPRCAP
chr11	67435474	67437829	CORO1B
chr11	68120445	68122933	CHKA
chr11	68270767	68273164	C11orf24
chr11	68816412	68818948	CPT1A
chr11	68838195	68840808	CPT1A
chr11	69054583	69057426	TPCN2
chr11	69063296	69065770	TPCN2
chr11	69296256	69298571	MYEOV
chr11	69297534	69299864	MYEOV
chr11	70396610	70398951	CTTN
chr11	70422982	70425337	CTTN
chr11	71786082	71788646	FAM86C1
chr11	72740429	72742772	ARAP1
chr11	73375075	73377446	RELT
chr11	73375548	73378304	RELT
chr11	74018350	74020672	C2CD3
chr11	75339560	75341921	ARRB1
chr11	75351231	75353554	ARRB1
chr11	76207776	76210106	WNT11
chr11	76208344	76210712	WNT11
chr11	76669645	76672349	LRRC32
chr11	77151263	77153585	MYO7A
chr11	78415790	78418403	GAB2
chr11	87036745	87039108	TMEM135
chr11	114058757	114061356	ZBTB16
chr11	114081889	114084203	ZBTB16
chr11	114399475	114401809	C11orf71
chr11	114399475	114401809	RBM7
chr11	114399475	114401809	AP002373.1
chr11	117511046	117513388	DSCAML1
chr11	119167697	119170484	NLRX1
chr11	119690072	119692450	NECTIN1
chr11	119693370	119695710	NECTIN1
chr11	125886894	125889229	HYLS1
chr11	130002083	130004414	PRDM10
chr12	171362	173982	IQSEC3
chr12	575150	577785	NINJ2
chr12	609251	611647	NINJ2
chr12	616638	618976	NINJ2
chr12	1690246	1692573	ADIPOR2
chr12	2689913	2692256	CACNA1C
chr12	4391423	4393762	AC008012.1
chr12	6334710	6337215	TNFRSF1A
chr12	6335578	6337945	TNFRSF1A
chr12	6336079	6338727	TNFRSF1A
chr12	6382711	6385395	LTBR
chr12	6613128	6615479	CHD4
chr12	6722994	6725309	COPS7A
chr12	6872198	6874639	SPSB2
chr12	6872198	6874639	LRRC23
chr12	6952338	6954974	PTPN6
chr12	6958064	6960421	PTPN6
chr12	6960111	6962624	PTPN6
chr12	7017757	7020063	LPCAT3
chr12	7017757	7020063	C1S
chr12	7107281	7109768	C1RL
chr12	7130546	7132927	CLSTN3
chr12	8948768	8951081	M6PR
chr12	8948768	8951081	KLRG1
chr12	30925446	30927786	TSPAN11
chr12	42236388	42238903	YAF2
chr12	42236388	42238903	PPHLN1
chr12	45727737	45730073	ARID2
chr12	47801461	47803814	HDAC7
chr12	47884145	47886497	VDR
chr12	48764931	48767488	ADCY6
chr12	48764931	48767488	TEX49
chr12	48955652	48957987	AC073610.3
chr12	48955652	48957987	ARF3
chr12	48971624	48973997	WNT10B
chr12	49091084	49093873	DHH
chr12	49662028	49664837	FMNL3
chr12	51024914	51027576	SLC11A2
chr12	51171640	51174215	TFCP2
chr12	51269111	51271775	DAZAP2
chr12	51269111	51271775	SMAGP
chr12	51322768	51325327	BIN2
chr12	51367863	51370221	GALNT6
chr12	51394467	51396809	SLC4A8
chr12	51424026	51426331	SLC4A8
chr12	52022502	52024894	NR4A1
chr12	53179411	53181738	CSAD
chr12	53179411	53181738	ZNF740
chr12	53219898	53222221	RARG
chr12	53220337	53222830	RARG
chr12	53323765	53326127	AAAS
chr12	53326415	53328739	SP7
chr12	53343890	53346605	SP7
chr12	53450783	53453213	PCBP2
chr12	54293217	54295825	NFE2
chr12	54294752	54297084	NFE2
chr12	54299968	54302308	NFE2
chr12	54299968	54302308	COPZ1
chr12	54303330	54305644	COPZ1
chr12	54305975	54308370	COPZ1
chr12	54389167	54391562	ZNF385A
chr12	55726145	55729832	CD63
chr12	55728099	55730434	CD63
chr12	55926705	55929093	PYM1
chr12	55926705	55929093	DGKA
chr12	56103223	56105545	AC034102.2
chr12	56103223	56105545	PA2G4
chr12	56103223	56105545	ERBB3
chr12	57226016	57228397	NXPH4
chr12	57459536	57462325	GLI1
chr12	57519445	57522390	DDIT3
chr12	57519445	57522390	AC022506.1
chr12	57519445	57522390	MBD6
chr12	57521181	57523511	DDIT3
chr12	57521181	57523511	MBD6
chr12	57934822	57937211	ATP23
chr12	64609998	64612316	RASSF3
chr12	67268164	67270495	CAND1
chr12	67646994	67649859	DYRK2
chr12	68806919	68809336	MDM2
chr12	68807620	68809973	MDM2
chr12	71685029	71687546	AC073612.1
chr12	71685029	71687546	TMEM19
chr12	75329043	75331354	CAPS2
chr12	76762913	76765297	ZDHHC17
chr12	89353115	89355458	DUSP6
chr12	93569558	93572354	SOCS2
chr12	93571346	93573693	SOCS2
chr12	95072346	95074723	NR2C1
chr12	96192544	96195452	ELK3
chr12	96398233	96400742	CDK17
chr12	101876050	101878661	DRAM1
chr12	103840414	103843119	NT5DC3
chr12	106954961	106957269	TMEM263
chr12	108837343	108839715	SSH1
chr12	108855092	108857402	SSH1
chr12	108856268	108858715	SSH1
chr12	111366554	111368922	PHETA1
chr12	111408836	111411189	SH2B3
chr12	111427902	111430248	SH2B3
chr12	111429072	111431781	SH2B3
chr12	111429800	111432336	SH2B3
chr12	111433827	111436904	SH2B3
chr12	111598357	111600854	ATXN2
chr12	112380631	112383711	HECTD4
chr12	113132091	113134408	RASAL1
chr12	117041359	117043688	TESC
chr12	117044436	117046746	TESC
chr12	117044747	117047410	TESC
chr12	120092751	120095148	RAB35
chr12	120092751	120095148	BICDL1
chr12	120241395	120243728	PXN
chr12	120468885	120471228	SRSF9
chr12	120468885	120471228	DYNLL1
chr12	121757107	121759936	TMEM120B
chr12	121788892	121791217	RHOF
chr12	121792403	121795494	RHOF
chr12	121799266	121801617	RHOF
chr12	123382586	123384918	KMT5A
chr12	123718455	123721150	ATP6V0A2
chr12	123971604	123973980	CCDC92
chr12	123971604	123973980	ZNF664
chr12	123971604	123973980	RFLNA
chr12	123971604	123973980	AC068790.8
chr12	124452388	124454835	NCOR2
chr12	124491977	124494342	NCOR2
chr12	124511646	124514337	NCOR2
chr12	124529924	124532540	NCOR2
chr12	131928359	131930799	PUS1
chr12	132487583	132490953	FBRSL1
chr13	20565839	20568574	IFT88
chr13	21060543	21062880	LATS2
chr13	27424809	27427174	GTF3A
chr13	28407148	28409475	FLT1
chr13	31198607	31200992	B3GLCT
chr13	32427142	32429514	N4BP2L1
chr13	36430330	36433572	CCNA1
chr13	40770162	40772465	MRPS31
chr13	40788277	40790607	SLC25A15
chr13	41059101	41061459	WBP4
chr13	41059101	41061459	ELF1
chr13	45339557	45341972	TPT1
chr13	45395372	45397684	SLC25A30
chr13	45846774	45849106	SIAH3
chr13	52158163	52160713	NEK3
chr13	60395078	60398110	TDRD3
chr13	75480772	75483782	TBC1D4
chr13	80340344	80342925	SPRY2
chr13	97975113	97977452	IPO5
chr13	98475544	98477864	STK24
chr13	98477183	98479531	STK24
chr13	110913143	110915715	ANKRD10
chr13	112688723	112691057	ATP11A
chr13	113723914	113726484	GRK1
chr13	114280340	114282660	UPF3A
chr14	20342089	20344412	PARP2
chr14	21043288	21045658	RNASE7
chr14	21043288	21045658	NDRG2
chr14	22847574	22850056	MMP14
chr14	24093288	24095953	NRL
chr14	24093288	24095953	PCK2
chr14	24112646	24115196	NRL
chr14	24112646	24115196	DCAF11
chr14	31206633	31209517	HECTD1
chr14	35402671	35405243	NFKBIA
chr14	39102053	39104400	SEC23A
chr14	49632723	49635082	DNAAF2
chr14	50230013	50233032	SOS2
chr14	60248470	60251039	PPM1A
chr14	64503023	64505364	ZBTB1
chr14	64503023	64505364	ZBTB25
chr14	64703114	64705529	PLEKHG3
chr14	68976791	68980057	ACTN1
chr14	69624423	69626747	SUSD6
chr14	73740468	73742839	ELMSAN1
chr14	73755617	73757973	ELMSAN1
chr14	75068081	75070679	ACYP1
chr14	75068081	75070679	ZC2HC1C
chr14	75146154	75148699	TMED10
chr14	90532020	90534918	TTC7B
chr14	90533141	90535967	TTC7B
chr14	90802803	90805127	TTC7B
chr14	91378288	91380743	CCDC88C
chr14	92650060	92652486	RIN3
chr14	92650498	92653313	RIN3
chr14	92656490	92658832	RIN3
chr14	92701697	92704033	LGMN
chr14	93044118	93046443	ITPK1
chr14	93113777	93117122	ITPK1
chr14	93744462	93746843	PRIMA1
chr14	93958451	93960786	ASB2
chr14	99480320	99482822	SETD3
chr14	99480320	99482822	CCNK
chr14	100239158	100241728	YY1
chr14	102508940	102511760	ANKRD9
chr14	103520069	103522414	CKB
chr14	103627180	103629554	KLC1
chr14	103627180	103629554	AL139300.1
chr14	103714186	103716573	XRCC3
chr14	103714186	103716573	ZFYVE21
chr14	103714186	103716573	KLC1
chr14	103846619	103849190	PPP1R13B
chr14	104794710	104797233	AKT1
chr15	30990047	30993265	MTMR10
chr15	40306775	40309690	PLCB2
chr15	40307907	40310225	PLCB2
chr15	40452981	40455343	BAHD1
chr15	41493249	41495771	ITPKA
chr15	41789702	41792017	MAPKBP1
chr15	43184517	43186911	TMEM62
chr15	43184517	43186911	CCNDBP1
chr15	45166409	45168739	SHF
chr15	45521831	45524168	SLC30A4
chr15	58769853	58772196	MINDY2
chr15	63502271	63504642	USP3
chr15	63833292	63835618	HERC1
chr15	64459975	64462571	ZNF609
chr15	67090214	67092551	SMAD3
chr15	67108626	67110937	SMAD3
chr15	69304415	69306812	PAQR5
chr15	72227578	72229922	PKM
chr15	72229225	72231643	PKM
chr15	72230153	72232477	PKM
chr15	74545185	74547500	ARID3B
chr15	74724843	74727222	CYP1A1
chr15	74936512	74938859	COX5A
chr15	75041917	75044273	PPCDC
chr15	75042533	75044852	PPCDC
chr15	75107568	75109922	PPCDC
chr15	75841811	75844709	UBE2Q2
chr15	80559637	80561973	ARNT2
chr15	80988195	80990532	MESD
chr15	81094685	81096993	CFAP161
chr15	81097995	81100527	CFAP161
chr15	89086606	89089221	ABHD2
chr15	89813911	89816350	ANPEP
chr15	89892593	89894937	AP3S2
chr15	89892593	89894937	C15orf38-AP3S2
chr15	90033417	90035821	ZNF710
chr15	90232780	90235441	CIB1
chr15	90232780	90235441	GDPGP1
chr15	90232780	90235441	AC091167.7
chr15	90954206	90956548	RCCD1
chr16	74835	77570	RHBDF1
chr16	74835	77570	MPG
chr16	83337	86091	MPG
chr16	83337	86091	NPRL3
chr16	251270	254015	FAM234A
chr16	251270	254015	AC004754.1
chr16	326245	328673	AXIN1
chr16	564789	567106	PRR35
chr16	564789	567106	NHLRC4
chr16	564789	567106	PIGQ
chr16	565133	568104	PRR35
chr16	565133	568104	NHLRC4
chr16	565133	568104	PIGQ
chr16	640610	642927	MCRIP2
chr16	641583	643955	MCRIP2
chr16	979733	982094	SOX8
chr16	979733	982094	LMF1
chr16	1307618	1310407	UBE2I
chr16	1650139	1653000	CRAMP1
chr16	1650139	1653000	AL031708.1
chr16	1982683	1985283	GFER
chr16	1982683	1985283	TBL3
chr16	1982683	1985283	NOXO1
chr16	2203756	2206397	MLST8
chr16	3019775	3023149	CLDN6
chr16	3019775	3023149	TNFRSF12A
chr16	3019775	3023149	HCFC1R1
chr16	3137305	3139844	ZNF213
chr16	3576265	3578871	NLRC3
chr16	4312839	4315152	GLIS2
chr16	4327141	4329617	GLIS2
chr16	10990786	10993132	CLEC16A
chr16	11075153	11077992	CLEC16A
chr16	11254816	11257390	SOCS1
chr16	11254816	11257390	RMI2
chr16	11741196	11743531	TXNDC11
chr16	11741806	11744132	TXNDC11
chr16	15997343	15999675	ABCC1
chr16	16021022	16023340	ABCC1
chr16	16073392	16075754	ABCC1
chr16	27229461	27232073	NSMCE1
chr16	27236776	27239151	NSMCE1
chr16	27400896	27403395	IL21R
chr16	28862239	28864545	SH2B1
chr16	28924088	28926916	RABEP2
chr16	28983628	28986957	LAT
chr16	28983628	28986957	SPNS1
chr16	29662161	29664559	SPN
chr16	29662161	29664559	AC009086.2
chr16	29665535	29668179	SPN
chr16	29665535	29668179	AC009086.2
chr16	29745068	29747419	C16orf54
chr16	30064065	30066627	AC093512.2
chr16	30064065	30066627	ALDOA
chr16	30122268	30124621	MAPK3
chr16	30368935	30371443	TBC1D10B
chr16	30368935	30371443	MYLPF
chr16	30697945	30700344	SRCAP
chr16	30947866	30950941	ORAI3
chr16	30947866	30950941	FBXL19
chr16	30948980	30951458	ORAI3
chr16	31104674	31106989	BCKDK
chr16	31353306	31356205	ITGAX
chr16	50280961	50283316	ADCY7
chr16	50667695	50670068	SNX20
chr16	53098572	53101048	CHD9
chr16	53129309	53131644	CHD9
chr16	57244101	57246419	ARL2BP
chr16	57535145	57538114	CCDC102A
chr16	57541319	57543745	ADGRG5
chr16	57543226	57545553	ADGRG5
chr16	57809215	57811726	KIFC3
chr16	66515582	66518495	AC010542.3
chr16	66515582	66518495	TK2
chr16	66872199	66874652	NAE1
chr16	67267243	67269577	SLC9A5
chr16	67277788	67281065	PLEKHG4
chr16	67536724	67539330	RIPOR1
chr16	67561050	67563357	CTCF
chr16	67845562	67847895	CENPT
chr16	67845562	67847895	NUTF2
chr16	68068833	68071202	DUS2
chr16	68073909	68076266	DUS2
chr16	68078956	68081324	DUS2
chr16	68355136	68357997	PRMT7
chr16	70427118	70429634	ST3GAL2
chr16	71894198	71896529	IST1
chr16	71894198	71896529	ZNF821
chr16	75073789	75076860	ZNRF1
chr16	81480385	81482713	CMIP
chr16	81841600	81844205	PLCG2
chr16	85170871	85173212	GSE1
chr16	85290525	85292859	GSE1
chr16	85320852	85323630	GSE1
chr16	85327145	85329577	GSE1
chr16	85376697	85379790	GSE1
chr16	85381027	85383384	GSE1
chr16	85462230	85464577	GSE1
chr16	85552263	85555208	GSE1
chr16	85560313	85562648	GSE1
chr16	85562547	85564896	GSE1
chr16	85570445	85572918	GSE1
chr16	85606397	85608783	GSE1
chr16	85614798	85617272	GSE1
chr16	87390621	87393199	FBXO31
chr16	87390621	87393199	MAP1LC3B
chr16	87463889	87466218	ZCCHC14
chr16	87853385	87855728	SLC7A5
chr16	88451203	88453517	ZFPM1
chr16	88451592	88454086	ZFPM1
chr16	88454286	88457205	ZFPM1
chr16	88463985	88466388	ZFPM1
chr16	88490658	88493082	ZFPM1
chr16	88496867	88499291	ZFPM1
chr16	88661876	88664292	MVD
chr16	88699998	88702345	RNF166
chr16	88811350	88813696	APRT
chr16	88953278	88955638	CBFA2T3
chr16	88976055	88978374	CBFA2T3
chr16	89488091	89491068	ANKRD11
chr16	89488091	89491068	SPG7
chr16	89720213	89723307	VPS9D1
chr16	89720213	89723307	ZNF276
chr16	89859905	89862242	SPIRE2
chr17	1196290	1199708	ABR
chr17	1647758	1650106	RILP
chr17	1648106	1650547	RILP
chr17	1648797	1651124	RILP
chr17	1648797	1651124	PRPF8
chr17	1715989	1718320	WDR81
chr17	1735480	1738136	WDR81
chr17	2074751	2077060	SMG6
chr17	2173864	2176239	SMG6
chr17	2391774	2394119	MNT
chr17	2395743	2398274	MNT
chr17	2398559	2401314	MNT
chr17	2789425	2792018	RAP1GAP2
chr17	2795234	2797557	RAP1GAP2
chr17	2811062	2813463	RAP1GAP2
chr17	2813156	2816399	RAP1GAP2
chr17	2904652	2907083	RAP1GAP2
chr17	3695027	3697468	P2RX5
chr17	3695027	3697468	P2RX5-TAX1BP3
chr17	3915190	3917666	P2RX1
chr17	3916473	3918831	P2RX1
chr17	3964066	3966473	ATP2A3
chr17	4505219	4507556	SPNS2
chr17	4933265	4935575	GP1BA
chr17	4933265	4935575	CHRNE
chr17	4948289	4951536	ENO3
chr17	4948289	4951536	PFN1
chr17	6426427	6428735	AIPL1
chr17	7251229	7253712	CTDNEP1
chr17	7251229	7253712	AC003688.1
chr17	7251229	7253712	ELP5
chr17	7335890	7338788	ACAP1
chr17	7833505	7837035	DNAH2
chr17	7837626	7840011	KDM6B
chr17	7843667	7845979	KDM6B
chr17	7855106	7857456	TMEM88
chr17	7855106	7857456	NAA38
chr17	7884820	7887200	CHD3
chr17	7884820	7887200	NAA38
chr17	8151274	8153643	PER1
chr17	8151274	8153643	AC129492.3
chr17	8162644	8165603	AC129492.3
chr17	8162644	8165603	VAMP2
chr17	8294533	8296854	SLC25A35
chr17	16284951	16287259	PIGL
chr17	17475832	17478258	MED9
chr17	17495028	17497685	RASD1
chr17	17782117	17784472	RAI1
chr17	17835140	17837533	SREBF1
chr17	19369581	19372170	B9D1
chr17	19976716	19979346	AKAP10
chr17	27569185	27571509	KSR1
chr17	27601816	27604491	KSR1
chr17	29154317	29156636	MYO18A
chr17	30969959	30972608	RNF135
chr17	35763020	35765421	C17orf50
chr17	35763020	35765421	TAF15
chr17	35763020	35765421	MMP28
chr17	36543743	36546552	GGNBP2
chr17	37358068	37360433	ACACA
chr17	37489077	37491441	DUSP14
chr17	38728992	38731339	MLLT6
chr17	38728992	38731339	CISD3
chr17	38748632	38750955	PCGF2
chr17	38868309	38871436	LASP1
chr17	38892415	38895025	LASP1
chr17	38897414	38900443	LASP1
chr17	39729049	39731797	MIEN1
chr17	39729049	39731797	ERBB2
chr17	40311275	40313620	RARA
chr17	40321320	40323638	RARA
chr17	40340379	40342748	RARA
chr17	40553194	40555561	CCR7
chr17	41688006	41690402	EIF1
chr17	41784339	41786692	JUP
chr17	41785329	41787681	JUP
chr17	42275191	42278696	STAT5B
chr17	42311203	42313717	STAT5A
chr17	42311203	42313717	STAT3
chr17	42311845	42314181	STAT5A
chr17	42311845	42314181	STAT3
chr17	42318860	42321180	STAT3
chr17	42553587	42555932	HSD17B1
chr17	42672797	42675634	PLEKHH3
chr17	43014663	43017036	VAT1
chr17	43250599	43252907	CCDC200
chr17	44094347	44097274	HDAC5
chr17	44217097	44220296	UBTF
chr17	44246557	44248872	SLC4A1
chr17	44502447	44504762	GPATCH8
chr17	45130885	45133257	PLCD3
chr17	45130885	45133257	ACBD4
chr17	45224989	45227362	FMNL1
chr17	45227991	45230309	FMNL1
chr17	45246179	45248889	FMNL1
chr17	45315656	45318327	MAP3K14
chr17	45489733	45492277	PLEKHM1
chr17	47218016	47220349	MYL4
chr17	47256710	47259342	ITGB3
chr17	47256710	47259342	AC068234.1
chr17	47322628	47324961	EFCAB13
chr17	47322628	47324961	AC068234.1
chr17	47648058	47650668	KPNB1
chr17	47694364	47696709	TBKBP1
chr17	47702166	47704539	TBKBP1
chr17	47840120	47842486	SCRN2
chr17	49514189	49516505	NGFR
chr17	49970672	49972999	DLX4
chr17	49971091	49973911	DLX4
chr17	50149765	50152435	PPP1R9B
chr17	50345035	50347695	XYLT2
chr17	50477612	50479973	RSAD1
chr17	50540844	50543201	EPN3
chr17	50540844	50543201	SPATA20
chr17	55749878	55752606	PCTP
chr17	57083982	57086548	AKAP1
chr17	57084602	57087137	AKAP1
chr17	57109884	57112235	AKAP1
chr17	59364584	59366898	YPEL2
chr17	59618169	59620512	CLTC
chr17	62651293	62653634	MRC2
chr17	63445694	63448448	CYB561
chr17	63841261	63844347	SMARCD2
chr17	64128785	64131149	ERN1
chr17	64384185	64386506	PECAM1
chr17	73191998	73194633	COG1
chr17	73290359	73292708	CDC42EP4
chr17	73290792	73293290	CDC42EP4
chr17	74429709	74432685	GPRC5C
chr17	74714219	74716574	RAB37
chr17	74737187	74739574	RAB37
chr17	74741161	74743489	RAB37
chr17	74745878	74748270	RAB37
chr17	74758437	74760819	SLC9A3R1
chr17	75288534	75290873	SLC25A19
chr17	75843101	75845432	UNC13D
chr17	75921466	75923783	AC087289.3
chr17	75921466	75923783	FBF1
chr17	75978095	75980728	ACOX1
chr17	75978095	75980728	TEN1
chr17	75978095	75980728	TEN1-CDK3
chr17	76384776	76387112	SPHK1
chr17	76725315	76727694	METTL23
chr17	76725315	76727694	JMJD6
chr17	77139329	77141739	SEC14L1
chr17	77371958	77374642	2023-09-09
chr17	77388442	77390806	2023-09-09
chr17	77399195	77402000	2023-09-09
chr17	77424051	77426419	2023-09-09
chr17	77444348	77446872	2023-09-09
chr17	78126245	78128564	TMC6
chr17	78129476	78131810	TMC8
chr17	78129476	78131810	TMC6
chr17	78130754	78133715	TMC8
chr17	78130754	78133715	TMC6
chr17	78780381	78783056	CYTH1
chr17	80145902	80148239	EIF4A3
chr17	80218970	80221470	SLC26A11
chr17	80218970	80221470	SGSH
chr17	81056005	81058380	BAIAP2
chr17	81284494	81286824	SLC38A10
chr17	81925608	81927986	MAFG
chr17	82064725	82067054	DUS1L
chr17	82211696	82214416	CCDC57
chr17	82271572	82273954	CSNK1D
chr17	82322497	82325213	SECTM1
chr18	711545	713979	ENOSF1
chr18	21598883	21601499	ESCO1
chr18	23258568	23261155	CABLES1
chr18	23258568	23261155	TMEM241
chr18	23451987	23454334	RIOK3
chr18	35240026	35242376	ZNF397
chr18	36518441	36520827	FHOD3
chr18	45686043	45688407	SLC14A1
chr18	48780227	48782552	CTIF
chr18	48827620	48830074	CTIF
chr18	48951252	48954134	SMAD7
chr18	49812009	49814563	ACAA2
chr18	49812009	49814563	AC090227.1
chr18	54222758	54225090	MBD2
chr18	62525429	62528031	ZCCHC2
chr18	77054118	77056554	MBP
chr18	77113668	77116031	MBP
chr18	79503690	79506298	NFATC1
chr18	79506092	79508443	NFATC1
chr18	79522972	79525315	NFATC1
chr19	487984	490561	MADCAM1
chr19	505060	507994	MADCAM1
chr19	505060	507994	TPGS1
chr19	509553	511873	TPGS1
chr19	530085	532495	CDC34
chr19	632119	634539	POLRMT
chr19	694324	696801	PRSS57
chr19	726122	728453	PALM
chr19	931941	934617	ARID3A
chr19	943047	945584	ARID3A
chr19	951449	954631	ARID3A
chr19	953745	956118	ARID3A
chr19	1063854	1066206	ARHGAP45
chr19	1063854	1066206	ABCA7
chr19	1067131	1069498	ARHGAP45
chr19	1068091	1070670	ARHGAP45
chr19	1204221	1206577	STK11
chr19	1247736	1250113	MIDN
chr19	1252248	1254725	MIDN
chr19	1259220	1261758	CIRBP
chr19	1265315	1267693	CIRBP
chr19	1382654	1384969	NDUFS7
chr19	1811621	1814258	ATP8B3
chr19	1940334	1942891	CSNK1G2
chr19	2031394	2033713	BTBD2
chr19	2084026	2086900	MOB3A
chr19	2167273	2169597	DOT1L
chr19	2167966	2170289	DOT1L
chr19	2262722	2265048	JSRP1
chr19	2280952	2283323	AC005258.1
chr19	2280952	2283323	PEAK3
chr19	2738019	2740559	AC006538.2
chr19	2738019	2740559	SLC39A3
chr19	2782105	2784650	SGTA
chr19	2976385	2978732	TLE6
chr19	3035374	3037678	TLE2
chr19	3274415	3277085	CELF5
chr19	3559404	3561745	MFSD12
chr19	3559755	3562115	MFSD12
chr19	3606509	3609631	TBXA2R
chr19	3682610	3685301	PIP5K1C
chr19	3697995	3700317	PIP5K1C
chr19	5127835	5130531	KDM4B
chr19	5129626	5132267	KDM4B
chr19	5134876	5137746	KDM4B
chr19	5686044	5688363	RPL36
chr19	5686044	5688363	HSD11B1L
chr19	6371275	6374276	ALKBH7
chr19	6737001	6739421	GPR108
chr19	6737001	6739421	TRIP10
chr19	8417051	8419391	2023-03-02
chr19	8486282	8488868	HNRNPM
chr19	8499263	8501790	PRAM1
chr19	8500694	8503322	PRAM1
chr19	8513117	8515475	ZNF414
chr19	10269297	10271605	ICAM1
chr19	10269727	10272135	ICAM1
chr19	10285745	10288253	ICAM4
chr19	10285745	10288253	ICAM1
chr19	10500965	10503434	KEAP1
chr19	10501562	10503950	KEAP1
chr19	10564729	10567506	KRI1
chr19	10564729	10567506	CDKN2D
chr19	10567747	10570360	CDKN2D
chr19	11335817	11338397	RAB3D
chr19	11338409	11340729	RAB3D
chr19	11527717	11530105	ECSIT
chr19	11577377	11579684	ACP5
chr19	11577377	11579684	ZNF627
chr19	12292825	12295142	ZNF44
chr19	12293608	12296008	ZNF44
chr19	12776596	12779608	HOOK2
chr19	12785128	12787857	HOOK2
chr19	12792734	12795067	JUNB
chr19	12792734	12795067	HOOK2
chr19	12907578	12909944	GCDH
chr19	12907578	12909944	SYCE2
chr19	13012329	13014683	NFIX
chr19	13050623	13052973	NFIX
chr19	13068388	13070795	NFIX
chr19	13095247	13097603	NFIX
chr19	13100299	13102984	LYL1
chr19	13101703	13104029	LYL1
chr19	13103349	13105953	TRMT1
chr19	13148427	13151133	STX10
chr19	13148427	13151133	IER2
chr19	13151555	13154663	IER2
chr19	13154515	13157176	IER2
chr19	13746729	13749057	CCDC130
chr19	13935181	13937534	PODNL1
chr19	14005944	14008257	RFX1
chr19	14070866	14073191	MISP3
chr19	14072367	14074678	MISP3
chr19	14439065	14441389	PKN1
chr19	14517581	14520208	DNAJB1
chr19	14517581	14520208	TECR
chr19	15123639	15126812	ILVBL
chr19	15468014	15470577	PGLYRP2
chr19	16094113	16096508	TPM4
chr19	16138717	16141085	HSH2D
chr19	16324097	16326617	KLF2
chr19	16370281	16372804	EPS15L1
chr19	16462918	16465517	EPS15L1
chr19	16875719	16878596	SIN3B
chr19	16887908	16890254	F2RL3
chr19	16888477	16891709	F2RL3
chr19	17244109	17247963	NR2F6
chr19	17244109	17247963	AC010646.1
chr19	17302156	17304520	ABHD8
chr19	17302156	17304520	MRPL34
chr19	17405309	17407653	BST2
chr19	17405309	17407653	MVB12A
chr19	17446732	17449978	TMEM221
chr19	17446732	17449978	AC010319.2
chr19	17495245	17497643	SLC27A1
chr19	17510015	17512630	PGLS
chr19	17511007	17513315	PGLS
chr19	17522359	17524662	FAM129C
chr19	17605409	17607927	UNC13A
chr19	17679186	17681719	UNC13A
chr19	17773961	17776587	FCHO1
chr19	18280399	18283685	JUND
chr19	18303937	18306324	LSM4
chr19	18340017	18342622	PGPEP1
chr19	18373317	18375926	GDF15
chr19	18415593	18418931	SSBP4
chr19	18435980	18438314	ISYNA1
chr19	18506107	18508459	ELL
chr19	18609462	18612326	TMEM59L
chr19	18730592	18732967	CRTC1
chr19	19404222	19406560	GATAD2A
chr19	33373033	33375357	CEBPG
chr19	35039956	35042318	SCN1B
chr19	35039956	35042318	HPN
chr19	35907270	35909651	TYROBP
chr19	38157746	38160053	SIPA1L3
chr19	38195260	38197637	SIPA1L3
chr19	38675378	38677732	ACTN4
chr19	38692778	38695243	ACTN4
chr19	38818233	38820542	ECH1
chr19	38818233	38820542	AC008982.1
chr19	39124777	39127332	PAK4
chr19	40419654	40422551	SERTAD1
chr19	40608843	40611193	LTBP4
chr19	41322624	41324979	TGFB1
chr19	41322624	41324979	CCDC97
chr19	41326508	41328893	TGFB1
chr19	41352657	41355040	B9D2
chr19	41352657	41355040	TGFB1
chr19	41352657	41355040	TMEM91
chr19	41352657	41355040	AC011462.1
chr19	43773443	43775860	KCNN4
chr19	44807371	44810122	BCAM
chr19	44855429	44858092	NECTIN2
chr19	44889529	44891841	TOMM40
chr19	45074573	45077476	ZNF296
chr19	45115683	45118495	PPP1R37
chr19	45115683	45118495	MARK4
chr19	45210686	45213057	EXOC3L2
chr19	45210686	45213057	MARK4
chr19	45243472	45245858	EXOC3L2
chr19	45243472	45245858	MARK4
chr19	45253480	45255828	MARK4
chr19	45454910	45457228	ERCC1
chr19	45507931	45510742	VASP
chr19	45640402	45642721	EML2
chr19	45642121	45644424	EML2
chr19	45668206	45670617	GIPR
chr19	45716400	45718735	FBXO46
chr19	47111225	47113564	ZC3H4
chr19	47111225	47113564	SAE1
chr19	47225111	47227832	BBC3
chr19	47225994	47228322	BBC3
chr19	47226612	47229660	BBC3
chr19	47608945	47611562	BICRA
chr19	48712888	48715554	MAMSTR
chr19	48751220	48753976	FUT1
chr19	49866370	49868730	PNKP
chr19	50266966	50269311	MYH14
chr19	50715798	50718469	SHANK1
chr19	51338990	51341297	VSIG10L
chr19	51365388	51367975	CLDND2
chr19	51365388	51367975	ETFB
chr19	51365388	51367975	AC008750.8
chr19	51366659	51368986	CLDND2
chr19	51366659	51368986	AC008750.8
chr19	51687093	51689662	SPACA6
chr19	51689378	51692089	SPACA6
chr19	53868399	53870731	MYADM
chr19	54207048	54209450	RPS9
chr19	54208513	54211150	RPS9
chr19	55040901	55043471	RDH13
chr19	55339031	55341589	KMT5C
chr19	55493237	55495585	SSC5D
chr19	55515958	55518676	SSC5D
chr19	55516713	55519367	SSC5D
chr19	56119312	56121726	ZNF787
chr19	58474699	58477397	ZNF324
chr19	58474699	58477397	ZNF446
chr19	58518494	58520883	ZBTB45
chr19	58557033	58559390	UBE2M
chr2	3557486	3559849	RNASEH1
chr2	6864044	6867283	CMPK2
chr2	6864044	6867283	RSAD2
chr2	10301372	10303768	HPCAL1
chr2	10331039	10333820	HPCAL1
chr2	10399414	10402273	HPCAL1
chr2	20592541	20594874	HS1BP3
chr2	20594331	20597011	HS1BP3
chr2	20665378	20667894	GDF7
chr2	24008698	24011363	MFSD2B
chr2	24083180	24085509	TP53I3
chr2	24083180	24085509	FAM228B
chr2	24916098	24918421	ADCY3
chr2	25293721	25296531	DNMT3A
chr2	27889210	27891544	MRPL33
chr2	27889210	27891544	RBKS
chr2	27889210	27891544	BABAM2
chr2	28543638	28545946	PLB1
chr2	28620186	28622507	PLB1
chr2	28624145	28626455	PLB1
chr2	29005698	29008023	TOGARAM2
chr2	29011376	29013706	TOGARAM2
chr2	30289763	30292086	LBH
chr2	37671487	37673928	CDC42EP3
chr2	38375614	38377935	ATL2
chr2	45649588	45652284	PRKCE
chr2	46541248	46543949	RHOQ
chr2	46541248	46543949	ATP6V1E2
chr2	47782154	47784817	MSH6
chr2	48313271	48315625	FOXN2
chr2	54573451	54575768	SPTBN1
chr2	60880089	60882820	REL
chr2	62194440	62196763	B3GNT2
chr2	63840562	63842924	UGP2
chr2	68773479	68776381	ARHGAP25
chr2	74146779	74149085	BOLA3
chr2	74528904	74531503	AUP1
chr2	74528904	74531503	HTRA2
chr2	86037471	86039859	POLR1A
chr2	96600686	96603072	KANSL3
chr2	96636768	96639533	KANSL3
chr2	99488448	99490906	REV1
chr2	99489126	99491513	REV1
chr2	99889597	99891953	AFF3
chr2	100290140	100292734	LONRF2
chr2	102068192	102070509	IL1R1
chr2	102735642	102737964	MFSD9
chr2	102735642	102737964	TMEM182
chr2	109212758	109215481	SH3RF3
chr2	111119392	111121723	BCL2L11
chr2	111697774	111700124	ANAPC1
chr2	112253607	112255967	ZC3H8
chr2	112274916	112277510	ZC3H6
chr2	112431738	112434437	RGPD8
chr2	112541309	112543736	TTL
chr2	112541309	112543736	POLR1B
chr2	112644437	112646930	SLC20A1
chr2	119222391	119224745	STEAP3
chr2	127063621	127066231	BIN1
chr2	128317877	128320487	HS6ST1
chr2	130354976	130357316	PTPN18
chr2	156332937	156335566	NR4A2
chr2	166374910	166377566	SCN9A
chr2	169572706	169575058	FASTKD1
chr2	174609666	174612006	WIPF1
chr2	174777601	174779979	CHRNA1
chr2	177262478	177264851	NFE2L2
chr2	189579296	189581636	SLC40A1
chr2	189579729	189582080	SLC40A1
chr2	190179194	190181899	C2orf88
chr2	190342682	190345015	INPP1
chr2	190342682	190345015	HIBCH
chr2	190533329	190536040	NEMP2
chr2	201115504	201118021	CFLAR
chr2	201117178	201119679	CFLAR
chr2	201450594	201452994	TRAK2
chr2	201450594	201452994	STRADB
chr2	207165170	207167782	KLF7
chr2	207768830	207771164	FZD5
chr2	208253047	208255556	IDH1
chr2	208264907	208267538	IDH1
chr2	208264907	208267538	PIKFYVE
chr2	218286237	218289008	PNKD
chr2	218286237	218289008	TMBIM1
chr2	218321903	218324264	PNKD
chr2	218366784	218369135	CATIP
chr2	218395937	218398378	SLC11A1
chr2	218395937	218398378	CTDSP1
chr2	218396617	218399284	SLC11A1
chr2	218396617	218399284	CTDSP1
chr2	218405164	218407849	CTDSP1
chr2	218980690	218983430	FEV
chr2	219278351	219280672	DNAJB2
chr2	219520154	219522471	ASIC4
chr2	219524870	219527246	ASIC4
chr2	231522521	231525193	NMUR1
chr2	231706737	231709477	PTMA
chr2	233165135	233167545	INPP5D
chr2	233384464	233386769	DGKD
chr2	238425838	238428145	ASB1
chr2	240024343	240026680	NDUFA10
chr2	240564797	240567160	RNPEPL1
chr2	240564797	240567160	ANKMY1
chr2	241607896	241610214	THAP4
chr20	670584	672943	SCRT2
chr20	670584	672943	AL121758.1
chr20	2749611	2752192	EBF4
chr20	5125729	5128045	PCNA
chr20	5125729	5128045	CDS2
chr20	5610056	5612373	GPCPD1
chr20	23349118	23351463	NXT1
chr20	31571815	31574334	HM13
chr20	32154202	32156516	TM9SF4
chr20	32538765	32541128	NOL4L
chr20	32580189	32582863	NOL4L
chr20	32581600	32583983	NOL4L
chr20	32651768	32654100	C20orf203
chr20	32651768	32654100	FO393400.1
chr20	33730984	33733332	ZNF341
chr20	35614845	35617600	SPAG4
chr20	35953464	35955844	SCAND1
chr20	35953464	35955844	CNBD2
chr20	38133001	38135870	TGM2
chr20	38142803	38145161	TGM2
chr20	38804077	38806412	PPP1R16B
chr20	41167002	41169311	PLCG1
chr20	43949235	43951579	TOX2
chr20	44027924	44031185	TOX2
chr20	44393591	44395914	HNF4A
chr20	45890058	45892374	NEURL2
chr20	45890058	45892374	CTSA
chr20	46007612	46009993	MMP9
chr20	46405178	46407617	ELMO2
chr20	48798708	48801078	PREX1
chr20	50671176	50673735	RIPOR3
chr20	51540093	51542714	NFATC2
chr20	51540814	51543292	NFATC2
chr20	57397241	57399687	RBM38
chr20	59041336	59043651	PRELID3B
chr20	59041724	59044150	PRELID3B
chr20	62356233	62358678	LAMA5
chr20	63536472	63538996	PTK6
chr20	63551818	63554188	FNDC11
chr20	63566055	63569869	HELZ2
chr20	63706782	63709104	ZGPAT
chr20	63706782	63709104	AL121845.3
chr20	63706782	63709104	ARFRP1
chr20	63830525	63833557	ZBTB46
chr21	36988697	36991413	HLCS
chr21	37266882	37269514	VPS26C
chr21	41166718	41169029	BACE2
chr21	42008476	42011106	ZBTB21
chr21	42512514	42514857	SLC37A1
chr21	44011577	44013919	TRAPPC10
chr21	44872694	44875182	PTTG1IP
chr21	45286953	45289299	POFUT2
chr21	45885059	45887980	PCBP3
chr21	46457349	46459744	DIP2A
chr22	18112632	18115247	TUBA8
chr22	18112632	18115247	PEX26
chr22	19721961	19724604	2023-09-05
chr22	19721961	19724604	AC000093.1
chr22	19721961	19724604	GP1BB
chr22	21013397	21016051	P2RX6
chr22	23578954	23581873	IGLL1
chr22	24155908	24158295	CABIN1
chr22	24524388	24526716	UPB1
chr22	29071552	29074309	KREMEN1
chr22	29308310	29311149	GAS2L1
chr22	29480053	29482388	NEFH
chr22	30245948	30248325	LIF
chr22	30265906	30268691	OSM
chr22	30398018	30400364	RNF215
chr22	30398018	30400364	SEC14L2
chr22	32879909	32882631	SYN3
chr22	36467081	36469425	TXN2
chr22	37148824	37151542	IL2RB
chr22	37162588	37165454	IL2RB
chr22	37241491	37243853	RAC2
chr22	37297434	37299951	CYTH4
chr22	37305935	37308287	CYTH4
chr22	37483291	37486073	MFNG
chr22	37560661	37563032	CDC42EP1
chr22	37635591	37637961	SH3BP1
chr22	37675904	37678284	LGALS1
chr22	37905184	37907538	MICALL1
chr22	38754312	38756838	SUN2
chr22	39019301	39022196	APOBEC3C
chr22	39019301	39022196	AL022318.4
chr22	39019301	39022196	APOBEC3D
chr22	39039602	39042268	APOBEC3F
chr22	39096192	39098773	APOBEC3H
chr22	39229330	39231655	PDGFB
chr22	39501167	39503502	MIEF1
chr22	39955608	39958480	GRAP2
chr22	41831499	41834304	SREBF2
chr22	42614196	42616533	POLDIP3
chr22	43262281	43264624	SCUBE1
chr22	43262822	43265553	SCUBE1
chr22	44067860	44070483	PARVB
chr22	44675810	44678168	PRR5
chr22	44683564	44686060	PRR5
chr22	44700760	44703093	PRR5
chr22	44700760	44703093	PRR5-ARHGAP8
chr22	44701229	44703564	PRR5
chr22	44701229	44703564	PRR5-ARHGAP8
chr22	46287264	46289640	TTC38
chr22	46652033	46654854	GRAMD4
chr22	46761679	46763989	TBC1D22A
chr22	49959044	49961453	PIM3
chr22	50060457	50063054	MLC1
chr22	50185033	50187502	TRABD
chr22	50249586	50252303	HDAC10
chr22	50249586	50252303	MAPK12
chr22	50307278	50309894	PLXNB2
chr22	50307278	50309894	DENND6B
chr22	50313392	50316111	DENND6B
chr22	50581075	50583759	CHKB-CPT1B
chr22	50581075	50583759	CHKB
chr3	4740554	4743160	ITPR1
chr3	4824915	4827251	ITPR1
chr3	4976955	4979897	BHLHE40
chr3	4979318	4981643	BHLHE40
chr3	5186175	5188824	EDEM1
chr3	9791269	9793700	TADA3
chr3	9791269	9793700	ARPC4
chr3	9791269	9793700	ARPC4-TTLL3
chr3	12993198	12996243	IQSEC1
chr3	13413433	13415818	NUP210
chr3	14431250	14433679	SLC6A6
chr3	14650481	14652805	CCDC174
chr3	14946456	14948827	NR2C2
chr3	14946843	14949284	NR2C2
chr3	15857845	15860169	ANKRD28
chr3	23809827	23812164	UBE2E1
chr3	25663743	25666370	TOP2B
chr3	33439047	33441751	UBP1
chr3	37497727	37500063	ITGA9
chr3	37530004	37532350	ITGA9
chr3	38373179	38375505	XYLB
chr3	39146747	39149453	CSRNP1
chr3	40309034	40311416	EIF1B
chr3	41198193	41200598	CTNNB1
chr3	42802816	42805398	HIGD1A
chr3	42802816	42805398	AC006059.2
chr3	42802816	42805398	ACKR2
chr3	46406077	46408609	CCRL2
chr3	46948259	46950593	CCDC12
chr3	46978432	46980827	NBEAL2
chr3	46978432	46980827	CCDC12
chr3	47163085	47165734	SETD2
chr3	47474780	47477123	SCAP
chr3	48917285	48919966	ARIH2OS
chr3	48917285	48919966	ARIH2
chr3	49020462	49023171	DALRD3
chr3	49020462	49023171	NDUFAF3
chr3	49024409	49026755	IMPDH2
chr3	49804372	49807729	INKA1
chr3	49804372	49807729	UBA7
chr3	50339386	50341731	ZMYND10
chr3	50339386	50341731	RASSF1
chr3	50339922	50342539	ZMYND10
chr3	50339922	50342539	RASSF1
chr3	50610957	50613571	CISH
chr3	50610957	50613571	MAPKAPK3
chr3	51670267	51672596	TEX264
chr3	51670663	51673239	TEX264
chr3	51685352	51687718	TEX264
chr3	51981428	51984214	ABHD14B
chr3	51981428	51984214	ABHD14A-ACY1
chr3	51981428	51984214	ACY1
chr3	51982321	51984695	ABHD14B
chr3	51982321	51984695	ABHD14A-ACY1
chr3	51982321	51984695	ACY1
chr3	52051831	52054230	DUSP7
chr3	52237119	52239850	TWF2
chr3	52237937	52240343	TWF2
chr3	52244557	52247161	PPM1M
chr3	57691546	57693875	DENND6A
chr3	67653302	67655745	SUCLG2
chr3	81760657	81762989	GBE1
chr3	108588358	108590717	CIP2A
chr3	108588358	108590717	DZIP3
chr3	115146446	115149217	ZBTB20
chr3	119675921	119678338	COX17
chr3	123083896	123086250	PDIA5
chr3	126907796	126910114	CHCHD6
chr3	127589974	127592331	TPRA1
chr3	128486144	128489725	GATA2
chr3	128487955	128490517	GATA2
chr3	128725372	128728145	RAB7A
chr3	129120862	129123203	RAB43
chr3	129120862	129123203	ISY1-RAB43
chr3	129277473	129280560	COPG1
chr3	129277473	129280560	HMCES
chr3	136195635	136198047	MSL2
chr3	138593140	138595555	CEP70
chr3	151084352	151086671	MED12L
chr3	167733311	167735915	PDCD10
chr3	167733311	167735915	SERPINI1
chr3	169966055	169968416	SEC62
chr3	170036455	170039220	GPR160
chr3	180911230	180913566	FXR1
chr3	194133346	194136382	HES1
chr3	194136176	194139153	HES1
chr3	194632395	194635052	TMEM44
chr3	195149566	195152135	XXYLT1
chr3	195258657	195261255	XXYLT1
chr4	656614	658981	PDE6B
chr4	657116	659511	PDE6B
chr4	704069	706612	PCGF3
chr4	930523	933119	TMEM175
chr4	930523	933119	GAK
chr4	1718980	1721773	TMEM129
chr4	1718980	1721773	TACC3
chr4	2411991	2414711	ZFYVE28
chr4	2797473	2799808	SH3BP2
chr4	2810981	2813304	SH3BP2
chr4	2842200	2845476	ADD1
chr4	3301086	3303483	RGS12
chr4	6277411	6280248	WFS1
chr4	7523238	7526068	SORCS2
chr4	7646908	7649544	SORCS2
chr4	15777288	15780252	CD38
chr4	25913100	25915424	SMIM20
chr4	37945508	37947814	TBC1D1
chr4	47483995	47486337	ATP10D
chr4	48268246	48270586	TEC
chr4	55345195	55347831	SRD5A3
chr4	70992313	70994659	DCK
chr4	70992313	70994659	MOB1B
chr4	72567879	72570680	ADAMTS3
chr4	75513102	75515468	THAP6
chr4	75513102	75515468	RCHY1
chr4	78774542	78777446	BMP2K
chr4	86933631	86935956	AC093827.5
chr4	86933631	86935956	AFF1
chr4	86933978	86936278	AC093827.5
chr4	86933978	86936278	AFF1
chr4	88157606	88159959	ABCG2
chr4	94206812	94209118	SMARCAD1
chr4	110197589	110199909	ELOVL6
chr4	119211887	119214222	USP53
chr4	124711139	124714654	ANKRD50
chr4	127964140	127966468	ABHD18
chr4	127964140	127966468	MFSD8
chr4	139175440	139177975	ELF2
chr4	139664685	139667022	MGST2
chr4	145935607	145937953	ZNF827
chr4	152778558	152780879	TIGD4
chr4	152778558	152780879	ARFIP1
chr4	155757980	155760879	GUCY1B1
chr4	158671074	158673394	C4orf46
chr4	158671074	158673394	ETFDH
chr4	169619114	169621446	CLCN3
chr4	183443095	183445646	CDKN2AIP
chr4	184471959	184474384	IRF2
chr4	186190303	186192639	CYP4V2
chr5	371941	374566	AHRR
chr5	372736	375537	AHRR
chr5	1104398	1107745	SLC12A7
chr5	31531327	31533661	C5orf22
chr5	31531327	31533661	DROSHA
chr5	32173021	32175718	GOLPH3
chr5	55994202	55996517	IL6ST
chr5	56908231	56910583	SETD9
chr5	68214025	68216685	PIK3R1
chr5	69216638	69218996	MRPS36
chr5	80406657	80408986	ZFYVE16
chr5	81971038	81973380	ATG10
chr5	96933945	96936594	LNPEP
chr5	108381351	108383689	FBXL17
chr5	122844333	122846681	SNX24
chr5	132409937	132412248	AC116366.3
chr5	132425629	132428008	AC116366.3
chr5	132465556	132468133	AC116366.3
chr5	132489415	132492219	IRF1
chr5	132489415	132492219	AC116366.3
chr5	132494829	132497146	AC116366.3
chr5	132655302	132657640	IL13
chr5	134526559	134528909	JADE2
chr5	134647434	134649813	SEC24A
chr5	134647434	134649813	SAR1B
chr5	134903562	134906553	PCBD2
chr5	135398189	135400503	H2AFY
chr5	138031254	138033867	FAM13B
chr5	139272333	139274823	SIL1
chr5	139272333	139274823	MATR3
chr5	139272879	139275786	SIL1
chr5	139272879	139275786	MATR3
chr5	139481278	139483622	TMEM173
chr5	139481751	139484140	TMEM173
chr5	139645951	139648346	CXXC5
chr5	139660069	139662416	CXXC5
chr5	139663216	139665617	CXXC5
chr5	139670355	139673034	CXXC5
chr5	150615090	150617402	SYNPO
chr5	151099131	151101470	ANXA6
chr5	151125192	151127549	ANXA6
chr5	151212998	151215409	CCDC69
chr5	151212998	151215409	GM2A
chr5	160259840	160262197	CCNJL
chr5	160342701	160345054	CCNJL
chr5	170277583	170279907	LCP2
chr5	170551532	170553897	KCNIP1
chr5	172141786	172144353	STK10
chr5	173056212	173058542	CREBRF
chr5	177424862	177427223	GRK6
chr5	177496285	177499395	PDLIM7
chr5	177507812	177510158	DOK3
chr5	178240196	178242557	COL23A1
chr5	178448145	178450454	COL23A1
chr5	179791711	179794506	LTC4S
chr5	179794835	179797887	LTC4S
chr5	179794835	179797887	MGAT4B
chr5	179802662	179805585	MGAT4B
chr5	179804908	179807306	MGAT4B
chr5	179804908	179807306	SQSTM1
chr5	179817889	179820216	SQSTM1
chr5	179819952	179822922	SQSTM1
chr5	180808824	180811200	MGAT1
chr5	180809478	180811796	MGAT1
chr6	290625	293895	DUSP22
chr6	2840539	2843081	SERPINB1
chr6	2901797	2904589	SERPINB9
chr6	2969967	2972336	SERPINB6
chr6	2970509	2973149	SERPINB6
chr6	3067226	3070214	RIPK1
chr6	4134095	4136460	ECI2
chr6	7218383	7220705	RREB1
chr6	13573739	13576090	SIRT5
chr6	15398982	15401600	JARID2
chr6	15508555	15510863	JARID2
chr6	20402657	20405063	E2F3
chr6	30681507	30683915	PPP1R18
chr6	30741376	30744058	IER3
chr6	30741376	30744058	FLOT1
chr6	30743168	30745550	IER3
chr6	30954314	30956820	SFTA2
chr6	31579808	31582151	LTB
chr6	31585565	31587947	LST1
chr6	31591855	31594199	NCR3
chr6	31651859	31654499	BAG6
chr6	31651859	31654499	APOM
chr6	31776087	31778404	VWA7
chr6	31776087	31778404	VARS
chr6	31795072	31797439	VARS
chr6	31795072	31797439	LSM2
chr6	32967236	32969589	HLA-DMA
chr6	32967236	32969589	BRD2
chr6	32969205	32971546	BRD2
chr6	33198919	33201241	SLC39A7
chr6	33198919	33201241	RXRB
chr6	33275900	33278514	B3GALT4
chr6	33275900	33278514	RPS18
chr6	33427461	33429787	SYNGAP1
chr6	35258361	35260757	ZNF76
chr6	36126505	36129087	MAPK13
chr6	39192291	39194593	KCNK5
chr6	39217914	39220255	KCNK5
chr6	39228485	39230804	KCNK5
chr6	39334726	39337512	KIF6
chr6	41935184	41937512	CCND3
chr6	41937219	41939581	CCND3
chr6	41938239	41940720	CCND3
chr6	42015698	42018390	CCND3
chr6	42103025	42106084	C6orf132
chr6	43170245	43172602	SRF
chr6	44127086	44129531	MRPL14
chr6	44127086	44129531	TMEM63B
chr6	47476641	47479720	CD2AP
chr6	52576314	52578664	TRAM2
chr6	53547086	53549507	GCLC
chr6	82246746	82249086	IBTK
chr6	89351511	89354001	UBE2J1
chr6	95576273	95578922	MANEA
chr6	108293985	108296509	AFG1L
chr6	109380625	109383550	CD164
chr6	127266032	127268425	RNF146
chr6	142925801	142928123	HIVEP2
chr6	144314191	144316498	UTRN
chr6	145733688	145736033	EPM2A
chr6	145734234	145736691	EPM2A
chr6	145813167	145815802	FBXO30
chr6	151039898	151042255	MTHFD1L
chr6	153001758	153004088	MTRF1L
chr6	157980544	157983090	SYNJ2
chr6	158025682	158028044	SYNJ2
chr6	158030440	158032753	SYNJ2
chr6	158030980	158033322	SYNJ2
chr6	158643192	158646010	DYNLT1
chr6	158816918	158819961	EZR
chr6	159691910	159694738	SOD2
chr6	159691910	159694738	SOD2
chr6	166954262	166957104	AL159163.1
chr6	166954262	166957104	RNASET2
chr7	922338	924685	ADAP1
chr7	922338	924685	COX19
chr7	1939354	1941806	MAD1L1
chr7	2509881	2512627	LFNG
chr7	2521204	2523527	LFNG
chr7	2557900	2560320	IQCE
chr7	2631679	2634033	TTYH3
chr7	2632867	2635205	TTYH3
chr7	2710081	2712413	AMZ1
chr7	2733808	2736413	AMZ1
chr7	2733808	2736413	GNA12
chr7	4682021	4684647	FOXK1
chr7	5395954	5398947	TNRC18
chr7	5456233	5458946	FBXL18
chr7	5496448	5498785	FBXL18
chr7	5594723	5597174	FSCN1
chr7	6576195	6578778	ZDHHC4
chr7	10939451	10941778	NDUFA4
chr7	12685543	12687887	ARL4A
chr7	30913876	30916501	AC004691.2
chr7	30913876	30916501	AQP1
chr7	32891076	32893686	KBTBD2
chr7	35693580	35696212	HERPUD2
chr7	39949094	39951455	CDK13
chr7	44256839	44259172	CAMK2B
chr7	44978010	44980366	MYO1G
chr7	45110347	45113004	TBRG4
chr7	47474154	47476524	TNS3
chr7	47507421	47510086	TNS3
chr7	47567618	47569941	TNS3
chr7	47978500	47980849	HUS1
chr7	48087337	48090291	UPP1
chr7	55963730	55966126	NIPSNAP2
chr7	65979824	65982210	GUSB
chr7	72877649	72880406	POM121
chr7	73521273	73523944	BAZ1B
chr7	73599813	73602164	MLXIPL
chr7	74093428	74095904	LIMK1
chr7	74787562	74789877	NCF1
chr7	75616914	75619255	HIP1
chr7	99374253	99376759	ARPC1B
chr7	99374253	99376759	AC004922.1
chr7	100481971	100484609	NYAP1
chr7	101125677	101128017	SERPINE1
chr7	101389886	101392196	COL26A1
chr7	101855712	101858092	CUX1
chr7	101901985	101904321	CUX1
chr7	101910293	101912691	CUX1
chr7	106110838	106113146	SYPL1
chr7	106111522	106113842	SYPL1
chr7	106284057	106286399	NAMPT
chr7	116861390	116863964	CAPZA2
chr7	139089874	139092259	ZC3HAV1
chr7	139108324	139110686	ZC3HAV1
chr7	143379672	143382140	ZYX
chr7	149496809	149499192	ZNF746
chr7	150367389	150369932	REPIN1
chr7	150367389	150369932	AC073111.3
chr7	150377808	150381126	AC073111.3
chr7	150377808	150381126	ZNF775
chr7	150404244	150406571	AC073111.5
chr7	151038285	151040655	ABCB8
chr7	151057171	151059541	CDK5
chr7	151057171	151059541	SLC4A2
chr7	151086397	151088904	AGAP3
chr7	156892220	156894819	LMBR1
chr7	157611731	157614061	PTPRN2
chr7	158817505	158819882	ESYT2
chr8	11861610	11863913	CTSB
chr8	22059007	22061356	DMTN
chr8	22163870	22166573	SFTPC
chr8	22163870	22166573	BMP1
chr8	22564199	22567348	SORBS3
chr8	22657851	22660192	BIN3
chr8	22693084	22696413	EGR3
chr8	22714692	22717020	PEBP4
chr8	23101597	23103922	TNFRSF10C
chr8	23101597	23103922	AC107959.5
chr8	23162997	23165532	TNFRSF10D
chr8	27361038	27363417	PTK2B
chr8	27665633	27668394	SCARA3
chr8	27674120	27676470	SCARA3
chr8	28410893	28413215	FBXO16
chr8	29261472	29264116	KIF13B
chr8	29347396	29349751	DUSP4
chr8	30726600	30729020	GSR
chr8	33553737	33556054	RNF122
chr8	38230551	38233315	DDHD2
chr8	38755670	38758034	TACC1
chr8	38935705	38938486	PLEKHA2
chr8	38937501	38939847	PLEKHA2
chr8	41796585	41798939	ANK1
chr8	41821649	41824140	ANK1
chr8	42050989	42053359	KAT6A
chr8	54100537	54102984	LYPLA1
chr8	60678991	60681324	CHD7
chr8	67341895	67344853	ARFGEF1
chr8	70401466	70403809	NCOA2
chr8	76999159	77001518	PEX2
chr8	81684754	81687286	IMPA1
chr8	92102367	92104854	RUNX1T1
chr8	94947410	94949715	TP53INP1
chr8	94947410	94949715	NDUFAF6
chr8	101203980	101206498	ZNF706
chr8	108442436	108445088	EMC2
chr8	109538925	109541265	EBAG9
chr8	123273221	123276249	ZHX1-C8orf76
chr8	123273221	123276249	ZHX1
chr8	124473651	124476140	RNF139
chr8	124537880	124540243	NDUFB9
chr8	124537880	124540243	TATDN1
chr8	124997076	124999397	SQLE
chr8	124997430	124999980	SQLE
chr8	133091093	133093859	TG
chr8	133091093	133093859	SLA
chr8	133244853	133247656	NDRG1
chr8	141116522	141118991	DENND3
chr8	141127458	141130102	DENND3
chr8	141400491	141402851	PTP4A3
chr8	141416537	141418948	PTP4A3
chr8	143017853	143020243	LY6E
chr8	143937896	143940943	PLEC
chr8	143941036	143943911	PLEC
chr8	143942209	143944717	PLEC
chr8	143942768	143945333	PLEC
chr8	143947494	143949850	PLEC
chr8	143951491	143953932	PLEC
chr8	143973828	143976661	PLEC
chr8	143975343	143977766	PARP10
chr8	143975343	143977766	PLEC
chr8	144010916	144013483	PARP10
chr8	144010916	144013483	SPATC1
chr8	144077294	144079653	EXOSC4
chr8	144325223	144327971	DGAT1
chr8	144447615	144449936	CYHR1
chr8	144901121	144903559	ZNF250
chr9	16869398	16872009	BNC2
chr9	19229056	19231751	DENND4C
chr9	33158181	33160559	B4GALT1
chr9	33239064	33241391	SPINK4
chr9	35108232	35110555	FAM214B
chr9	35113853	35116188	FAM214B
chr9	35729144	35731481	TLN1
chr9	35730702	35733410	TLN1
chr9	35730702	35733410	CREB3
chr9	35813475	35816210	HINT2
chr9	35813475	35816210	AL133410.3
chr9	35813475	35816210	TMEM8B
chr9	78029514	78032053	GNAQ
chr9	88387895	88390323	SPIN1
chr9	93058890	93061199	SUSD3
chr9	93094209	93097069	CARD19
chr9	93108210	93110522	CARD19
chr9	95873892	95876219	ERCC6L2
chr9	99104182	99106816	TGFBR1
chr9	112173647	112176031	SUSD1
chr9	120875194	120877585	PHF19
chr9	121319957	121322304	GSN
chr9	121369396	121371738	STOM
chr9	122374992	122377658	PTGS1
chr9	124281827	124284148	NEK6
chr9	127506316	127508648	FAM129B
chr9	127556055	127558859	FAM129B
chr9	127577940	127580331	FAM129B
chr9	127577940	127580331	STXBP1
chr9	127777621	127780054	SH2D3C
chr9	127902521	127904904	AL157935.2
chr9	127902521	127904904	ST6GALNAC6
chr9	128202963	128205676	DNM1
chr9	128202963	128205676	CIZ1
chr9	129068275	129070679	MIGA2
chr9	129142641	129144987	PTPA
chr9	129641236	129643623	ASB6
chr9	129862002	129864375	USP20
chr9	129878063	129880633	USP20
chr9	129887358	129889790	FNBP1
chr9	131330207	131332642	PLPP7
chr9	132976714	132979063	GFI1B
chr9	132983216	132985637	GFI1B
chr9	133059606	133061989	CEL
chr9	133111418	133114679	RALGDS
chr9	133111418	133114679	AL162417.1
chr9	133121779	133124599	RALGDS
chr9	133121779	133124599	AL162417.1
chr9	133416964	133419520	REXO4
chr9	133416964	133419520	ADAMTS13
chr9	133556801	133559420	ADAMTSL2
chr9	133737322	133739654	SARDH
chr9	134337436	134339820	RXRA
chr9	134349017	134351779	RXRA
chr9	134402789	134405806	RXRA
chr9	136010027	136012344	NACC2
chr9	136117413	136119897	TMEM250
chr9	136532265	136534815	NOTCH1
chr9	136661593	136664586	EGFL7
chr9	136663986	136666707	EGFL7
chr9	137005213	137007580	ABCA2
chr9	137028121	137030652	FUT7
chr9	137028121	137030652	ABCA2
chr9	137029428	137031801	FUT7
chr9	137029428	137031801	AL807752.6
chr9	137239154	137241923	TUBB4B
chr9	137276497	137278888	TOR4A
chr9	137307096	137309477	EXD3
chr9	137319877	137322204	EXD3
chrX	1391266	1393822	SLC25A6
chrX	1506024	1509203	P2RY8
chrX	3712602	3714998	PRKX
chrX	38802900	38805229	MID1IP1
chrX	40153864	40156512	BCOR
chrX	41083481	41085797	USP9X
chrX	48596638	48599072	WDR13
chrX	48799483	48802049	HDAC6
chrX	49052814	49055561	CCDC120
chrX	49185276	49187620	PRICKLE3
chrX	65697254	65699863	MSN
chrX	68692351	68694896	STARD8
chrX	71066962	71069274	SNX12
chrX	71617169	71619817	CXCR3
chrX	110001820	110004500	TMEM164
chrX	153723792	153726118	BCAP31
chrX	153723792	153726118	ABCD1
chrX	153925705	153928054	ARHGAP4
chrX	154122746	154125077	MECP2
chrX	156000657	156002979	IL9R
