# Supplementary material for: PML::RARA and GATA2 proteins interact via DNA templates to induce aberrant self-renewal in mouse and human hematopoietic cells
Source: Proc Natl Acad Sci U S A. 2024 Apr 22;121(18):e2317690121. doi: 10.1073/pnas.2317690121 (PMC11067031; doi:10.1073/pnas.2317690121)
Supplement: Supplementary file 4 — Dataset S03 (XLSX) [file pnas.2317690121.sd03.xlsx]

## Sheet: gene_list - 2022-04-13T081711.1
Differentially expressed genes between PML::RARA GFP+ vs. Empty vector GFP+ mouse hematopoietic cells at day 7 by single cell RNA-seq
Gene symbol	PML::RARA GFP+ Mean	Empty vector GFP+ mean	Fold change (PML::RARA GFP+ vs. Empty vector GFP+)	FDR (PML::RARA GFP+ vs. Empty vector GFP+)
THY1	426.943	2.60478	163.907	0
FXYD4	75.0993	1.37836	54.4846	0
FSTL1	52.2473	1	52.2473	0
COCH	51.8639	1	51.8639	0
NOV	729.826	15.0802	48.3964	0
CTSW	96.0852	2.41597	39.7709	0
AMIGO2	102.213	2.75537	37.096	0
EPCAM	90.3189	2.66096	33.9422	0
MMP2	34.2718	1.01646	33.7167	0
IGFBP7	489.173	16.5805	29.5029	0
NREP	34.5216	1.49904	23.0292	0
TCRG-C1	271.689	12.1002	22.4533	0
FBXO2	24.451	1.10658	22.096	2.33707e-308
KRT19	21.9729	1	21.9729	0
SERPINE2	121.624	5.54235	21.9444	3.01188e-284
ALDH1A3	26.6351	1.25991	21.1404	2.13194e-305
DKKL1	58.7719	2.85717	20.57	0
AFAP1L1	20.9977	1.10807	18.9497	0
SLA2	33.5651	1.80129	18.6339	0
SERPINA3F	25.3474	1.44648	17.5235	0
ACE	19.5588	1.16446	16.7965	1.8168e-188
SNCG	16.8859	1.07083	15.769	8.52389e-124
PROCR	29.4889	1.87717	15.7092	0
PIGZ	45.6125	2.94347	15.4962	0
LTA	16.9982	1.14013	14.909	1.07726e-97
PERP	265.975	17.9304	14.8337	0
TNFSF11	14.1301	1	14.1301	0
NKG7	252.36	18.1123	13.9331	0
ITGB4	24.5307	1.78914	13.7109	0
FAM20A	22.2415	1.62373	13.6978	2.2796E-320
CPNE7	33.2729	2.42942	13.6958	0
A	21.827	1.60853	13.5695	0
IGHV1-23	1022.08	77.559	13.1781	0
LCK	16.0856	1.22102	13.1739	3.45585e-295
GZMC	86.6573	6.61815	13.0939	4.78983e-288
SERPINA3G	586.378	45.3257	12.937	0
TIMP3	24.2165	1.90152	12.7353	0
FADS3	20.2044	1.59147	12.6954	0
PIM2	180.319	14.4287	12.4973	0
HDC	1983.78	159.098	12.4689	3.5556e-216
TUBB3	14.2032	1.144	12.4153	1.02587e-134
CH25H	13.3723	1.0833	12.3441	1.02817e-189
PDYN	11.9824	1	11.9824	4.45846e-170
PGLYRP2	59.9142	5.04191	11.8832	0
GM17322	13.4897	1.15343	11.6953	6.59517e-295
NPDC1	11.8284	1.02604	11.5282	1.17883775018695E-310
TNFRSF18	406.53	35.321	11.5096	8.59797e-258
AQP3	16.413	1.45115	11.3104	4.06137e-249
VCAN	151.742	13.4815	11.2555	9.92013e-283
PDGFRB	16.4167	1.46969	11.1702	2.94803e-267
RRAD	21.4443	1.98214	10.8188	4.02775e-151
IL13	73.5363	6.83065	10.7656	2.08911e-164
CSRP3	37.709	3.51206	10.737	2.32274e-212
ATP1B2	17.7531	1.69075	10.5002	3.76667e-275
DUSP2	52.3269	4.99423	10.4775	1.1668e-183
SLC7A6	81.2866	7.905	10.2829	0
CYB561	14.6632	1.43525	10.2164	4.77711e-192
TRAF4	22.1054	2.19774	10.0582	6.02713e-188
CTSF	15.3224	1.52836	10.0254	1.01101e-269
ACHE	11.4221	1.14942	9.93728	1.04406e-162
GSTT1	12.5403	1.27467	9.83807	3.35514e-194
RASL11A	11.8581	1.21418	9.76636	4.51683e-140
MT2	283.599	29.2652	9.69066	6.819331753E-314
KLC3	40.4248	4.18369	9.66247	0
STC2	77.4722	8.15526	9.49967	2.90751e-302
SPINT2	287.104	30.3535	9.45866	8.65284e-279
TSC22D1	78.9528	8.41606	9.38121	4.48105e-257
EHD2	18.0421	1.93301	9.33366	0
BCAM	10.0398	1.07634	9.32766	8.74528e-256
FKBP1A	1294.21	139.451	9.28077	2.07051e-169
SUSD2	10.1143	1.09323	9.25181	6.13645e-73
NRGN	47.4334	5.23861	9.05458	0
TGM1	121.601	13.7352	8.85323	7.81965e-245
OSBPL3	64.8237	7.3466	8.82363	0
SLC6A4	59.9587	6.80483	8.8112	4.63104e-242
RNF208	13.4727	1.53859	8.75653	0
1500009L16RIK	8.80672	1.01932	8.63977	3.05676e-225
FAM43A	24.106	2.79763	8.61659	1.33324e-135
TLR12	8.61127	1	8.61127	1.64674e-242
EMP1	29.8775	3.48599	8.57072	4.53939e-273
ITIH5	61.1571	7.27449	8.40706	4.80355e-213
PLXNA3	10.558	1.26417	8.35174	7.74507e-271
EFEMP2	22.6084	2.7114	8.33829	0
AFF3	10.4305	1.26075	8.27326	3.72735e-121
TOX	17.5162	2.11822	8.2693	2.72858e-47
CERCAM	34.7119	4.21589	8.23358	0
SDC4	73.6031	8.94221	8.23098	1.33793e-252
ARHGDIG	10.3033	1.26208	8.16372	6.69998e-274
PTPRCAP	399.499	48.9813	8.15616	1.72458e-286
HAP1	8.09096	1	8.09096	2.88116e-224
CSRP2	39.5696	5.00173	7.91119	1.15699e-242
ATP1B1	20.1705	2.5537	7.89854	6.63556e-69
HEBP1	66.2986	8.48351	7.81499	1.83725e-303
FAAH	26.861	3.46991	7.74112	1.76623e-306
PLEKHH3	11.4495	1.48151	7.72829	3.61461e-179
SOCS3	104.402	13.7168	7.61122	2.15141e-136
RPP25	23.8569	3.15723	7.55628	4.41448e-233
LGALS7	9.77596	1.30602	7.4853	2.05791e-192
MAP1B	7.8061	1.04988	7.43525	4.03409e-129
TMEM176A	45.9397	6.27513	7.32093	1.66726e-165
SEC14L2	25.6829	3.5431	7.24871	0
RHOD	10.0316	1.38525	7.24171	4.90041e-149
AEBP1	7.09595	1	7.09595	2.57516e-229
IGFLR1	7.74998	1.09349	7.08736	7.90253e-235
ATP2B4	26.3891	3.7317	7.07158	2.68762e-235
NDRG2	19.8346	2.81589	7.04381	1.08916e-229
PLA2G12A	57.5952	8.18537	7.03636	1.21432e-193
CNIH2	9.93942	1.42762	6.96225	2.88116e-224
EGFL7	62.1483	9.04126	6.87385	2.38605e-263
TGTP2	20.1092	2.9532	6.80928	1.42792e-157
ARHGEF25	10.3934	1.52986	6.7937	3.83017e-224
EHD3	6.98196	1.02945	6.78222	1.44157e-135
FGF3	13.0739	1.92833	6.77992	6.68719e-163
4930550C14RIK	7.50704	1.11082	6.7581	1.28031e-257
AQP11	9.65456	1.43362	6.73441	2.07439e-134
STXBP6	19.3284	2.90406	6.65562	2.12283e-148
MST1	8.00698	1.20638	6.63722	1.01235e-91
TGTP1	7.36041	1.11024	6.6296	1.25088e-55
NRARP	9.04067	1.37412	6.57926	6.41449e-157
CRIP2	15.4038	2.34637	6.56493	2.06222e-148
RCN3	51.1997	7.87286	6.50332	0
CCK	6.42032	1	6.42032	1.93801e-06
PCBD1	16.6667	2.59925	6.41213	6.44948e-250
HSD17B1	14.4982	2.27516	6.37237	9.81659e-81
GAP43	6.35399	1	6.35399	2.69229e-58
TMEM176B	53.1144	8.44853	6.28682	2.44228e-122
RHOJ	10.7567	1.71323	6.27862	1.8384e-118
SYT5	9.27159	1.48034	6.26315	2.94428e-140
SSBP2	64.5554	10.3122	6.26009	4.0421e-198
RAB34	8.72499	1.41129	6.18226	1.04473e-181
ARHGAP28	6.72148	1.08789	6.17843	7.13456e-160
SAMD14	54.026	8.81228	6.13076	0
GIPR	6.11813	1	6.11813	9.14856e-106
PPARGC1A	6.23291	1.02422	6.08549	2.75416e-80
IVL	8.03298	1.32421	6.06624	1.51252e-110
ST14	14.1284	2.34491	6.02511	7.0434e-105
SPNS3	100.394	16.682	6.01809	0
TFR2	11.7752	1.96467	5.99348	1.62998e-148
NECAB3	8.21686	1.37684	5.96789	1.59511e-176
PARM1	10.1664	1.72002	5.91066	2.80298e-97
PPBP	24.0664	4.08157	5.89635	5.16253e-52
FABP5	789.694	134.966	5.85104	6.54995e-147
COX6B2	64.9522	11.1113	5.84562	2.44014028505E-313
TMEM121	7.95284	1.36146	5.84141	5.66302e-119
JAG2	8.23063	1.41859	5.80196	3.19322e-225
HSPA12B	6.52342	1.12604	5.79325	1.37949e-250
HEMGN	7.19922	1.24424	5.78603	1.60195e-64
ABLIM1	66.9208	11.5743	5.78184	0
VLDLR	21.9697	3.80008	5.78137	1.7709e-194
MAP6	15.2808	2.67089	5.72126	8.73387e-89
SHROOM3	5.95731	1.04382	5.7072	1.3977e-219
MAPT	10.0585	1.76487	5.69927	1.48529e-163
GADD45G	108.371	19.3987	5.58648	9.58016e-127
NUPR1	63.8073	11.432	5.58148	4.05407e-166
CNN3	6.27805	1.12551	5.57795	6.24964e-53
RASGRP3	5.56129	1	5.56129	7.15015e-155
PTPRN	6.58329	1.19236	5.52122	3.18578e-127
HTRA1	22.7219	4.1422	5.48545	9.98355e-205
CREM	48.6077	8.92621	5.4455	3.26621e-190
GDPD5	5.89349	1.08238	5.44491	8.02421e-101
ESRP2	5.53242	1.01728	5.43842	6.96236e-187
PCDH1	9.54862	1.76802	5.40075	1.99696e-161
ICAM4	34.2276	6.36848	5.37453	1.01613e-246
NECTIN2	12.764	2.3988	5.32099	3.45453e-96
GM48324	5.41137	1.02722	5.26796	1.44935e-11
MUC1	6.61018	1.25626	5.26178	6.59639e-158
RGCC	136.303	26.0024	5.24194	4.31201e-95
TMEM191C	12.4898	2.38643	5.23367	2.4352e-83
CELSR1	8.8402	1.69559	5.21364	4.02968e-147
PDZK1IP1	66.9221	12.8668	5.20116	1.08702e-267
SPNS2	17.0323	3.28146	5.19047	1.09865e-185
PTK7	5.58543	1.08244	5.16006	4.71783e-128
SPP1	686.74	134.09	5.12148	1.4715e-89
REXO5	37.5079	7.3977	5.07021	9.89925e-234
MAP7	21.348	4.22187	5.05653	8.99901e-238
REC8	26.8528	5.31388	5.05333	3.53028e-230
CDKN1C	7.15969	1.42339	5.03004	2.84424e-05
CRYBG1	29.1362	5.81459	5.01088	3.29937e-110
S100A10	1406.27	281.61	4.99367	5.38126e-87
COX4I2	7.28848	1.46626	4.97079	5.08605e-58
GM17745	18.6299	3.76182	4.95235	1.13494e-159
FAM117A	25.7318	5.20345	4.94514	1.33827e-131
IGFBP6	8.60557	1.75816	4.89465	1.52175e-66
CHAD	8.27839	1.69361	4.88801	1.5156e-52
DUSP14	8.50491	1.7532	4.85109	8.17955e-82
ENPEP	4.93542	1.01983	4.83947	5.92907e-217
GFI1B	22.9711	4.756	4.82992	3.68928e-129
HS3ST1	42.8177	8.91057	4.80527	1.86416e-107
PPM1J	7.86045	1.63914	4.79549	1.13871e-109
CD59A	27.2961	5.70514	4.78447	3.01434e-119
FLT1	24.9485	5.21756	4.78165	2.89649e-106
P2RX1	147.866	31.0617	4.7604	8.57739e-173
HIST3H2BA	9.72918	2.05345	4.73796	1.72926e-90
TRP53I11	9.70835	2.05439	4.72566	3.83689e-73
TNFSF13B	43.489	9.22365	4.71494	1.45455e-113
ZFPM1	20.1486	4.29725	4.68873	5.21207e-201
CCDC112	10.2141	2.18265	4.67966	2.48564e-129
HBA-A1	28.185	6.02923	4.67472	7.95524e-131
6030419C18RIK	13.5516	2.90488	4.66512	4.53779e-207
MT1	3248.17	699.356	4.64452	4.02699e-55
CAVIN1	16.231	3.50048	4.63681	3.92022e-181
ALOX15	8.02626	1.73425	4.62809	4.26927e-111
ADGRG1	62.933	13.6701	4.60368	3.56946e-223
FCGRT	22.2361	4.84345	4.59096	2.62618e-72
PLSCR3	47.5237	10.3952	4.57168	1.0684e-147
DRC1	4.56794	1	4.56794	7.13678e-185
PREP	68.0133	14.9546	4.54798	7.7486e-155
GIPC2	10.3723	2.28455	4.5402	3.83399e-99
KCNAB3	6.82556	1.50591	4.53252	6.15903e-139
MGARP	27.5949	6.08994	4.53124	1.0378e-99
HOMER2	106.172	23.4527	4.52705	3.81645e-243
PTPRF	6.83513	1.51309	4.51734	3.49852e-88
C1QTNF4	6.71958	1.48827	4.51502	2.88626e-94
AUTS2	47.191	10.4957	4.49621	2.99456e-155
RSPH9	38.163	8.50103	4.48922	4.01909e-156
DMWD	11.8804	2.65067	4.48206	1.36442e-107
NDRG1	102.886	22.9951	4.47426	3.1256e-107
MXRA7	4.59043	1.02814	4.46479	1.23641e-100
MARVELD2	10.9973	2.46736	4.45712	1.00798e-118
FAM118B	82.0201	18.4266	4.45119	1.75766e-170
FRMD5	4.45071	1	4.45071	1.67352e-119
DPP4	9.46072	2.12883	4.44409	9.77895e-41
IL2RG	582.798	131.438	4.43401	6.05496e-90
JUP	26.636	6.04499	4.40629	9.24335e-98
GEM	60.1257	13.6873	4.39281	4.54287e-90
EPHX2	12.8819	2.93275	4.39245	1.03106e-156
MYCT1	4.68601	1.06802	4.38757	2.98638e-34
NRTN	9.48037	2.17117	4.36647	6.50014e-135
HBB-BS	5.27215	1.21248	4.34825	0.00151932
GSTT2	35.7201	8.22938	4.34056	1.49873e-192
CRB3	5.19377	1.19929	4.33069	2.67995e-146
PACSIN1	4.35144	1.02455	4.24716	9.03325e-98
NAPSA	434.629	102.728	4.23085	1.75373e-103
KLHDC2	136.374	32.2722	4.22572	4.05762e-169
ARL6	14.471	3.42461	4.22559	4.99116e-118
MGST3	67.3843	15.9485	4.22511	6.16752e-164
ZRANB3	18.8595	4.46726	4.2217	2.81694e-71
SLC9A3R2	11.9463	2.83155	4.21899	1.12856e-49
KLHDC8B	5.84179	1.38535	4.21685	1.35654e-65
TNFRSF4	9.67074	2.30575	4.19419	5.62485e-36
SMIM1	4.38533	1.04601	4.19245	7.35342e-37
FAM216A	28.2324	6.76542	4.17304	8.43999e-138
PDK2	14.8931	3.57805	4.16234	8.39933e-93
HGF	126.014	30.3655	4.14991	1.17811e-119
EPOR	8.70531	2.10161	4.14221	5.98202e-116
MPZL1	6.81666	1.64868	4.13462	1.07402e-56
CD320	61.1041	14.8755	4.1077	1.84752e-218
GPR150	5.17706	1.26586	4.08976	1.91249e-70
TCF7	4.41774	1.08024	4.08958	1.77757e-39
PTGDS	4.08835	1	4.08835	4.13917e-69
ETV4	35.0566	8.57841	4.08661	2.00276e-152
GSTA4	5.0151	1.22926	4.07979	8.52701e-119
HTR1B	4.6874	1.15207	4.06868	1.42994e-67
RASGEF1B	9.41014	2.32981	4.03902	1.32041e-42
FBP1	4.82735	1.19568	4.03733	5.48629e-30
ST8SIA4	112.653	27.9239	4.03429	2.47219e-150
IRS2	31.4543	7.79933	4.03295	1.37157e-100
ITGB3	74.8571	18.6432	4.01524	5.44428e-148
APOL7E	4.01311	1	4.01311	5.75938e-90
MDGA1	6.64984	1.65763	4.01166	1.34023e-61
CCDC102A	4.49872	1.12868	3.98582	1.05225e-40
APPL2	18.3375	4.6058	3.98138	2.20166e-66
PODXL	38.0493	9.57317	3.97458	4.29362e-120
HADH	96.3578	24.2757	3.96932	1.38812e-190
SERPINB6B	11.2032	2.83284	3.95477	1.35913e-61
D430036J16RIK	6.7409	1.70558	3.95226	1.62131e-113
SLC27A3	7.88411	1.99567	3.9506	4.18488e-73
CD7	9.93307	2.51756	3.94551	7.09423e-47
CCL27A	10.7284	2.71962	3.94481	1.90945e-87
ELL2	50.1223	12.7262	3.93851	9.09634e-109
CD48	177.417	45.0546	3.93782	5.51973e-163
LTBP4	4.17383	1.06023	3.93671	1.83336e-119
AAMDC	80.7027	20.528	3.93135	1.52884e-147
SERP2	4.03243	1.02632	3.92903	1.77795e-123
DSP	4.96044	1.26273	3.92834	1.73117e-35
AHSG	3.92126	1	3.92126	9.08585e-28
KCNJ2	9.65557	2.47153	3.90671	2.92907e-37
ENO2	8.45406	2.16892	3.89783	9.51132e-115
VGF	3.89259	1	3.89259	9.32361e-74
TNFRSF22	10.8129	2.78941	3.87643	1.6174e-68
TRIP6	5.37104	1.38783	3.87008	5.30532e-29
NFIB	3.94238	1.02075	3.86224	4.5484e-117
RBPMS2	22.8356	5.91557	3.86026	3.68793e-160
2810408A11RIK	5.90691	1.53456	3.84924	1.11153e-63
SLC46A3	5.06814	1.31693	3.84844	4.06836e-34
CD27	4.12372	1.07687	3.82934	4.97688e-40
GM35507	4.29351	1.12336	3.82204	4.50419e-60
SRC	8.8532	2.31732	3.82045	3.61658e-74
ECHDC3	5.66217	1.48726	3.80711	1.09203e-73
IGHV1-15	29.2984	7.69821	3.80588	2.90181e-123
CRIM1	8.91969	2.35017	3.79534	1.39586e-103
CABLES1	8.73309	2.30578	3.78747	4.99206e-44
P3H4	4.4341	1.17078	3.78729	7.0434e-105
NPHP1	7.79331	2.06892	3.76686	1.68143e-42
RAB4A	37.0106	9.83268	3.76404	5.27107e-192
ABCG2	14.7211	3.91882	3.75651	1.4783e-68
GSTM1	152.285	40.5463	3.75583	3.59848e-73
LEF1	5.4316	1.44651	3.75496	9.59748e-31
EYA2	14.1491	3.76938	3.75369	8.57854e-107
PIGP	69.2437	18.486	3.74573	1.06891e-166
SELENBP1	109.916	29.4092	3.73746	2.71835e-71
RASGRF1	3.91584	1.04861	3.73431	3.52835e-118
HBB-BT	383.105	102.716	3.72974	6.20691e-59
HMGN1	149.122	40.0453	3.72382	2.17519e-145
ATP7B	3.81202	1.02567	3.71662	7.39427e-100
IQGAP2	148.796	40.4427	3.67917	1.16222e-125
CHRNB1	5.79284	1.57734	3.67255	8.11482e-94
MAOA	9.13515	2.48765	3.6722	7.74291e-112
PLEKHF1	13.2825	3.61815	3.67107	1.27332e-60
TUSC3	76.5538	20.8945	3.66383	1.03119e-163
RBPMS	73.0898	19.9605	3.66172	6.47771e-117
GSTP3	3.8063	1.04187	3.65333	1.83863e-62
KIF7	5.87323	1.60907	3.65008	3.00787e-66
SERPINF1	3.76324	1.03366	3.64069	6.37948e-38
MAPK12	3.69291	1.01862	3.6254	3.21337e-95
2610524H06RIK	96.1534	26.667	3.6057	2.30857e-179
GM49396	5.9383	1.65074	3.59736	1.12915e-61
PBX4	16.0296	4.46122	3.59309	4.17475e-116
KLRB1F	10.85	3.02344	3.58862	2.01977e-13
LAG3	4.93433	1.3754	3.58756	1.22775e-51
PLEK2	4.57532	1.28245	3.56764	4.18649e-52
CAP2	3.56482	1	3.56482	4.0111e-63
PLOD2	74.2947	20.8521	3.56293	1.06302e-110
EHBP1	13.4218	3.77002	3.56013	3.80807e-62
MXRA8	4.10462	1.15554	3.55212	3.43937e-80
FCMR	3.66241	1.03512	3.53813	2.40038e-60
HSD17B10	126.013	35.6483	3.53491	3.21668e-105
NR4A1	17.8464	5.05308	3.53179	1.26885e-34
MAP1A	3.61139	1.02306	3.52998	1.05438e-66
USP11	14.4779	4.10873	3.52368	2.06722e-88
ITGAE	25.3664	7.20693	3.51973	6.39896e-29
CBARP	10.1192	2.88747	3.50453	2.14337e-68
WHRN	4.67183	1.335	3.4995	8.69162e-69
BEX4	5.06069	1.45013	3.48983	4.47444e-06
H2-M3	28.5828	8.19244	3.48892	2.20255e-113
SAMD11	4.35326	1.24979	3.4832	2.60409e-73
BTLA	3.66075	1.05411	3.47282	4.62028e-56
CCNJL	3.77478	1.08716	3.47214	3.57771e-63
SCN11A	3.85987	1.1132	3.46736	7.15373e-60
HSD3B7	48.2319	13.9121	3.46692	1.35262e-135
ZFP318	22.0517	6.37553	3.4588	3.6228e-114
EPAS1	4.29046	1.24223	3.45384	2.42904e-42
SOX4	14.7268	4.26652	3.4517	6.90611e-10
G6PC3	57.5802	16.6831	3.4514	1.74732e-136
TRPV2	151.614	44.0127	3.44477	8.75292e-113
NSMAF	32.0813	9.34115	3.43441	5.26385e-110
PRKCH	7.82987	2.28572	3.42555	6.56613e-33
FGL2	284.65	83.1461	3.42349	3.60161e-104
RHEBL1	9.30928	2.72216	3.41982	8.34328e-59
CEBPA	73.2219	21.4159	3.41905	9.16009e-71
TMEM231	5.23251	1.53254	3.41427	2.94938e-89
INTS6L	48.0639	14.08	3.41363	3.61807e-98
EXOC3L	5.87147	1.72255	3.40859	3.84688e-54
ADORA2B	115.723	34.016	3.40202	1.62238e-111
PKP2	5.6956	1.67524	3.39987	2.49005e-79
NEK8	6.90264	2.03209	3.39682	4.76436e-42
NTF5	3.45485	1.02168	3.38153	1.55224e-106
SLAIN1	7.02621	2.0801	3.37782	7.22507e-29
VKORC1	220.654	65.3314	3.37745	6.95129e-140
TKTL1	4.13412	1.22562	3.3731	7.57694e-56
PPIC	15.7144	4.6592	3.37276	2.68374e-39
PMEPA1	11.8055	3.50795	3.36536	4.87874e-69
HDAC5	49.8241	14.8145	3.3632	1.5318e-108
FBLN1	3.3392	1	3.3392	1.995e-93
PIK3IP1	22.3269	6.68731	3.3387	1.99812e-79
ZFP580	10.6199	3.19213	3.32691	1.22921e-79
LGALS3BP	112.435	33.845	3.32207	5.09612e-133
PLEKHG5	9.48498	2.86201	3.3141	6.03827e-56
TBX21	3.30392	1	3.30392	5.77485e-55
COQ8A	4.53543	1.37305	3.30318	1.39759e-30
FHDC1	3.59484	1.08856	3.30239	1.15609e-65
PTTG1IP	143.383	43.4857	3.29724	4.4589e-89
PLD3	206.032	62.5687	3.2929	3.32773e-105
ABCB10	36.2799	11.0475	3.28397	5.96402e-96
AK1	6.04728	1.84195	3.28309	2.78197e-46
MAMDC2	14.1015	4.30222	3.27772	1.70052e-51
EVPL	4.20925	1.28654	3.27176	1.85011e-64
METTL7A1	23.043	7.04654	3.27012	1.30005e-73
2600006K01RIK	4.83733	1.48321	3.26138	2.22545e-40
RAMP3	5.51865	1.69259	3.26048	1.44769e-12
REEP6	8.61055	2.64427	3.25631	2.97958e-37
BACH2	5.38661	1.65553	3.2537	1.90846e-30
TNNI1	3.2489	1	3.2489	1.37004e-12
GP1BB	7.48675	2.306	3.24664	2.45872e-42
MAML2	9.33662	2.88097	3.24079	7.32256e-75
SLC26A3	3.84574	1.18748	3.23857	3.68604e-38
FNDC5	4.03996	1.24871	3.2353	1.64975e-43
GATSL3	36.8159	11.4111	3.22632	4.03812e-101
HACD3	54.7518	16.9747	3.22548	2.69085e-148
TMSB15L	6.1038	1.89408	3.22257	3.42276e-22
1190002N15RIK	11.4325	3.55004	3.22038	8.77217e-56
METTL27	8.10719	2.5185	3.21905	1.31969e-53
CORO6	4.80918	1.49567	3.2154	6.15048e-83
MFSD10	93.6267	29.1383	3.21318	1.96267e-116
TFPI	5.8037	1.80851	3.20911	2.2125e-36
COL27A1	3.20798	1	3.20798	1.47663e-25
IGTP	21.526	6.72865	3.19916	1.18001e-44
PDLIM1	19.5434	6.1116	3.19776	9.52347e-35
RASA4	20.584	6.44022	3.19616	4.07489e-73
POMGNT2	4.56112	1.43078	3.18784	1.16508e-39
FAM189B	27.2463	8.55171	3.18607	4.30065e-141
BSG	1789.76	563.361	3.17693	5.87577e-48
DNPH1	14.4282	4.55064	3.17059	1.30336e-32
VIM	3828.71	1207.94	3.16962	1.18756e-46
EEPD1	31.6916	10.0011	3.16881	3.2319e-36
CUL7	15.6249	4.93318	3.16731	2.53193e-120
COL6A1	3.167	1	3.167	5.44786e-64
SKAP1	46.6242	14.7244	3.16645	7.93071e-104
SALL2	3.58983	1.13425	3.16493	4.20064e-60
NCAM1	29.0147	9.1684	3.16464	6.34515e-25
C1QTNF1	3.43117	1.0878	3.15423	2.15115e-92
DMKN	11.1237	3.52828	3.15272	1.07821e-12
AMIGO3	26.2902	8.34775	3.14938	1.4667e-91
IL2RA	33.0925	10.5428	3.13886	1.86358e-30
CD151	56.2387	17.917	3.13884	1.37316e-106
CHCHD10	76.6952	24.4913	3.13153	2.02206e-85
CTXN1	10.8549	3.48162	3.11777	1.60119e-66
IL1BOS	8.17676	2.62721	3.11234	2.33741e-49
CD248	3.10595	1	3.10595	1.62436e-98
SLC25A35	6.93719	2.23408	3.10517	6.25425e-44
KANK2	6.25542	2.01661	3.10195	3.90649e-77
ENPP1	3.44923	1.11578	3.09133	6.22054e-22
MYLK	4.20107	1.35975	3.08958	1.82176e-33
IGSF23	6.27488	2.0328	3.08681	1.74068e-35
FAM234B	4.86188	1.57576	3.08542	5.73764e-34
TRIM30C	3.94473	1.27865	3.08508	1.92246e-06
ARHGEF28	4.4658	1.44812	3.08386	2.52542e-69
ESYT1	405.634	131.628	3.08166	1.6289e-76
NOL3	5.98744	1.94572	3.07724	4.83906e-56
SV2A	4.68178	1.52236	3.07534	7.23531e-61
ODF3B	3.18211	1.03515	3.07406	9.53816e-45
PDIA4	311.134	101.254	3.07279	1.66064e-91
PANX1	26.4846	8.65995	3.05828	3.33692e-92
KLHDC1	10.6049	3.47121	3.05511	2.14373e-51
AMDHD1	3.26738	1.07026	3.05289	5.2125e-54
F2RL3	9.16603	3.00846	3.04675	9.75937e-48
PRR5	8.28373	2.71897	3.04665	5.18736e-37
DYRK3	15.4828	5.08545	3.04453	1.58503e-46
NOC4L	61.5297	20.3301	3.02653	3.98781e-77
METTL26	40.7782	13.4924	3.02231	2.72367e-89
SLC7A5	155.001	51.363	3.01775	4.79612e-83
SSPO	3.21154	1.0649	3.01582	1.77155e-89
CAPRIN2	4.3456	1.44133	3.015	1.50158e-31
COQ8B	49.7221	16.4957	3.01425	2.03688e-110
ZFP239	3.41396	1.13643	3.00411	1.52154e-33
ACER2	3.16849	1.05488	3.00364	3.68984e-55
CLEC11A	6.7086	2.24116	2.99336	4.70904e-18
NR4A2	7.11478	2.38102	2.98812	1.67695e-28
F2R	388.362	130.001	2.98737	4.0799e-109
ADCY3	4.42383	1.48297	2.98309	1.439e-37
SLC19A1	17.8607	5.98944	2.98203	2.64215e-55
F11R	20.0548	6.72719	2.98116	5.63802e-71
ISG20	42.7723	14.3487	2.98092	5.21499e-57
TNFRSF26	9.14137	3.06666	2.98089	5.11499e-33
MACROD1	15.5514	5.23397	2.97124	1.38749e-66
P4HTM	8.68456	2.9234	2.9707	2.16657e-82
KLF9	34.8399	11.7328	2.96946	6.39453e-98
ATP8B4	116.242	39.1768	2.96712	4.95008e-69
B4GALT4	7.58236	2.56128	2.96037	2.07966e-32
GRIA3	6.13826	2.07409	2.9595	9.84262e-26
MAP4K1	34.8307	11.7752	2.95797	3.16931e-76
HSPA2	20.7825	7.04372	2.9505	3.0283e-74
CITED2	787.949	267.162	2.94933	1.49295e-46
CAMK2N1	18.8296	6.38584	2.94864	3.56253e-86
MUC20	4.91136	1.66574	2.94845	4.39749e-08
ARMCX4	6.71948	2.27926	2.9481	7.67759e-51
CALCOCO1	24.0513	8.16541	2.94551	5.93706e-54
GRIK5	6.80178	2.30957	2.94504	1.58467e-60
FBXO36	10.4962	3.5669	2.94266	6.3621e-47
GM13842	4.2252	1.43732	2.93964	9.53601e-30
TNFAIP6	5.6704	1.92935	2.93902	1.28023e-16
LEFTY1	9.59966	3.26821	2.93729	2.88137e-65
CCDC40	7.57684	2.58502	2.93106	5.02177e-66
CAR7	4.37506	1.49593	2.92465	4.50192e-16
PLEKHG2	8.73648	2.99798	2.91412	5.3759e-38
NRP1	81.9524	28.1465	2.91164	3.17e-49
RSAD2	18.9353	6.5035	2.91156	1.61488e-12
TAS1R1	4.28073	1.47153	2.90904	3.94676e-38
MCHR1	2.90802	1	2.90802	1.82293e-65
SLC9B2	2.95317	1.01584	2.90713	5.97698e-67
ANKRD27	43.6464	15.0492	2.90024	2.27492e-101
IFI47	28.8575	9.96227	2.89668	7.45125e-58
PMAIP1	24.3586	8.42485	2.89128	9.61388e-69
RGS11	11.0694	3.83082	2.88957	1.45862e-69
CHRNE	4.95655	1.71816	2.8848	1.65739e-59
IL18BP	15.5991	5.41466	2.8809	3.59989e-45
CPT1A	27.2556	9.46745	2.87888	8.02434e-65
CACNB1	4.7833	1.66226	2.87759	1.32469e-51
YIPF2	20.8427	7.24351	2.87744	1.22164e-63
NLGN2	9.28072	3.22901	2.87417	7.40463e-75
FADS2	29.3339	10.2108	2.87283	1.28449e-64
GCNT2	21.9045	7.63339	2.86957	1.79492e-63
RANGRF	22.9226	7.99332	2.86771	1.33763e-75
TRIM16	27.853	9.74798	2.85731	2.89413e-64
KCNG2	3.56795	1.25002	2.85432	3.64133e-63
5830418P13RIK	5.6641	1.98644	2.85139	1.80032e-50
HSF4	6.83682	2.39956	2.8492	4.49715e-73
SSBP3	44.3835	15.5863	2.8476	2.85058e-121
JAKMIP1	4.04311	1.42182	2.84362	5.55024e-78
COX7A1	47.163	16.6291	2.83618	1.51814e-72
GOLM1	31.1977	11.0007	2.83598	2.40281e-75
LY6E	1332.53	471.238	2.82772	2.58495e-54
PHPT1	70.9378	25.0882	2.82753	1.01251e-109
GM8797	76.6391	27.1192	2.82601	6.76314e-70
SEPT6	36.51	12.946	2.82017	1.09281e-73
ST6GALNAC5	11.0551	3.92082	2.8196	3.51891e-77
PLAT	2.86013	1.01644	2.81388	2.81769e-57
DISP2	2.81009	1	2.81009	1.41418e-60
TCF24	2.85645	1.01697	2.80879	9.17439e-39
SLC6A9	19.0262	6.77929	2.80651	6.21934e-99
TMEM158	65.2384	23.2499	2.80597	9.10778e-62
FAM107B	317.29	113.204	2.80281	8.04559e-81
TMEM107	33.57	12.0006	2.79736	7.50473e-95
GLG1	77.107	27.5662	2.79716	4.03545e-80
CRTAP	201.017	71.9368	2.79435	1.35498e-123
DIABLO	58.7422	21.1052	2.78331	2.85465e-95
SPTB	3.11692	1.12008	2.78276	2.03328e-30
ORC1	16.6039	5.96927	2.78157	8.13623e-77
P2RY1	120.165	43.2489	2.77846	6.50039e-118
TMEM151A	3.66502	1.31949	2.7776	5.99675e-39
HSPB1	2.85482	1.02872	2.77511	2.43612e-40
ASB13	8.19687	2.95545	2.77347	5.09685e-44
AARS2	14.7854	5.34787	2.76472	3.6569e-88
CGREF1	3.89659	1.4095	2.76452	2.07833e-60
RABGAP1L	54.3584	19.6701	2.7635	1.764e-62
ADGRL2	6.97177	2.52348	2.76276	1.76018e-42
RHOBTB1	7.08103	2.56375	2.76198	1.38686e-32
GM45552	3.94048	1.42755	2.76032	1.0273e-19
CNNM2	10.6926	3.87697	2.75797	4.98662e-45
EPS8L2	3.07604	1.11533	2.75796	1.17436e-59
PIGO	14.2052	5.16032	2.75278	1.37487e-67
DDX25	5.04028	1.83437	2.7477	4.54158e-33
THRA	15.9978	5.8233	2.74721	4.31768e-45
JARID2	38.6212	14.0628	2.74633	1.74575e-54
B4GALNT4	3.00228	1.09337	2.74589	3.92189e-39
NAT14	3.98261	1.4514	2.74397	2.50169e-67
TMEM108	3.34015	1.2176	2.74322	2.48157e-18
SUGCT	6.72703	2.45634	2.73863	2.77583e-30
CNPY4	32.6	11.9066	2.73799	9.84074e-103
GRB10	10.7809	3.93993	2.73631	5.66729e-32
ODC1	181.05	66.2219	2.734	5.32916e-76
BAIAP2	34.3793	12.5965	2.72927	1.29458e-69
APLP1	6.66727	2.44584	2.72596	1.17952e-32
BPHL	20.0128	7.35251	2.7219	5.33657e-47
HS3ST3B1	3.46794	1.27534	2.71924	7.42645e-16
RBFOX2	4.60545	1.69577	2.71585	1.88673e-15
TNFRSF12A	18.6862	6.88569	2.71377	9.85381e-74
ADAMTSL5	7.79528	2.87308	2.71321	1.00583e-34
SSR2	437.287	161.201	2.71268	5.08128e-72
EVA1B	61.6955	22.7621	2.71045	2.05304e-88
ACO2	239.242	88.4097	2.70606	6.7399e-74
NRBP2	3.11202	1.15045	2.70504	6.41061e-46
GCHFR	19.6901	7.28516	2.70277	7.09419e-84
GM26902	2.99262	1.10762	2.70186	6.38733e-70
PCSK4	5.84873	2.16758	2.69828	3.60994e-50
PAK6	10.0216	3.74094	2.6789	8.24186e-64
ISG15	54.9686	20.5245	2.6782	4.91551e-35
CLEC2I	32.0349	12.0145	2.66636	3.06558e-102
TRIM46	6.93182	2.60083	2.66524	4.79965e-38
AMIGO1	3.50499	1.31582	2.66373	6.68942e-36
OOSP1	4.72887	1.77531	2.66368	2.97384e-23
ITM2A	8.58476	3.22466	2.66222	3.01074e-13
SLC26A10	4.39173	1.65098	2.66008	3.17015e-27
B3GNT5	3.47076	1.30583	2.65789	2.06083e-12
ACKR3	3.01593	1.13532	2.65647	2.00266e-17
KDSR	42.9934	16.1948	2.65476	1.90945e-87
APLP2	132.312	50.0272	2.64481	6.81176e-67
ECM1	347.206	131.417	2.64202	1.78722e-72
ID3	47.2932	17.905	2.64134	2.41069e-57
GM9844	58.4733	22.1913	2.63497	4.94515e-97
SERF1	43.9499	16.6814	2.63466	4.069e-100
IRAK1BP1	7.148	2.71565	2.63215	2.12696e-40
IGF2BP3	3.5817	1.36226	2.62922	5.27475e-22
DNAAF3	8.94552	3.40236	2.62921	2.64004e-35
TAF9	35.434	13.5208	2.6207	1.03961e-54
KLF1	3.54507	1.35328	2.61962	1.87866e-18
APOA2	3.9937	1.52517	2.61852	2.21573e-29
TRAP1	57.6094	22.002	2.61837	6.74382e-94
FOXRED2	10.0244	3.83376	2.61477	8.64677e-28
RNF217	17.3796	6.65589	2.61116	2.4992e-58
LSR	8.78564	3.36534	2.61063	3.70584e-35
GNPNAT1	39.3763	15.0844	2.61041	3.99531e-80
CTNNB1	188.81	72.3732	2.60884	8.6161e-72
ARHGEF40	14.523	5.57033	2.60721	1.46487e-63
DDT	117.383	45.0754	2.60414	5.65199e-82
SH3D21	4.03527	1.55019	2.60309	6.16769e-28
EMB	290.737	111.692	2.60302	3.08832e-76
BMF	5.35635	2.06057	2.59945	1.67003e-12
TMEM150A	6.9135	2.66084	2.59824	2.30071e-49
PLOD1	57.1865	22.029	2.59597	3.4129e-70
PTGIS	2.59592	1	2.59592	1.11695e-50
MAP9	3.60194	1.38762	2.59576	1.88271e-57
ARID5A	25.1899	9.70569	2.59538	3.09342e-59
GP9	4.78805	1.84553	2.5944	4.73642e-08
MAD2L1BP	74.0827	28.5738	2.59268	5.9121e-65
ZFP623	6.3159	2.44077	2.58767	2.31161e-29
B9D1	6.53007	2.52501	2.58615	3.98949e-49
RSU1	227.803	88.0971	2.58581	1.87406e-59
CCS	59.9336	23.1987	2.58349	5.67759e-75
CD99L2	25.0016	9.68188	2.58231	4.43027e-89
ARL6IP5	182.009	70.6333	2.57682	2.06032e-69
TUBG2	2.57158	1	2.57158	7.79355e-62
CTSL	87.3863	34.0045	2.56984	3.7178e-93
HYAL2	16.5898	6.46187	2.56733	2.39078e-65
ITPR3	45.2613	17.6575	2.56328	9.97447e-109
IGSF8	92.3589	36.0553	2.56159	2.31154e-94
BRI3BP	182.899	71.4797	2.55876	1.51484e-78
PSTK	39.8863	15.591	2.55829	7.43182e-95
DHRS1	172.713	67.5234	2.55782	3.55903e-51
LAP3	69.7542	27.3706	2.54851	6.89311e-89
GRTP1	4.26335	1.67331	2.54785	6.66408e-31
NOTCH3	2.54746	1	2.54746	1.28499e-39
HIP1R	27.8221	10.9639	2.53761	2.81209e-45
ANXA5	392.271	154.694	2.53579	3.12662e-52
GGT7	2.74377	1.08323	2.53295	1.28821e-48
GRN	476.463	188.454	2.52827	1.83947e-38
ACP5	20.2167	8.00024	2.52701	1.47313e-72
RAB6B	5.45934	2.16102	2.52628	6.10983e-20
GLA	28.399	11.2417	2.52622	5.46966e-67
AREG	2.52445	1	2.52445	9.87278e-13
CD81	308.355	122.19	2.52356	3.67098e-69
RAB38	207.431	82.2366	2.52237	1.73509e-84
ERN1	34.4873	13.6825	2.52053	3.97506e-78
WDR35	2.78184	1.10375	2.52036	3.38432e-35
RORA	7.73899	3.0794	2.51315	1.26676e-24
P4HB	1111.95	442.916	2.51051	3.95955e-38
AP3S1	356.216	142.167	2.50561	1.00123e-65
9530026P05RIK	3.97432	1.58675	2.5047	4.06423e-31
TIAM1	139.079	55.5305	2.50456	1.43511e-97
ZBP1	29.4292	11.7821	2.49779	6.24557e-47
WDR6	51.8339	20.7538	2.49756	3.57632e-114
TMEM59	251.841	100.868	2.49673	1.82445e-69
TRAV6-3	2.88342	1.15679	2.4926	3.46733e-21
CXADR	2.83786	1.14022	2.48886	1.8078e-19
WNT10A	2.48578	1	2.48578	2.57655e-41
HSPBAP1	11.6127	4.67272	2.48522	6.85717e-30
1500011B03RIK	28.9849	11.6636	2.48507	2.87825e-72
TOM1L1	7.88706	3.17423	2.48472	5.54992e-32
GCNT4	2.57401	1.0362	2.48409	1.00414e-63
NTN4	3.94926	1.59117	2.48199	1.90032e-56
TMCO3	45.9085	18.5044	2.48095	7.93433e-58
FRMD6	10.4807	4.22484	2.48074	1.39918e-45
CASC4	4.86731	1.96338	2.47905	6.31302e-30
TNFSF4	3.32995	1.34495	2.47588	3.81396e-20
NCKAP5L	7.93377	3.20601	2.47466	2.63645e-34
MCF2L	11.6113	4.69873	2.47115	1.61958e-39
HMGB3	84.637	34.2549	2.4708	4.70949e-47
FKBP3	177.697	71.981	2.46867	2.2841e-81
BHLHB9	11.4045	4.61983	2.46859	2.73464e-40
IKZF4	22.9666	9.31997	2.46423	7.91593e-102
SOCS2	158.487	64.3272	2.46376	9.15994e-82
FST	6.56658	2.66799	2.46124	1.47741e-10
PARD6B	2.96834	1.20636	2.46056	1.04734e-40
RASSF6	3.87904	1.5765	2.46055	8.99774e-30
TRIM7	3.24266	1.31839	2.45955	2.4281e-12
ITPKA	2.78631	1.13349	2.45816	1.84293e-36
KCNC3	4.16865	1.69656	2.45713	1.91123e-24
RILPL1	8.21818	3.34786	2.45476	3.85073e-47
UPP1	275.499	112.379	2.45153	2.29786e-83
SLC19A2	8.80166	3.59036	2.45147	1.37628e-40
NIPSNAP1	12.2157	4.98954	2.44825	6.57671e-40
CLCF1	3.90531	1.59557	2.44759	9.39505e-19
ABHD14A	41.3028	16.8773	2.44723	7.00383e-98
TGIF2	2.7225	1.11259	2.447	1.80447e-14
TAX1BP1	677.51	277.386	2.44248	1.4801e-44
ERMP1	21.7516	8.90587	2.44239	2.41681e-48
CDKN1A	497.93	204.008	2.44074	8.96636e-61
ERMAP	2.50878	1.02945	2.43701	0.000978228
PLCD3	3.08049	1.26408	2.43694	2.95561e-48
SELENOW	736.417	302.42	2.43508	5.83145e-40
LDLRAD4	12.1	4.97226	2.4335	3.15838e-52
CYB5A	525.64	216.01	2.4334	6.83167e-42
CARMIL2	4.23039	1.74022	2.43095	1.37139e-23
TGFBR3	3.52731	1.45349	2.42678	3.62449e-07
NME7	10.1188	4.17336	2.42461	2.31142e-31
IZUMO4	28.3086	11.6758	2.42455	5.37164e-51
GM28857	6.11682	2.52493	2.42257	6.45828e-30
PRKD3	34.3256	14.1725	2.42199	1.1795e-44
CHPT1	18.7329	7.75357	2.41604	3.03059e-46
CD160	2.4158	1	2.4158	1.5556e-14
H2-K1	757.876	314.156	2.41242	1.61744e-31
PLCXD1	2.91345	1.20826	2.41127	1.80247e-39
TIMP1	6.98326	2.89756	2.41005	2.78175e-12
CITED4	5.46544	2.26795	2.40986	6.03996e-15
SLPI	935.376	388.244	2.40925	4.03948e-97
SEMA6D	3.40642	1.41671	2.40445	0.0107641
ABI2	14.0012	5.82646	2.40304	1.02441e-56
D16ERTD472E	54.176	22.5484	2.40265	8.00884e-86
D5ERTD605E	5.42883	2.26436	2.39751	8.66072e-19
DNAJC6	8.5504	3.56734	2.39685	1.49039e-47
RFK	70.2826	29.3415	2.39533	1.02423e-54
CD53	500.954	209.192	2.39471	4.4084e-45
GPX7	12.2106	5.10616	2.39135	2.15371e-59
HABP4	17.1371	7.17058	2.38991	1.93692e-41
MSL3L2	6.9338	2.90192	2.38939	1.52808e-41
HPDL	3.20896	1.34319	2.38907	2.31078e-23
RFX2	4.49077	1.88069	2.38783	1.64356e-30
SMYD3	17.1583	7.18656	2.38756	8.27573e-48
IL15	24.7605	10.3747	2.38663	1.13094e-34
TMEM53	8.19879	3.43658	2.38574	2.0287e-27
CCDC92	3.10316	1.3009	2.38539	3.0463e-36
SELENOM	47.1542	19.7751	2.38453	1.14801e-61
SYNC	2.46474	1.03405	2.38358	1.63712e-57
LAMB2	2.45307	1.02971	2.38228	4.55449e-40
ZBTB10	2.88888	1.21288	2.38183	1.53721e-30
APOO	22.8556	9.60589	2.37934	1.93267e-55
NXN	17.8912	7.52787	2.37666	1.64718e-43
RAC3	7.5154	3.16313	2.37594	9.89203e-38
LZTS2	9.42024	3.9668	2.37477	4.05413e-32
H2-OA	26.9623	11.3634	2.37274	2.35312e-36
FAM69B	20.0722	8.47132	2.36943	4.15779e-54
1810058I24RIK	553.906	233.826	2.36888	3.55754e-42
GM17035	3.33104	1.40686	2.36771	8.23836e-15
GM19412	6.00997	2.53955	2.36655	1.00476e-35
TNFRSF23	17.1652	7.2581	2.36497	1.08338e-25
UBASH3A	5.34043	2.25983	2.3632	3.86496e-12
FHIT	3.14719	1.33295	2.36107	2.52331e-21
IQCG	4.19812	1.77893	2.35991	7.19727e-19
VMAC	10.2908	4.36945	2.35518	2.94033e-50
PRPF38A	49.0808	20.84	2.35513	2.82034e-62
TPP1	157.651	67.0353	2.35176	7.21009e-54
SPA17	4.71606	2.00557	2.35148	1.81845e-22
GCNT1	69.1743	29.4277	2.35065	1.51936e-82
PTGER4	23.6507	10.0617	2.35057	5.54842e-33
ARFGEF3	20.9245	8.91211	2.34787	1.06334e-64
AFAP1	3.30898	1.40945	2.34771	2.67077e-19
B4GAT1	11.9236	5.07899	2.34763	3.71961e-35
CNP	37.077	15.8097	2.3452	2.02798e-61
DDOST	333.507	142.273	2.34413	2.01777e-62
TMEM217	2.71481	1.15897	2.34243	4.83706e-43
1700001O22RIK	2.55287	1.09089	2.34017	3.6677e-28
PLEKHA7	2.46628	1.05407	2.33977	1.18426e-29
PFN2	5.03367	2.15309	2.33788	4.64338e-30
ARID5B	44.5945	19.0951	2.33539	1.40659e-64
ECE2	2.5902	1.11112	2.33116	7.24216e-48
SYT12	2.33031	1	2.33031	8.92045e-74
PRDX4	192.865	82.7823	2.32979	1.94924e-76
PPIA	5761.52	2474.25	2.32859	1.51058e-36
FGF11	4.16761	1.7959	2.32062	2.72858e-47
TMSB10	7939.1	3422.87	2.31943	2.01582e-32
HACD1	77.7046	33.513	2.31864	5.18007e-99
NPM3	126.799	54.693	2.31838	8.45268e-48
AW011738	3.27924	1.41462	2.31811	2.45619e-14
MAPK11	2.64969	1.14453	2.31509	8.87891e-22
RGS9BP	2.35032	1.01585	2.31365	3.25822e-51
D630039A03RIK	2.39808	1.03755	2.31129	9.45637e-39
ZCCHC11	19.2817	8.34454	2.31069	4.12671e-49
GM4737	5.28827	2.28904	2.31026	5.27983e-30
DPYSL5	2.30939	1	2.30939	4.36982e-26
TMEM163	2.5926	1.12392	2.30675	4.21368e-38
PRDX3	121.757	52.8755	2.30271	5.09215e-76
NEURL2	5.66656	2.46099	2.30255	3.93284e-20
NMD3	28.302	12.3017	2.30066	2.04019e-54
NUCB2	61.0067	26.5483	2.29795	1.5531e-37
CCDC74A	2.50973	1.09248	2.29727	3.60977e-33
SPSB1	2.79819	1.22	2.2936	3.6225e-06
CCPG1OS	15.4796	6.75483	2.29164	1.22667e-40
IMPDH2	158.234	69.0617	2.29119	4.65406e-66
TTC3	52.2566	22.817	2.29024	2.61171e-97
HECW2	3.90034	1.70383	2.28916	4.01368e-29
SIPA1L1	50.5847	22.1055	2.28833	1.37648e-78
SLC29A1	42.3731	18.5301	2.28672	2.30629e-69
CPQ	7.20373	3.1531	2.28465	3.0602e-21
NEIL1	6.97924	3.05688	2.28312	1.27475e-26
MATK	24.3777	10.684	2.28171	8.13122e-40
SKP1A	211.611	92.7999	2.28029	1.43752e-50
SLC50A1	89.8758	39.4172	2.28012	1.25479e-81
TNKS1BP1	4.69832	2.06196	2.27857	1.73383e-18
IL18R1	48.2939	21.2191	2.27596	1.11976e-38
PCOLCE	2.69353	1.18573	2.27163	7.62404e-40
IL2RB	2.30818	1.01668	2.27031	3.11978e-29
IRF6	3.2531	1.43312	2.26993	1.33192e-33
TAPBP	177.557	78.2552	2.26895	7.47681e-54
P2RY10	6.99736	3.08403	2.2689	2.53278e-17
STK17B	215.383	94.9724	2.26785	1.72041e-49
NBDY	37.7661	16.6556	2.26747	9.57779e-69
ADD2	3.18328	1.40441	2.26663	2.89508e-13
SERPINH1	2.26548	1	2.26548	2.54615e-38
CD200R4	293.803	129.792	2.26365	3.78193e-27
CASP6	41.9489	18.5367	2.26302	7.8021e-44
NEDD4	335.192	148.148	2.26255	1.85164e-58
TMBIM4	229.881	101.64	2.26172	1.81001e-60
PRPH	2.67389	1.18249	2.26123	3.35792e-24
SOX12	2.87049	1.27056	2.25923	1.05098e-27
ZFP93	2.88256	1.27667	2.25788	3.74485e-26
MEN1	28.4888	12.6309	2.25549	5.12022e-55
PDE7A	20.058	8.89399	2.25524	1.48057e-59
BEX3	96.3254	42.7372	2.2539	3.04228e-63
SPRY4	4.70927	2.09029	2.25293	3.1138e-29
NAGLU	52.2927	23.2256	2.25151	1.34403e-78
CES2G	3.00094	1.33367	2.25014	0.0196023
SHISA4	2.99704	1.33275	2.24877	1.53257e-24
PDCD1LG2	30.3172	13.4831	2.24853	1.15356e-66
NDFIP1	200.765	89.3101	2.24795	1.89974e-61
FAM83H	3.25985	1.45204	2.24501	6.16099e-26
CNKSR3	4.12903	1.8406	2.2433	1.05011e-15
DPP7	18.9162	8.43346	2.24299	4.4145e-38
UFSP1	6.20628	2.76806	2.2421	1.64647e-20
MATN1	2.41038	1.07655	2.23899	2.0986e-11
TMTC2	204.228	91.2537	2.23803	8.24661e-31
DBP	17.4118	7.78314	2.23712	1.39687e-47
TUT1	18.8815	8.44058	2.23699	1.35184e-45
GM34907	2.41709	1.08103	2.23591	2.60652e-29
CDC42EP4	11.4794	5.13559	2.23527	5.36969e-23
GNPDA2	26.7021	11.9516	2.23419	5.03208e-41
TRIB3	10.6427	4.76625	2.23294	2.20533e-26
ANGPTL8	2.50592	1.12237	2.23271	1.03843e-14
ALG3	17.961	8.05624	2.22945	1.47307e-39
FHAD1	2.53551	1.13785	2.22834	2.11767e-31
DDB2	7.64343	3.43118	2.22764	1.06822e-14
FGFBP3	5.15215	2.31411	2.22641	2.43581e-19
PACSIN3	2.72607	1.22484	2.22566	5.28006e-25
FERMT2	9.17831	4.1279	2.22348	2.82142e-17
MR1	6.2113	2.79382	2.22323	7.6118e-35
ARSB	25.4931	11.4672	2.22312	9.78014e-41
ORM3	2.87557	1.29352	2.22306	7.41599e-27
GPR162	8.68112	3.90577	2.22264	5.654e-26
FAM222A	2.39723	1.07905	2.2216	1.48162e-34
TMEM215	2.3613	1.06419	2.21886	1.37776e-16
CEP97	8.25974	3.72531	2.2172	3.96947e-35
DBN1	3.67548	1.65801	2.2168	1.69755e-15
SRD5A1	5.25325	2.37161	2.21505	3.46531e-22
LAMB3	12.4792	5.6366	2.21396	9.95691e-32
ANGPTL2	3.48872	1.57811	2.21069	2.37119e-29
TRDV4	15.2421	6.89591	2.21031	7.14224e-25
TMC4	10.8567	4.91191	2.21029	8.05185e-31
VCPKMT	30.6728	13.8833	2.20934	4.4503e-57
SHMT1	20.6531	9.35011	2.20886	3.14433e-35
PIGA	12.5644	5.70089	2.20393	4.89451e-32
PRUNE2	14.0973	6.39775	2.20348	4.44616e-59
NT5C3	179.088	81.28	2.20334	1.54481e-73
CTF1	2.24751	1.0206	2.20214	8.15932e-32
SERPINE1	8.40189	3.81725	2.20103	1.53585e-39
GZME	2.20038	1	2.20038	3.02681e-35
CSGALNACT1	7.71577	3.50769	2.19968	1.56016e-40
EEF1AKMT1	64.1131	29.1487	2.19952	4.7262e-76
ATRAID	59.8745	27.2399	2.19805	2.73735e-52
PGA5	18.8777	8.59427	2.19655	2.82671e-39
TM7SF2	15.8063	7.20523	2.19372	2.54842e-37
BICDL1	4.54173	2.07083	2.19319	5.80009e-13
TUBB2B	15.3211	6.99363	2.19072	1.33997e-15
ASF1A	49.7234	22.7017	2.19029	2.01039e-51
TAPBPL	15.4392	7.05036	2.18984	8.61238e-23
MGST2	88.7844	40.5994	2.18684	8.19065e-27
LDHD	3.62894	1.65954	2.18672	1.31382e-18
WDR34	11.671	5.3379	2.18643	5.64801e-42
NGLY1	82.7854	38.0035	2.17836	2.69508e-64
MRPL24	113.155	52.0377	2.17447	1.47747e-62
GM14325	13.6026	6.25791	2.17367	1.29717e-35
APOL9B	2.65506	1.22146	2.17367	1.46903e-30
BCL2	253.655	116.699	2.17358	5.17489e-96
ANK	18.6025	8.56245	2.17256	5.70755e-44
ELOVL5	54.1503	24.9308	2.17202	2.52746e-57
PLGRKT	211.294	97.3072	2.17141	6.05828e-51
SNX31	2.16999	1	2.16999	3.54044e-11
THTPA	5.77623	2.663	2.16907	5.43363e-15
RAMP2	2.76009	1.27265	2.16877	3.62903e-14
TFRC	62.6508	28.8913	2.1685	1.52375e-55
HSBP1L1	2.25309	1.03906	2.16839	7.16754e-11
UBALD1	36.4527	16.8129	2.16814	1.33411e-45
KIF3A	14.6327	6.7537	2.16662	7.84252e-52
MZT2	18.5444	8.56378	2.16545	1.8883e-38
SOCS1	376.488	173.895	2.16503	4.9548e-56
VDAC1	264.094	122.061	2.16363	4.74762e-56
ACSF2	10.1447	4.69097	2.1626	3.09212e-41
ECE1	18.6853	8.64022	2.16259	1.53758e-39
SEPT1	78.3638	36.2896	2.1594	2.50881e-54
AHCY	118.931	55.1453	2.15669	5.82978e-80
ICOS	3.69438	1.71349	2.15606	1.69398e-19
ASPH	174.602	80.9858	2.15596	1.13255e-76
1110059E24RIK	31.7813	14.7559	2.15381	4.40008e-57
LMF1	19.5329	9.08707	2.14953	1.3264e-35
A430105I19RIK	4.0126	1.86686	2.14939	2.31505e-40
CBX7	5.8564	2.72637	2.14806	1.08606e-17
TRIM13	7.02004	3.26839	2.14786	1.12961e-20
GSTM5	5.26939	2.45505	2.14635	1.63251e-18
CNBD2	12.5665	5.85505	2.14626	1.04315e-21
BBS2	3.92833	1.83151	2.14485	1.08394e-11
BTF3	878.541	409.65	2.14461	3.42135e-67
APEX1	62.8776	29.3538	2.14206	3.74516e-58
FOXO4	12.5688	5.87105	2.14082	4.92794e-33
BGLAP2	2.23166	1.04335	2.13894	1.30139e-31
CLU	3.45717	1.61749	2.13737	7.41908e-06
IRAK3	38.0907	17.8242	2.13702	1.65192e-45
F2RL2	37.7251	17.6576	2.13647	9.88611e-29
PPP1R15A	101.792	47.6478	2.13635	3.20571e-91
SMOX	49.9148	23.3931	2.13374	1.7272e-54
POLR2G	122.455	57.4241	2.13246	5.47907e-60
IVNS1ABP	131.435	61.7318	2.12914	3.45248e-58
SAPCD2	26.1527	12.2859	2.12868	1.56581e-40
FUNDC2	189.801	89.2134	2.12749	2.50564e-74
WWC1	2.26415	1.06434	2.12728	1.54549e-29
LRRC51	3.85178	1.81182	2.12592	2.42934e-15
GM28285	34.6083	16.2809	2.1257	4.37947e-41
KDELC1	11.2552	5.29935	2.12388	1.55989e-26
NAF1	28.8259	13.573	2.12376	2.42646e-59
PLOD3	83.1661	39.1743	2.12297	1.12383e-55
GM10036	27.923	13.1608	2.12168	1.00945e-50
NPY1R	2.29573	1.08223	2.1213	6.59337e-05
BTG3	23.4463	11.0715	2.11771	2.88528e-55
RYR1	4.13372	1.95394	2.11558	1.5055e-15
KCTD17	5.11957	2.42023	2.11532	1.4384e-19
MFSD4A	2.8758	1.36188	2.11165	1.98454e-10
SYCE2	151.037	71.5384	2.11127	5.1857e-68
CTLA2A	2041.02	967.309	2.11	2.48325e-60
APOBEC3	89.7798	42.6253	2.10626	1.17017e-58
DNTT	2.1469	1.01944	2.10595	0.000324221
SPCS1	388.63	184.584	2.10543	3.52847e-52
A230050P20RIK	14.2473	6.774	2.10323	5.01813e-50
KDM5B	76.6676	36.4652	2.10249	1.47499e-60
NUPR1L	3.55346	1.69082	2.10162	1.25411e-09
CFAP126	3.97409	1.89097	2.10161	1.43713e-16
PAM	12.7213	6.05726	2.10017	6.04279e-18
CAR11	2.09974	1	2.09974	3.19045e-39
ZWINT	118.459	56.421	2.09956	5.78579e-64
IL3RA	179.944	85.715	2.09933	1.44946e-52
MRPS31	16.5582	7.89093	2.09838	4.36718e-27
MYH14	2.09736	1	2.09736	1.82001e-39
MDFI	2.09566	1	2.09566	1.45202e-24
TOP2B	109.412	52.2123	2.09551	1.47724e-56
GBP7	34.1449	16.3095	2.09356	2.48989e-43
PPT1	80.4673	38.4584	2.09232	1.45009e-56
SEC11A	178.828	85.49	2.0918	1.24394e-61
NDUFC2	221.152	105.761	2.09105	6.26443e-54
CLDND1	44.1757	21.1372	2.08995	1.90977e-52
IVD	22.7202	10.8731	2.08958	1.86665e-41
ICAM5	2.38189	1.14096	2.08763	3.32092e-29
TM7SF3	30.1623	14.4515	2.08714	2.68982e-38
CUTC	18.63	8.9283	2.08663	3.04384e-40
LANCL1	28.0912	13.4638	2.08642	7.52143e-51
NAPEPLD	3.43793	1.64871	2.08523	2.14455e-06
SF3B4	95.6094	45.8617	2.08473	3.00496e-59
PHLDB1	10.8997	5.23112	2.08363	2.30471e-46
EEF1A1	8045.17	3864.45	2.08184	4.51445e-69
RIN1	2.6744	1.28487	2.08145	4.94908e-33
TMEM43	59.9277	28.7925	2.08136	1.17515e-46
GBP2	12.3907	5.95566	2.08049	2.44657e-09
MAN1A	37.0219	17.8183	2.07775	5.06675e-52
MFSD2A	3.14107	1.51231	2.07699	5.98141e-15
GFPT2	2.47673	1.1926	2.07675	2.70945e-23
LY6G5B	8.78529	4.23381	2.07503	2.03691e-13
CAMTA1	50.1794	24.1887	2.0745	1.63161e-70
POGLUT1	15.4888	7.46639	2.07447	7.58239e-42
XLR4A	5.55753	2.67957	2.07404	3.37356e-08
PAIP2	139.744	67.4187	2.07278	6.97505e-61
ACADSB	32.6683	15.7672	2.07191	6.96402e-46
MTHFD2L	17.132	8.27457	2.07044	2.36932e-53
C1QBP	185.638	89.6638	2.07038	9.22896e-58
SPRED3	5.96582	2.88385	2.0687	9.80942e-30
DYRK1B	10.1048	4.89377	2.06484	7.97151e-24
CYP1A1	2.06334	1	2.06334	3.66433e-11
MCM3AP	48.6529	23.5846	2.06291	4.27301e-37
HPSE	7.56332	3.66687	2.06261	9.54072e-10
MSH6	34.8125	16.8804	2.0623	7.37724e-41
ACTG1	7651.63	3711.16	2.06179	4.88006e-150
RNF150	11.9548	5.80827	2.05824	4.86524e-53
PDE10A	2.19672	1.0688	2.05531	3.17067e-24
HDAC1	92.5173	45.0215	2.05496	5.51592e-51
CLEC1B	3.73274	1.81784	2.0534	0.00024573
MTURN	3.82363	1.86415	2.05114	1.1005e-10
LCN4	3.02438	1.47531	2.04999	1.74472e-05
GRHPR	74.5218	36.362	2.04944	5.58216e-56
TRBV13-2	11.0942	5.41342	2.0494	1.65633e-30
WNT10B	2.04924	1	2.04924	9.97216e-42
TRAF1	18.1895	8.88108	2.04811	1.47254e-24
TSPAN9	2.81091	1.37275	2.04765	4.06e-14
2610301B20RIK	11.4247	5.58093	2.0471	7.38741e-22
FMC1	79.1812	38.6898	2.04656	2.72631e-54
LGALS9	387.819	189.519	2.04634	5.11413e-40
ALKBH4	12.6125	6.16515	2.04577	6.61004e-25
POLG2	6.43916	3.14763	2.04572	1.30135e-20
HHIP	2.04231	1	2.04231	1.37197e-28
MEX3A	2.65461	1.30042	2.04135	1.94243e-16
SLC25A3	624.441	306.091	2.04005	2.59272e-29
CNTNAP1	2.36927	1.1616	2.03967	4.24567e-11
DEFB1	2.03809	1	2.03809	1.07885e-42
GSTM7	2.276	1.11685	2.03788	2.27124e-31
GDI2	486.635	238.798	2.03785	2.59377e-30
ARMCX1	5.83295	2.86303	2.03734	1.11297e-25
RAB3IP	10.5307	5.16935	2.03714	7.86797e-18
GM15873	3.43664	1.68757	2.03645	7.74373e-15
ERGIC1	114.41	56.2026	2.03567	2.55011e-64
NFS1	41.4892	20.4002	2.03376	1.88546e-65
CDH2	8.06723	3.96938	2.03237	2.7907e-14
BNIP3	362.059	178.205	2.0317	4.18527e-45
SLC25A17	44.8438	22.0829	2.0307	6.95742e-54
RPGRIP1	5.50249	2.70985	2.03055	1.79183e-18
PLPPR2	4.22192	2.08132	2.02848	3.114e-23
ABCA1	9.81772	4.84159	2.02779	7.807e-28
SHE	4.42064	2.18037	2.02748	1.7875e-21
TTC39A	5.18896	2.56114	2.02604	3.03428e-18
FAM126A	25.4735	12.5776	2.02531	1.61604e-47
HADHB	59.8908	29.5884	2.02413	4.56304e-57
EDEM2	117.428	58.1374	2.01984	5.68233e-62
DDX28	17.6889	8.75851	2.01963	4.62297e-42
GAS2L1	28.0004	13.8661	2.01935	1.1463e-47
IFT43	7.11098	3.52837	2.01537	7.81186e-21
2210407C18RIK	2.29704	1.14079	2.01354	3.01414e-06
PHACTR4	27.0149	13.4372	2.01045	7.92203e-53
GLO1	108.647	54.093	2.00851	2.57276e-57
DNAJA1	228.262	113.849	2.00496	5.06146e-37
SH2D5	5.60202	2.79787	2.00225	9.96941e-14
HNRNPA1	389.176	194.433	2.0016	3.74672e-36
CDKN2A	36.0968	72.2529	-2.00164	7.96611e-11
TOMM6	25.8986	51.9039	-2.00412	4.22682e-05
GAS7	31.1292	62.5248	-2.00856	2.99547e-07
PKN1	49.7332	99.9992	-2.01071	2.70108e-06
APBB1IP	66.9906	134.867	-2.01323	0.00107246
CREB3L2	16.267	32.7639	-2.01413	1.07337e-07
DSTN	137.865	277.699	-2.01429	0.0342249
WIPF1	34.8997	70.3156	-2.01479	8.0522e-09
SLCO4A1	6.18974	12.4729	-2.01509	0.000577322
KIF18B	6.24397	12.5824	-2.01513	0.000669839
PTPN7	65.0646	131.121	-2.01525	4.85863e-07
GPSM2	7.64008	15.397	-2.01529	6.79534e-06
ASB17	1.40566	2.83429	-2.01635	0.000402102
OLFR1033	1.94043	3.91461	-2.0174	0.00702345
FAM213A	23.108	46.6341	-2.01809	1.76828e-11
SLFN9	14.3771	29.0476	-2.02041	1.83995e-07
RNF180	18.4198	37.2252	-2.02093	2.4354e-06
ZDHHC5	10.3378	20.8979	-2.0215	0.00167282
CCDC88A	34.362	69.4964	-2.02248	2.39317e-06
ZFP710	9.11207	18.4296	-2.02254	0.00370835
ZFAND2A	7.4035	14.9774	-2.02301	0.000287499
ROCK2	16.7618	33.9143	-2.02331	0.000134137
SELENOP	14.5211	29.3829	-2.02347	0.000463813
AHR	22.8943	46.3888	-2.02622	8.94525e-14
DENND1A	6.71174	13.6113	-2.02799	0.000275573
TNS3	6.64429	13.4832	-2.02928	0.0282845
EPB41L2	11.1458	22.6286	-2.03024	0.000302591
PIP4K2B	11.5252	23.3997	-2.03031	0.000262928
S100A11	617.752	1255.11	-2.03174	5.57483e-08
SNX20	32.4821	66	-2.03189	0.00208445
TUFT1	1.12271	2.2816	-2.03222	0.000136379
RUNDC3B	1.54322	3.13719	-2.03288	2.51617e-05
GM13031	1.10029	2.23914	-2.03505	8.82979e-05
CTDSPL	5.88988	11.987	-2.03518	0.00996555
GDAP10	12.872	26.2053	-2.03585	0.0141704
CAMTA2	13.4722	27.4279	-2.03589	0.00183502
CALD1	1.79918	3.66475	-2.0369	0.0146804
PLEKHO2	33.5498	68.3566	-2.03747	4.71543e-08
ATP8B1	1.13253	2.30988	-2.03959	0.00126027
B630019A10RIK	1.69676	3.46151	-2.04007	0.000259784
TTLL3	3.22132	6.57666	-2.04161	0.0285567
ITPRIPL2	18.6914	38.1731	-2.04228	9.23088e-08
ALPK2	1.12768	2.31002	-2.04847	3.5906e-05
ADGRG3	37.9345	77.7362	-2.04922	9.2641e-09
LNPK	15.2068	31.1739	-2.05001	9.44726e-07
HCFC2	13.7217	28.1313	-2.05013	1.30285e-06
NAV1	13.0804	26.8393	-2.05187	2.0741e-06
HPS3	8.69441	17.8469	-2.05269	0.0346762
KMT5A	37.2821	76.6085	-2.05483	0.000153402
EFNB1	8.50239	17.539	-2.06283	2.80266e-06
NAIP5	5.27111	10.878	-2.06369	0.0100067
SFMBT1	10.3069	21.2788	-2.06452	1.15885e-08
A630001G21RIK	6.59238	13.6106	-2.0646	0.00201307
MAFG	40.7064	84.0697	-2.06527	1.3707e-09
5730409E04RIK	2.00589	4.14313	-2.06549	6.51711e-05
RYK	1.99201	4.11741	-2.06696	0.000113192
TGFBR2	25.4003	52.5389	-2.06843	2.5201e-05
A430078G23RIK	3.90708	8.08946	-2.07046	0.0137337
GM26542	1.79997	3.7272	-2.0707	0.00388731
IL9R	2.78201	5.76071	-2.0707	0.000151784
TCF20	10.7843	22.3341	-2.07098	0.0232627
RGS16	1.13149	2.34544	-2.07287	0.000190911
RNF216	12.4886	25.8943	-2.07344	0.00131652
INPP5D	108.69	225.365	-2.07347	0.0242318
FAM3B	2.69085	5.58632	-2.07605	2.24084e-05
GM33251	1.72649	3.58949	-2.07907	4.55979e-05
C1GALT1	7.63153	15.8724	-2.07985	0.00117552
MINDY2	26.7073	55.5529	-2.08007	1.30534e-06
ZFP521	1.80255	3.75597	-2.0837	2.66915e-05
GM6634	5.13253	10.7063	-2.08596	1.97727e-06
ZHX3	3.58888	7.49695	-2.08894	4.15857e-05
PLEKHA1	7.38713	15.4556	-2.09224	7.93985e-05
NOTCH2	27.0444	56.602	-2.09293	9.82614e-06
ARHGAP15	23.5246	49.3544	-2.09799	6.09602e-08
KAT14	6.92147	14.5287	-2.09907	0.0029791
CNGA1	1.22538	2.57434	-2.10085	0.00055101
TULP3	4.70832	9.89528	-2.10166	9.59117e-07
PLD1	7.83511	16.4834	-2.10379	0.000255392
GZMB	476.563	1002.81	-2.10426	5.03693e-18
ALDH1L1	3.94269	8.30106	-2.10543	1.81557e-06
H1FX	11.9346	25.1309	-2.10572	0.0373619
RASSF5	22.9518	48.3538	-2.10676	7.73781e-08
PIK3CG	33.7816	71.2199	-2.10825	4.20007e-12
ACER3	14.1171	29.8144	-2.11193	1.95845e-06
HIVEP2	6.17537	13.0487	-2.11302	0.000366997
ASAP1	28.6619	60.5971	-2.1142	5.54609e-09
RTN4IP1	3.89639	8.24058	-2.11493	0.0220062
OPTN	13.2048	27.9523	-2.11683	2.72095e-05
MALT1	15.8865	33.6573	-2.11861	5.75313e-09
RAB27A	15.3095	32.4569	-2.12005	0.00947528
PQLC1	10.2601	21.7743	-2.12224	0.0425123
GPR174	8.79	18.6592	-2.12277	3.85339e-10
CDC14A	7.49568	15.9382	-2.12632	3.51134e-06
CAV2	3.94118	8.38079	-2.12647	0.0233652
SLC35D1	13.3048	28.293	-2.12652	6.7654e-09
TBC1D13	8.25548	17.5558	-2.12656	0.00123217
NEIL3	11.7982	25.0929	-2.12685	0.00404464
GM42450	1.72327	3.66843	-2.12876	7.49484e-05
GNA14	13.1508	28.0298	-2.13141	8.41974e-16
ENAH	54.9018	117.227	-2.13522	9.2475e-06
SLC12A6	17.8366	38.09	-2.1355	1.96104e-05
GM10371	1.54062	3.29089	-2.13609	0.000118272
GIMAP8	2.07438	4.43238	-2.13672	3.05802e-05
ZFP276	5.2557	11.2473	-2.14002	0.0258642
TMEM104	25.2196	53.9767	-2.14027	3.23021e-12
MBD6	10.9787	23.523	-2.1426	0.000398381
AES	171.252	367.101	-2.14362	3.39412e-11
PKP1	1.04872	2.2482	-2.14375	1.51538e-05
MLKL	9.54313	20.4645	-2.14442	4.50898e-08
CD93	73.5107	157.745	-2.14588	3.00054e-05
SECISBP2L	18.4836	39.6752	-2.14651	0.00019469
HIPK1	28.9978	62.2521	-2.14678	0.00525649
ARHGAP11A	18.0947	38.8527	-2.14719	1.23439e-06
EHBP1L1	40.4803	87.1095	-2.1519	2.58141e-11
ZFP820	1.63597	3.52153	-2.15257	0.000370831
RGS12	28.4754	61.3521	-2.15457	1.68245e-09
MPP1	27.8804	60.1414	-2.15712	0.010646
SLC6A6	50.1055	108.298	-2.16139	6.50978e-17
UHRF1BP1L	42.035	90.8993	-2.16247	4.66484e-06
PDE4DIP	8.85919	19.1579	-2.16249	2.42714e-08
RFC2	78.1566	169.05	-2.16297	0.000227147
NCR1	1.34711	2.91728	-2.16559	0.000110344
FOXM1	8.6545	18.755	-2.16708	5.60543e-07
CACNG8	1.81067	3.92605	-2.16828	0.00010462
PLATR25	5.65807	12.2867	-2.17154	0.000338716
3110062M04RIK	16.8142	36.5167	-2.17177	0.00025919
TTC39B	16.949	36.8095	-2.17179	2.84544e-05
C330018A13RIK	1.5591	3.38838	-2.1733	2.62303e-05
TBC1D1	21.8175	47.4553	-2.1751	2.78107e-08
SH3KBP1	55.0697	120.096	-2.1808	1.17439e-20
IL16	30.5807	66.71	-2.18144	0.00196118
TMEM98	7.84704	17.1255	-2.18242	4.85568e-07
4930599N23RIK	1.0566	2.30834	-2.18468	0.00120062
GM340	3.20709	7.0104	-2.18591	0.0003808
ADGB	1.15689	2.53337	-2.18981	0.000540624
GPR141	24.4952	53.6832	-2.19158	4.00201e-11
CDC7	4.47813	9.81962	-2.1928	0.000516619
HCST	96.7334	212.344	-2.19515	6.6878e-16
FANCB	3.24987	7.14573	-2.19878	9.76064e-06
CTNND1	5.27184	11.5969	-2.19978	8.04336e-05
GP1BA	15.6503	34.4476	-2.20108	9.91034e-07
ARHGEF12	3.18027	7.00145	-2.20152	1.17419e-05
LMTK2	7.96255	17.5431	-2.2032	0.000526785
SEMA6B	2.79356	6.16305	-2.20616	0.00272254
PLSCR2	1.4555	3.21311	-2.20757	4.72256e-05
DENND1B	15.5531	34.3433	-2.20813	1.33116e-08
TBC1D4	2.95372	6.52756	-2.20995	0.00622235
KIF21B	12.2166	27.0018	-2.21026	0.000757627
LRMP	31.7427	70.1782	-2.21085	3.33205e-11
CEACAM16	1.19687	2.64719	-2.21176	0.000163012
PPTC7	7.14312	15.8072	-2.21292	0.000456979
EVL	5.21183	11.5346	-2.21316	0.0458154
RAD51B	3.35844	7.44625	-2.21718	0.001031
NRIP3	31.2732	69.3548	-2.21771	3.82451e-14
SAP30L	5.72779	12.7462	-2.22532	0.00102973
ABCB1A	1.35029	3.00867	-2.22816	0.000163574
LPAR1	7.41217	16.5367	-2.23103	6.13328e-06
PELI2	4.66273	10.4165	-2.23399	0.032338
LYPD6	1.70405	3.80713	-2.23417	0.00426714
CTBP2	11.9261	26.668	-2.2361	6.13634e-07
RGS9	2.42655	5.42901	-2.23734	4.0293e-06
RNASE2A	2.65156	5.93426	-2.23803	0.0432326
MAP3K4	9.14879	20.4827	-2.23884	7.04791e-07
SLC39A14	5.06173	11.3341	-2.23918	1.18502e-06
PIK3AP1	6.57658	14.7534	-2.24332	0.010412
BFSP2	9.66298	21.6787	-2.24348	6.62628e-11
ENTPD1	11.0527	24.8307	-2.24658	3.43643e-06
PTPN18	134.784	302.962	-2.24776	1.86975e-21
TNFRSF21	30.7802	69.4439	-2.25612	3.57459e-09
SMAP2	19.5786	44.1873	-2.25691	1.22176e-07
LASP1	70.7424	159.765	-2.25841	5.10488e-11
SVIL	32.8849	74.4152	-2.2629	0.00139972
GMIP	23.2863	52.7953	-2.26723	8.30195e-05
TMEM189	17.4953	39.6669	-2.26729	8.32714e-05
TANC2	20.1512	45.7543	-2.27055	3.44941e-21
MCTP1	70.6371	160.4	-2.27076	2.03444e-22
PLSCR4	4.5831	10.4078	-2.27091	5.73978e-07
CHN2	34.1906	77.6587	-2.27135	2.8664e-13
HNRNPLL	28.9093	65.6977	-2.27255	4.31916e-06
ADAM15	26.9398	61.4124	-2.27961	1.12918e-06
ABCD1	9.02526	20.5804	-2.28031	0.00155288
BIRC3	13.862	31.6286	-2.28168	2.74504e-05
LIPA	19.2362	43.8973	-2.28201	0.000143673
PPP1R18	121.264	276.79	-2.28254	8.18868e-23
IRF2BP2	28.7616	65.6519	-2.28263	1.27376e-06
GBE1	12.6043	28.7912	-2.28423	0.00244301
SGPL1	13.7414	31.4282	-2.28711	7.36746e-05
FRMPD1	4.27456	9.78133	-2.28826	4.91758e-08
MYO7A	4.36235	9.98585	-2.2891	9.7165e-06
ALAS1	33.8518	77.5554	-2.29102	0.0372453
GP5	3.61985	8.29512	-2.29157	0.000255736
SORL1	39.9612	91.6024	-2.29228	0.00127348
BASP1	155.927	357.781	-2.29455	3.35178e-11
A630001O12RIK	1	2.29696	-2.29696	2.67429e-05
FGF2	3.57855	8.22752	-2.29912	2.65843e-12
TMEM268	3.90224	8.9726	-2.29935	0.0069353
OGFOD1	4.97616	11.465	-2.30398	5.67505e-05
GAN	7.69377	17.7306	-2.30454	1.725e-07
ME1	4.73611	10.9394	-2.30978	6.01552e-09
PPM1H	8.76176	20.2543	-2.31166	7.94093e-07
ZEB2	59.7375	138.123	-2.31217	7.53389e-09
PRKCD	113.804	263.379	-2.31432	6.52816e-19
NEDD9	20.7824	48.1101	-2.31494	2.52301e-08
SLC52A3	4.35056	10.0891	-2.31903	8.56885e-06
SLC22A15	6.95207	16.1244	-2.31937	0.0479548
EHD1	43.8457	101.71	-2.31972	5.05385e-05
CREB3L1	22.7348	52.7646	-2.32087	3.07297e-13
SNX18	19.6182	45.5458	-2.32161	0.00342394
TRAV4-4-DV10	1.70078	3.9495	-2.32217	7.35273e-06
LYL1	47.8421	111.205	-2.32442	1.17352e-19
VWA5A	67.4411	156.893	-2.32637	6.42357e-12
COP1	14.6855	34.2067	-2.32928	9.42234e-07
HLCS	3.47424	8.09919	-2.33121	0.0149924
KHNYN	25.4278	59.2939	-2.33186	1.33904e-07
TLR4	5.30007	12.3608	-2.33219	0.0100606
GM28187	3.48892	8.1643	-2.34007	4.33385e-06
SAMD9L	23.5071	55.0212	-2.34062	3.34145e-05
ARMC7	4.46464	10.4537	-2.34145	0.0481741
TGM2	11.4806	26.9661	-2.34884	0.0491519
SKIL	10.9536	25.7307	-2.34905	0.000121053
RIN3	69.2495	162.754	-2.35026	2.69935e-22
PTPN6	64.5882	151.937	-2.3524	4.45522e-09
KIF1C	9.048	21.2883	-2.35282	3.28417e-09
GLCCI1	2.61104	6.14629	-2.35396	5.38592e-07
MNS1	48.6038	114.412	-2.35398	1.11962e-10
PPP1R3B	4.84784	11.4238	-2.35647	0.0462894
SLC29A3	4.86563	11.4684	-2.35703	0.0432434
KSR2	1.32861	3.13489	-2.35953	0.0221656
KLF3	18.6227	43.9495	-2.35999	3.80939e-06
AGO4	2.57048	6.06708	-2.3603	2.67246e-05
CUX1	90.1022	212.777	-2.36151	6.05284e-08
GM16485	1.19347	2.81927	-2.36224	1.88518e-08
LILRA6	14.7507	34.8778	-2.36448	0.000395481
SSH1	8.667	20.4933	-2.36453	1.20719e-06
EXT1	1.86977	4.42319	-2.36563	0.0130306
GM15674	1.22981	2.90936	-2.36571	1.05664e-05
MOSPD2	11.8886	28.1333	-2.36641	3.23875e-09
5730460C07RIK	1.8419	4.36126	-2.3678	9.88828e-08
ETNK1	43.2703	102.569	-2.37043	3.9747e-08
GSE1	23.0696	54.7373	-2.3727	5.95497e-13
LMO1	6.27889	14.9104	-2.37469	0.0232622
GM49083	1.44824	3.44374	-2.37787	1.19353e-06
APBA1	1.14987	2.73582	-2.37925	0.0264038
ARHGEF3	8.47278	20.1597	-2.37934	0.000293007
SLC31A2	16.2169	38.6308	-2.38213	0.000630843
MBOAT1	13.2988	31.7145	-2.38476	5.90045e-14
SIPA1	26.5146	63.2362	-2.38496	7.36833e-13
GM28875	9.16709	21.8741	-2.38616	2.01817e-07
GM21149	1.05382	2.51586	-2.38738	0.0182694
TMEM170B	4.31327	10.3018	-2.3884	0.000429366
TRAF3	7.64509	18.2606	-2.38854	1.54007e-06
GALNT10	13.2733	31.7205	-2.38979	3.14934e-12
AMOT	2.74063	6.55282	-2.39099	0.000436888
FRY	10.408	24.8883	-2.39126	3.70659e-05
MYO5A	22.1292	52.9853	-2.39436	1.47614e-13
FAM53B	7.8624	18.9055	-2.40454	2.44711e-05
JUNOS	1.3517	3.25218	-2.40599	0.03173
SEMA4C	6.34893	15.2796	-2.40665	0.000139476
IFI203	3.12482	7.52096	-2.40684	0.0121991
CAMK2D	5.53043	13.3311	-2.4105	0.00532724
PIRB	50.2348	121.148	-2.41163	4.69531e-37
GAS2L3	9.70168	23.4037	-2.41234	5.96931e-09
PDE1B	2.61628	6.31739	-2.41464	0.0203045
SIGLECG	1.50208	3.627	-2.41465	0.0413359
PXN	26.4795	64.1533	-2.42275	6.05476e-07
TSHZ3	1.12327	2.72398	-2.42505	2.75109e-07
FGFR1	14.6279	35.5029	-2.42707	4.17627e-24
GPR160	4.2698	10.3686	-2.42836	0.0232862
GRK2	40.9314	99.572	-2.43265	8.72729e-14
TCIRG1	18.2423	44.4635	-2.43739	3.8133e-06
APH1C	4.68703	11.4425	-2.44131	0.0169284
IL21R	5.25012	12.8374	-2.44517	0.00195508
LRRC1	4.36394	10.6889	-2.44936	3.6661e-06
TGFBR1	37.4752	91.7915	-2.44939	1.89614e-11
H2-Q7	2.93802	7.20159	-2.45117	0.00142724
9930111J21RIK2	3.60512	8.85027	-2.45492	0.00680157
EBI3	22.7944	56.0461	-2.45876	1.94139e-07
HACD4	41.075	100.996	-2.45881	1.84489e-10
CBR3	1.49498	3.67816	-2.46034	0.0214042
BATF	40.6301	99.9846	-2.46085	9.78136e-07
MERTK	2.30788	5.68499	-2.46329	0.0208322
CALY	1.55598	3.837	-2.46597	1.04399e-07
HVCN1	11.2054	27.6399	-2.46665	0.00151039
SEC14L1	31.1112	76.8	-2.46857	2.85063e-13
E230014E18RIK	4.52754	11.2038	-2.47459	0.0054524
HRH2	5.05614	12.528	-2.47778	4.52661e-05
EID2	1.87157	4.63865	-2.47849	4.39906e-05
IFI209	1.51954	3.77595	-2.48493	0.016948
DUSP3	14.8077	36.8025	-2.48536	1.99356e-10
VILL	13.4163	33.404	-2.48981	1.17506e-09
ANO3	1.81661	4.52524	-2.49103	4.52222e-07
GM4631	1.42435	3.54995	-2.49233	9.04324e-06
MAPKAPK5	3.18485	7.94191	-2.49366	0.000479175
CYTH4	44.2866	110.64	-2.49828	3.67168e-15
RUNX3	43.9883	109.903	-2.49846	3.29279e-07
CD300LG	1	2.50269	-2.50269	0.0499405
NRN1	1.21927	3.05631	-2.50667	0.000690373
DNM3	4.02769	10.0985	-2.50726	4.54694e-11
PALLD	3.38055	8.47972	-2.50839	0.00033017
NFE2	44.8828	112.769	-2.51252	1.60458e-12
FCGR2B	22.7189	57.2118	-2.51825	2.26345e-12
KLF2	71.3368	179.771	-2.52004	3.70386e-05
AB124611	39.3037	99.3752	-2.52839	4.65361e-06
CFAP43	10.1162	25.6174	-2.53232	6.13362e-05
HR	1	2.53415	-2.53415	0.0131825
PSTPIP1	37.0672	93.9751	-2.53526	3.12236e-14
TESK2	4.37013	11.0815	-2.53575	0.00796945
HDGFL3	4.14635	10.5421	-2.5425	2.57187e-09
GPCPD1	16.3671	41.6673	-2.54579	0.000511333
TPBGL	5.45562	13.9152	-2.55061	1.459e-10
DHCR24	45.1791	115.441	-2.55519	1.1394e-12
SNRK	11.6215	29.7259	-2.55784	0.00033
IQSEC1	8.59077	21.9927	-2.56004	1.96267e-05
OGFRL1	18.8781	48.355	-2.56144	1.39832e-05
CD300LD3	1.50664	3.85951	-2.56167	9.37322e-06
GM45014	1	2.56744	-2.56744	0.033149
WDFY2	12.5713	32.308	-2.56999	2.50615e-08
ZCCHC24	3.27579	8.42474	-2.57182	2.41981e-06
EVI2	3.75195	9.6545	-2.5732	0.000204895
HCLS1	64.1637	165.168	-2.57416	2.34628e-30
SH3BP2	5.85969	15.1336	-2.58267	0.000614859
WDFY4	14.9307	38.6513	-2.58871	2.85332e-16
MESP2	2.0692	5.37068	-2.59554	5.88839e-07
ITGB6	1.63574	4.24675	-2.59622	1.49885e-10
FCRLS	2.149	5.58496	-2.59887	0.0347614
HS6ST1	20.2528	52.6367	-2.59898	4.37259e-17
PRTG	1.8577	4.82871	-2.59929	5.73534e-05
MAP3K9	1.62642	4.22955	-2.60052	0.0443602
APP	27.4876	71.5291	-2.60223	2.50748e-05
M1AP	1.90573	4.96254	-2.60401	0.000720791
D1ERTD622E	12.315	32.0704	-2.60417	0.000871082
AGPAT4	2.3502	6.13055	-2.60852	0.0365975
MARCH8	19.4376	50.7406	-2.61043	1.1686e-13
4930452B06RIK	1.91301	4.9952	-2.61117	1.32468e-14
GPR84	3.52425	9.20615	-2.61223	0.0369139
NEAT1	135.424	354.086	-2.61464	1.65435e-33
LONRF1	4.72046	12.352	-2.6167	1.61193e-07
KCTD2	5.74882	15.0626	-2.62011	7.94492e-11
9230112J17RIK	1.75087	4.58817	-2.62051	1.59011e-09
GNAI1	8.8061	23.0835	-2.62131	1.43637e-18
PRTN3	134.037	351.381	-2.62152	0.0105739
ALOX5AP	511.707	1342.16	-2.6229	1.32532e-193
FAM105A	86.5971	227.184	-2.62346	1.68215e-11
SEMA4A	20.7875	54.5865	-2.62593	7.26551e-05
SEMA4D	43.5392	114.507	-2.62998	3.435e-17
ABCC5	5.07612	13.3559	-2.63112	0.0337754
RALGPS2	6.59788	17.3933	-2.63619	2.82278e-10
TNFAIP3	6.32457	16.6753	-2.63659	1.93801e-06
SPEG	3.83929	10.1255	-2.63734	1.02258e-09
SH2D1B1	6.57037	17.3466	-2.64013	7.08161e-06
CTTNBP2NL	1.30733	3.45214	-2.6406	0.0406388
RUSC2	6.67451	17.6248	-2.64062	8.31448e-14
CITED1	2.23793	5.91409	-2.64266	8.10885e-08
GIMAP6	5.54795	14.6621	-2.6428	8.73383e-12
FUT7	5.46486	14.4489	-2.64396	0.000100316
ADGRA1	2.14911	5.6871	-2.64626	4.81216e-06
TDRD7	4.78566	12.6844	-2.6505	0.00312427
GM44851	2.08468	5.52556	-2.65056	9.50611e-07
SELL	19.0008	50.4774	-2.6566	0.0242597
ALDH2	149.474	398.246	-2.66432	2.41788e-11
SEPT9	91.5834	244.034	-2.66461	1.6423e-21
PLEKHO1	12.5071	33.344	-2.666	1.47902e-06
KDM7A	15.6984	41.887	-2.66823	0.0030788
ICA1	5.57441	14.8999	-2.67291	7.32996e-05
OAS1A	6.26723	16.7644	-2.67494	1.71527e-05
HGFAC	18.1784	48.6278	-2.67504	3.46977e-13
GBP4	2.11714	5.66613	-2.67632	1.72861e-08
SH3PXD2B	13.3509	35.7686	-2.67911	2.8836e-16
SRXN1	9.45429	25.3429	-2.68057	1.6753e-07
PLXND1	13.133	35.2134	-2.6813	1.11388e-09
HRH4	1.16158	3.11568	-2.68228	3.21297e-07
STARD5	7.45255	20.0052	-2.68434	1.75904e-06
CCR3	1.0855	2.9248	-2.69442	0.00176229
SNX29	13.5339	36.479	-2.69538	4.84173e-16
CACNB2	1.5425	4.1614	-2.69782	6.96347e-05
TREML2	21.2394	57.3297	-2.69922	1.25634e-20
IL5RA	1.35244	3.65214	-2.7004	1.01103e-08
DLG3	1.84113	4.97765	-2.70358	7.543e-07
TMEM259	13.858	37.512	-2.70688	1.4224e-09
HFE	3.05377	8.27363	-2.70931	0.0370457
SMPDL3B	1.87912	5.09731	-2.7126	0.0171373
NDST3	6.1902	16.8121	-2.71592	2.23151e-20
INPPL1	3.96093	10.7691	-2.71884	1.53795e-07
IL6RA	4.41917	12.0167	-2.71921	0.040515
PKIB	7.39237	20.1296	-2.72302	0.000185373
FGD2	5.16397	14.0756	-2.72573	1.3688e-05
NOSTRIN	1.97834	5.39807	-2.72859	8.42028e-05
SYNE1	38.9665	106.363	-2.72961	0.0456247
KCTD6	2.13326	5.82555	-2.73083	0.000236916
NOD1	4.58768	12.5321	-2.73169	0.0154998
E430024P14RIK	1.18143	3.23307	-2.73656	0.00519349
FAM160A2	7.88619	21.5999	-2.73895	0.000486255
LY75	2.47182	6.77155	-2.7395	0.0479319
GDA	55.1083	150.97	-2.73952	0.0154261
PDE8A	4.46741	12.2389	-2.7396	0.00160317
TRP53INP2	13.6141	37.3317	-2.74213	0.00110376
PDLIM4	1.06612	2.92743	-2.74588	0.0170752
GM31108	1.1378	3.12444	-2.74605	4.77835e-06
TSLP	1.07471	2.95401	-2.74865	1.27943e-05
ADGRE5	42.3287	116.392	-2.74971	1.8212e-20
CXCL16	3.88557	10.6975	-2.75312	0.000811639
HEG1	4.91196	13.5268	-2.75384	5.26037e-11
5830432E09RIK	8.6084	23.7459	-2.75846	0.00122507
SPEER4E	1.71707	4.75281	-2.76798	0.0141447
ITGB2	88.6424	245.521	-2.76979	2.58708e-07
CLDN15	5.63253	15.6392	-2.77659	0.00454971
SLAMF8	1	2.78192	-2.78192	0.0299732
PAG1	18.5874	51.7327	-2.78322	5.29426e-10
AVIL	7.34573	20.4956	-2.79014	5.93628e-06
FBLIM1	3.8377	10.7133	-2.7916	1.36277e-06
FAM49A	1.46284	4.08882	-2.79512	0.00229003
PDE4B	11.4619	32.0758	-2.79847	0.000902326
PLXNA2	2.30218	6.44887	-2.8012	7.015e-11
ADGRG7	6.3647	17.829	-2.80123	1.1413e-09
STK10	19.3753	54.2856	-2.8018	4.52946e-19
TMCC2	1.63767	4.58906	-2.80219	3.35731e-07
SNX9	5.7225	16.0438	-2.80363	8.96809e-05
SLC6A12	1.09058	3.05812	-2.80412	0.0140801
SLC27A4	15.7067	44.1132	-2.80856	1.89416e-05
MEIS1	11.2021	31.4812	-2.81029	2.88782e-27
SUCNR1	1.73469	4.87725	-2.8116	2.23091e-05
CALCRL	3.14646	8.85806	-2.81525	0.000171051
P2RY10B	2.36798	6.66701	-2.81549	1.95385e-06
TUSC1	3.97741	11.2052	-2.81721	2.15884e-08
PGLYRP1	521.414	1469.6	-2.81849	1.31123e-19
RGL1	4.22572	11.9132	-2.81922	0.000115781
TNFAIP8L3	1.16117	3.27479	-2.82025	0.00120478
KCNK13	1.29531	3.66376	-2.82849	0.0117629
TNFSF8	5.36341	15.1743	-2.82922	4.9629e-16
PIRA2	13.089	37.0649	-2.83175	8.7493e-09
LYST	22.7072	64.4667	-2.83904	2.24428e-06
NLRP1B	1.345	3.81956	-2.83983	0.00147127
GSDME	18.2174	51.7553	-2.84099	3.22356e-11
KLK1B11	1.72228	4.89484	-2.84207	0.0311153
THSD4	4.49983	12.7905	-2.84244	1.69805e-13
CLEC4E	26.4108	75.0947	-2.84334	0.0107242
PHLDB3	25.1198	71.6717	-2.85319	4.17078e-21
NHSL1	2.7085	7.73776	-2.85684	2.35854e-11
RAC2	319.73	914.078	-2.85891	4.26034e-98
MAB21L1	7.6053	21.7484	-2.85964	2.10463e-24
PTPRO	1.29786	3.71176	-2.8599	0.0285194
BCL6	2.72796	7.80503	-2.86113	0.0393082
NAT8L	2.05016	5.86889	-2.86266	0.00819934
B230208H11RIK	12.0271	34.4645	-2.86558	0.00032242
SCMH1	6.43822	18.4532	-2.86619	3.35259e-12
UNC93B1	15.4024	44.1509	-2.86649	0.00134941
GM46224	1.98148	5.68315	-2.86814	0.0129543
KCNE3	16.4961	47.4174	-2.87446	2.53868e-15
GM47815	1.54687	4.44827	-2.87567	1.70438e-08
RGS18	81.3822	235.658	-2.8957	2.7758e-19
E2F6	4.93577	14.2977	-2.89676	8.87469e-12
GM1673	7.75356	22.47	-2.89803	0.000116455
MS4A6D	2.29491	6.66649	-2.9049	0.0438934
DSE	1.68698	4.91332	-2.91249	0.0479586
NBEAL2	21.0701	61.4706	-2.91743	5.14942e-20
RAB11FIP1	8.70456	25.4676	-2.92578	0.000321315
CPA3	1917.61	5613.62	-2.9274	0.00106358
WLS	8.941	26.1847	-2.92861	3.91068e-10
ARID3A	13.18	38.6002	-2.9287	7.29218e-10
CLDN1	1.95413	5.7239	-2.92912	0.0419056
GM33280	2.66084	7.80737	-2.93417	2.7872e-10
CD55	113.953	334.385	-2.9344	4.23512e-38
MEIS2	1.16328	3.41455	-2.93527	2.30747e-07
ARAP1	18.2744	53.6737	-2.9371	4.1095e-16
RNF43	1.78352	5.25304	-2.94533	5.80261e-10
GM12840	4.07883	12.0352	-2.95064	9.14894e-13
LHFPL1	2.64226	7.84758	-2.97003	2.73603e-08
SYNGR1	27.7313	82.3959	-2.97122	1.72104e-14
FURIN	214.359	638.066	-2.97663	5.20172e-09
RP2	7.61701	22.6913	-2.97902	5.50638e-07
CD34	52.8762	157.667	-2.98181	1.57481e-28
ITPKB	7.42546	22.1765	-2.98656	3.81656e-07
F13A1	17.6587	52.7695	-2.98831	0.00100325
ARHGAP6	33.6101	100.745	-2.99744	1.63754e-26
MSRA	23.586	70.702	-2.99763	3.96963e-05
PIK3R5	3.78744	11.3609	-2.99962	0.00197683
RAI14	9.7545	29.2877	-3.00248	7.30874e-23
ABCA3	2.64429	7.95529	-3.00848	0.00917504
BC049352	2.5876	7.79545	-3.01262	8.07332e-08
CD3D	1.93683	5.83668	-3.01352	0.0238773
COTL1	132.301	399.041	-3.01616	6.62201e-112
C5AR2	5.10806	15.4132	-3.01742	1.48267e-09
GMFG	83.6146	252.334	-3.01783	6.17733e-35
MGL2	7.03115	21.286	-3.02738	0.003103
SLC15A3	4.34475	13.1671	-3.03059	0.000431456
GM10384	1.89752	5.75606	-3.03346	1.39576e-09
ETS1	6.48424	19.6801	-3.03507	1.09114e-05
CACNA1H	1.06249	3.22616	-3.03641	1.13984e-09
GM43661	3.02033	9.17616	-3.03813	7.35023e-07
GM15657	1.89408	5.7735	-3.04818	6.31214e-08
PLAU	13.8769	42.3365	-3.05087	2.47822e-20
KCNN4	30.4954	93.1181	-3.05351	4.23137e-29
IGF2R	2.22568	6.79847	-3.05456	0.000645506
SMPDL3A	12.331	37.6743	-3.05526	0.000813622
TMEM154	20.8206	63.6553	-3.05732	9.70226e-09
FAM174B	17.8507	54.6871	-3.06358	4.69676e-30
DUSP4	11.4133	35.033	-3.06948	6.59769e-31
SLC6A8	5.70239	17.5391	-3.07575	1.41196e-23
DGAT2	14.4629	44.5169	-3.078	0.000306081
CLEC10A	5.42082	16.6914	-3.07914	3.83106e-07
FAS	9.30522	28.6851	-3.08269	0.0241682
CAR8	70.4801	217.485	-3.08576	3.39204e-49
MECOM	2.93863	9.07444	-3.08799	8.23509e-22
CTSD	558.217	1724.43	-3.08917	3.92149e-29
PPP2R5A	27.6554	85.4591	-3.09015	1.09932e-19
GM14548	10.9594	34.0433	-3.1063	6.13362e-05
RASSF3	9.14621	28.4262	-3.10798	4.34574e-06
NCF4	57.2016	177.87	-3.10953	5.05791e-39
EPSTI1	3.53906	11.0204	-3.11393	0.00498691
AC163354.1	1.30414	4.06516	-3.11712	0.00864017
PLXNA1	2.11301	6.60312	-3.12498	0.0137856
AMZ1	1.51447	4.7367	-3.12762	0.00451086
CYBRD1	1.46299	4.58331	-3.13283	1.27999e-09
CERK	29.916	93.7949	-3.13527	8.54689e-23
ARHGAP20	14.3061	44.8707	-3.13648	4.63363e-32
FEZ1	2.97343	9.37034	-3.15136	1.09865e-11
P2RY6	2.84952	8.99693	-3.15735	0.000672688
SFXN5	2.47597	7.81907	-3.15799	0.0196881
I830077J02RIK	11.6648	36.8992	-3.16329	1.80699e-12
CLEC4D	13.901	43.9767	-3.16357	0.0207697
ACVRL1	3.11661	9.87396	-3.16817	0.0226712
PPP1R3G	4.14142	13.1279	-3.1699	1.56092e-23
ST3GAL5	17.2741	55.0038	-3.18417	0.000186784
TIAM2	4.72927	15.0965	-3.19214	1.1017e-18
EGR3	6.96749	22.243	-3.1924	1.10453e-16
DACH1	3.61901	11.555	-3.19287	0.0105694
ABI3	27.8274	89.0543	-3.20024	5.94496e-41
ARG1	74.2015	238.002	-3.20751	0.00023667
TNFRSF1A	18.7179	60.0415	-3.2077	4.69276e-06
HS6ST2	55.9756	180.122	-3.21788	7.37935e-90
ATP6V0D2	2.28703	7.36196	-3.21901	0.0126548
MS4A2	100.206	322.593	-3.2193	1.52266e-61
GIMAP1	12.9828	41.8349	-3.22233	4.07012e-33
RAP1GAP2	4.71933	15.2414	-3.22957	1.17669e-09
ANXA1	309.305	999.935	-3.23285	0.000305791
SCD1	2.45819	7.955	-3.23612	1.22351e-08
5031439G07RIK	7.73246	25.0355	-3.23772	1.70182e-05
CYTH3	6.9761	22.5983	-3.23938	5.56077e-21
BATF3	5.52157	17.888	-3.23966	0.0122589
UNC13D	19.9265	64.5747	-3.24065	2.57933e-30
PROM1	1.51681	4.92025	-3.24381	0.0327592
DMD	1.47558	4.78893	-3.24545	1.09823e-08
TUBA8	25.601	83.1179	-3.24667	2.12175e-25
TIFAB	3.536	11.5248	-3.25926	0.00290493
CLEC5A	15.7379	51.3196	-3.2609	1.0662e-09
MGAM	2.21664	7.23438	-3.26367	0.0146804
SLC7A2	9.91524	32.3889	-3.26658	4.46707e-05
5033406O09RIK	5.28305	17.2734	-3.2696	2.32976e-18
GRIN2C	1.51766	4.96382	-3.27071	5.29496e-14
ANTXR2	5.76449	18.8653	-3.27268	1.80571e-05
MRGPRA2A	1.29487	4.24047	-3.27483	0.0329674
FAM219A	3.69707	12.1156	-3.27709	1.81182e-08
NUAK1	1.11462	3.65341	-3.27771	0.00926735
PDE2A	1.81434	5.95045	-3.27967	0.00870847
PFKFB4	10.0888	33.0928	-3.28014	9.86692e-10
LAIR1	10.108	33.1921	-3.28374	5.08282e-18
OLFR920	3.57306	11.7479	-3.28791	1.01753e-12
DUSP22	2.46633	8.12387	-3.29391	0.0111948
VWF	5.0928	16.7917	-3.29714	1.04091e-16
F7	4.48296	14.8241	-3.30677	0.0204584
IL1RN	28.6627	94.8179	-3.30806	1.97495e-15
ITGA1	3.11778	10.3535	-3.32079	0.0235015
DCSTAMP	1.64899	5.4844	-3.32592	0.00868218
SKAP2	18.4649	61.4177	-3.32618	6.3874e-18
MTSS1	37.0187	123.21	-3.32833	1.1528e-61
CCNB1IP1	5.95951	19.8553	-3.3317	1.04257e-08
PLXNC1	2.96954	9.93435	-3.34542	0.000708059
TIFA	1.73531	5.80636	-3.34601	0.0169882
CRISPLD2	8.30938	27.9283	-3.36106	0.00010985
B4GALT6	3.74746	12.5978	-3.36168	0.000611187
SYK	21.4127	72.0574	-3.36516	4.57229e-30
ADGRE4	1	3.36539	-3.36539	0.00986814
NLRC3	7.18389	24.2617	-3.37723	5.81117e-33
C1RL	2.52322	8.53212	-3.38144	0.00425056
GAPT	11.9762	40.5825	-3.38859	1.97915e-11
MS4A8A	1.17955	3.999	-3.39027	0.0128443
LIMA1	4.05014	13.732	-3.39051	1.0164e-09
TMCC3	1.94178	6.58481	-3.39111	3.49129e-06
PLCB1	4.33426	14.7021	-3.39205	6.54113e-20
INPP4A	3.4575	11.7743	-3.40545	0.000199859
AP1S2	8.96274	30.6027	-3.41444	2.39916e-05
SNTB1	1.36017	4.64936	-3.41821	0.00803612
PRKCB	84.332	289.023	-3.42721	1.7863e-74
NKPD1	1.46574	5.02492	-3.42825	2.04996e-13
ZBTB18	1.97955	6.78722	-3.42866	1.49901e-05
VSIR	31.8961	109.376	-3.42914	2.89112e-08
A530064D06RIK	5.53067	18.9657	-3.42918	2.7304e-05
DOK3	45.4267	155.913	-3.43219	1.31422e-69
NUDT4	26.89	92.2955	-3.43233	1.45742e-11
PPFIBP2	1.78161	6.11657	-3.43317	2.98587e-11
IRF5	13.2707	45.5832	-3.43486	3.54001e-07
CLEC12A	25.8315	88.9596	-3.44384	4.26766e-13
PAPSS2	60.2561	207.523	-3.44403	5.91686e-17
1700042O10RIK	3.51157	12.1073	-3.44783	1.61654e-17
TRIM30B	2.69588	9.3089	-3.45301	0.0230126
SPI1	99.0677	342.311	-3.45533	1.86031e-142
CD300LD	5.06822	17.5549	-3.46372	0.000227758
SLFN2	82.7072	286.911	-3.46899	2.099e-47
IPCEF1	4.12921	14.3449	-3.47402	0.00222782
MOB3B	1.49955	5.21395	-3.47702	0.00274347
FOSB	2.85702	9.96425	-3.48764	1.5134e-05
CD24A	73.3196	255.841	-3.48939	4.7686e-13
CYR61	1.12778	3.93701	-3.49094	0.000232889
4932438H23RIK	22.3187	77.9475	-3.49248	1.97036e-35
RNASE6	26.6703	93.3116	-3.49871	7.9749e-54
GRK5	3.83817	13.4308	-3.49928	2.89993e-09
SLC45A3	28.3571	99.2847	-3.50123	4.01996e-45
H2-DMB2	2.40451	8.41881	-3.50126	0.00600741
WDFY3	5.22857	18.3203	-3.50388	2.37654e-12
ARL11	14.5407	50.9654	-3.50502	5.60644e-19
ADRB2	10.2499	35.9275	-3.50515	2.56178e-05
TBC1D2	5.38276	18.8887	-3.50912	2.04894e-11
NLRP3	10.715	37.6033	-3.50941	1.1383e-14
CXCR2	29.9846	105.281	-3.51117	0.00030481
SAPCD1	3.2791	11.5343	-3.51751	0.000312385
TARM1	21.0845	74.2028	-3.51931	4.73534e-29
HERC3	12.2889	43.5565	-3.54437	1.33148e-40
OSBPL8	120.017	425.488	-3.54524	1.03038e-21
A230098N10RIK	4.23143	15.0231	-3.55037	3.57822e-27
GATM	6.20715	22.0572	-3.55352	0.000236826
C3AR1	15.2012	54.1156	-3.55996	3.8321e-33
GM15987	1.20275	4.29951	-3.57472	0.0455852
DDC	4.71431	16.8791	-3.58039	2.29189e-18
PLEKHG1	4.05362	14.5145	-3.58062	0.000509032
ADAMTS5	6.15073	22.0617	-3.58685	5.78158e-34
ALCAM	4.50149	16.237	-3.60703	1.03168e-05
DIP2C	2.83749	10.2461	-3.61096	5.65298e-10
AA467197	24.5028	88.6985	-3.61994	2.01027e-09
GM39321	1.05328	3.81476	-3.6218	0.0447005
LXN	40.4148	146.503	-3.62498	5.83133e-29
F730016J06RIK	4.87458	17.6825	-3.62749	7.74398e-05
IFNLR1	2.3764	8.65274	-3.64111	0.00441272
CCND1	4.34391	15.8487	-3.64849	0.000799565
KLHDC4	23.3194	85.0852	-3.64868	3.48511e-05
DAB2	4.75855	17.3752	-3.65136	0.000408635
PPP1R42	1.05279	3.84692	-3.65402	0.0118334
NDST2	23.2178	84.9579	-3.65917	9.48602e-29
PDE1C	12.6164	46.2099	-3.6627	3.1096e-47
PADI2	41.2917	151.851	-3.67752	2.99206e-49
PLCG1	16.5695	60.9394	-3.6778	3.73221e-36
MSRB1	116.088	427.528	-3.68279	4.04861e-09
ZFHX3	10.55	38.8607	-3.68348	9.46043e-30
THEMIS2	3.5294	13.0192	-3.68878	0.000883074
MITF	17.7186	65.4141	-3.69183	7.4813e-44
MYL10	3.79345	14.0062	-3.69222	1.99745e-07
CSF2RA	19.0469	71.016	-3.72849	3.97086e-11
JAML	3.18198	11.8811	-3.73385	0.0188294
ATRNL1	2.05979	7.71445	-3.74527	0.00187672
PILRB2	15.0174	56.2917	-3.74843	6.55617e-11
GALM	2.36508	8.87793	-3.75375	3.66326e-10
GM12092	1.88574	7.0841	-3.75666	7.58161e-15
LIN28A	1.65321	6.22411	-3.76486	0.012599
TTC28	5.93905	22.4026	-3.77208	3.53276e-29
MARCH1	2.56537	9.68035	-3.77347	0.00159981
CEBPB	65.7301	248.688	-3.78347	2.99366e-11
CCL6	615.75	2332.08	-3.78738	1.80752e-20
GM15729	1.34372	5.09592	-3.79239	0.0174834
AFDN	2.23967	8.51698	-3.80278	1.80557e-10
CEBPE	25.041	95.5461	-3.81558	7.52721e-09
TREM1	10.8032	41.3246	-3.82522	1.84084e-05
NBEA	1.34644	5.15431	-3.8281	5.59492e-13
CD52	243.037	931.099	-3.83109	0.00960993
GM44659	1.96684	7.53638	-3.83173	2.88713e-13
ENC1	5.20559	20.0008	-3.84218	3.00008e-24
IL1RL1	261.581	1008.09	-3.85385	7.13025e-05
RPRM	103.331	398.905	-3.86045	4.9446e-88
TLE4	2.93872	11.3751	-3.87077	1.03546e-08
MYO1F	41.6465	162.358	-3.89848	1.94746e-77
FCNB	5.01667	19.5603	-3.89905	0.0277176
PDXK	13.075	50.993	-3.90005	2.02755e-30
MAFB	6.82835	26.6441	-3.90199	0.000475883
FMO5	7.26337	28.3815	-3.90749	0.000125956
RFLNB	28.7185	112.398	-3.9138	6.48259e-14
E030030I06RIK	1.71211	6.70558	-3.91657	0.00783007
LPCAT1	4.68139	18.3677	-3.92356	1.14299e-12
GM5483	51.4438	201.861	-3.92391	0.0156702
MMP27	1.2575	4.93633	-3.92552	6.46653e-09
GM20658	1	3.92978	-3.92978	0.00150895
BCL2A1B	22.1676	87.3491	-3.9404	2.89039e-09
TNFAIP2	11.2341	44.5033	-3.96144	7.38931e-08
HRC	5.77745	22.9483	-3.97205	1.85449e-23
IL1R2	13.1356	52.2816	-3.98013	1.5759e-05
CD44	31.3239	124.734	-3.98209	3.17918e-29
LRG1	34.1918	136.708	-3.99827	1.88263e-10
ABCB1B	7.152	28.6361	-4.00393	5.61362e-47
GM15675	3.52368	14.1239	-4.00829	8.32161e-21
WFDC17	22.5264	90.3965	-4.01292	2.39967e-05
ARHGAP24	1.95833	7.88453	-4.02614	0.00593156
APOBEC1	4.48881	18.1298	-4.03889	0.000391202
GM26740	9.20904	37.2643	-4.04649	7.95301e-13
C130050O18RIK	1.78108	7.24384	-4.0671	0.000738662
SLC6A13	7.9935	32.5198	-4.06829	8.85176e-16
PAK1	5.32288	21.7796	-4.0917	1.77135e-07
COL15A1	3.28895	13.4871	-4.10074	2.27856e-24
P2RX7	4.97615	20.4163	-4.10283	1.29763e-30
PTGER2	1.83617	7.54738	-4.11041	0.000565014
REL	10.4501	42.9634	-4.11127	6.52694e-30
SLAMF9	2.74614	11.3443	-4.131	0.000158001
FMN1	2.036	8.41368	-4.13246	2.03822e-15
MIRT1	4.24852	17.5644	-4.13425	0.000299535
NRP2	4.09181	16.9402	-4.14001	1.62708e-05
OLFML2B	6.73758	27.9731	-4.15181	4.33419e-05
OTOP1	2.27271	9.44619	-4.15636	7.62429e-21
RAB32	19.7262	82.369	-4.17562	9.98391e-30
IGF1	7.17878	29.9964	-4.17848	0.00051924
ABCD2	6.65467	27.8622	-4.18686	2.59292e-08
RAB3IL1	1.74275	7.30654	-4.19254	0.00218776
TRPC6	1.17757	4.95869	-4.21094	4.98001e-13
IFI204	2.78985	11.7612	-4.21573	0.00217031
NFKBID	10.2422	43.2264	-4.22042	3.7706e-16
TNNI2	1.16244	4.9078	-4.22199	0.00413232
4930438A08RIK	4.10581	17.3969	-4.23715	0.000214268
PHACTR2	2.15325	9.1286	-4.23945	0.00038504
F630028O10RIK	41.0001	174.143	-4.24738	2.1513e-11
CLEC4B1	2.18003	9.28969	-4.26127	0.000882031
PILRA	16.0826	69.1118	-4.29729	8.32633e-14
PIK3R6	3.08145	13.2526	-4.30078	2.1995e-07
RAB7B	2.70137	11.6527	-4.31365	0.000241541
TYROBP	492.822	2126.83	-4.31563	0
GNGT2	40.9053	177.785	-4.34625	8.37864e-67
COBL	41.905	182.49	-4.35485	1.19457e-93
IGFBP5	8.69895	38.0191	-4.37053	2.43014e-12
TRPM2	3.04491	13.3167	-4.37344	3.33461e-06
MUC13	7.24614	31.6909	-4.37349	2.0433e-32
POLN	10.3172	45.1385	-4.37509	1.6187e-56
CD276	21.6194	94.6899	-4.37985	8.8405e-50
MAPK13	12.2954	53.9174	-4.38517	2.23163e-05
GDF15	1.9378	8.49877	-4.38579	5.63427e-09
SLC22A20	1.37617	6.06302	-4.4057	0.00398875
IL1B	16.3435	72.0106	-4.40607	0.00283536
CEBPD	40.0719	176.88	-4.41406	4.18788e-09
CD300A	6.99148	30.8646	-4.4146	8.50018e-17
GM20406	1.90622	8.43008	-4.4224	0.0188814
TMEFF2	13.2406	58.6629	-4.43054	6.59919e-86
CHIL3	314.969	1399.47	-4.44321	3.91326e-18
TBXAS1	24.4066	108.602	-4.44971	1.5522e-64
ABCA13	3.31506	14.7543	-4.45068	8.5185e-05
BLNK	1.46146	6.51537	-4.45812	0.000759399
ASPRV1	16.5695	73.9404	-4.46244	0.000179319
AC139671.1	3.84604	17.1849	-4.46821	0.000142349
IDS	7.28065	32.5605	-4.4722	1.6325e-32
ADPGK	40.6503	182.25	-4.48337	0.000117646
INHBA	7.12848	32.1447	-4.50933	8.48484e-06
MMP25	1.41592	6.38798	-4.51155	0.00808256
CEACAM1	17.2885	78.0043	-4.51192	4.2346e-11
SIRPA	23.9066	107.924	-4.51441	2.12381e-23
CD101	2.19351	9.90764	-4.5168	0.00242257
TGFBI	14.0247	63.3856	-4.51956	0.000542872
CD74	78.9308	357.346	-4.52734	0.00307119
AOAH	4.36436	19.7761	-4.53128	2.56307e-09
AC163018.1	2.51799	11.4316	-4.53998	0.00559393
SLFN4	2.84245	12.9073	-4.54091	0.0302546
NLRP12	1.93977	8.81597	-4.54484	0.00472143
GALC	4.76131	21.6584	-4.54883	1.14434e-18
FAM110B	3.28996	14.9783	-4.55272	4.39132e-27
SGMS2	4.33579	19.7442	-4.55377	2.26984e-06
PTAFR	3.17555	14.4702	-4.55674	9.62322e-06
KIT	60.4873	276.85	-4.57699	5.39739e-77
MSR1	3.84834	17.6246	-4.57981	5.44835e-05
GM13431	2.64045	12.1165	-4.5888	2.60564e-05
GRM6	10.7591	49.381	-4.5897	2.96638e-38
MAOB	28.6259	131.616	-4.59778	1.32291e-75
CHIL5	1.50039	6.91049	-4.6058	0.00399618
FN1	41.1986	190.305	-4.61922	9.5768e-06
ZFP503	3.29173	15.281	-4.64225	5.68313e-18
KRT83	2.49757	11.6047	-4.6464	0.00459967
DGKI	2.82064	13.1178	-4.65064	1.92974e-28
ADORA3	13.755	64.3498	-4.67828	5.72739e-64
IFITM6	66.0856	309.32	-4.6806	1.10884e-09
CD177	52.5162	247.247	-4.70802	2.31474e-10
GM15261	3.11414	14.686	-4.7159	6.01839e-24
GM38843	1.16737	5.50829	-4.71854	0.00525794
CFP	28.2353	133.242	-4.71899	1.26005e-51
TFEC	3.84541	18.1644	-4.72366	1.8265e-05
MGST1	70.7177	334.053	-4.72375	1.21621e-06
SLC6A19	2.54761	12.0449	-4.72791	4.34706e-22
CCDC180	1.69426	8.03678	-4.74352	0.00432674
MLPH	2.42634	11.5207	-4.74818	2.14943e-24
TNIP3	3.29751	15.665	-4.75054	1.50308e-05
PSAP	229.406	1091.36	-4.75736	5.4901e-25
NAAA	8.36393	39.8883	-4.76909	4.36231e-10
1700047M11RIK	2.27805	10.8644	-4.76917	0.00106854
SYTL2	8.34674	39.9692	-4.7886	2.97954e-60
CD300LB	9.34164	44.8988	-4.80631	3.35059e-21
CHIL1	33.002	159.594	-4.83587	1.77703e-13
THBS1	31.2127	151.129	-4.84189	1.6797e-11
F5	2.45723	11.9024	-4.84383	0.00329249
PRAM1	13.1545	63.7717	-4.84789	9.74199e-11
TREM3	11.5984	56.2404	-4.849	4.72333e-11
OLFM1	4.2803	20.7835	-4.85563	5.17786e-05
MEGF9	5.3336	25.9014	-4.85627	1.42108e-08
CCDC125	4.68345	22.7499	-4.8575	3.37748e-07
EFNB2	2.09194	10.1619	-4.85763	1.06332e-19
SGK1	4.15293	20.1746	-4.85792	4.67948e-06
IGHM	4.15637	20.23	-4.86722	2.67989e-05
MTUS1	7.62943	37.3017	-4.88919	1.58347e-08
ACPP	3.42046	16.7667	-4.90188	1.57042e-05
IGSF6	16.229	79.6732	-4.9093	1.12426e-17
SIGLECE	5.52971	27.2837	-4.93403	1.22621e-06
ITGAM	16.2135	80.2025	-4.94666	6.67657e-20
SDC3	6.38379	31.5927	-4.9489	6.5707e-05
LRRC25	6.55447	32.5047	-4.95916	2.3364e-20
ALDH3B1	9.15258	45.3923	-4.95951	5.97273e-13
AMPD3	1.72207	8.54458	-4.96182	3.99027e-05
ITGB2L	16.8941	83.834	-4.96233	8.48668e-11
BCL2A1A	8.18346	41.0679	-5.0184	2.3271e-07
GPR65	4.57764	23.0428	-5.03377	7.1113e-16
DHRS9	2.73532	13.7818	-5.03845	0.00375694
TLR13	3.66035	18.5043	-5.05535	3.27899e-06
MRC1	6.83359	34.5837	-5.06083	1.71785e-05
CLEC4A3	1.88453	9.5395	-5.06201	0.000901775
WFDC21	238.913	1210.39	-5.06622	1.2007e-22
SLC40A1	11.7655	59.6928	-5.07356	1.35523e-10
PID1	4.29922	21.8764	-5.08845	1.19741e-05
GM30648	1.6029	8.16197	-5.09199	4.37778e-20
MRGPRA4	2.02979	10.3389	-5.09357	1.01491e-25
ACOD1	3.40873	17.3976	-5.10383	0.00039196
CD300C2	7.91574	40.402	-5.104	1.18172e-11
CPB1	1.88764	9.66635	-5.12086	1.72586e-16
CD302	2.84879	14.6054	-5.12689	4.20206e-06
EGR2	7.25002	37.3034	-5.14527	7.86788e-05
LTF	526.416	2712.77	-5.15328	7.3705e-10
CEACAM10	28.8977	148.989	-5.15572	5.43571e-08
CAMP	846.665	4371.43	-5.16312	2.32997e-12
RBP1	9.15065	47.2569	-5.16432	3.34518e-19
BMP7	10.4657	54.1649	-5.17546	2.48002e-61
CD33	23.6969	122.736	-5.17942	2.12457e-47
TMCC1	17.5928	91.3843	-5.19443	2.28661e-19
PLA2G7	11.1778	58.123	-5.19985	1.20202e-20
NGP	2002.45	10418.9	-5.20307	7.77148e-13
TAGAP	2.51642	13.1574	-5.22861	8.09489e-06
ITGAX	4.60492	24.1324	-5.24056	3.6984e-06
S100A9	7133.07	37472.9	-5.2534	1.14881e-17
S100A8	5336.02	28083	-5.26291	2.86803e-17
BST1	5.87682	30.9692	-5.26971	7.39001e-07
ACTN1	20.8234	109.791	-5.27251	6.07633e-24
CD36	4.21593	22.2418	-5.27567	2.80462e-05
BCL2A1D	6.0118	31.9081	-5.30757	1.25148e-05
FGD4	5.35993	28.603	-5.33645	5.40378e-08
ANPEP	35.7729	191.23	-5.34567	5.96236e-83
ATP8B5	39.3197	211.298	-5.37383	2.89855e-95
CYP4F18	12.2362	66.1876	-5.40917	9.36191e-10
SHTN1	3.51214	19.0594	-5.42672	5.32851e-06
PADI4	41.4947	227.476	-5.48204	7.70983e-15
LPL	28.5704	156.949	-5.49341	0.00425801
NCF1	53.8707	297.274	-5.51828	1.38748e-121
SLA	10.9679	60.5249	-5.51839	7.0923e-51
CADM3	1.20016	6.64787	-5.53915	1.8883e-16
NFAM1	20.3554	112.944	-5.54862	5.8366e-51
B430306N03RIK	6.17668	34.3646	-5.56361	2.00702e-11
AU022793	4.10714	22.8527	-5.56415	6.35784e-41
ALOX5	133.488	745.594	-5.58547	4.14041e-121
EAR2	10.7578	60.232	-5.59892	2.97478e-07
PXDC1	22.0771	123.912	-5.61272	1.03312e-82
G0S2	11.3951	63.9723	-5.61403	0.000433765
LST1	36.901	208.412	-5.64787	1.13355e-57
LRP1	3.04545	17.243	-5.66189	0.000429778
TREM2	4.25891	24.1178	-5.66289	9.12955e-05
GBP6	1.12907	6.42807	-5.69324	1.3686e-17
HPGDS	12.4256	71.189	-5.72921	2.68192e-87
CASS4	3.70713	21.3219	-5.7516	0.000486766
CSF1R	7.68067	44.3232	-5.77074	7.02419e-08
1600010M07RIK	1.89387	10.9366	-5.77473	0.000302129
FCER1A	213.311	1234.79	-5.78869	3.86389e-106
GALNT18	1.68068	9.84921	-5.86026	2.50339e-21
CD300LF	23.1587	136.155	-5.87921	2.55354e-100
RARRES1	2.59363	15.2944	-5.8969	9.73393e-35
CD180	3.02463	18.0877	-5.98012	2.3892e-31
CD14	15.7103	93.961	-5.98085	2.40779e-09
A4GALT	3.43089	20.544	-5.98794	2.29588e-34
FPR2	5.56172	33.34	-5.99455	5.5523e-08
LY6G	61.4201	368.791	-6.00441	4.53037e-14
HCK	9.2446	55.6858	-6.0236	1.01211e-16
CCL17	4.04064	24.4474	-6.05039	0.0148904
CYBB	64.8043	392.42	-6.05546	5.54682e-36
KLF4	2.0737	12.6556	-6.10291	8.01926e-05
6430548M08RIK	4.61997	28.3142	-6.12864	9.04975e-09
CEP126	2.64484	16.2297	-6.13636	5.43912e-39
SCNN1A	1.32623	8.15192	-6.14667	0.0013214
ANKRD22	4.46968	27.5209	-6.15725	2.29642e-08
ARG2	4.81053	29.8228	-6.19949	2.00211e-06
EPHA3	1.54365	9.61199	-6.2268	5.88137e-30
MCEMP1	18.8701	117.676	-6.23611	1.7945e-19
PBX1	4.22582	26.3569	-6.23712	5.31393e-10
FCGR4	1.89034	11.7955	-6.2399	0.000112849
CCR1	24.6106	153.71	-6.24568	2.76902e-112
MYOF	2.46011	15.4257	-6.27035	4.86311e-06
LTB	9.67786	60.749	-6.27711	6.4083e-08
CTSS	21.9946	138.394	-6.2922	2.06344e-07
CCR2	30.0066	189.025	-6.29944	2.35552e-26
RIN2	1.63794	10.3309	-6.30727	1.9101e-05
TPSG1	100.546	634.565	-6.31122	1.25549e-133
GM36161	2.00693	12.6959	-6.32605	1.95799e-05
1810011H11RIK	17.5417	111.188	-6.33851	1.06817e-87
CTSH	7.38181	46.8137	-6.34177	5.61696e-11
FGR	11.3773	72.2087	-6.34674	4.1402e-22
C5AR1	14.5443	93.8617	-6.45349	4.80526e-16
9830107B12RIK	2.74541	18.0958	-6.59128	1.0302e-05
SLFN1	9.31194	61.4752	-6.60175	2.17934e-08
LRRK2	4.75029	31.507	-6.63265	2.75423e-09
SLC30A2	4.63287	30.9879	-6.68871	5.4128e-67
CCR5	3.74258	25.1117	-6.70973	1.0763e-08
SIRPB1C	2.83006	19.0241	-6.72218	2.86088e-05
MCPT4	59.2767	405.043	-6.83309	9.32636e-58
MMP12	20.4949	140.158	-6.8387	1.92381e-07
GM21188	2.85981	19.6232	-6.86173	3.08731e-07
FPR1	11.6323	80.3602	-6.90837	5.46241e-09
CCL2	24.6641	172.995	-7.01402	8.19156e-59
RDH12	2.83121	19.9571	-7.04896	7.91704e-05
IL1F9	5.84141	41.3588	-7.08028	7.78035e-08
MCPT2	106.188	759.717	-7.15448	3.09078e-75
BMX	1.77547	12.7572	-7.18525	0.00162429
CLEC4N	12.8194	92.1163	-7.1857	1.50831e-07
GM9733	6.85415	49.9156	-7.28253	9.03765e-10
PGR	2.34557	17.1206	-7.29912	1.97412e-32
PLBD1	12.3978	90.6689	-7.31333	5.56639e-15
LYZ2	695.577	5161.45	-7.42038	1.43901e-35
GPNMB	3.74008	27.8971	-7.45894	0.00127479
CSF3R	10.4998	79.5617	-7.57743	2.63034e-13
MMP8	63.4257	482.35	-7.60497	2.16056e-15
C1QC	1.70205	12.9784	-7.62517	0.00229489
AC110211.1	3.70557	28.2695	-7.62893	6.107e-06
CMA2	2.74264	21.4516	-7.82151	1.25397e-72
SLC7A11	5.80739	45.6939	-7.86823	1.75318e-08
LSP1	31.5278	252.379	-8.00497	9.60627e-39
MCPT1	1.97907	15.9948	-8.08196	9.68398e-12
MMP9	46.3121	376.977	-8.13993	1.12841e-12
NEB	19.0303	156.881	-8.24376	1.36749e-78
STFA2L1	11.0499	91.1565	-8.24952	6.83099e-05
CLEC4A2	11.871	98.7846	-8.32152	5.77193e-31
SIRPB1B	1.53835	12.8107	-8.32759	0.000628897
H2-EB1	5.22858	43.7335	-8.36431	0.00746702
TPSAB1	34.9365	294.013	-8.41564	1.51721e-105
TPSB2	542.586	4582.17	-8.44505	1.19623e-124
C1QB	3.17973	27.0464	-8.5059	0.00103995
CMA1	807.605	6882.48	-8.52208	5.28277e-112
GFP	129.496	1129.79	-8.72451	0
MRGPRA2B	2.11343	18.5811	-8.7919	3.35294e-06
CXCL2	6.03963	53.1158	-8.79454	0.00200336
RETNLG	324.264	2869.07	-8.84793	1.23959e-12
MPEG1	5.21892	48.1827	-9.23232	1.98039e-11
H2-AA	7.62727	70.473	-9.23961	0.00305943
GM34084	2.76473	25.9078	-9.3708	3.83893e-11
PLET1	1	9.72384	-9.72384	0.00428519
HCAR2	4.43158	43.9771	-9.92359	4.20163e-07
ACTA2	1.1306	13.7281	-12.1423	3.59297e-05
GZMA	1	23.632	-23.632	9.72823e-05
