# Supplementary material for: PML::RARA and GATA2 proteins interact via DNA templates to induce aberrant self-renewal in mouse and human hematopoietic cells
Source: Proc Natl Acad Sci U S A. 2024 Apr 22;121(18):e2317690121. doi: 10.1073/pnas.2317690121 (PMC11067031; doi:10.1073/pnas.2317690121)
Supplement: Supplementary file 5 — Dataset S04 (XLSX) [file pnas.2317690121.sd04.xlsx]

## Sheet: gene_list - 2022-04-13T091539.6
Differentially expressed genes between PML::RARA GFP+ vs. C88A PML::RARA GFP+ mouse hematopoietic cells at day 7 by single cell RNA-seq
Gene symbol	PML::RARA GFP+ Mean	C88A PML::RARA GFP+ mean	Fold change (PML::RARA GFP+ vs. C88A PML::RARA GFP+)	FDR (PML::RARA GFP+ vs. C888A PML::RARA GFP+)
THY1	0	165.084	426.943	2.58621
CTSW	0	40.6256	96.0852	2.36514
FXYD4	0	75.0993	75.0993	1
AMIGO2	0	27.8425	102.213	3.67111
FSTL1	0	52.2473	52.2473	1
IGFBP7	0	14.0723	489.173	34.7615
EPCAM	8.75507007E-316	21.142	90.3189	4.27201
TYROBP	3.57082e-295	-4.52292	492.822	2228.99
ITGB4	2.97051e-280	17.2094	24.5307	1.42543
CPNE7	9.13121e-262	7.48177	33.2729	4.4472
DKKL1	1.14242e-249	7.25341	58.7719	8.10266
PERP	1.48053e-239	10.5549	265.975	25.1992
MMP2	3.4629e-230	29.3478	34.2718	1.16778
NREP	5.13809e-221	25.4792	34.5216	1.35489
AFAP1L1	6.14259e-216	9.62848	20.9977	2.18079
FADS3	4.21915e-213	9.47988	20.2044	2.13129
TCRG-C1	2.8696e-204	21.8979	271.689	12.4071
PROCR	7.33318e-197	13.0122	29.4889	2.26624
PIGZ	1.15014e-186	13.5481	45.6125	3.3667
NKG7	8.18394e-183	13.4901	252.36	18.7071
PGLYRP2	5.68951e-182	7.93347	59.9142	7.55208
KRT19	1.69188e-181	21.9729	21.9729	1
SLA2	9.83477e-177	10.6088	33.5651	3.16391
OSBPL3	6.88872e-175	8.99562	64.8237	7.20615
TNFSF11	1.92012e-170	12.8987	14.1301	1.09547
NOV	2.27336e-166	7.55996	729.826	96.5384
STC2	9.13889e-166	11.8825	77.4722	6.51986
KLC3	1.13446e-163	7.97617	40.4248	5.06819
SEC14L2	3.59653e-154	6.37203	25.6829	4.03057
COCH	2.53708e-152	51.8639	51.8639	1
RNF208	3.22445e-152	6.5838	13.4727	2.04634
FAM20A	8.61363e-149	16.0633	22.2415	1.38462
SAMD14	1.33875e-148	3.61228	54.026	14.9562
PIM2	1.60335e-148	8.83665	180.319	20.4058
ALDH1A3	1.59163e-144	26.6351	26.6351	1
NPDC1	1.40584e-141	11.8284	11.8284	1
GZMC	4.08372e-141	46.7694	86.6573	1.85286
RCN3	1.50266e-140	6.90748	51.1997	7.41221
HOMER2	1.06309e-138	8.0221	106.172	13.2349
FAAH	4.92525e-138	8.60258	26.861	3.12243
SLC7A6	3.20865e-137	6.16157	81.2866	13.1925
HEBP1	5.91567e-137	9.29132	66.2986	7.13553
GM17322	4.80966e-134	11.8814	13.4897	1.13536
CERCAM	2.39787e-131	7.03213	34.7119	4.93618
LCK	1.50639e-130	13.5258	16.0856	1.18925
SPNS3	5.40347e-130	6.31816	100.394	15.8897
HDC	1.95474e-129	22.8051	1983.78	86.9887
TIMP3	1.83667e-127	9.9811	24.2165	2.42624
PDGFRB	1.98328e-126	14.5492	16.4167	1.12835
MAP7	1.92265e-125	10.1436	21.348	2.10457
A	8.29655e-121	8.5967	21.827	2.53899
PLXNA3	8.95282e-119	6.95328	10.558	1.51842
SERPINE2	5.1645e-117	16.248	121.624	7.48543
4930550C14RIK	1.66268e-115	6.74126	7.50704	1.1136
HSPA12B	1.70661e-112	5.92488	6.52342	1.10102
EFEMP2	7.40804e-111	4.57891	22.6084	4.93752
SDC4	1.1897e-109	7.77692	73.6031	9.4643
VLDLR	6.76786e-109	13.0113	21.9697	1.68851
IGHV1-23	1.53609e-107	5.88962	1022.08	173.539
SPINT2	1.15542e-106	8.74352	287.104	32.8362
SLC6A4	4.90218e-106	15.4563	59.9587	3.87923
AQP3	1.25128e-105	10.334	16.413	1.58825
TLR12	2.96328e-104	7.52001	8.61127	1.14511
NRGN	5.74794e-104	5.68281	47.4334	8.34683
VCAN	3.53698e-103	10.529	151.742	14.4117
IGFLR1	3.98687e-103	6.74472	7.74998	1.14904
ALOX5AP	5.03817e-103	-2.74251	511.707	1403.36
ARHGDIG	5.92462e-103	5.88214	10.3033	1.75162
BCAM	1.59453e-102	7.55756	10.0398	1.32844
1500009L16RIK	3.4117e-102	8.80672	8.80672	1
HAP1	5.98027e-101	8.09096	8.09096	1
6030419C18RIK	5.98027e-101	8.20425	13.5516	1.65178
SHROOM3	5.45129e-100	5.95731	5.95731	1
ATP1B2	1.44737e-99	5.9489	17.7531	2.98427
CTSG	1.84105e-99	10.3485	580.919	56.1355
CNIH2	2.94495e-99	7.44012	9.93942	1.33592
ENPEP	6.28313e-99	4.93542	4.93542	1
AEBP1	1.25777e-97	6.2307	7.09595	1.13887
PCBD1	1.38729e-94	4.47179	16.6667	3.72708
HTRA1	6.7498e-94	8.51055	22.7219	2.66985
TGM1	2.31653e-92	8.9653	121.601	13.5635
ZFPM1	4.98443e-90	4.8559	20.1486	4.14931
EMP1	8.19795e-90	4.58206	29.8775	6.52054
EGFL7	2.18881e-86	3.98363	62.1483	15.6009
ARHGEF25	8.43533e-85	5.34891	10.3934	1.94309
ESRP2	9.90893e-85	5.53242	5.53242	1
SERPINA3G	2.4376e-84	3.34453	586.378	175.324
FGF3	5.29177e-83	13.0739	13.0739	1
DRC1	5.64003e-83	4.56794	4.56794	1
CALCA	3.48601e-82	-6.16401	80.3785	495.454
RAB34	5.79143e-82	6.64977	8.72499	1.31207
PLEKHH3	9.15412e-82	8.86121	11.4495	1.2921
JAG2	1.16592e-81	3.39461	8.23063	2.42462
MAB21L1	4.06766e-81	-6.36855	7.6053	48.4348
FCER1A	9.02619e-81	-7.46093	213.311	1591.5
BMP7	1.09885e-80	-6.49346	10.4657	67.9587
CYB561	4.28346e-80	8.99772	14.6632	1.62966
ADGRG1	2.71489e-79	3.86299	62.933	16.2913
CSRP2	3.33511e-79	5.56363	39.5696	7.1122
CH25H	5.16917e-79	11.0371	13.3723	1.21158
SERPINA3F	1.03339e-78	3.18168	25.3474	7.96669
ACE	1.75749e-78	12.4494	19.5588	1.57106
CAR2	2.62164e-78	-3.89529	19.9027	77.527
ATP2B4	6.83717e-77	3.72094	26.3891	7.09204
LY6A	9.05636e-77	-9.97467	100.056	998.027
GSTT1	9.28765e-77	6.0251	12.5403	2.08134
REXO5	1.20611e-76	4.57506	37.5079	8.19835
PCDH1	2.22556e-76	6.49836	9.54862	1.46939
PDYN	2.66101e-76	11.9824	11.9824	1
DDC	2.87623e-76	-6.53642	4.71431	30.8147
1810011H11RIK	7.99365e-76	-8.05156	17.5417	141.238
AUTS2	8.33558e-76	8.49165	47.191	5.55734
CSRP3	1.13937e-75	6.2247	37.709	6.05797
CELSR1	1.11349e-74	7.67854	8.8402	1.15129
PDE1C	1.30439e-74	-6.11229	12.6164	77.1149
MCPT8	8.58017e-74	7.5287	670.355	89.04
KCNAB3	1.11633e-73	6.82556	6.82556	1
OAF	5.57365e-73	4.50333	114.21	25.3613
ALOX5	7.71864e-73	-6.20992	133.488	828.951
PLA2G12A	8.93821e-73	5.88777	57.5952	9.78218
NUPR1	1.29504e-72	6.5867	63.8073	9.68729
FBXO2	1.39693e-72	6.33058	24.451	3.86236
TRAF4	4.43656e-72	6.75951	22.1054	3.27027
RUNX1T1	1.80411e-70	-4.23518	4.86295	20.5955
NDRG2	4.25608e-70	3.757	19.8346	5.27938
GIMAP1	4.65842e-70	-5.21105	12.9828	67.654
MUC1	2.60509e-69	5.3573	6.61018	1.23386
CAVIN1	3.73702e-69	3.99175	16.231	4.06615
NCF1	8.55608e-69	-4.60675	53.8707	248.169
TNFRSF18	8.68736e-69	8.40709	406.53	48.3556
CTSF	3.81173e-68	3.05093	15.3224	5.0222
ACHE	4.6114e-67	6.48466	11.4221	1.7614
TMEM233	7.13216e-67	-5.67333	9.16531	51.9978
CRB3	8.04007e-67	4.68169	5.19377	1.10938
GM17745	1.56364e-65	5.73112	18.6299	3.25065
SPI1	1.05771e-64	-2.5533	99.0677	252.949
COBL	2.92179e-64	-4.43078	41.905	185.671
EPHX2	7.29025e-64	8.66662	12.8819	1.48639
GSTT2	1.00883e-63	3.74151	35.7201	9.54697
SPNS2	1.11936e-63	4.22896	17.0323	4.02755
CCL2	1.25443e-63	-14.6905	24.6641	362.329
RASGRP3	4.24501e-63	4.28132	5.56129	1.29897
NECAB3	4.32229e-62	3.93373	8.21686	2.08882
COX6B2	8.60642e-62	3.52034	64.9522	18.4506
PIGP	1.27513e-61	3.83385	69.2437	18.0611
ATP8B5	5.07004e-61	-5.53853	39.3197	217.773
EHD2	8.74041e-61	2.67022	18.0421	6.75677
TMEM121	9.43599e-61	7.95284	7.95284	1
SLPI	1.60364e-60	5.92779	935.376	157.795
HGF	3.50359e-60	6.4627	126.014	19.4987
TFR2	5.59765e-60	5.06726	11.7752	2.32378
DUSP2	1.76938e-59	5.67672	52.3269	9.21782
TMEM176A	2.22654e-59	4.33615	45.9397	10.5946
MAP1B	4.33386e-59	7.8061	7.8061	1
FAM43A	1.82572e-58	6.62347	24.106	3.63949
TMSB4X	5.77101e-58	-2.17408	6670.23	14501.6
TUBB3	6.73197e-58	11.7705	14.2032	1.20668
TGTP2	1.99082e-57	4.95912	20.1092	4.05499
SSBP2	9.15617e-57	4.29222	64.5554	15.0401
RHOJ	1.4387e-56	7.9436	10.7567	1.35414
RAC2	3.3236e-56	-2.94339	319.73	941.09
SERP2	3.76531e-56	4.03243	4.03243	1
HS6ST2	8.77703e-56	-3.11282	55.9756	174.242
KIT	9.86086e-56	-5.37969	60.4873	325.403
ABCB1B	2.3252e-55	-4.49286	7.152	32.1329
CDKN2A	2.707e-55	-4.76826	36.0968	172.119
TNFSF13B	3.81483e-55	7.33819	43.489	5.92639
ETV4	3.93488e-55	4.50369	35.0566	7.78398
ALOX15	6.42363e-55	8.02626	8.02626	1
STXBP6	8.46576e-55	4.11621	19.3284	4.69567
NRARP	2.49676e-54	4.88646	9.04067	1.85015
COTL1	3.63815e-54	-2.68473	132.301	355.194
RASGRF1	5.90572e-54	3.91584	3.91584	1
USP17LD	7.58207e-54	-5.57191	1.93745	10.7953
CD48	1.39792e-53	4.28961	177.417	41.3597
NFIB	2.26036e-53	3.94238	3.94238	1
ANPEP	8.17344e-53	-5.89711	35.7729	210.957
MS4A2	8.67049e-53	-3.95481	100.206	396.296
NLRC3	9.50718e-53	-4.37721	7.18389	31.4454
RRAD	1.06261e-52	7.56663	21.4443	2.83406
REC8	3.80257e-52	2.9326	26.8528	9.15665
5033406O09RIK	3.95749e-52	-5.29997	5.28305	28
RPRM	4.01603e-52	-3.34008	103.331	345.134
ITGB3	5.64197e-52	3.39062	74.8571	22.0777
PTPRN	6.15366e-52	5.45016	6.58329	1.20791
MITF	8.05143e-52	-4.8956	17.7186	86.7433
PTK7	1.07985e-51	4.24983	5.58543	1.31427
PRKCB	3.56561e-51	-4.49575	84.332	379.135
GSTA4	3.67633e-51	4.10404	5.0151	1.22199
DMWD	1.35925e-50	4.82142	11.8804	2.4641
AFF3	2.85135e-50	7.23354	10.4305	1.44197
SYT5	4.55974e-50	4.30174	9.27159	2.15531
GEM	4.74796e-50	9.2307	60.1257	6.51366
LTBP4	5.63122e-50	3.64291	4.17383	1.14574
RGCC	7.63646e-50	8.98663	136.303	15.1673
EHD3	1.87605e-49	3.82108	6.98196	1.82722
FKBP1A	1.93509e-49	6.81893	1294.21	189.797
SOCS3	2.35608e-49	6.70322	104.402	15.5749
AQP11	2.95923e-49	4.85765	9.65456	1.9875
NTF5	1.69657e-48	3.45485	3.45485	1
IKZF4	3.17515e-48	3.57611	22.9666	6.42222
PTPRCAP	5.79853e-48	3.39826	399.499	117.56
D430036J16RIK	7.16945e-48	4.47073	6.7409	1.50778
ME1	2.7896e-47	-4.77641	4.73611	22.6216
TTC3	4.32451e-47	3.21106	52.2566	16.2739
EMB	6.43944e-47	3.77482	290.737	77.0202
HPN	1.17641e-46	-5.52833	1.29049	7.13424
PBX4	1.18928e-46	3.83488	16.0296	4.17994
NRTN	1.72548e-46	3.82676	9.48037	2.47739
PODXL	1.9844e-46	3.90606	38.0493	9.7411
MAPT	3.13541e-46	3.19278	10.0585	3.15039
SPP1	3.18657e-46	6.71289	686.74	102.302
FGFR1	6.57854e-46	-3.85159	14.6279	56.3407
TNFSF8	7.75248e-46	-4.71487	5.36341	25.2878
RBPMS	1.03316e-45	3.40893	73.0898	21.4407
MXRA7	1.11847e-45	4.59043	4.59043	1
P3H4	1.85375e-45	3.85087	4.4341	1.15146
GNGT2	4.31093e-45	-3.87801	40.9053	158.631
CTSL	7.16791e-45	5.46891	87.3863	15.9787
1700042O10RIK	1.38692e-44	-6.03764	3.51157	21.2016
GDPD5	4.69437e-44	5.27392	5.89349	1.11748
CD248	5.40923e-44	3.10595	3.10595	1
LGALS7	5.56696e-44	3.01814	9.77596	3.23907
TSPAN8	5.83307e-44	-7.55322	1.41813	10.7115
GIPR	9.51913e-44	5.58244	6.11813	1.09596
CARD11	1.22551e-43	-4.25947	18.5931	79.1967
HS3ST1	1.25616e-43	3.82938	42.8177	11.1814
ARL6	1.71144e-43	3.41484	14.471	4.23768
ATP8B4	2.50169e-43	4.99993	116.242	23.2488
BC049352	2.98422e-43	-5.9201	2.5876	15.3188
FRMD5	3.35641e-43	3.57199	4.45071	1.246
ST6GALNAC5	5.75412e-43	5.38018	11.0551	2.05479
PREP	9.48729e-43	3.52676	68.0133	19.2849
MAOA	9.99428e-43	3.86786	9.13515	2.36181
ARHGAP28	1.01253e-42	3.23477	6.72148	2.07789
CORO6	1.29687e-42	4.80918	4.80918	1
ST14	3.10775e-42	4.72346	14.1284	2.9911
NEB	5.29131e-42	-5.13256	19.0303	97.6741
FABP5	7.58603e-42	5.94516	789.694	132.83
NSMAF	9.77507e-42	3.95343	32.0813	8.11482
FBLN1	1.03009e-41	3.3392	3.3392	1
MST1	1.17682e-41	6.96838	8.00698	1.14904
IGSF5	1.54698e-41	-3.55088	3.19507	11.3453
CCDC112	1.67232e-41	3.20547	10.2141	3.18646
TMEM176B	1.93136e-41	2.97371	53.1144	17.8613
HAVCR2	1.93434e-41	-2.78626	21.4251	59.6959
MAP6	3.85596e-41	6.6804	15.2808	2.28741
GIMAP5	4.09019e-41	-2.9193	8.55418	24.9723
SSPO	4.50782e-41	3.21154	3.21154	1
ATP7B	7.36028e-41	3.4513	3.81202	1.10452
FAM117A	7.4166e-41	3.6966	25.7318	6.96093
AARD	2.18696e-40	-4.57064	1.05332	4.81436
KLHDC2	2.25415e-40	3.7877	136.374	36.0043
PACSIN1	2.7579e-40	3.9097	4.35144	1.11299
HADH	3.48586e-40	2.95534	96.3578	32.6046
ANKRD27	4.01173e-40	3.21481	43.6464	13.5767
TBXAS1	4.79791e-40	-3.96432	24.4066	96.7555
PANX1	8.33113e-40	3.84196	26.4846	6.89351
HSD17B1	1.46695e-39	10.2361	14.4982	1.41638
IQGAP2	2.07699e-39	3.32786	148.796	44.7121
IRS2	2.08765e-39	3.95674	31.4543	7.94955
ITIH5	2.26589e-39	2.79823	61.1571	21.8556
GM9844	3.21014e-39	3.8254	58.4733	15.2855
FLT1	6.70832e-39	3.57407	24.9485	6.98042
IGFBP5	6.74297e-39	-14.4801	8.69895	125.961
MGARP	1.09294e-38	4.2291	27.5949	6.52501
FAM198B	1.58372e-38	-2.55602	37.5221	95.9073
STX3	1.58372e-38	3.37445	64.8753	19.2254
ARHGEF28	1.77517e-38	4.4658	4.4658	1
TPSG1	2.65924e-38	-4.60293	100.546	462.804
GIMAP6	2.89257e-38	-3.59946	5.54795	19.9696
TMEM231	2.99235e-38	3.89476	5.23251	1.34347
HSD3B7	3.88066e-38	2.70568	48.2319	17.8262
CEBPA	4.21096e-38	4.46651	73.2219	16.3935
MAPK12	6.65123e-38	3.19986	3.69291	1.15409
SNCG	9.39069e-38	4.43461	16.8859	3.80775
MAOB	1.31267e-37	-3.9223	28.6259	112.279
GLG1	1.35804e-37	3.76228	77.107	20.4948
SPEG	2.10266e-37	-4.57543	3.83929	17.5664
COQ8B	2.62573e-37	3.17802	49.7221	15.6456
ENO2	2.65386e-37	2.50922	8.45406	3.36919
PTPRF	2.97545e-37	3.60064	6.83513	1.89831
ANXA2	3.4055e-37	2.63722	860.348	326.234
BACE2	4.34992e-37	-3.60874	9.78077	35.2962
TRPV2	6.57937e-37	3.49797	151.614	43.3434
CUL7	8.62495e-37	2.86995	15.6249	5.4443
RGS11	1.02639e-36	4.53974	11.0694	2.43834
FAM216A	1.19078e-36	2.85136	28.2324	9.90135
RHOD	1.22255e-36	3.46069	10.0316	2.89872
RAB11FIP4	1.38583e-36	6.50323	14.7562	2.26906
ADORA3	1.54526e-36	-3.64998	13.755	50.2055
SSBP3	5.20284e-36	2.91438	44.3835	15.2291
RNASE6	5.90125e-36	-3.45572	26.6703	92.1649
NECTIN2	7.7277e-36	3.90552	12.764	3.2682
GNAI1	8.52674e-36	-4.1288	8.8061	36.3586
CD320	1.07819e-35	2.59053	61.1041	23.5875
TUSC3	2.03146e-35	2.60857	76.5538	29.347
RNF180	2.20887e-35	-3.81846	18.4198	70.3354
ICAM4	3.61383e-35	2.34365	34.2276	14.6044
ESYT1	5.50232e-35	4.07014	405.634	99.6609
ADORA2B	5.54015e-35	3.75379	115.723	30.8284
SLC27A3	5.73223e-35	6.09869	7.88411	1.29276
CCL7	6.44603e-35	-18.3914	3.23199	59.4409
MAMDC2	6.69568e-35	7.19171	14.1015	1.96079
PPM1J	6.72064e-35	3.38059	7.86045	2.32517
HPGDS	9.1041e-35	-3.95034	12.4256	49.0854
APOL7E	9.26769e-35	3.34377	4.01311	1.20017
HGFAC	1.03442e-34	-3.76571	18.1784	68.4544
NAT14	1.21019e-34	3.58776	3.98261	1.11005
4930455G09RIK	1.50765e-34	-3.12237	11.6427	36.3528
ARHGAP6	1.7056e-34	-3.80729	33.6101	127.964
CHRNB1	1.7056e-34	3.39844	5.79284	1.70456
CD81	1.70848e-34	2.58661	308.355	119.212
CAPN3	1.70848e-34	-4.25016	1.56188	6.63823
MBOAT1	1.94615e-34	-3.08418	13.2988	41.0158
HACD3	2.82707e-34	2.60291	54.7518	21.0348
LTA	2.96809e-34	4.67509	16.9982	3.63591
ARMCX4	3.34184e-34	6.13872	6.71948	1.09461
HRC	4.31638e-34	-5.28617	5.77745	30.5406
HIST3H2BA	4.41402e-34	4.64368	9.72918	2.09514
FAM213A	4.41402e-34	-2.55346	23.108	59.0053
NPL	5.49553e-34	-4.15997	21.4517	89.2383
PAK6	5.92495e-34	3.76078	10.0216	2.66477
GNA14	6.81375e-34	-2.9527	13.1508	38.8305
PADI2	7.95759e-34	-3.38012	41.2917	139.571
SLC6A19	8.21648e-34	-5.46377	2.54761	13.9195
FLNB	9.26932e-34	2.80142	158.841	56.7001
APPL2	1.26846e-33	5.13556	18.3375	3.57069
CAR12	2.05456e-33	3.39251	25.5544	7.5326
RGS12	2.59794e-33	-3.18551	28.4754	90.7086
GM29243	2.59846e-33	-4.77121	4.362	20.812
UNC13D	3.46461e-33	-3.64678	19.9265	72.6674
AARS2	3.77386e-33	2.67929	14.7854	5.51838
TRP53I11	3.77894e-33	4.85588	9.70835	1.9993
GM26902	4.97712e-33	2.99262	2.99262	1
SYT12	6.09755e-33	2.33031	2.33031	1
CLEC2I	6.09755e-33	2.6964	32.0349	11.8806
VGF	6.19779e-33	3.89259	3.89259	1
MAP4K1	8.01028e-33	3.80869	34.8307	9.14507
ELL2	1.61259e-32	3.14485	50.1223	15.9379
USP11	1.81597e-32	2.68505	14.4779	5.39202
IVL	1.94685e-32	3.43971	8.03298	2.33537
TREML2	2.10313e-32	-3.86719	21.2394	82.1369
EHBP1	3.11865e-32	4.77169	13.4218	2.8128
ITPR3	4.35125e-32	2.76315	45.2613	16.3803
CADM3	5.17553e-32	-8.47293	1.20016	10.1689
MXRA8	5.29741e-32	3.29848	4.10462	1.2444
MT2	5.50813e-32	2.57713	283.599	110.044
INTS6L	5.63532e-32	3.53741	48.0639	13.5873
CD300LF	5.8095e-32	-4.60992	23.1587	106.76
C1QTNF4	6.91499e-32	3.66245	6.71958	1.83472
F11R	8.78566e-32	4.57278	20.0548	4.38569
KCNG2	9.48035e-32	3.56795	3.56795	1
EPOR	1.09509e-31	2.69529	8.70531	3.22982
LXN	1.30878e-31	-4.57015	40.4148	184.702
GOLM1	1.55301e-31	3.02143	31.1977	10.3255
FAM189B	3.63179e-31	2.217	27.2463	12.2897
FAM118B	3.82714e-31	2.7717	82.0201	29.592
PARM1	3.87031e-31	3.6583	10.1664	2.77901
PHPT1	5.04231e-31	2.90945	70.9378	24.3818
ARFGEF3	5.69816e-31	3.61871	20.9245	5.7823
KIF7	1.36756e-30	4.40327	5.87323	1.33383
FAM109B	1.39282e-30	-3.74517	2.23993	8.3889
KCNN4	1.78457e-30	-3.09072	30.4954	94.2529
MEIS1	1.8088e-30	-3.06444	11.2021	34.3283
MAP1A	1.89844e-30	3.61139	3.61139	1
MESP2	2.01164e-30	-4.63902	2.0692	9.59907
PKP2	2.03496e-30	3.44457	5.6956	1.6535
HTR1B	2.39516e-30	4.23496	4.6874	1.10684
P4HTM	2.56655e-30	2.78445	8.68456	3.11895
JUP	2.62391e-30	3.60435	26.636	7.38995
ORC1	3.03163e-30	3.23694	16.6039	5.12952
ATP1B1	3.98702e-30	6.4181	20.1705	3.14275
DOK3	4.26091e-30	-2.52037	45.4267	114.492
DNASE2B	4.66548e-30	-4.16879	3.36687	14.0358
TNFSF14	5.60705e-30	-2.86218	22.7629	65.1515
GCNT4	5.60705e-30	2.57401	2.57401	1
NDST3	6.70315e-30	-2.99355	6.1902	18.5307
CCNJL	9.60203e-30	3.77478	3.77478	1
TRAP1	1.25422e-29	2.98189	57.6094	19.3198
GPX7	1.48262e-29	3.87148	12.2106	3.15399
VWF	2.55113e-29	-4.47802	5.0928	22.8057
1700016F12RIK	3.34487e-29	-2.06521	3.82087	7.89092
SALL2	3.83447e-29	3.58983	3.58983	1
CAR8	4.03167e-29	-2.27957	70.4801	160.665
GADD45G	4.21224e-29	2.82341	108.371	38.3828
RBPMS2	4.54144e-29	2.18835	22.8356	10.4351
A430105I19RIK	4.62161e-29	4.0126	4.0126	1
GSTP3	5.29702e-29	3.8063	3.8063	1
D330050G23RIK	5.48655e-29	-2.70213	3.15274	8.51911
EPS8L2	7.55194e-29	3.07604	3.07604	1
EVPL	8.86184e-29	3.79323	4.20925	1.10968
KANK2	1.05353e-28	2.61354	6.25542	2.39347
ZRANB3	1.06041e-28	4.65656	18.8595	4.05008
FCGRT	1.13841e-28	2.98971	22.2361	7.43752
COL6A1	1.4533e-28	3.167	3.167	1
SUSD2	1.86937e-28	8.30439	10.1143	1.21795
WNT9A	1.94422e-28	3.47484	4.44713	1.27981
MDGA1	2.15797e-28	4.73273	6.64984	1.40507
NCF4	2.48964e-28	-2.79754	57.2016	160.024
ACP5	2.64648e-28	2.71403	20.2167	7.44897
CAP2	3.55923e-28	3.56482	3.56482	1
FCMR	6.29299e-28	3.66241	3.66241	1
MYO1F	6.33455e-28	-2.80043	41.6465	116.628
2200002J24RIK	7.25364e-28	-4.56437	1.12696	5.14387
FAM174B	1.18056e-27	-2.90587	17.8507	51.872
ARHGAP18	1.2242e-27	-4.10098	43.9411	180.201
TUBG2	1.3446e-27	2.57158	2.57158	1
MTSS1	1.6203e-27	-2.4731	37.0187	91.5511
RABGAP1L	2.00936e-27	3.31663	54.3584	16.3896
GCNT2	2.01799e-27	2.70249	21.9045	8.10532
KLHDC8B	3.1921e-27	4.34002	5.84179	1.34603
GM6634	3.22904e-27	-3.14573	5.13253	16.1456
MARVELD2	3.4349e-27	2.6399	10.9973	4.16581
SOX5	3.44595e-27	-3.27305	2.36311	7.73455
NBEA	4.077e-27	-5.44783	1.34644	7.33517
ECHDC3	4.21806e-27	2.50018	5.66217	2.26471
DISP2	4.91966e-27	2.81009	2.81009	1
PTTG1IP	5.68014e-27	3.87035	143.383	37.0464
MSL3L2	6.09622e-27	4.91277	6.9338	1.41138
CNNM2	6.42324e-27	5.54161	10.6926	1.92951
DUSP4	6.79495e-27	-3.49377	11.4133	39.8757
IL1BOS	1.22909e-26	5.25173	8.17676	1.55696
PLAT	1.8537e-26	2.86013	2.86013	1
IL18R1	2.55182e-26	4.81466	48.2939	10.0306
CRIM1	2.94426e-26	2.70387	8.91969	3.29886
ERN1	3.02168e-26	2.766	34.4873	12.4683
ITGAL	3.30142e-26	2.91825	64.6324	22.1477
TEC	3.40264e-26	2.74026	56.4268	20.5918
CRIP2	3.55095e-26	2.31357	15.4038	6.65801
GM49396	4.07356e-26	3.77163	5.9383	1.57447
PMEPA1	4.17572e-26	2.23339	11.8055	5.28593
LAPTM5	4.17572e-26	-2.62046	521.369	1366.23
ARSB	4.60856e-26	5.889	25.4931	4.32893
SV2A	4.63584e-26	3.5131	4.68178	1.33266
GFI1B	4.99051e-26	2.42105	22.9711	9.48808
BTLA	5.98922e-26	3.66075	3.66075	1
PTGDS	6.00071e-26	2.87069	4.08835	1.42417
2610524H06RIK	6.09999e-26	2.26189	96.1534	42.5102
PDK2	6.5953e-26	2.85329	14.8931	5.21961
SLC9B2	8.00708e-26	2.57011	2.95317	1.14904
HEMGN	1.15311e-25	4.28951	7.19922	1.67833
PRKD3	1.34225e-25	4.6782	34.3256	7.33736
MPZL1	1.6744e-25	4.9327	6.81666	1.38193
CNN3	1.73673e-25	6.27805	6.27805	1
FEZ1	1.94276e-25	-4.40363	2.97343	13.0939
EVA1B	1.9974e-25	2.43236	61.6955	25.3644
SRC	2.23749e-25	2.41406	8.8532	3.66735
PLCD3	2.30552e-25	3.08049	3.08049	1
WHRN	2.55476e-25	3.00162	4.67183	1.55643
PLD3	2.65427e-25	2.89131	206.032	71.2593
AMDHD1	2.92488e-25	3.26738	3.26738	1
PLEKHG5	2.97145e-25	4.37503	9.48498	2.16798
ZFP318	3.11724e-25	2.63888	22.0517	8.35645
PDE7A	3.52363e-25	3.1154	20.058	6.43835
PLA2G16	3.94228e-25	-2.57763	38.3585	98.8741
CHAD	6.33725e-25	7.31229	8.27839	1.13212
GPR150	1.30997e-24	3.1291	5.17706	1.65449
COX4I2	1.58808e-24	4.16279	7.28848	1.75086
TBX21	1.6049e-24	3.30392	3.30392	1
SELENOM	1.79902e-24	2.24339	47.1542	21.0191
HSPA4L	1.8385e-24	2.7642	59.2395	21.431
PPBP	2.00178e-24	10.7653	24.0664	2.23556
SLC9A3R2	2.11346e-24	6.10777	11.9463	1.95591
SAPCD2	2.29029e-24	3.44542	26.1527	7.59056
MCHR1	2.7026e-24	2.53504	2.90802	1.14713
2810408A11RIK	3.05038e-24	3.07793	5.90691	1.91912
AVIL	3.38444e-24	-5.84261	7.34573	42.9182
GM32051	3.71682e-24	-2.34115	26.0735	61.042
C1QTNF1	3.84853e-24	2.02581	3.43117	1.69373
WDR6	4.15926e-24	2.19181	51.8339	23.6489
IRAK3	4.49544e-24	3.11157	38.0907	12.2416
NRIP3	5.68276e-24	-2.37294	31.2732	74.2094
AK1	6.24255e-24	4.02082	6.04728	1.50399
SELENBP1	6.44853e-24	3.54346	109.916	31.0194
UPP1	6.84163e-24	2.25163	275.499	122.356
PHACTR4	7.55029e-24	2.79739	27.0149	9.65716
FUT8	9.36464e-24	2.68756	55.1064	20.5043
NLGN2	1.11876e-23	2.52096	9.28072	3.68143
MFSD10	1.18202e-23	2.35319	93.6267	39.7872
TMEM191C	1.29799e-23	3.14659	12.4898	3.9693
C330018A13RIK	1.35361e-23	-3.99477	1.5591	6.22824
EPHA3	1.70722e-23	-5.70562	1.54365	8.80748
GSTM1	2.17149e-23	3.70272	152.285	41.1279
SLC6A8	2.39531e-23	-3.24717	5.70239	18.5166
GM4969	2.40179e-23	-2.14663	1.13932	2.44569
C3AR1	2.48444e-23	-3.43563	15.2012	52.2257
ABCB10	2.93036e-23	2.57822	36.2799	14.0717
EGR1	3.03114e-23	2.07361	340.33	164.125
GIMAP8	3.79085e-23	-3.82196	2.07438	7.9282
CD59B	4.98837e-23	-2.65171	3.3171	8.79597
GM6093	5.68929e-23	-2.07396	24.2909	50.3784
RASA4	6.23853e-23	3.22039	20.584	6.39177
RASL11A	6.36196e-23	2.82228	11.8581	4.2016
SERF1	7.58633e-23	2.17995	43.9499	20.1609
LEFTY1	9.17761e-23	2.40842	9.59966	3.98588
PHLDB1	9.19024e-23	3.16226	10.8997	3.44682
JARID2	1.02535e-22	3.56442	38.6212	10.8352
EGLN3	1.08603e-22	2.10201	74.2952	35.3449
CHD3	1.09161e-22	2.02976	92.9603	45.7987
MGLL	1.28538e-22	2.40897	58.0538	24.099
ST6GAL1	1.48902e-22	4.07557	12.5081	3.06904
HIP1R	1.78182e-22	3.15661	27.8221	8.81393
PLSCR2	1.84832e-22	-3.44426	1.4555	5.01311
PALLD	1.84928e-22	-5.19066	3.38055	17.5473
IGSF8	1.85316e-22	2.12693	92.3589	43.4236
TPSB2	1.90733e-22	-2.8716	542.586	1558.09
CRYBG1	2.36287e-22	3.15741	29.1362	9.22789
MAP9	2.61985e-22	2.67381	3.60194	1.34712
HDAC5	2.73374e-22	2.33997	49.8241	21.2926
TMEM217	3.32577e-22	2.71481	2.71481	1
CPT1A	3.35465e-22	2.54032	27.2556	10.7292
IL9R	4.68689e-22	-3.38262	2.78201	9.41047
PLOD2	4.71765e-22	2.42381	74.2947	30.652
ISG20	5.18445e-22	3.18335	42.7723	13.4363
TGTP1	5.3387e-22	3.06529	7.36041	2.40121
PLA2G7	6.02737e-22	-6.95235	11.1778	77.7121
TMCO3	6.07176e-22	3.18929	45.9085	14.3946
CD7	6.22181e-22	7.72197	9.93307	1.28634
HSD17B10	6.37129e-22	2.79929	126.013	45.0163
PLSCR4	6.52186e-22	-3.14978	4.5831	14.4357
PCOLCE	7.28924e-22	2.69353	2.69353	1
TNFSFM13	8.66696e-22	-2.34127	8.30868	19.4529
ZCCHC11	1.42469e-21	3.20111	19.2817	6.02344
TNFRSF22	1.54494e-21	3.51648	10.8129	3.07493
AAMDC	1.63177e-21	2.54095	80.7027	31.7609
LRRC25	1.85032e-21	-5.32507	6.55447	34.903
CREM	1.85532e-21	2.1987	48.6077	22.1074
FAM126A	2.02089e-21	3.0832	25.4735	8.26205
KDM5B	2.04056e-21	2.49096	76.6676	30.7784
CFP	2.44259e-21	-4.38359	28.2353	123.772
TPSAB1	2.49439e-21	-4.6312	34.9365	161.798
TIAM1	2.9698e-21	2.35991	139.079	58.9341
SLC7A5	3.11966e-21	3.06269	155.001	50.6094
PGLYRP1	3.58017e-21	-2.05946	521.414	1073.83
SLA	3.83787e-21	-4.26635	10.9679	46.7928
GM35507	4.12444e-21	2.63121	4.29351	1.63177
G6PC3	4.31108e-21	2.25278	57.5802	25.5596
PLEKHF1	4.4621e-21	2.84076	13.2825	4.67567
TFRC	4.63213e-21	2.42377	62.6508	25.8484
MORN4	4.83179e-21	3.14007	5.19957	1.65588
GPR174	4.88638e-21	-2.41255	8.79	21.2064
SYNGR1	5.54365e-21	-3.35285	27.7313	92.9789
GAP43	5.8807e-21	5.47692	6.35399	1.16014
LPXN	5.95978e-21	-2.15581	26.6732	57.5025
A4GALT	6.33822e-21	-4.79636	3.43089	16.4558
SAMD11	6.68036e-21	2.40986	4.35326	1.80644
RXRA	8.41984e-21	3.89521	13.5538	3.4796
CITED4	9.09383e-21	-2.20111	5.46544	12.0301
PLAC8	1.65789e-20	2.47401	176.811	71.4674
KLF9	1.73415e-20	2.29205	34.8399	15.2003
CHN2	1.74729e-20	-2.41271	34.1906	82.4921
1190002N15RIK	1.96037e-20	2.94927	11.4325	3.87638
IGHV1-15	2.35368e-20	2.71461	29.2984	10.7929
HIVEP2	2.45451e-20	-2.80274	6.17537	17.308
METTL26	2.55296e-20	2.15351	40.7782	18.9357
CCDC40	3.14892e-20	2.60266	7.57684	2.91119
TMEM150A	3.18976e-20	3.15756	6.9135	2.18951
FBLIM1	3.22341e-20	-4.39092	3.8377	16.8511
SEPT6	3.45862e-20	2.5724	36.51	14.193
SPINK2	3.61661e-20	3.13198	38.8562	12.4063
ABI3	3.65871e-20	-2.50838	27.8274	69.8018
RALGPS2	3.68583e-20	-2.96064	6.59788	19.5339
NEDD4	3.9582e-20	2.92801	335.192	114.478
KLHL22	4.03746e-20	2.43125	20.433	8.4043
DNM3	4.73319e-20	-4.198	4.02769	16.9083
THRA	5.1924e-20	4.04308	15.9978	3.95684
NRBP2	6.05588e-20	2.63592	3.11202	1.18062
CGREF1	6.09518e-20	2.13965	3.89659	1.82113
SCN11A	6.51409e-20	2.77137	3.85987	1.39276
PPIC	6.62097e-20	5.06144	15.7144	3.10473
RNF217	6.72677e-20	2.45417	17.3796	7.08167
CD300LD3	6.98732e-20	-4.26316	1.50664	6.42303
SIPA1L1	7.41875e-20	2.19839	50.5847	23.0099
DNAJC6	7.89307e-20	2.88275	8.5504	2.96606
CHRNE	9.25694e-20	2.63086	4.95655	1.884
ERMP1	9.458e-20	3.15903	21.7516	6.88554
GNAZ	9.70103e-20	-2.77434	14.9076	41.3588
TMEM163	1.03442e-19	2.5926	2.5926	1
TESC	1.21456e-19	-2.44932	30.4865	74.6714
NAPSA	1.25531e-19	3.12231	434.629	139.201
FAM107B	1.27406e-19	2.83066	317.29	112.09
PLSCR3	1.31354e-19	2.1717	47.5237	21.8832
EPAS1	1.35148e-19	3.87335	4.29046	1.10769
TSC22D1	1.43569e-19	2.46581	78.9528	32.019
CABLES1	1.50393e-19	3.63461	8.73309	2.40276
PRUNE2	2.08163e-19	2.30626	14.0973	6.11263
PPARGC1A	2.16449e-19	3.78775	6.23291	1.64555
ABI2	2.50065e-19	2.33108	14.0012	6.00632
CCDC102A	2.57396e-19	4.49872	4.49872	1
CALCOCO1	2.74545e-19	3.66951	24.0513	6.55436
PRRT2	2.98479e-19	2.86154	3.17298	1.10884
CD27	2.9944e-19	4.12372	4.12372	1
NEK8	3.07981e-19	3.67627	6.90264	1.87762
NPHP1	3.42478e-19	3.59319	7.79331	2.16891
MAML3	3.63127e-19	2.12723	39.7738	18.6975
CD151	4.65516e-19	2.32404	56.2387	24.1987
DEFB1	4.65516e-19	2.03809	2.03809	1
MTHFD1L	4.74119e-19	2.27994	35.1003	15.3953
CREB3L1	6.16122e-19	-2.45043	22.7348	55.7101
LRRC1	7.05311e-19	-3.31235	4.36394	14.4549
ARID5A	7.0759e-19	2.74266	25.1899	9.18447
METTL7A1	7.22837e-19	2.49327	23.043	9.2421
CTSD	7.84085e-19	-3.36525	558.217	1878.54
CHCHD10	8.09619e-19	3.06229	76.6952	25.045
LAIR1	8.91941e-19	-3.76238	10.108	38.0302
AKAP2	9.22506e-19	-2.14752	11.0179	23.6611
PLCXD1	9.59015e-19	2.63583	2.91345	1.10532
SCD1	9.76364e-19	-4.1381	2.45819	10.1722
H2-M3	1.01918e-18	2.23963	28.5828	12.7623
PIRB	1.04161e-18	-2.10028	50.2348	105.507
GRIK5	1.15623e-18	2.8457	6.80178	2.3902
SLC19A2	1.1989e-18	3.3089	8.80166	2.65999
TMEM9	1.23203e-18	-2.14307	71.8334	153.944
WNT10B	1.24723e-18	2.04924	2.04924	1
KDSR	1.533e-18	2.20275	42.9934	19.518
LAMB2	1.62895e-18	2.45307	2.45307	1
WNT10A	1.90838e-18	2.48578	2.48578	1
IL18BP	2.45924e-18	3.69029	15.5991	4.22707
SLC26A3	2.45974e-18	3.84574	3.84574	1
CCL27A	2.57927e-18	2.05424	10.7284	5.22254
SOCS2	2.57927e-18	2.58473	158.487	61.3166
NDRG1	2.57927e-18	2.38418	102.886	43.1536
LSR	2.79062e-18	4.58387	8.78564	1.91664
LDLRAD4	3.05249e-18	2.33565	12.1	5.18058
UBE2E2	3.45744e-18	-2.71637	1.19077	3.23459
NPY	4.31299e-18	-8.6111	1.66032	14.2972
DIABLO	4.58914e-18	2.42785	58.7422	24.1951
DTX3	4.65358e-18	2.29398	41.5503	18.1127
RUSC2	4.75325e-18	-2.89303	6.67451	19.3096
ADCY3	4.88089e-18	3.17322	4.42383	1.39411
SERPINB6B	5.61125e-18	3.84891	11.2032	2.91075
PARD6B	6.35e-18	2.57828	2.96834	1.15129
CYSTM1	6.75018e-18	3.54842	71.1152	20.0414
SYTL1	9.65787e-18	2.46236	42.43	17.2314
RASGRP2	9.70529e-18	2.33672	66.9193	28.6382
HDGFL3	9.78629e-18	-3.0946	4.14635	12.8313
TCF24	1.01799e-17	2.85645	2.85645	1
ABCG2	1.05013e-17	2.83177	14.7211	5.19854
NOTCH3	1.09578e-17	2.54746	2.54746	1
RILPL1	1.11624e-17	2.85086	8.21818	2.8827
FAM3B	1.20205e-17	-2.71832	2.69085	7.31458
MYH14	1.27996e-17	2.09736	2.09736	1
MCF2L	1.33349e-17	3.47973	11.6113	3.33683
IGSF23	1.44504e-17	4.59364	6.27488	1.36599
DNAJB8	1.63238e-17	-3.02209	1.39861	4.22674
CAR11	1.64422e-17	2.09974	2.09974	1
GP1BB	1.64422e-17	2.59717	7.48675	2.88265
SELENOW	1.82449e-17	3.57453	736.417	206.018
TNFRSF12A	2.13398e-17	2.3436	18.6862	7.97327
CETN4	2.1951e-17	-2.1443	13.7642	29.5146
ANKRD44	2.48734e-17	2.29118	66.9795	29.2336
NCAM1	2.72896e-17	8.8283	29.0147	3.28656
SMYD3	2.72896e-17	2.699	17.1583	6.35728
POMGNT2	2.73913e-17	3.388	4.56112	1.34626
FRMD6	2.83469e-17	2.45107	10.4807	4.27598
GP1BA	2.97296e-17	-2.40582	15.6503	37.6518
PXDC1	2.98579e-17	-3.00639	22.0771	66.3723
GGT7	3.18256e-17	2.26433	2.74377	1.21173
PLEKHG2	3.43913e-17	3.18869	8.73648	2.73983
RANGRF	3.55801e-17	2.32417	22.9226	9.86268
PHLDB3	3.92956e-17	-2.47703	25.1198	62.2226
ANK	3.98156e-17	2.74556	18.6025	6.77548
ADGRL2	4.09379e-17	3.6057	6.97177	1.93354
ASS1	4.11263e-17	2.35097	80.6664	34.312
SERPINH1	4.12801e-17	2.26548	2.26548	1
OTOP1	4.39803e-17	-3.34402	2.27271	7.6
TAF9	4.68558e-17	2.70988	35.434	13.0759
NMB	5.13525e-17	-2.18637	14.8909	32.557
DDX28	5.31718e-17	2.56969	17.6889	6.8837
PTGIS	6.28772e-17	2.01475	2.59592	1.28846
TMEM151A	6.58247e-17	3.14837	3.66502	1.1641
ARMCX1	6.62502e-17	3.77667	5.83295	1.54447
RGS18	9.76717e-17	-2.91214	81.3822	236.997
TNFRSF11B	1.06605e-16	-2.48446	2.75887	6.8543
FGF11	1.18019e-16	2.33998	4.16761	1.78104
PIGO	1.3215e-16	2.05895	14.2052	6.89926
B9D1	1.3463e-16	2.61013	6.53007	2.50182
MGST2	1.38279e-16	2.89009	88.7844	30.7203
ALDH2	1.40622e-16	-2.78218	149.474	415.863
CBARP	1.46352e-16	2.17034	10.1192	4.66249
GM33280	1.49545e-16	-3.12636	2.66084	8.31877
GM13522	1.62197e-16	-3.2389	1.58374	5.12956
MPND	1.64228e-16	3.057	22.2932	7.2925
ACER2	1.64228e-16	2.27455	3.16849	1.39302
CNOT3	1.66634e-16	2.04157	62.1039	30.4196
AMIGO3	1.79801e-16	2.45836	26.2902	10.6942
ECE2	1.83454e-16	2.06091	2.5902	1.25682
ZFP580	1.84399e-16	2.06924	10.6199	5.1323
NAF1	1.88089e-16	2.1817	28.8259	13.2125
FGL2	1.97658e-16	2.50647	284.65	113.566
NT5E	2.11461e-16	2.31779	44.5743	19.2314
HLF	2.20726e-16	-2.91214	3.62801	10.5653
TCF7	2.36254e-16	3.95358	4.41774	1.1174
SLC25A35	2.53946e-16	3.4012	6.93719	2.03963
KCNJ2	2.90569e-16	3.49701	9.65557	2.76109
TLCD1	3.04788e-16	3.39967	5.43435	1.59849
REL	3.11798e-16	-3.07119	10.4501	32.0944
TOP2B	3.18278e-16	2.24585	109.412	48.7172
TNFRSF4	3.30989e-16	5.94943	9.67074	1.62549
TMEM107	3.45298e-16	2.08077	33.57	16.1335
AMIGO1	3.77129e-16	2.93314	3.50499	1.19496
TOX	4.32504e-16	6.23894	17.5162	2.80757
GM26947	4.5122e-16	-2.43657	2.11075	5.143
PSTK	4.88277e-16	2.06225	39.8863	19.3411
TXNIP	5.78579e-16	2.10427	216.758	103.009
ST8SIA4	6.10869e-16	2.06767	112.653	54.4833
NTN4	6.47752e-16	2.19933	3.94926	1.79567
P4HA2	6.64224e-16	2.4111	35.8074	14.8511
LEF1	6.65313e-16	4.51915	5.4316	1.20191
PDLIM1	6.92265e-16	3.66406	19.5434	5.33381
PLEK2	7.06286e-16	2.52761	4.57532	1.81014
SHE	7.66925e-16	3.50785	4.42064	1.26021
NOC4L	8.18157e-16	2.54107	61.5297	24.2141
ITPKA	8.76021e-16	2.54033	2.78631	1.09683
CACNB1	8.88325e-16	2.32756	4.7833	2.05507
LASP1	1.0183e-15	-2.29602	70.7424	162.426
NFAM1	1.10163e-15	-3.35085	20.3554	68.2079
ADGRG7	1.14186e-15	-3.0102	6.3647	19.159
SEPT1	1.25331e-15	2.30962	78.3638	33.9293
VOPP1	1.286e-15	-2.16928	25.0737	54.3921
FOS	1.34927e-15	2.80827	105.371	37.5217
LAMP1	1.39709e-15	2.08026	454.743	218.599
GM35037	1.44214e-15	-2.76012	3.87536	10.6964
MLPH	1.45048e-15	-4.08106	2.42634	9.90204
UBALD1	1.58455e-15	2.41284	36.4527	15.1078
NXN	1.68938e-15	3.05097	17.8912	5.86409
5830418P13RIK	1.69224e-15	2.35278	5.6641	2.40741
DNAH3	1.7002e-15	2.00299	2.00299	1
YIPF2	1.7029e-15	2.16649	20.8427	9.62053
CD34	1.82463e-15	-2.57543	52.8762	136.179
CCDC92	1.87528e-15	2.36966	3.10316	1.30954
VWA8	1.97642e-15	2.72806	15.117	5.5413
ACYP1	1.98332e-15	2.09265	64.044	30.6043
SEPT9	1.98445e-15	-2.65564	91.5834	243.213
KCNA3	2.21003e-15	2.2772	23.0064	10.1029
RAB32	2.21142e-15	-3.18602	19.7262	62.8479
MAB21L2	2.51909e-15	-2.9443	1	2.9443
HSPB1	3.05836e-15	2.56501	2.85482	1.11299
GM28053	3.1291e-15	-3.2786	2.16445	7.09638
DSP	3.15612e-15	3.88393	4.96044	1.27717
HSPA2	3.5328e-15	2.05479	20.7825	10.1141
ALDH3A1	5.0043e-15	-2.66564	3.54535	9.45064
DPP4	5.14972e-15	3.58965	9.46072	2.63555
CERK	6.21892e-15	-2.64293	29.916	79.066
SYTL2	6.55677e-15	-2.38509	8.34674	19.9077
SEMA4D	7.89785e-15	-2.39793	43.5392	104.404
PRKCH	8.02534e-15	3.74347	7.82987	2.0916
LYL1	8.52892e-15	-2.08435	47.8421	99.7197
OSBPL5	9.41502e-15	-2.02931	9.67049	19.6245
PF4	9.57154e-15	-3.43681	38.176	131.204
RHEBL1	9.94879e-15	2.07623	9.30928	4.48373
CD200R3	1.11318e-14	-2.42018	164.654	398.491
MYLK	1.23434e-14	3.43865	4.20107	1.22172
D630039A03RIK	1.35874e-14	2.15667	2.39808	1.11194
GM15261	1.36279e-14	-3.29249	3.11414	10.2533
RIN1	1.36489e-14	2.29188	2.6744	1.1669
AI464131	1.38086e-14	2.13515	2.13515	1
HIC2	1.66485e-14	3.55085	6.83246	1.92418
PLEKHA7	1.69263e-14	2.46628	2.46628	1
WDR35	1.70711e-14	2.39785	2.78184	1.16014
EMP2	1.9704e-14	-2.22092	7.33216	16.2841
SH3KBP1	2.18387e-14	-2.07476	55.0697	114.256
RUNX2	2.43737e-14	2.23644	23.5163	10.5151
SNX29	2.43737e-14	-2.49268	13.5339	33.7357
MED12	2.55082e-14	2.01833	30.8516	15.2857
PER1	2.59826e-14	2.71394	15.8457	5.83862
GM31108	2.96222e-14	-4.0927	1.1378	4.65666
PLAU	3.35232e-14	-2.50725	13.8769	34.7928
GM34907	3.44247e-14	2.41709	2.41709	1
GM44659	4.44889e-14	-4.36015	1.96684	8.5757
TUSC1	4.48295e-14	-3.19309	3.97741	12.7002
GM33370	4.50053e-14	-2.74522	3.70538	10.1721
TAS1R1	4.62109e-14	2.74667	4.28073	1.55852
RNF43	4.71355e-14	-3.29602	1.78352	5.87851
ASPH	5.39567e-14	2.27093	174.602	76.8855
GM5547	5.74129e-14	-2.18982	10.2927	22.5392
ADAMTSL5	6.13722e-14	3.64792	7.79528	2.13691
CISD3	6.44767e-14	-2.16722	9.69931	21.0205
PDIA5	6.58853e-14	3.37985	10.8697	3.21602
IRAK1BP1	7.02608e-14	2.45327	7.148	2.91366
TEK	7.11626e-14	-2.39116	1.22246	2.92309
ITGAE	7.55423e-14	5.01032	25.3664	5.06283
CD300A	7.66521e-14	-4.80411	6.99148	33.5878
BACH2	7.84546e-14	3.6019	5.38661	1.49549
BMYC	8.1978e-14	-3.08961	6.19607	19.1435
NRP1	8.7442e-14	3.00958	81.9524	27.2305
LRMP	8.79978e-14	-2.24107	31.7427	71.1377
MFAP3L	9.21436e-14	-2.32422	2.89286	6.72363
PLOD3	9.53792e-14	2.06025	83.1661	40.3671
FAM222A	1.02589e-13	2.14329	2.39723	1.11848
SYNE4	1.02801e-13	2.5277	2.5277	1
FAM110B	1.11812e-13	-3.02048	3.28996	9.93725
IVD	1.14881e-13	2.25715	22.7202	10.0659
ACKR1	1.1608e-13	-6.5539	1.20817	7.91823
KCTD17	1.17152e-13	5.11957	5.11957	1
HSPBAP1	1.17306e-13	3.08763	11.6127	3.76105
IL2RB	1.25872e-13	2.30818	2.30818	1
APLP1	1.66695e-13	3.01596	6.66727	2.21066
PIK3R2	1.78339e-13	2.41276	24.6615	10.2213
FHAD1	1.79047e-13	2.17122	2.53551	1.16778
CD82	1.79428e-13	2.20104	50.1481	22.7838
PDIA4	2.11623e-13	2.50762	311.134	124.075
TMEM43	2.12074e-13	2.23327	59.9277	26.8341
MIER3	2.2698e-13	2.91698	18.7216	6.41813
KCNK7	2.37852e-13	2.03042	2.03042	1
NT5DC2	2.46684e-13	2.31867	36.13	15.5822
MFSD13A	2.60319e-13	2.26019	54.5433	24.1322
SLC37A3	2.60319e-13	2.33191	22.5864	9.68576
CDC42EP4	3.46564e-13	3.9213	11.4794	2.92745
GRAP2	3.65616e-13	-2.19905	5.76379	12.6749
TMEM154	4.41819e-13	-3.37303	20.8206	70.2286
SYCE2	4.49653e-13	2.03484	151.037	74.2254
PRR5	4.6126e-13	2.57881	8.28373	3.21223
PRPF38A	5.09541e-13	2.14909	49.0808	22.838
FHDC1	5.14603e-13	2.08707	3.59484	1.72243
RFX2	5.36584e-13	2.4976	4.49077	1.79804
CASP6	5.529e-13	2.06145	41.9489	20.3493
GALK1	6.22901e-13	2.07883	190.631	91.7011
MCUB	7.57916e-13	2.56072	23.4707	9.16568
DDX25	8.10575e-13	2.8385	5.04028	1.77569
GIMAP9	8.17592e-13	-2.13358	12.9083	27.541
GNG2	8.26628e-13	-2.13442	34.2986	73.2077
HHIP	9.24596e-13	2.04231	2.04231	1
AES	9.27366e-13	-2.05426	171.252	351.798
SLC46A3	9.32604e-13	2.80533	5.06814	1.80661
IGFBP6	9.77273e-13	2.23039	8.60557	3.85832
VWA5A	1.02527e-12	-2.47647	67.4411	167.016
APOL9B	1.03032e-12	2.14672	2.65506	1.2368
4930430E12RIK	1.05057e-12	-4.71221	1.05099	4.9525
LAG3	1.06601e-12	2.30526	4.93433	2.14047
I830077J02RIK	1.16426e-12	-2.95449	11.6648	34.4636
NIPSNAP1	1.22327e-12	2.17072	12.2157	5.62748
SH2D1B1	1.2931e-12	-3.44435	6.57037	22.6307
IGTP	1.30089e-12	2.63429	21.526	8.17146
GMFG	1.34075e-12	-2.03627	83.6146	170.262
RARRES1	1.40597e-12	-3.60857	2.59363	9.3593
PHLDA1	1.45086e-12	-2.53755	101.098	256.54
ALDH1L1	1.47697e-12	-2.3909	3.94269	9.4266
EPM2AIP1	1.65541e-12	2.57995	15.4634	5.99367
FAM234B	1.65748e-12	2.84054	4.86188	1.7116
AHSG	2.13381e-12	3.92126	3.92126	1
FOXO4	2.25966e-12	2.94942	12.5688	4.26146
2010111I01RIK	2.26711e-12	-2.64734	67.3949	178.417
ITPRIPL2	2.31853e-12	-2.18375	18.6914	40.8174
EEPD1	2.36908e-12	3.03442	31.6916	10.444
CPB1	2.46064e-12	-6.61634	1.88764	12.4893
SERPINE1	2.4798e-12	-2.8033	8.40189	23.553
PHLDB2	2.80568e-12	2.0528	2.0528	1
HACD4	2.81501e-12	-2.36085	41.075	96.9721
SPRED2	3.12929e-12	-2.10521	12.6477	26.6261
RORA	3.14864e-12	3.41712	7.73899	2.26477
IL12RB1	3.17767e-12	-2.77381	1.90932	5.2961
IL2RG	3.18753e-12	2.74468	582.798	212.338
IL2RA	3.21896e-12	3.66067	33.0925	9.04003
FNDC5	3.24858e-12	2.18476	4.03996	1.84915
DUSP23	3.32989e-12	-2.03997	19.194	39.1552
PDE10A	3.33703e-12	2.19672	2.19672	1
FKBP11	3.50793e-12	2.11071	23.7485	11.2514
GP5	3.65282e-12	-3.84713	3.61985	13.926
TKTL1	3.70039e-12	2.21924	4.13412	1.86286
SUN1	4.12761e-12	2.0425	24.9811	12.2307
REEP6	4.23095e-12	2.84144	8.61055	3.03035
PDXK	4.2481e-12	-2.30911	13.075	30.1915
GM28187	4.45161e-12	-3.03098	3.48892	10.5748
9530026P05RIK	4.67149e-12	2.45807	3.97432	1.61684
ADGRE5	4.8428e-12	-2.1783	42.3287	92.2044
SLC41A2	4.99598e-12	-2.14897	7.6685	16.4794
RASGEF1B	5.75813e-12	3.84622	9.41014	2.44659
HECW2	5.80679e-12	2.24695	3.90034	1.73583
CUEDC1	5.8605e-12	-2.03363	31.2491	63.5491
FMNL2	6.20897e-12	3.69387	11.1702	3.02399
CCL17	6.70434e-12	-18.1406	4.04064	73.2997
CCDC12	6.84256e-12	-2.17991	130.165	283.748
HIST1H2BC	7.27941e-12	2.22687	155.862	69.9917
WEE1	7.45307e-12	2.05925	27.7037	13.4533
ZFP93	7.49371e-12	2.63831	2.88256	1.09258
ODF3B	7.87768e-12	2.16511	3.18211	1.46973
TSPYL2	8.68405e-12	2.11121	23.1074	10.9451
GLIS2	9.10573e-12	2.54132	2.54132	1
WWC1	9.30183e-12	2.06637	2.26415	1.09571
COQ8A	9.53318e-12	2.71004	4.53543	1.67357
DNPH1	1.02685e-11	3.2161	14.4282	4.48625
B4GALT4	1.03667e-11	2.75114	7.58236	2.75608
PLXNA2	1.04022e-11	-2.66407	2.30218	6.13318
MATK	1.05377e-11	2.31284	24.3777	10.5402
B4GALNT4	1.05485e-11	2.1196	3.00228	1.41644
NBEAL2	1.07133e-11	-2.38745	21.0701	50.3038
GM43672	1.1436e-11	-2.05222	8.48976	17.4228
DPYSL5	1.17268e-11	2.30939	2.30939	1
ABCA1	1.22842e-11	2.17507	9.81772	4.51376
HIF1A	1.23301e-11	2.24775	170.143	75.695
ABHD8	1.26461e-11	-2.01112	16.524	33.2319
UNC13B	1.32918e-11	-2.22857	6.46785	14.414
A230098N10RIK	1.36022e-11	-2.75473	4.23143	11.6564
FMNL3	1.44179e-11	2.58476	17.043	6.59364
ST3GAL2	1.70787e-11	2.1361	33.7923	15.8197
NR4A1	2.00038e-11	4.33843	17.8464	4.11356
ZFAND2A	2.35407e-11	-2.55059	7.4035	18.8833
ADAMTSL3	2.39857e-11	3.53922	5.68225	1.60551
MCM3AP	2.78629e-11	2.33136	48.6529	20.8689
PPCDC	2.87309e-11	-2.45557	9.83711	24.1557
GM6569	2.94655e-11	-3.44986	1.12625	3.88541
H1F0	3.0234e-11	2.09215	374.493	178.999
PAM	3.09864e-11	4.19981	12.7213	3.02901
ZFP608	3.11919e-11	2.43697	27.4833	11.2777
EBI3	3.23103e-11	-2.47252	22.7944	56.3597
VSTM5	3.51117e-11	2.31986	2.31986	1
BMPR1A	3.6844e-11	2.96301	8.82067	2.97693
GALNT3	3.74904e-11	2.60742	10.5632	4.05122
CLEC10A	3.74904e-11	-4.12646	5.42082	22.3688
TNKS1BP1	4.25974e-11	3.79987	4.69832	1.23644
SH3PXD2B	4.26561e-11	-2.26586	13.3509	30.2514
GAS6	4.27216e-11	-4.42431	1.20227	5.31921
CTSB	4.28093e-11	-2.5213	122.232	308.185
MAP3K1	4.42698e-11	2.37673	12.9572	5.45168
ZFP707	4.55432e-11	2.14586	11.9803	5.58296
RAI14	4.57369e-11	-2.44943	9.7545	23.8929
P2RX1	4.7958e-11	2.00686	147.866	73.6803
ZBTB10	5.05346e-11	2.15952	2.88888	1.33774
RASSF6	5.42793e-11	2.56702	3.87904	1.51111
PCGF6	5.53187e-11	2.5568	14.971	5.85537
KCNC3	5.66416e-11	2.48392	4.16865	1.67825
REPS1	5.68378e-11	2.14129	18.4939	8.63682
SUGCT	6.24266e-11	2.77651	6.72703	2.42283
CEP170B	6.41336e-11	3.00725	6.21163	2.06555
SPATA24	7.6198e-11	2.10298	14.0193	6.66638
REPS2	7.80995e-11	2.81757	5.30175	1.88167
CTXN1	7.87357e-11	2.02796	10.8549	5.35262
CPEB1	8.17346e-11	-2.47462	1.87208	4.63268
GFI1	8.35776e-11	2.61375	12.3772	4.73542
CPQ	8.3871e-11	3.02549	7.20373	2.38101
CD33	8.7035e-11	-2.90277	23.6969	68.7867
AKIRIN1	9.3907e-11	-2.07243	37.727	78.1866
FAM124A	9.9321e-11	2.75904	3.09708	1.12252
SLCO4A1	1.0431e-10	-3.03438	6.18974	18.782
TBC1D22B	1.05654e-10	2.3425	19.5099	8.32869
SSX2IP	1.15319e-10	2.12564	12.3226	5.79715
CDKN1A	1.18009e-10	2.17751	497.93	228.67
CTNNB1	1.20589e-10	2.16362	188.81	87.2658
FOXN3	1.23473e-10	2.06939	25.0718	12.1155
RHOBTB1	1.23622e-10	2.35787	7.08103	3.00315
TMEM56	1.23886e-10	2.2152	2.2152	1
SQLE	1.24166e-10	-2.02775	27.7327	56.2349
TMCC3	1.29733e-10	-4.85966	1.94178	9.43641
E2F6	1.34937e-10	-2.66204	4.93577	13.1392
SSR2	1.35443e-10	2.02557	437.287	215.883
ANKRD10	1.38957e-10	2.28353	32.5788	14.2668
PTPN6	1.43729e-10	-2.31931	64.5882	149.8
ANKRD35	1.45958e-10	2.23511	5.87097	2.6267
HOOK1	1.52131e-10	2.48506	8.55989	3.44455
RAC3	1.69067e-10	2.43644	7.5154	3.08458
MRGPRA4	1.75155e-10	-4.00505	2.02979	8.12942
ADAMTS9	1.75369e-10	2.78775	4.3729	1.56862
PCGF3	1.80636e-10	2.17662	18.0212	8.27944
GPR132	1.84392e-10	2.08926	13.724	6.56883
SLC35B4	1.9276e-10	2.35368	18.3327	7.78897
PFKL	1.95936e-10	2.03255	172.475	84.8569
ACO2	2.01212e-10	2.19878	239.242	108.807
NME7	2.11602e-10	2.15881	10.1188	4.6872
TTC39A	2.45482e-10	2.78395	5.18896	1.86389
C030034L19RIK	2.46688e-10	-2.26438	4.04185	9.1523
P2RY10B	2.61285e-10	-3.77301	2.36798	8.93441
LY6E	2.63229e-10	2.08443	1332.53	639.276
SLC2A9	2.63803e-10	-2.01465	6.53211	13.1599
ABHD6	2.75598e-10	2.70659	2.99534	1.10669
CD93	2.88841e-10	-2.71656	73.5107	199.696
ANGPTL2	2.94083e-10	2.13946	3.48872	1.63065
PFKM	3.1055e-10	2.24249	12.8905	5.74828
RASSF5	3.1163e-10	-2.03598	22.9518	46.7293
PTPRG	3.21906e-10	-2.01513	49.7331	100.219
LIPA	3.39452e-10	-2.44616	19.2362	47.055
MED14	3.53011e-10	2.19626	28.9847	13.1973
WDR34	3.55307e-10	2.07191	11.671	5.63295
IGF2BP3	3.78953e-10	3.16183	3.5817	1.13279
VAMP5	4.14814e-10	2.12407	63.1936	29.7511
COL15A1	4.65334e-10	-2.95843	3.28895	9.73015
DIRC2	5.01136e-10	3.00297	6.49028	2.16129
PRSS35	5.22407e-10	-2.06792	1.27388	2.63428
GM26520	5.64782e-10	-2.10957	6.61174	13.9479
CLYBL	5.71824e-10	2.11266	19.0079	8.99714
LLGL1	5.73704e-10	2.14565	14.6789	6.84121
PCTP	5.87629e-10	-2.04992	11.547	23.6705
LTBP3	5.95254e-10	-2.08486	5.51347	11.4948
ANGPTL4	6.08263e-10	2.27032	8.77046	3.8631
CXADR	6.26419e-10	2.83786	2.83786	1
KLF5	6.89574e-10	2.0952	26.2986	12.5518
LY96	6.90074e-10	-2.02371	9.44121	19.1063
DECR2	7.39291e-10	-2.20917	6.19675	13.6897
TNFRSF23	7.60082e-10	3.12099	17.1652	5.49992
SNHG10	7.61615e-10	-2.11264	3.06719	6.47986
APLP2	7.73963e-10	2.36575	132.312	55.9283
CLCN5	8.7167e-10	2.27682	23.5112	10.3263
SPRY4	8.81284e-10	2.16295	4.70927	2.17724
SGK3	8.81284e-10	2.25701	29.103	12.8945
THUMPD2	8.86564e-10	2.25509	9.19358	4.07681
THSD4	9.07507e-10	-2.41168	4.49983	10.8522
CAMK1D	9.37683e-10	2.34351	16.2178	6.92028
WDFY4	9.70107e-10	-2.10692	14.9307	31.4578
DDT	9.82418e-10	2.10081	117.383	55.8749
LAMB3	1.08294e-09	2.47278	12.4792	5.04661
1110051M20RIK	1.16465e-09	2.43652	8.94033	3.6693
CCNB1IP1	1.2058e-09	-2.98867	5.95951	17.811
DMXL2	1.21033e-09	2.24508	33.1718	14.7754
MAPK11	1.23114e-09	2.38295	2.64969	1.11194
AK4	1.26421e-09	2.00883	18.9114	9.41414
TMEM98	1.33227e-09	-2.05672	7.84704	16.1391
TRAV6-3	1.4201e-09	2.56822	2.88342	1.12273
ICOS	1.49297e-09	2.98889	3.69438	1.23604
SYK	1.55962e-09	-2.35542	21.4127	50.4361
1700001O22RIK	1.58296e-09	2.07971	2.55287	1.22752
CLCF1	1.76067e-09	3.10608	3.90531	1.25731
DPP7	1.84353e-09	2.04177	18.9162	9.26461
TGFBR1	1.92436e-09	-2.2228	37.4752	83.3
GZMF	1.96979e-09	2.35598	2.35598	1
LPAR2	1.99184e-09	2.10871	8.63831	4.0965
ITSN1	2.08197e-09	2.12975	9.90374	4.65018
GM12840	2.14962e-09	-2.67058	4.07883	10.8928
NEURL2	2.296e-09	3.04569	5.66656	1.86052
BASP1	2.33511e-09	-2.55403	155.927	398.242
HABP4	2.37335e-09	2.2159	17.1371	7.73369
MYB	2.61163e-09	2.22708	51.7515	23.2374
EXD2	2.73701e-09	2.96472	8.61799	2.90685
FMN1	3.14446e-09	-3.2292	2.036	6.57463
ENC1	3.47215e-09	-2.82555	5.20559	14.7086
TMEM53	3.50069e-09	2.29377	8.19879	3.57438
FBP1	3.52321e-09	2.6699	4.82735	1.80807
RTKN	3.83442e-09	2.36063	2.8574	1.21044
SPEER4D	4.11261e-09	-5.19723	1.14084	5.92919
TOGARAM1	4.18258e-09	2.18118	13.4988	6.18876
ARHGEF7	4.22018e-09	-2.15263	17.0324	36.6645
SLC22A3	4.23247e-09	2.05021	15.1294	7.37946
GSPT2	5.0297e-09	2.4237	2.4237	1
DBNDD2	5.3427e-09	2.09072	14.0347	6.71286
TNS1	5.39697e-09	2.49988	10.715	4.28622
ADAM15	5.84164e-09	-2.0479	26.9398	55.1702
CARMIL2	5.95432e-09	2.35894	4.23039	1.79334
VASN	6.26817e-09	2.0273	2.0273	1
SLC39A8	6.79658e-09	2.05927	8.10127	3.93404
B230118H07RIK	7.49861e-09	-2.0888	8.71572	18.2054
PLPPR2	7.78364e-09	2.18081	4.22192	1.93594
TNFAIP6	8.81238e-09	4.11149	5.6704	1.37916
FAT3	9.05363e-09	-2.78603	1.27779	3.55997
LDHD	9.79568e-09	2.60903	3.62894	1.39092
NMRK1	1.00687e-08	-2.01517	8.54386	17.2173
CYTH3	1.0209e-08	-2.2427	6.9761	15.6453
DNAJA1	1.1495e-08	2.12031	228.262	107.655
IQCG	1.1654e-08	2.64378	4.19812	1.58793
SLC19A1	1.21533e-08	2.04723	17.8607	8.72433
FGD2	1.23368e-08	-2.71046	5.16397	13.9967
POLG2	1.29339e-08	2.57286	6.43916	2.50273
DUSP3	1.32533e-08	-2.03144	14.8077	30.081
VILL	1.40288e-08	-2.35952	13.4163	31.6561
LPPOS	1.47811e-08	-2.31823	3.06469	7.10466
PACSIN3	1.5031e-08	2.08778	2.72607	1.30573
PRR5L	1.51836e-08	2.69522	5.61672	2.08396
HARBI1	1.52751e-08	2.00711	9.18498	4.57623
COL27A1	1.63739e-08	2.33065	3.20798	1.37643
TMSB10	1.66503e-08	2.41523	7939.1	3287.09
ASAH2	1.89577e-08	2.25206	4.44521	1.97385
HIST4H4	2.00635e-08	3.00304	9.96701	3.31897
TRIP6	2.04278e-08	2.06526	5.37104	2.60066
TRAF1	2.2181e-08	2.17135	18.1895	8.37704
TMEM108	2.2291e-08	3.05606	3.34015	1.09296
CNBD2	2.24974e-08	2.30755	12.5665	5.44581
SPTB	2.291e-08	2.02306	3.11692	1.54069
CAAA01147332.1	2.30976e-08	-2.3943	3.91163	9.3656
CALD1	2.6145e-08	-3.20396	1.79918	5.76451
PDE4DIP	2.76271e-08	-2.0013	8.85919	17.7299
AP3S1	3.32727e-08	2.4376	356.216	146.134
ANGPTL8	3.48708e-08	2.50592	2.50592	1
LARP1B	3.55357e-08	2.28337	16.5389	7.24318
MAP3K8	3.61197e-08	2.4167	19.6317	8.12334
MMP14	3.69511e-08	2.08174	13.5192	6.49415
ENTPD1	3.75886e-08	-2.27021	11.0527	25.0918
NUMBL	3.79854e-08	2.2315	5.91404	2.65025
DUSP1	3.80455e-08	2.6042	68.1768	26.1795
CAND2	4.20985e-08	2.19805	3.64343	1.65758
PPP1R3G	4.58981e-08	-2.312	4.14142	9.57496
2610318N02RIK	4.60667e-08	-2.11938	11.397	24.1546
ENPP1	4.73763e-08	2.49933	3.44923	1.38006
UAP1L1	4.96971e-08	2.05998	65.6665	31.8772
SKIL	5.33584e-08	-2.54558	10.9536	27.8834
ADD2	5.94334e-08	3.18328	3.18328	1
NUDT7	6.47175e-08	2.0502	50.1892	24.4801
SLC25A15	6.58097e-08	2.13056	5.28659	2.48131
INPPL1	6.94605e-08	-2.44376	3.96093	9.67954
PAQR7	6.95574e-08	-2.41107	10.8139	26.0731
IDI1	7.88063e-08	-2.05182	26.9959	55.3907
SLAIN1	7.91602e-08	2.57239	7.02621	2.7314
PTCH1	8.14139e-08	2.20512	8.577	3.88958
SYNPO	8.26106e-08	3.35812	3.35812	1
ATP8B2	8.70378e-08	2.24547	8.92368	3.97408
BSG	8.7899e-08	2.37189	1789.76	754.573
CDKN1B	9.48567e-08	2.10817	35.222	16.7074
ITGA9	9.85334e-08	2.20428	2.96149	1.34352
MMP19	1.03203e-07	3.17001	7.93327	2.5026
CTC1	1.0533e-07	2.11831	16.4474	7.76438
PTP4A3	1.07285e-07	-2.01134	58.0338	116.726
MT1	1.10025e-07	2.51431	3248.17	1291.87
B230369F24RIK	1.12704e-07	-2.71424	1.30252	3.53535
RUNX2OS1	1.20426e-07	2.18814	7.84621	3.58579
PLXND1	1.29208e-07	-2.53101	13.133	33.2397
OSBPL8	1.3953e-07	-2.3511	120.017	282.171
TMEM62	1.53893e-07	2.03585	9.46826	4.65077
LY6G5B	1.64178e-07	3.82235	8.78529	2.2984
C5AR1	1.69672e-07	-5.25072	14.5443	76.3682
IDS	1.73471e-07	-2.44383	7.28065	17.7927
HEBP2	1.82056e-07	2.17663	3.16902	1.45593
LST1	1.8521e-07	-2.74702	36.901	101.368
IFT43	2.19814e-07	2.1475	7.11098	3.31129
GM13012	2.3099e-07	-2.34088	7.59965	17.7899
GREB1	2.33478e-07	-2.54494	1	2.54494
STK10	2.62964e-07	-2.00447	19.3753	38.8372
GSTM5	2.70815e-07	2.46617	5.26939	2.13667
NPR2	3.05236e-07	-2.41518	1.08208	2.61343
STAB1	3.18189e-07	2.11018	11.784	5.58437
2600006K01RIK	3.39124e-07	2.05822	4.83733	2.35024
CBX7	3.92219e-07	2.4874	5.8564	2.35443
KRBA1	4.03246e-07	2.53734	8.89367	3.50511
EVI5	4.35002e-07	2.50097	15.1925	6.07462
IFT57	4.39122e-07	2.11119	30.4326	14.4149
NHLRC1	4.53185e-07	2.40435	4.14125	1.7224
HES1	4.64145e-07	2.45486	19.4278	7.91404
FRAT2	5.05576e-07	2.42532	14.0701	5.80133
ZDHHC15	5.25157e-07	2.03861	2.28413	1.12044
SH3TC1	5.27981e-07	2.52761	9.62983	3.80986
SECISBP2L	5.51961e-07	-2.02139	18.4836	37.3625
SRD5A1	5.65698e-07	2.06355	5.25325	2.54573
RAB20	5.66432e-07	-2.07195	17.3886	36.0282
PKP1	6.22258e-07	-2.55075	1.04872	2.67503
SLFN2	6.50397e-07	-2.05608	82.7072	170.053
CFAP126	6.57064e-07	2.02473	3.97409	1.96278
TMEM150B	6.61767e-07	2.28048	4.68127	2.05276
DMKN	7.24438e-07	5.14344	11.1237	2.16269
IL1R1	7.4532e-07	2.82585	3.25026	1.15019
ANKRD37	7.79364e-07	2.04359	15.0728	7.37566
GM43661	7.83296e-07	-2.63525	3.02033	7.9593
TAPBPL	7.84454e-07	2.15367	15.4392	7.16877
TCIRG1	8.01424e-07	-2.13806	18.2423	39.0032
GM49083	8.11334e-07	-2.20178	1.44824	3.18871
MEX3A	8.17096e-07	2.20537	2.65461	1.2037
CALCRL	9.10194e-07	-2.75413	3.14646	8.66573
KLRB1F	9.21193e-07	4.77667	10.85	2.27145
ATP4A	9.43258e-07	-2.00456	1	2.00456
ADCY9	9.77522e-07	4.22081	5.00327	1.18538
SERPINF1	9.95034e-07	2.24719	3.76324	1.67464
HS3ST3B1	1.00587e-06	2.58722	3.46794	1.34041
SSH1	1.07171e-06	-2.10793	8.667	18.2694
RYR1	1.08005e-06	2.53553	4.13372	1.63032
NUDT6	1.15358e-06	-2.04456	4.3154	8.82309
P3H3	1.27185e-06	2.41658	4.98704	2.06368
ABCG1	1.35335e-06	-2.03504	32.2791	65.6893
CD160	1.48743e-06	2.4158	2.4158	1
MGAT4A	1.51572e-06	2.23253	14.0918	6.31204
ZFP521	1.56331e-06	-2.13296	1.80255	3.84476
TMSB15L	1.69577e-06	2.55756	6.1038	2.38657
CXCL12	1.86071e-06	2.26636	2.26636	1
FAM229B	1.86234e-06	2.19042	3.41089	1.55719
RNF125	1.88629e-06	2.26157	11.3802	5.032
PLEKHA1	1.99632e-06	-2.08287	7.38713	15.3864
GADD45B	2.01374e-06	2.27112	18.4425	8.12045
TXLNG	2.09198e-06	2.24235	12.2655	5.46992
TGIF2	2.64396e-06	2.48215	2.7225	1.09683
LTB4R2	2.67741e-06	2.21986	5.17022	2.32908
KSR1	2.72191e-06	2.00482	9.78724	4.88184
DHRS3	2.74525e-06	-2.90971	6.96927	20.2786
PAOX	2.78168e-06	2.15188	11.0253	5.12359
ABCA5	2.80267e-06	-2.23333	1.36587	3.05045
GM5544	2.88895e-06	-2.24874	1.36721	3.0745
SLC30A2	3.36326e-06	-2.22821	4.63287	10.323
MATN1	3.62672e-06	2.41038	2.41038	1
GM26870	3.67526e-06	-4.97335	1.37847	6.85562
P2RY10	3.7291e-06	2.18167	6.99736	3.20735
PPP2R5A	3.88526e-06	-2.14398	27.6554	59.2924
PLSCR1	3.90182e-06	-2.29241	97.6135	223.77
P4HB	4.24174e-06	2.29109	1111.95	485.334
HOXB2	4.41457e-06	-2.45655	1.06446	2.61491
PRF1	5.12682e-06	2.17042	2.17042	1
CX3CR1	5.54759e-06	4.33406	8.60232	1.98482
CEBPB	5.55208e-06	-2.69306	65.7301	177.015
CNTNAP1	5.59113e-06	2.36927	2.36927	1
ZFHX3	5.74962e-06	-2.04245	10.55	21.5479
GM13031	5.93531e-06	-2.45035	1.10029	2.69609
CD180	6.30743e-06	-3.09644	3.02463	9.36559
DAB2IP	6.64321e-06	2.46167	5.17133	2.10074
CIART	6.65967e-06	2.14519	4.74443	2.21166
CDK18	6.72803e-06	-2.04063	13.3777	27.2989
CNGA1	6.88998e-06	-2.33306	1.22538	2.85888
P2RX7	7.01325e-06	-2.24509	4.97615	11.1719
EPDR1	7.28811e-06	2.08338	6.77779	3.25327
FBXL19	7.70504e-06	2.11605	7.65308	3.61668
FAM162A	7.71237e-06	2.0282	566.751	279.435
5730409E04RIK	8.04972e-06	-2.19885	2.00589	4.41065
A830035O19RIK	8.56396e-06	2.19725	2.19725	1
RASGRF2	9.78011e-06	-2.2699	1	2.2699
TNNI1	1.05885e-05	3.2489	3.2489	1
SLC52A3	1.1043e-05	-2.09667	4.35056	9.12167
CLCN2	1.15523e-05	2.11103	2.31231	1.09534
CDC42BPA	1.20326e-05	2.174	4.35204	2.00185
ZBTB16	1.24182e-05	2.49737	3.4763	1.39198
DRAM1	1.25084e-05	2.40376	16.6971	6.94624
SIRT1	1.25732e-05	2.19565	6.2187	2.83229
P3H1	1.26825e-05	2.01206	5.30291	2.63555
DMD	1.31157e-05	-2.62842	1.47558	3.87846
A930024E05RIK	1.46967e-05	2.72104	2.72104	1
ENTHD1	1.49273e-05	-3.32065	1.20141	3.98947
GM12092	1.61004e-05	-2.29748	1.88574	4.33247
FAM160A1	1.67361e-05	2.31956	2.69313	1.16105
BIRC3	1.75367e-05	-2.59625	13.862	35.9891
CARD6	1.7852e-05	3.49826	7.78002	2.22397
MBLAC1	1.81855e-05	2.30983	7.53932	3.26402
GM45552	1.88952e-05	2.09325	3.94048	1.88247
POLM	1.904e-05	2.14417	5.9882	2.79279
GM26542	2.0258e-05	-2.02754	1.79997	3.64952
SKAP2	2.06258e-05	-2.39537	18.4649	44.2303
FUT7	2.12183e-05	-2.88301	5.46486	15.7552
ADGB	2.21967e-05	-2.38938	1.15689	2.76425
CHST15	2.25094e-05	-2.02148	18.7345	37.8714
RAPGEF3	2.35067e-05	2.77517	4.28035	1.54237
KIF21B	2.39558e-05	-2.52945	12.2166	30.9012
TARBP1	2.43248e-05	2.86832	3.76531	1.31272
COLEC12	2.51886e-05	-2.05223	1	2.05223
DGKI	2.60765e-05	-2.13247	2.82064	6.01492
WDFY3	2.66196e-05	-2.42084	5.22857	12.6576
MED18	2.81511e-05	2.02514	12.226	6.0371
RAD51B	2.90628e-05	-3.37115	3.35844	11.3218
ITGA2	3.03715e-05	2.18227	3.29601	1.51036
MZF1	3.13738e-05	2.103	2.58534	1.22936
HSBP1L1	3.14407e-05	2.25309	2.25309	1
NLRP6	3.21913e-05	-2.63184	1.48549	3.90958
RAB3IP	3.22836e-05	2.08584	10.5307	5.04867
H1FX	3.24796e-05	-2.02258	11.9346	24.1387
ANO3	3.33201e-05	-2.19226	1.81661	3.98249
MFSD4A	3.5625e-05	2.40843	2.8758	1.19406
CNTROB	3.71277e-05	2.15635	8.69003	4.02998
MSRB1	3.7233e-05	-2.25774	116.088	262.097
PSMA8	3.8227e-05	2.39948	2.39948	1
VANGL2	3.9469e-05	2.17132	2.40342	1.10689
CSF2RA	3.96294e-05	-2.18499	19.0469	41.6173
TRBV12-2	3.98504e-05	2.12318	2.89399	1.36305
SOCS5	4.0574e-05	2.20365	12.2322	5.55089
SLC4A8	4.21979e-05	2.0928	2.28222	1.09051
SNX31	4.33255e-05	2.16999	2.16999	1
CYP1A1	4.39994e-05	2.06334	2.06334	1
IRGM2	4.68116e-05	2.19969	7.14826	3.24967
ITGA7	4.8999e-05	2.9209	4.66573	1.59736
DDB2	5.06333e-05	2.1172	7.64343	3.61016
PRDM11	5.115e-05	2.22825	5.46558	2.45286
JADE3	5.35675e-05	2.12178	4.27754	2.01601
METTL15	5.38269e-05	2.05677	5.32334	2.5882
FOSL1	5.67893e-05	2.38802	11.0687	4.63508
GM10130	6.29054e-05	-2.04219	1.63883	3.3468
KLHL11	6.83137e-05	2.05452	6.90994	3.36329
WLS	7.04965e-05	-2.06428	8.941	18.4567
MTURN	7.14528e-05	2.40723	3.82363	1.5884
BBS4	7.45622e-05	2.40127	3.42142	1.42484
ARID3A	7.45622e-05	-2.06919	13.18	27.2718
CALCB	7.70167e-05	-2.14579	1.30988	2.81073
CYP11A1	7.78534e-05	-2.0711	353.631	732.403
ZFP607A	8.55596e-05	2.19961	5.96076	2.70992
LAT2	8.55596e-05	-2.81569	163.155	459.394
GNB5	8.82835e-05	3.64802	5.41525	1.48443
NLRP1B	9.16895e-05	-3.11523	1.345	4.18997
CD300LB	9.31872e-05	-3.07506	9.34164	28.7261
SRXN1	9.34137e-05	-2.01079	9.45429	19.0106
NEK1	9.36587e-05	2.15041	6.57395	3.05707
GM47815	9.3874e-05	-2.19627	1.54687	3.39734
GM38399	9.52276e-05	-2.0337	2.53197	5.14926
GRIN2C	0.000108259	-2.03822	1.51766	3.09332
CYBRD1	0.000111289	-2.19764	1.46299	3.21512
NF1	0.000113518	2.08718	10.1277	4.85236
BBS2	0.000114701	2.16861	3.92833	1.81145
XYLT1	0.000115742	2.23131	10.1758	4.56045
ABCB1A	0.000116059	-2.44052	1.35029	3.29541
IL1RL1	0.000125421	-2.21509	261.581	579.425
ADSSL1	0.000125779	-2.14753	20.2051	43.391
EID2	0.000128204	-2.54437	1.87157	4.76196
FST	0.000128486	3.21462	6.56658	2.04272
VANGL1	0.000129309	2.54404	3.28354	1.29068
YPEL2	0.000145786	2.12673	2.12673	1
CDH1	0.00014995	2.22714	13.022	5.84695
C1QA	0.000172988	-29.906	1.33764	40.0035
RBFOX2	0.000177261	2.0828	4.60545	2.21118
ABAT	0.000184862	2.19499	2.65063	1.20759
RAMP3	0.000187522	3.55402	5.51865	1.55279
TRAV4-4-DV10	0.000226484	-2.08018	1.70078	3.53794
B3GNT5	0.000226558	2.43079	3.47076	1.42783
CYP4A12A	0.00022922	2.04006	3.38938	1.66142
RPL7A-PS5	0.000246433	2.02559	3.05862	1.50999
MAPKAPK5	0.000247356	-2.0607	3.18485	6.56302
TRAF3IP1	0.000276106	2.00122	4.79778	2.39742
RSAD2	0.000279474	4.6703	18.9353	4.05441
GM15915	0.00028954	2.2834	5.96472	2.6122
2610035D17RIK	0.00031807	2.12083	5.42249	2.55678
CLEC11A	0.000353359	2.59092	6.7086	2.58927
USP53	0.000354333	2.00374	7.05821	3.52252
ACVR1B	0.000361211	2.00746	9.42841	4.6967
CD3G	0.000380772	2.75972	2.75972	1
QRFP	0.000396544	2.15972	2.15972	1
TBC1D2	0.000415584	-2.44775	5.38276	13.1756
BMF	0.00042348	2.05388	5.35635	2.60791
RGL1	0.00046453	-2.29866	4.22572	9.71347
PBX1	0.000494332	-5.50221	4.22582	23.2513
SLC6A13	0.000511186	-2.42168	7.9935	19.3577
LPCAT1	0.000518087	-2.77074	4.68139	12.9709
DMPK	0.000522492	2.29746	3.19126	1.38904
5830432E09RIK	0.000533725	-2.4147	8.6084	20.7868
SNX33	0.000535184	2.20752	4.09455	1.85482
CLEC4A2	0.000575422	-4.47554	11.871	53.1291
GDF15	0.000588794	-3.0602	1.9378	5.93004
LSP1	0.000608745	-4.15385	31.5278	130.962
PIRA2	0.000640529	-2.00714	13.089	26.2714
GM12905	0.000665297	-2.39654	2.02271	4.84752
LCN4	0.000671718	3.02438	3.02438	1
CAR7	0.000673571	2.5841	4.37506	1.69307
AW011738	0.000683605	2.01824	3.27924	1.6248
TGFBR3	0.000689384	2.68512	3.52731	1.31365
FRY	0.000708371	-2.19656	10.408	22.8619
TSHZ3	0.000726843	-2.00983	1.12327	2.25758
KRTCAP3	0.000739667	2.20653	5.89326	2.67083
SPSB1	0.000750847	2.79819	2.79819	1
SFN	0.000789379	3.6693	6.58261	1.79397
SCN3A	0.000813273	-2.6691	1	2.6691
XLR4A	0.00081663	2.25547	5.55753	2.46403
ARL11	0.000828354	-2.10421	14.5407	30.5967
ZC3H12B	0.000838537	-2.12478	1.10252	2.34261
HAAO	0.00093604	-2.63976	2.95081	7.78943
GM17019	0.000964649	-2.87034	1.63115	4.68197
KCTD1	0.000978588	2.00434	4.19328	2.0921
TRIM7	0.00102237	2.07603	3.24266	1.56195
GM21149	0.00107552	-3.07474	1.05382	3.24022
C1QC	0.00109694	-31.279	1.70205	53.2384
GM14548	0.00111642	-3.03611	10.9594	33.274
EXOC6B	0.00112259	-2.06	5.41615	11.1573
ZFP820	0.0011751	-2.26463	1.63597	3.70487
SPEER4E	0.00123573	-4.04182	1.71707	6.94009
GM10384	0.00130393	-2.02283	1.89752	3.83835
FAM219A	0.00151227	-2.32792	3.69707	8.60649
GRK5	0.00153663	-2.37353	3.83817	9.11003
FNDC10	0.00163205	2.05817	2.88091	1.39974
IRF5	0.00164477	-2.15658	13.2707	28.6195
MUC20	0.00169692	2.54115	4.91136	1.93273
AR	0.0017208	2.36371	17.5616	7.42967
IL7R	0.00175324	-2.18452	3.86531	8.44386
ARHGAP26	0.00186814	2.08032	9.98097	4.7978
ZFP157	0.00191513	2.06669	6.17774	2.98919
9130227L01RIK	0.00193123	-3.0775	1	3.0775
TMSB15B1	0.00201655	2.08059	3.26281	1.56821
GALNT18	0.00245377	-2.65097	1.68068	4.45542
HRH4	0.00250804	-2.31314	1.16158	2.68689
ATP8A2	0.00256396	2.17395	4.08416	1.87868
EDIL3	0.00258604	-2.07456	2.14432	4.44852
DNMT3B	0.00261376	2.00577	7.71303	3.84542
4930544F09RIK	0.00281528	-2.30661	1	2.30661
BC024978	0.00288481	2.3205	3.65455	1.5749
M1AP	0.00290372	-2.10144	1.90573	4.00476
TLE4	0.00295929	-2.59933	2.93872	7.6387
ATP6V0D2	0.00302111	-3.05105	2.28703	6.97784
CCND1	0.00313588	-3.73092	4.34391	16.2068
RGS16	0.00313815	-2.01622	1.13149	2.28134
LYZ2	0.00315589	-2.86369	695.577	1991.92
SPHK1	0.00319598	2.4089	2.4089	1
AP1S2	0.00336247	-2.22222	8.96274	19.9172
STFA2L1	0.0034238	-20.5168	11.0499	226.709
GPAT3	0.00346231	2.1692	7.09919	3.27272
AHCYL2	0.00355477	2.19716	7.95134	3.61891
2510009E07RIK	0.00356833	2.00554	4.87013	2.42833
KIF17	0.00368741	2.31599	2.31599	1
CYP4F18	0.00369295	-4.75421	12.2362	58.1734
GM12279	0.0038834	2.52771	3.90264	1.54394
TMEM86B	0.00403759	2.26238	3.57983	1.58233
C1QB	0.00404173	-27.9694	3.17973	88.9349
MTX3	0.00412236	2.20121	4.22001	1.91713
CCDC173	0.00423306	2.60361	3.47725	1.33555
GM47754	0.00444244	-2.14201	2.04033	4.3704
NLRP3	0.00448476	-2.02297	10.715	21.676
S100A9	0.00448476	-2.97252	7133.07	21203.2
CCK	0.00448476	6.42032	6.42032	1
IL21R	0.00474442	-2.40694	5.25012	12.6367
NPY1R	0.00477418	2.29573	2.29573	1
SIK1	0.00495004	3.18202	3.55584	1.11748
TPPP3	0.00499322	2.08137	3.24666	1.55986
GM44751	0.00506911	-2.00567	1.26061	2.52836
PGR	0.00539533	-2.57865	2.34557	6.04839
PILRB2	0.00563414	-2.68751	15.0174	40.3595
AKR1B8	0.00575354	2.01434	2.01434	1
CRISP1	0.00576439	-2.08187	26.1227	54.3841
GM31718	0.00596442	-6.48819	1.14942	7.45767
PFKFB4	0.00654465	-2.4193	10.0888	24.4079
LHFPL1	0.00729278	-2.83312	2.64226	7.48582
AOAH	0.00756697	-3.9144	4.36436	17.0838
NTNG2	0.00761676	2.31156	4.06003	1.75641
CLU	0.00771574	2.35804	3.45717	1.46612
MEF2C	0.00772658	-4.07528	4.79788	19.5527
CFH	0.00792322	-2.69399	1	2.69399
PPP1R16B	0.00833165	2.43301	2.7311	1.12252
IQSEC1	0.00846389	-2.3114	8.59077	19.8567
RDM1	0.00884081	2.10784	8.31118	3.94299
MS4A7	0.0092685	-6.15966	1.04872	6.45979
SESTD1	0.00957079	2.10694	6.09336	2.89204
MPO	0.00974131	2.84575	115.09	40.4429
CITED1	0.00980456	-2.30339	2.23793	5.15483
TMEM202	0.0100736	-2.39964	1.21861	2.92422
CYBB	0.0102401	-3.03925	64.8043	196.957
STFA2	0.0104746	-23.2614	13.0505	303.574
TRIM30C	0.0110834	3.23429	3.94473	1.21966
SLC35E3	0.0111639	2.13911	3.5068	1.63937
CCDC180	0.012006	-6.14084	1.69426	10.4042
MET	0.0121679	2.39966	4.38579	1.82767
GM44206	0.0126607	-2.0561	1.41361	2.90652
2900060B14RIK	0.0133486	2.27223	7.69181	3.38513
IL1R2	0.0137493	-3.85269	13.1356	50.6075
GM13431	0.0144604	-3.97434	2.64045	10.4941
EPSTI1	0.0146462	-2.8689	3.53906	10.1532
C5AR2	0.014884	-2.10419	5.10806	10.7483
GP9	0.015947	2.11394	4.78805	2.26499
RGMB	0.0161208	-2.12799	1	2.12799
PADI4	0.0161885	-3.29908	41.4947	136.894
CTSS	0.0169562	-3.54068	21.9946	77.8758
AIF1	0.0173984	-3.86473	1.65354	6.39049
ARNT2	0.0177525	2.10715	2.10715	1
S100A8	0.0179755	-3.15666	5336.02	16844
STFA3	0.0180416	-12.9985	9.26799	120.47
BCL2A1B	0.0184811	-2.92054	22.1676	64.7412
ETS1	0.0185365	-2.23551	6.48424	14.4956
GM2415	0.019292	-2.6433	1.37256	3.62808
GLIS3	0.019344	2.02337	2.02337	1
GM16133	0.020033	-2.03753	1.05363	2.14681
DNTT	0.0209048	2.1469	2.1469	1
BCL2A1D	0.0210544	-4.66274	6.0118	28.0315
ACTN1	0.0213087	-2.67288	20.8234	55.6583
SH3BP2	0.0216227	-2.20307	5.85969	12.9093
4930599N23RIK	0.0226677	-2.77878	1.0566	2.93606
PKIB	0.0232183	-3.32346	7.39237	24.5682
HTRA3	0.0240252	-2.06048	1.51651	3.12474
LRRC8A	0.024924	2.0142	5.75408	2.85676
PAK1	0.0251641	-2.99963	5.32288	15.9667
DOCK9	0.025378	2.02028	2.21976	1.09874
CHIL3	0.0254243	-3.12149	314.969	983.174
RASL11B	0.0257953	3.00398	3.76863	1.25455
GRASP	0.0273226	2.19341	3.65903	1.66819
LRRK2	0.0277653	-4.04659	4.75029	19.2224
FANCD2	0.0279096	2.08985	5.44715	2.60648
GM34084	0.0280931	-6.40209	2.76473	17.7001
TLR4	0.0283447	-2.56254	5.30007	13.5817
ADRA2A	0.0294253	2.19717	2.19717	1
PIK3R6	0.0296634	-2.23523	3.08145	6.88776
GPR65	0.0307712	-3.37806	4.57764	15.4636
UNC93B1	0.0308686	-2.83272	15.4024	43.6308
GRK3	0.0309738	2.04022	4.23135	2.07397
GM10451	0.0356723	2.18585	2.76785	1.26626
FGR	0.0369524	-2.88706	11.3773	32.8469
BRPF3	0.0369624	2.34243	5.49515	2.34592
AMPD3	0.0391975	-3.85839	1.72207	6.6444
INTS12	0.0393768	-2.14074	13.3335	28.5436
IFI204	0.0404037	-3.79198	2.78985	10.5791
KLHDC4	0.0404264	-2.60046	23.3194	60.6414
SIRPA	0.0406822	-2.36723	23.9066	56.5925
SYT7	0.041385	-3.38141	1	3.38141
JUNOS	0.0419907	-2.6567	1.3517	3.59107
ERMAP	0.0426611	2.50878	2.50878	1
TMEM243	0.0427198	-2.07717	3.70112	7.68787
PILRA	0.0428661	-2.75111	16.0826	44.2451
GM46224	0.0429969	-2.09629	1.98148	4.15375
DAPK2	0.0431163	2.22019	6.92383	3.11858
PPFIBP2	0.0446373	-2.01523	1.78161	3.59035
GM15448	0.0460288	-2.02093	2.31236	4.67311
TRPM2	0.0463433	-3.01165	3.04491	9.17021
