# Supplementary material for: PML::RARA and GATA2 proteins interact via DNA templates to induce aberrant self-renewal in mouse and human hematopoietic cells
Source: Proc Natl Acad Sci U S A. 2024 Apr 22;121(18):e2317690121. doi: 10.1073/pnas.2317690121 (PMC11067031; doi:10.1073/pnas.2317690121)
Supplement: Supplementary file 6 — Dataset S05 (XLSX) [file pnas.2317690121.sd05.xlsx]

## Sheet: Sheet1
Differentially expressed genes between PML::RARA GFP+ vs. Empty vector GFP+ human hematopoietic cells at day 7 by single cell RNA-seq
Gene symbol	PML::RARA GFP+ Mean	Empty vector GFP+ mean	Fold change (PML::RARA GFP+ vs. Empty GFP+)	FDR (PML::RARA GFP+ vs. Empty GFP+)
MMP2	161.263	4.51266	35.7358	0
KLRB1	75.2403	2.16549	34.7452	5.69282e-142
PRSS3	33.479	1.19419	28.035	0
ITM2A	711.207	25.469	27.9245	0
PTH2	35.2461	1.28916	27.3405	8.37204e-78
HOPX	156.016	5.71462	27.3012	2.96974e-233
CCNA1	170.778	6.78561	25.1676	0
C2ORF66	28.0702	1.19888	23.4137	7.07575e-188
CD8B	16.7468	1.05209	15.9176	7.63412e-216
PHLDA2	57.9535	3.65539	15.8543	5.96682e-166
AC020571.1	34.9731	2.3273	15.0273	0
MSC	29.0909	1.96573	14.799	2.26986e-140
CD3D	16.3094	1.11855	14.5809	1.21585e-126
FST	24.3803	1.73015	14.0914	1.07632e-66
IGFBP2	213.974	15.3385	13.9502	1.28782e-150
IGFBP4	174.887	12.5882	13.8929	1.86561e-154
STXBP6	50.6558	3.65183	13.8713	8.4183e-197
PTPRN	23.4235	1.84444	12.6995	5.77676e-214
ZNF521	34.699	2.82518	12.2821	6.14678e-255
TNFSF11	21.8897	1.79098	12.2222	8.35545e-31
EFEMP2	35.4561	2.91002	12.1841	8.47359e-264
PRDM8	30.1635	2.48762	12.1254	2.7891e-141
AREG	18.7734	1.562	12.0188	7.71571e-40
MDK	25.8049	2.15953	11.9494	1.96203e-173
TRBC2	235.372	19.8638	11.8493	0
GFRA3	14.854	1.26094	11.7801	4.78755e-224
MLLT11	148.822	12.7718	11.6524	3.17955e-298
TUBB3	24.6563	2.15548	11.4389	1.34116e-110
HHIP-AS1	17.6439	1.56548	11.2705	1.0801e-226
LAIR2	14.5496	1.3272	10.9626	4.9621e-31
KRT1	29.3515	2.74662	10.6864	2.42545e-127
SPINK4	15.3552	1.45279	10.5694	2.02193e-146
PTGDS	13.0452	1.25381	10.4044	4.38491e-84
PPP1R27	14.5231	1.42784	10.1714	1.40869e-08
AC002454.1	35.8278	3.55747	10.0711	2.55866e-125
CTSW	289.498	29.1692	9.92478	1.20016e-205
SCT	31.9501	3.22115	9.91886	2.38328e-147
RASD1	33.2734	3.38023	9.84356	3.59003e-25
EHD2	28.2625	2.94978	9.58121	2.23939e-201
TDRD9	32.0524	3.3505	9.56645	2.45253e-189
FKBP10	13.0889	1.42051	9.21424	4.21301e-174
MFAP2	20.2167	2.2006	9.18688	2.62752e-177
AEBP1	27.0019	2.94015	9.18386	1.89492e-206
COL2A1	9.65905	1.05797	9.12976	2.46798e-227
PXDN	25.1446	2.80673	8.95868	6.01508e-157
CAVIN1	97.6126	10.9191	8.93959	5.72761e-173
MEX3B	80.0062	8.98829	8.90116	3.39658e-219
TUBB4A	16.4924	1.85528	8.88943	6.97774e-142
TRBC1	14.5842	1.65534	8.81038	1.46576e-73
CD276	34.7314	4.23158	8.20768	6.04168e-172
CRHBP	12.2912	1.50987	8.14055	3.16163e-09
MT1G	144.186	17.7845	8.10737	1.99028e-61
MYCN	17.0895	2.10894	8.10338	7.2897e-118
NR4A3	10.7247	1.33793	8.01591	3.37145e-95
TMEM98	8.65769	1.09461	7.90941	2.97121e-156
TIE1	56.4594	7.14392	7.90314	2.45331e-206
CDKN1C	46.4202	5.94347	7.81028	1.29187e-167
LEF1	23.3767	3.00226	7.78635	8.47854e-103
AL157895.1	100.383	13.0239	7.70763	1.07556e-215
GPR174	40.3086	5.23642	7.69775	3.10984e-201
DBN1	55.9057	7.27738	7.68211	1.86611e-171
HDC	345.283	45.1743	7.64335	2.19746e-292
HHIP	9.41946	1.23279	7.64077	8.47219e-173
IL2RB	15.3287	2.01473	7.60832	3.84571e-157
NTRK1	166.538	21.9014	7.604	3.4696718837E-314
GNLY	24.2861	3.19955	7.59045	1.53736e-86
PTX3	14.6497	1.94106	7.54729	6.37678e-105
ETV4	18.7851	2.59839	7.22953	1.1455e-113
CD8B2	7.41894	1.04667	7.08814	3.63177e-80
CLIP3	13.6961	1.96807	6.95916	2.7418e-115
TGFBR3	7.91872	1.14391	6.92249	2.18428e-57
SKAP1	26.0876	3.81154	6.84439	1.34601e-82
TRAC	9.82086	1.44014	6.81936	1.43466e-91
TNFRSF4	77.7367	11.4089	6.81367	1.71656e-101
CNN3	17.8122	2.62189	6.79363	7.37471e-113
AC011893.1	15.0358	2.22768	6.74953	9.73102e-112
DBNDD1	9.8511	1.46765	6.71216	3.46505e-106
PDE7B	13.0609	1.94605	6.71149	8.64316e-11
CRABP1	14.3862	2.14477	6.70761	2.91952e-88
VGF	11.3822	1.7077	6.66524	8.42491e-79
MAP1A	46.7435	7.12893	6.55687	3.87161e-180
MARCKSL1	381.564	59.0924	6.45707	5.83171e-90
LGALS7B	8.56817	1.32737	6.455	9.90729e-106
GDF11	39.7602	6.19301	6.42017	1.82473e-125
IGFBP5	32.301	5.08183	6.35618	6.9217e-11
ERG	28.3367	4.50564	6.28915	3.40054e-100
KDELR3	11.0877	1.76541	6.2805	3.51234e-110
SPRY1	31.5659	5.02852	6.27737	1.39895e-115
TMIGD2	48.5972	7.76621	6.25751	3.63259e-148
SLC24A3	21.3201	3.4273	6.22067	5.12005e-122
IKZF2	32.1245	5.17489	6.20777	2.57978e-84
HRASLS5	7.19096	1.16831	6.15501	6.53784e-104
CTSF	28.9407	4.72377	6.12662	1.2013e-95
NR4A1	37.3875	6.30161	5.93301	9.21742e-122
NOG	10.9694	1.85549	5.91186	2.97389e-35
TNIK	80.4794	13.6516	5.89522	5.58458e-184
MIR181A1HG	93.6534	16.0958	5.81851	5.12153e-81
REEP2	7.61698	1.32195	5.76191	2.26757e-132
FSCN1	265.192	46.3738	5.71859	2.92559e-113
GZMA	6.28654	1.10202	5.70458	2.52197e-61
AP000695.2	7.7368	1.35792	5.69754	3.58019e-68
CD69	203.811	35.8072	5.6919	7.82189e-130
RAMP1	195.715	34.4821	5.67584	4.83982e-80
PRF1	16.826	2.96593	5.67309	4.51428e-73
RGS1	12.8919	2.2731	5.67148	1.4241e-36
APBA2	18.432	3.25563	5.6616	1.39635e-110
KRT86	12.4078	2.1939	5.65559	9.23182e-61
STAT4	11.7742	2.08473	5.64784	2.30645e-43
BACH2	10.7373	1.90188	5.64566	4.40808e-53
AKAP12	70.5257	12.522	5.63214	4.73222e-117
AR	7.62068	1.35566	5.6214	7.05327e-79
SPON2	35.333	6.29688	5.6112	3.22289e-28
TAL1	42.5023	7.62228	5.57606	3.2665e-204
IL9R	47.8847	8.60545	5.56446	8.41172e-133
TUBB2A	17.054	3.06968	5.55562	6.66917e-75
LPAR5	33.4912	6.03975	5.54514	2.72507e-142
NUAK1	5.9941	1.08176	5.54104	8.81393e-82
UGT3A2	5.88473	1.06517	5.52471	1.68647e-45
FADS3	28.7552	5.20869	5.52062	8.09493e-109
CCND1	15.0009	2.71792	5.51925	3.6951e-48
BEX2	18.0744	3.27825	5.51343	7.19594e-48
MT1E	139.621	25.4146	5.49374	1.87775e-62
PCDH9	15.3378	2.79815	5.4814	4.54119e-35
DOK4	11.8026	2.16005	5.46405	1.47803e-83
SH2D2A	82.2824	15.0655	5.46163	1.28124e-197
HSPG2	50.9068	9.32382	5.45986	3.56611e-100
KRT18	16.084	2.95196	5.44858	5.90227e-22
DPP10	6.3782	1.17526	5.42704	5.24545e-83
SSTR2	6.09356	1.12813	5.40147	2.47778e-94
GATA2	355.796	65.8911	5.39975	6.38932e-251
STAR	41.2045	7.63808	5.39462	1.30013e-98
DDC	5.42706	1.00816	5.38313	3.56606e-86
TNFRSF18	34.4999	6.48402	5.32076	9.02714e-79
SYTL3	36.5661	6.89175	5.30578	2.58488e-52
KRT81	19.7754	3.74777	5.27659	2.31668e-67
SAMSN1	302.06	57.3028	5.2713	3.96462e-70
TRO	9.78982	1.8624	5.25657	2.62725e-74
IL1RL1	79.8904	15.3187	5.21523	5.85795e-186
GCSAML	159.732	30.6733	5.20751	4.62366e-241
HES1	9.67003	1.86322	5.18997	2.99133e-43
CITED2	781.54	150.625	5.18865	5.94227e-80
CCNJL	5.81449	1.12685	5.15993	3.56611e-109
SPTBN2	13.3696	2.59575	5.15055	2.73968e-67
TUSC3	6.83906	1.32799	5.14993	5.78475e-71
ADGRG1	14.4145	2.8004	5.14729	6.83534e-91
CMBL	27.6299	5.37015	5.14508	2.07633e-66
TRGV9	8.14125	1.58741	5.12865	9.39528e-89
FAM83A	6.7827	1.32609	5.11482	4.6352e-72
UBXN10-AS1	7.82757	1.53138	5.11146	2.5962e-62
AK7	12.391	2.42487	5.10996	1.69195e-48
MSC-AS1	9.26819	1.81421	5.10867	2.8821e-56
ITK	9.20478	1.80265	5.10623	7.3313e-62
PHLDA1	30.5333	5.99515	5.09301	1.08659e-18
CLEC14A	5.24801	1.03136	5.08844	3.83518e-60
PCYT1B	7.01977	1.38023	5.08593	5.86532e-73
EDARADD	10.5516	2.0761	5.08244	2.93403e-75
WT1	20.7071	4.07893	5.07659	4.52179e-96
CASP3	114.32	22.5745	5.0641	2.63331e-87
HOXB2	70.2699	13.8818	5.06201	5.31543e-127
DLX3	5.31164	1.05245	5.04693	1.45199e-79
STON1	13.2403	2.62749	5.03912	4.89052e-51
SVOPL	59.3567	11.7961	5.03189	1.31311e-151
MCTP2	46.978	9.34688	5.02606	4.82139e-111
SULT1C4	6.31853	1.26394	4.99909	6.24888e-61
IL32	6.58212	1.3185	4.99213	0.0085507
ITGA9	9.80789	1.98499	4.94103	7.17091e-60
FOXB1	5.20512	1.05448	4.93622	1.14618e-48
MDFI	6.28084	1.28098	4.90316	3.32208e-68
SORBS1	10.7935	2.20314	4.89915	9.47352e-72
NKD1	7.2019	1.47589	4.87969	5.17146e-62
CPXM1	43.5139	8.94848	4.86272	3.41962e-130
SYTL4	21.189	4.35751	4.86264	3.32742e-76
RHEBL1	10.0122	2.05929	4.86197	2.35288e-55
EGR3	14.7589	3.03917	4.85623	5.84394e-36
SOCS1	178.384	36.7548	4.85337	1.70923e-134
CASTOR2	6.2372	1.28594	4.8503	2.88463e-36
SOX4	352.426	73.2548	4.81096	1.79988e-52
PLIN2	133.573	27.8182	4.80165	1.80347e-64
ARG2	76.8415	16.1351	4.76238	5.12269e-60
PTK7	25.0998	5.35825	4.68432	6.07017e-96
ANGPTL4	5.55925	1.18911	4.67515	7.12354e-29
SLC18A2	32.3832	6.95678	4.65491	1.99072e-97
ADAMTS1	4.787	1.03136	4.64145	1.02098e-51
LAX1	10.1825	2.19414	4.64074	6.99616e-61
AC079354.1	4.67024	1.01132	4.61797	3.99625e-85
P3H4	14.4681	3.13994	4.60777	2.85207e-68
SPTBN1	79.0847	17.2422	4.58669	1.31135e-95
MT1F	141.464	30.9634	4.56876	8.96926e-95
PLCH1	9.06748	1.98535	4.56719	2.04361e-54
RBFOX3	5.35024	1.17231	4.56384	8.30819e-85
NPTX1	4.61961	1.01286	4.56094	1.41914e-15
CTXN1	5.70703	1.2573	4.53911	1.78706e-54
TANC1	10.4056	2.29278	4.53844	1.22311e-41
CD82	149.048	33.0557	4.509	1.88566e-129
ARID5B	57.495	12.7846	4.4972	2.56196e-75
MFGE8	21.3116	4.73924	4.49685	1.97625e-89
S100A13	11.0134	2.45642	4.4835	1.16128e-41
PDE4D	37.7742	8.42523	4.48346	1.1547e-71
BNC2	6.90568	1.54689	4.46423	8.43595e-43
CYTL1	123.756	27.794	4.45262	1.06766e-97
BMX	5.16037	1.16105	4.44457	4.34597e-55
GYG2	5.76261	1.29763	4.44088	1.80922e-58
AC123912.4	5.03329	1.13537	4.43318	6.703e-78
KCNQ1OT1	23.6448	5.34838	4.42093	2.22607e-49
GPR153	6.19247	1.40267	4.41476	3.99098e-22
NPM2	8.31878	1.88791	4.40635	1.04952e-57
OLFM2	6.39311	1.45149	4.40451	5.00595e-32
RHOBTB3	62.6536	14.2554	4.39506	7.35856e-97
TP53I11	30.4323	6.92531	4.39436	4.72158e-75
PINLYP	21.6372	4.93591	4.38363	3.14245e-57
RHOH	78.7385	18.0735	4.35658	1.58342e-106
TUBB6	65.1958	15.0273	4.3385	1.93095e-78
SLC8A3	6.12493	1.41263	4.33583	7.34466e-56
JAKMIP2	14.2576	3.30395	4.31533	2.80022e-43
EXOC3L2	7.88449	1.83279	4.30191	9.63138e-48
ATP2A1	6.29975	1.46624	4.29654	2.54422e-40
CBLB	39.4535	9.20904	4.28422	3.71412e-35
PIK3CD-AS2	13.979	3.27526	4.26808	2.04527e-66
MEX3A	8.96784	2.1023	4.26572	2.36276e-47
DCHS1	6.38891	1.50261	4.25188	7.009e-57
RRAS2	20.6931	4.88864	4.2329	8.45817e-47
PTGDR	4.89739	1.15774	4.23011	1.07826e-44
SLC27A2	30.3503	7.18721	4.22282	5.73252e-82
TMEM136	9.80403	2.33825	4.19288	1.12231e-46
CD96	24.5426	5.85395	4.19248	2.98205e-24
FASLG	4.25946	1.01772	4.18528	6.53937e-44
SLC2A10	5.64057	1.34998	4.17828	1.16795e-43
BCL6B	5.67461	1.3603	4.17158	1.63283e-36
SERPING1	27.1733	6.5192	4.1682	1.50913e-43
EPHB4	7.62816	1.83037	4.16756	1.58106e-41
HAS1	5.66422	1.36018	4.16433	4.88755e-46
PLPP1	126.816	30.6146	4.14232	1.09279e-31
AFF2	13.2475	3.20212	4.13712	1.63613e-55
DNAH8	4.18302	1.01166	4.13482	6.68046e-57
ETS1	15.2763	3.69783	4.13116	2.5695e-53
EPHA4	6.51236	1.57835	4.12606	1.9459e-38
MED12L	21.9762	5.34058	4.11494	1.44057e-66
TNFSF4	9.09443	2.2105	4.1142	1.4192e-30
FKBP1B	24.5785	5.99319	4.10107	1.64346e-39
NBL1	9.09036	2.21698	4.10034	1.83374e-29
FUT1	4.97349	1.21296	4.10028	4.75281e-47
PRRT2	6.46744	1.58045	4.09216	5.26192e-76
SP7	4.72262	1.15665	4.08301	2.10887e-42
FAM57B	5.80628	1.43238	4.0536	1.95621e-21
TRDC	104.582	25.86	4.04418	2.53816e-119
CABLES1	10.8056	2.67937	4.03289	6.58912e-35
MAP1LC3A	46.285	11.5301	4.01429	9.00368e-68
TTYH1	4.32908	1.07931	4.01096	2.02277e-53
MYL9	20.5954	5.13946	4.00731	1.86263e-37
BCL2	50.7022	12.7052	3.99067	5.13804e-52
TESPA1	119.3	30.0661	3.96791	4.90183e-123
EMILIN1	33.5354	8.45496	3.96636	6.57513e-59
SLC45A3	66.8424	16.8791	3.96006	3.97456e-101
ISG20	18.0577	4.56411	3.95646	3.25892e-41
SYDE1	4.6205	1.16928	3.95158	8.06633e-71
BAMBI	8.30202	2.10214	3.94932	5.35226e-11
CKB	247.309	62.6283	3.94883	6.29011e-66
KRT19	15.5708	3.9486	3.94338	2.97404e-24
ARHGEF12	15.5518	3.95018	3.93697	4.4952e-37
CKAP4	103.942	26.4211	3.93406	1.60767e-86
AC008568.1	5.01784	1.27956	3.92153	1.87101e-24
PLTP	30.1996	7.71007	3.9169	1.03624e-48
PDE3A	10.1786	2.61056	3.899	1.07745e-66
HOXB-AS1	12.6199	3.24764	3.88587	9.00269e-53
MMP14	18.2489	4.71022	3.87432	3.66588e-42
ISPD	8.63175	2.22856	3.87325	2.13336e-48
ANKRD28	87.0762	22.5141	3.86764	9.06574e-59
LMO4	246.606	63.8033	3.86509	5.01108e-31
PCAT18	3.89569	1.00975	3.85805	5.31364e-34
NCS1	5.14052	1.33399	3.85349	1.21862e-25
USP11	80.1852	20.8377	3.84809	2.40506e-78
PCBP4	6.65115	1.72955	3.8456	4.55466e-42
RFLNB	201.572	52.5911	3.83282	1.3218e-67
MRC2	52.6635	13.7544	3.82884	2.48468e-53
ZNRF1	57.0848	14.9158	3.82713	4.90953e-94
MT2A	598.955	156.951	3.81618	5.01653e-38
NUDT10	4.75341	1.24975	3.80348	1.40735e-35
CASTOR3	6.66507	1.75463	3.79856	4.44137e-40
TNFRSF10C	6.90255	1.81889	3.79493	4.67683e-49
BCAS4	8.69308	2.29349	3.79033	2.88822e-34
TOX	34.1365	9.0099	3.78878	2.66438e-44
ANKRD35	10.9997	2.90394	3.78787	2.05746e-40
MIR503HG	16.5036	4.36011	3.78514	2.31682e-32
CDC42BPA	26.3633	6.97614	3.77906	7.07455e-52
KIAA1211	10.7509	2.8456	3.7781	7.04799e-45
AC073389.2	4.27346	1.13164	3.77635	2.67338e-55
EMID1	29.9868	7.94941	3.7722	1.0708e-66
SAMD14	15.6102	4.15543	3.75658	1.88675e-64
RTKN2	15.304	4.08546	3.74598	1.0942e-41
AQP3	60.9031	16.3073	3.73471	2.21368e-79
PLEKHF1	12.6714	3.39692	3.73025	1.94144e-38
PTGDR2	28.4538	7.66236	3.71345	7.26964e-78
KDM5B	109.911	29.6673	3.70479	6.96256e-80
TRAF4	66.467	17.9694	3.69889	5.17864e-62
DUSP6	103.101	27.8943	3.69612	2.23606e-57
VANGL2	5.67973	1.53799	3.69297	1.57106e-55
VAMP5	46.4573	12.5857	3.69127	3.02398e-88
CPA3	376.879	102.358	3.68197	7.38874e-162
ACVR1B	20.0339	5.44187	3.68144	2.94629e-43
TRGV5P	4.23919	1.15248	3.67833	2.06781e-34
AC022706.1	5.09388	1.38678	3.67316	4.23503e-23
FZD7	4.81407	1.31115	3.67164	4.51516e-37
KIFC3	24.2508	6.61373	3.66674	3.31029e-63
FGFR3	5.33179	1.45989	3.65217	2.77435e-22
LINC01597	7.73916	2.12152	3.64793	2.19023e-26
HOXB4	35.2977	9.67702	3.64758	2.98895e-49
TNFRSF12A	24.2553	6.65386	3.6453	2.44229e-34
IL17RE	13.9892	3.83814	3.64478	6.98565e-29
NDFIP2	97.8975	26.8655	3.64399	3.13661e-100
YPEL4	12.0274	3.30196	3.64251	8.85495e-31
CHST2	41.7763	11.4759	3.64034	2.1978e-26
RTN4R	6.18987	1.70133	3.63826	3.9936e-37
HES6	24.5546	6.75031	3.63755	1.86673e-35
PTPRS	7.91112	2.17521	3.63695	8.84627e-38
EXD3	46.83	12.9177	3.62526	6.36053e-30
JUP	101.47	28.0038	3.62344	6.95745e-77
EPB41L1	4.05524	1.11992	3.62101	4.25036e-32
MAST4	30.5669	8.45271	3.61623	5.38486e-85
IGSF8	35.8268	9.90962	3.61536	2.9993e-57
PCBP3	15.7063	4.36019	3.60221	2.2147e-51
KIAA1522	11.5639	3.21423	3.59771	5.00394e-50
TRH	9.19165	2.55865	3.59239	1.88517e-34
TEC	34.025	9.47263	3.59193	1.29491e-47
TRAT1	8.03289	2.23902	3.58768	4.36213e-36
DUSP10	28.6778	8.00166	3.58398	1.73305e-63
MBOAT7	188.35	52.5974	3.58098	3.96753e-59
MAGED2	104.102	29.1095	3.57623	6.31992e-76
PHLDB1	5.0501	1.41259	3.57508	4.46973e-31
SLC22A17	25.9279	7.26121	3.57074	6.33732e-45
CARMIL2	8.19526	2.29827	3.56583	3.55357e-22
DNAJC18	18.069	5.07888	3.55767	4.71737e-34
SHANK1	4.26605	1.20444	3.54193	8.60338e-33
TTC28	6.88315	1.94705	3.53517	1.46032e-31
HACD1	124.711	35.3242	3.53046	4.81189e-63
SLAMF1	13.3167	3.77272	3.52973	2.66061e-37
ZBTB16	41.8115	11.8571	3.52628	1.17357e-89
TMEM164	78.7017	22.3472	3.52176	6.84997e-48
TNS4	3.78106	1.0739	3.52085	5.24057e-23
LMTK3	6.01099	1.70811	3.51908	1.74286e-32
SALL2	6.50678	1.85104	3.5152	3.11058e-43
LRRC4B	3.88702	1.10593	3.51472	2.18296e-53
NAB2	29.4717	8.38996	3.51273	9.35061e-54
PPM1H	17.1108	4.87624	3.50902	5.9934e-44
ACE	6.52513	1.86036	3.50747	2.73884e-40
SOCS2	84.2308	24.016	3.50728	4.88139e-79
SARDH	5.40332	1.5427	3.5025	1.91371e-28
GIPC3	12.956	3.70833	3.49374	2.45166e-39
SLC12A5	27.4171	7.86352	3.48662	8.51602e-52
PLXNB1	5.01302	1.43824	3.48552	2.62316e-48
CCND2	135.626	38.9114	3.48551	2.13336e-48
SLC34A1	3.62188	1.04092	3.4795	9.29326e-36
AC105446.1	5.07137	1.45762	3.47921	2.27061e-38
ABLIM1	22.1813	6.38535	3.47378	2.59557e-40
DUSP5	13.5471	3.90698	3.46742	9.44809e-27
PDE6G	46.7191	13.5087	3.45844	9.53913e-49
MMP11	4.68733	1.35946	3.44794	3.33709e-35
SEPT5	5.67344	1.64561	3.44762	3.65943e-48
MPDZ	6.6362	1.92845	3.44121	2.08935e-26
PRELID2	41.622	12.0978	3.44046	2.17275e-62
ZNF853	3.48947	1.01694	3.43133	9.49968e-69
APBB1	8.33645	2.43171	3.42822	5.80164e-22
GFI1	38.364	11.2007	3.42514	3.45702e-66
DHRS11	11.9281	3.4838	3.42388	1.66838e-28
STAP1	51.1567	14.9755	3.41603	1.50438e-46
MAST1	7.3629	2.15883	3.41059	9.63128e-34
NMB	46.832	13.7432	3.40764	1.28298e-25
KLHL13	8.36468	2.45857	3.40225	1.63109e-19
ADARB1	19.0695	5.60535	3.40202	2.36975e-36
DMWD	7.1552	2.10832	3.39379	3.19649e-23
GOLGA8B	45.0038	13.2993	3.38391	1.55036e-53
SBK1	3.51353	1.03935	3.38051	9.55754e-44
DNM1	7.25978	2.15019	3.37635	4.52813e-18
PROS1	26.1659	7.75624	3.37353	4.70977e-43
ABCA1	20.2413	6.00119	3.37288	4.95643e-30
MIR155HG	48.834	14.4937	3.36934	7.18782e-37
NRSN2	17.153	5.0914	3.36901	4.10365e-43
LINC01140	4.82079	1.43202	3.36642	2.62863e-30
FEV	3.62087	1.07564	3.36624	1.11843e-65
GBP2	41.0675	12.218	3.36123	2.70105e-43
CCL1	3.62019	1.07718	3.36079	1.29411e-16
ANXA8	3.55349	1.05853	3.35701	1.70867e-41
ATP6V1G2	7.6678	2.28731	3.35232	4.32377e-20
EDN3	3.34408	1	3.34408	3.01282e-46
FSD1	6.07851	1.82093	3.33813	2.28946e-30
SSBP2	77.7736	23.3442	3.33161	3.6015e-40
TFPI	27.392	8.22198	3.33156	5.15676e-77
SLC44A3	3.46763	1.04089	3.3314	1.57845e-20
PLD3	564.714	169.806	3.32564	1.34006e-34
FHL2	107.772	32.4332	3.32289	4.7082e-88
SERPINI1	8.29158	2.50021	3.31636	7.7266e-27
FAM171A1	5.5418	1.67384	3.31082	4.20971e-26
AZIN2	4.1728	1.26085	3.30951	1.94183e-24
PTH2R	3.52317	1.06522	3.30745	4.31276e-47
ABO	9.17243	2.77741	3.30251	5.35158e-36
NT5M	10.8708	3.29413	3.30006	6.80306e-24
BEGAIN	7.27899	2.20763	3.29719	4.1306e-15
PPFIBP1	12.0003	3.64021	3.2966	1.22681e-36
LOXL1-AS1	7.0008	2.12607	3.29284	1.26945e-27
RAB38	18.8494	5.73689	3.28565	2.29413e-57
TP53BP1	43.9963	13.3967	3.28412	2.03259e-61
MT1H	47.7324	14.5384	3.28319	7.61963e-16
NR1H3	26.9521	8.22762	3.27581	4.43411e-37
PRKCQ	20.9079	6.38522	3.27442	9.89493e-46
ARL10	12.3247	3.76444	3.27399	2.4554e-28
PTGER1	6.8513	2.0929	3.27359	1.27056e-16
ELL2	24.4762	7.47753	3.2733	4.78767e-60
LTK	5.03495	1.53885	3.2719	1.96995e-37
PDLIM4	9.18138	2.80634	3.27165	2.18137e-19
VWA5A	52.8762	16.1646	3.27112	6.35113e-29
ABCB1	7.22271	2.21595	3.25942	6.34965e-31
SH3PXD2B	8.63707	2.65453	3.25371	2.41941e-31
IQSEC3	6.98506	2.149	3.25038	2.47483e-17
ITPKA	6.6802	2.06003	3.24277	3.24635e-36
DEPDC7	8.4744	2.61468	3.24108	2.39783e-27
PTOV1	157.798	48.7464	3.23713	9.71732e-57
TGFB1I1	17.9045	5.53319	3.23585	1.77695e-70
STMN3	19.6663	6.08094	3.2341	3.6152e-52
TYRO3	4.33947	1.34226	3.23296	4.32308e-37
NR4A2	15.3504	4.75516	3.22815	4.98502e-18
NLRC3	25.1231	7.7853	3.22699	6.32095e-40
SULT1A2	7.95721	2.46657	3.22603	8.699e-36
PPP1R16B	29.8242	9.2584	3.22132	1.59143e-39
CRB1	3.24632	1.00777	3.2213	1.66102e-64
SLC4A8	12.2671	3.80893	3.22062	1.50828e-30
RAB15	3.82295	1.18729	3.21991	6.21646e-31
VAT1	168.11	52.2171	3.21945	8.27382e-60
DIRAS3	3.2494	1.00944	3.21901	8.77555e-19
SLC35G2	5.96067	1.85229	3.218	5.48452e-29
ARL15	28.1606	8.75899	3.21505	8.67216e-29
CAPN12	8.19261	2.55017	3.21257	5.19542e-18
GBP5	12.4964	3.8949	3.2084	2.74116e-25
MGAT3	9.15376	2.85542	3.20575	5.70618e-14
PYROXD2	10.1317	3.16137	3.20484	1.61201e-26
ALOX12	10.2744	3.20819	3.20255	2.99835e-08
ZNF683	13.3604	4.19013	3.18855	4.61548e-29
AIF1L	4.33853	1.36164	3.18624	3.73205e-27
FBLN1	13.1731	4.13691	3.18428	4.2657e-26
DLX4	3.91379	1.2291	3.18427	1.39433e-27
PLEKHG4	7.54816	2.37078	3.18383	1.71591e-24
PLVAP	4.72354	1.48496	3.18092	3.36742e-27
KIF3C	12.4919	3.93562	3.17406	1.73474e-35
KLF1	45.1123	14.2309	3.17003	1.96806e-64
CHST11	116.863	36.8748	3.16919	4.98941e-55
GBP4	11.3346	3.57801	3.16787	6.10047e-19
LGALS12	20.3822	6.43659	3.16661	1.25852e-31
NCR1	3.16587	1	3.16587	8.08112e-55
IL2RG	200.615	63.4143	3.16356	1.73716e-60
TRBV28	5.01644	1.58585	3.16324	4.01014e-14
BEX4	140.338	44.3738	3.16263	9.34684e-68
EFHC2	14.143	4.47303	3.16184	1.52143e-35
TENT5C	21.1016	6.69715	3.15083	2.39989e-31
CLIC3	12.0791	3.83787	3.14735	1.56016e-17
SLC14A1	4.70688	1.49653	3.14519	9.36604e-14
HIST1H1A	6.61925	2.10484	3.14478	1.48522e-18
RNF165	7.53389	2.39624	3.14404	3.35531e-34
ENO2	64.7253	20.617	3.13942	1.62547e-65
PTPRCAP	339.656	108.23	3.13828	1.916e-80
ESAM	46.0973	14.7094	3.13387	1.83947e-129
SERPINE2	43.0984	13.7582	3.13255	2.24236e-74
NNAT	4.78434	1.52747	3.13219	6.28424e-33
SHD	7.18298	2.29362	3.13173	1.34327e-40
FAIM	20.1323	6.43249	3.12978	2.28688e-35
TRAF5	10.0832	3.22285	3.12867	2.32864e-19
TLE1	12.7831	4.09273	3.12337	4.91906e-17
AC113404.1	3.3638	1.07716	3.12283	2.93744e-29
MLC1	81.6734	26.1685	3.12106	5.25827e-80
C11ORF80	9.30682	2.98205	3.12095	5.68656e-22
NCR3	13.3565	4.27981	3.12081	1.36493e-38
SMYD3	53.9299	17.2935	3.1185	8.83357e-45
CCDC136	5.52899	1.77299	3.11846	1.30085e-22
ADM2	4.28431	1.377	3.11134	6.30414e-22
GZMM	5.11223	1.645	3.10774	9.64426e-20
TXK	6.39619	2.06044	3.10428	1.71594e-19
HIP1R	6.52016	2.10112	3.10319	7.58373e-16
ST3GAL4	90.4456	29.2029	3.09715	2.91498e-44
AMOTL1	13.1914	4.25968	3.09681	7.18625e-32
CERCAM	58.9496	19.1105	3.08467	2.36971e-40
RTKN	8.373	2.71532	3.08361	4.98261e-36
NAALADL1	14.3586	4.65649	3.08356	6.87065e-31
SERPINH1	27.7436	9.01543	3.07735	6.59629e-38
NECTIN1	11.9007	3.86871	3.07614	9.85531e-21
PDE3B	59.635	19.393	3.07508	6.92877e-32
GSG1L	3.07486	1	3.07486	8.25497e-76
PALM	11.7315	3.81762	3.07298	1.72428e-28
BRSK1	5.24851	1.70848	3.07203	2.08222e-24
SPTAN1	70.3953	22.9326	3.06967	1.82891e-45
ZNF385C	3.76343	1.22607	3.06951	2.5097e-34
TSTD1	170.141	55.4576	3.06794	3.83242e-70
EPAS1	20.6156	6.7205	3.06756	3.7682e-40
EVA1B	52.4492	17.1177	3.06403	6.12132e-54
ASIC1	3.9221	1.28032	3.06337	2.08423e-28
TFDP2	92.8097	30.3632	3.05665	8.58224e-61
THRB	9.65628	3.16024	3.05556	3.15346e-22
AF127936.2	3.23613	1.06118	3.04957	3.08718e-31
ZDBF2	8.06721	2.64787	3.04668	1.16277e-18
IFT81	14.5121	4.76757	3.04392	3.22449e-29
GFI1B	59.5874	19.6194	3.03716	6.61828e-119
WASF1	56.1191	18.5281	3.02886	9.8536e-42
FAM3C	39.7505	13.1246	3.02871	1.6396e-39
TIMP1	1751.18	578.241	3.02846	1.58974e-35
MAP3K14-AS1	6.88905	2.27536	3.02767	1.34498e-20
MXRA7	6.19056	2.04556	3.02634	2.98183e-22
HOXB3	9.75357	3.22379	3.0255	2.55506e-27
MINPP1	61.7056	20.4255	3.02101	2.98884e-47
LLGL2	11.5678	3.83839	3.0137	3.43e-21
DCUN1D3	13.0892	4.34379	3.01332	1.51577e-29
DUSP14	21.04	6.98288	3.01309	7.87854e-36
FAR2	19.5077	6.47463	3.01295	4.14463e-38
GAPDHS	3.08297	1.02437	3.00962	1.08042e-53
TNFRSF25	4.36384	1.45016	3.00921	4.95753e-21
AC017002.3	3.9279	1.30553	3.00865	3.34378e-20
SPATS2	54.4121	18.1113	3.00431	3.94073e-49
ZCCHC24	11.3348	3.78184	2.99717	1.01495e-21
CRMP1	3.04354	1.01596	2.99572	4.29972e-49
ALDH1A1	19.31	6.44857	2.99446	1.41803e-28
ESYT1	144.924	48.4174	2.99322	2.36655e-50
CDK6	203.325	68.0279	2.98885	3.16459e-60
TWISTNB	74.5732	24.9516	2.98871	3.31991e-44
SLC7A5	94.0108	31.4581	2.98845	3.31469e-45
CDH24	4.18058	1.40071	2.9846	9.78781e-21
TMX4	102.201	34.3024	2.97941	5.49501e-44
MAX	297.979	100.073	2.97761	1.98356e-53
PDZD8	45.4682	15.2893	2.97387	7.49764e-35
RDH10	9.51493	3.20108	2.97241	2.48096e-13
AP003086.1	4.09905	1.37947	2.97146	2.49708e-21
TTLL7	21.8455	7.36115	2.96767	2.33585e-36
MAFF	10.2227	3.44564	2.96686	3.22261e-18
CLSTN3	29.8263	10.0573	2.96563	1.12993e-38
KCNH2	29.0344	9.79882	2.96306	4.62619e-58
MEST	78.0372	26.3579	2.96068	5.69388e-35
ATP1A4	3.5475	1.20078	2.95434	4.13139e-32
SIL1	71.6153	24.2446	2.95387	6.07605e-41
MYH10	10.5971	3.58895	2.95272	2.15189e-17
ZNF711	12.2739	4.16093	2.94981	1.42935e-31
TCF7	3.9517	1.34299	2.94247	2.5032e-27
CDK17	33.2473	11.3031	2.94144	3.02806e-39
AC011446.2	5.95275	2.02557	2.9388	8.84872e-06
PHF13	19.4916	6.63398	2.93814	4.39084e-29
CATSPER1	36.88	12.5556	2.93734	3.99417e-42
ANGPT1	31.0249	10.5731	2.93432	2.60064e-64
LINC00473	2.93247	1	2.93247	3.58958e-23
P4HA2	10.5906	3.6118	2.93221	2.86758e-18
AC090152.1	54.1925	18.4966	2.92987	1.86263e-37
EPB41L5	7.11378	2.42897	2.92872	1.70509e-17
LOXL4	3.4984	1.19584	2.92548	9.06897e-18
DDAH2	164.153	56.19	2.92139	1.87531e-47
AGRN	11.989	4.12219	2.90841	8.23387e-19
PRDM11	6.98086	2.40198	2.9063	3.65533e-18
PIM2	63.5634	21.9189	2.89994	2.02397e-56
CRISPLD1	8.4734	2.92438	2.8975	8.96684e-36
RGS9BP	3.5756	1.23458	2.89621	1.13718e-30
IFT22	23.5833	8.14648	2.8949	5.94018e-41
P2RX1	89.3887	30.8814	2.89458	9.02044e-47
STARD9	8.4318	2.9147	2.89286	3.96883e-17
HSD3B7	19.1746	6.63359	2.89054	2.5622e-29
SRGAP3	15.0384	5.20529	2.88905	8.50056e-16
ENPP3	9.98101	3.45805	2.88631	3.8018e-19
PHC1	16.8276	5.83434	2.88424	2.57502e-23
PACSIN3	8.11988	2.81526	2.88424	4.74267e-26
CCDC102A	6.78841	2.35448	2.88319	2.99868e-22
HSD11B1L	13.8329	4.80334	2.87984	1.08149e-22
GKAP1	11.5361	4.00877	2.87771	9.64543e-14
NPB	3.68306	1.28034	2.87662	1.13338e-19
SHF	6.58709	2.29031	2.87607	1.65904e-20
NFATC4	6.19219	2.15361	2.87527	1.77327e-14
MIR193BHG	3.16301	1.10015	2.87506	8.01064e-26
ARID3B	27.9436	9.71948	2.87501	1.69345e-46
SPRY4	5.03013	1.75064	2.8733	7.8241e-28
NDST3	3.07481	1.07096	2.87109	1.2299e-23
APOE	38.4081	13.3779	2.87102	3.46325e-19
CD248	3.12416	1.08823	2.87087	1.29393e-19
CD99	530.806	185.048	2.86848	2.46354e-42
ETNK2	3.46769	1.21095	2.86362	3.75788e-36
SLA2	14.3785	5.0266	2.86048	1.21694e-38
ITGA2B	116.493	40.7365	2.85966	4.64862e-131
IRX6	3.35441	1.17437	2.85634	6.33411e-61
RAB13	196.869	68.9264	2.85622	3.07882e-49
STAM	54.3419	19.0306	2.8555	3.46302e-41
NRCAM	2.94717	1.03212	2.85547	6.2636e-47
RBPMS	6.19437	2.1703	2.85415	1.63362e-17
PPT2	8.54165	2.99669	2.85036	1.80259e-18
SNAI1	5.65251	1.98328	2.85008	1.94346e-21
FBXL2	3.03185	1.06574	2.84483	8.1342e-13
PXYLP1	5.9689	2.09854	2.84431	1.00159e-19
APOC2	7.22094	2.54159	2.84111	2.44098e-15
GAS8	7.69021	2.71064	2.83704	5.3469e-18
SSBP3	58.9744	20.7904	2.83662	1.66307e-42
PKIG	37.0831	13.0773	2.83569	1.31393e-54
BEX3	269.336	95.0329	2.83413	1.14802e-52
CACNB3	6.64565	2.34756	2.83087	3.04915e-23
PBX1	23.1764	8.18724	2.83079	9.19977e-45
ADCYAP1	2.83058	1	2.83058	1.96773e-35
IL3RA	73.6584	26.0268	2.8301	3.69422e-44
RHBDD2	79.2587	28.0146	2.82919	2.35022e-31
TNFSF14	16.1866	5.7338	2.82302	4.61357e-23
KDELC1	15.616	5.53996	2.81879	9.00346e-21
TIMP3	121.731	43.2152	2.81685	4.88781e-118
TFR2	24.8196	8.81723	2.8149	1.03657e-38
RGS16	83.7675	29.7629	2.81449	9.0432e-80
OSBPL5	23.4032	8.3177	2.81366	2.77173e-27
PCSK1N	4.82588	1.71611	2.81211	1.06991e-19
SEMA4C	13.8222	4.92483	2.80663	1.03518e-20
LINC01816	5.77739	2.06297	2.80052	1.04085e-19
IGSF10	13.8333	4.94583	2.79697	1.47051e-27
ZNF792	9.5713	3.42252	2.79657	3.77277e-21
NYNRIN	7.72279	2.76227	2.79582	3.9608e-21
TMOD1	13.0898	4.6871	2.79273	8.40795e-26
FAM227B	6.94485	2.48828	2.79103	8.07983e-16
TFAP2E	5.68382	2.03756	2.78952	2.18109e-21
TBC1D4	33.8666	12.1426	2.78908	4.31016e-23
LINC01943	5.1547	1.85145	2.78414	3.21581e-13
TEX9	7.57237	2.7208	2.78314	3.75685e-16
SCN7A	2.96372	1.06613	2.7799	2.42153e-28
PGBD1	9.21003	3.31538	2.77797	7.13624e-20
DLGAP4	33.3176	11.9937	2.77793	1.01278e-42
HDGFL3	25.0013	9.00002	2.77792	1.75018e-31
NUCB2	404.872	145.915	2.77471	1.04896e-47
CHRM3-AS2	5.49842	1.98186	2.77438	4.85965e-25
RNF144A	29.8572	10.7683	2.77268	1.10349e-26
SERPINE1	17.0773	6.16257	2.77114	4.77463e-49
TSPAN2	14.8626	5.36343	2.7711	3.71903e-21
TEX30	140.431	50.7132	2.76912	1.93082e-42
SPOCK1	3.81649	1.37825	2.76908	1.47311e-13
CHPF	16.6284	6.0068	2.76826	7.67897e-14
AC007384.1	8.36437	3.02991	2.7606	7.23647e-12
TRIB2	26.5896	9.64452	2.75696	5.01214e-13
MIR222HG	19.5585	7.09519	2.75659	2.79053e-22
MTSS1	38.7366	14.0711	2.75291	4.61281e-27
NRIP3	9.0037	3.27393	2.75012	2.20949e-25
SCN9A	13.6376	4.95927	2.74992	2.20375e-17
TCEAL3	48.9397	17.8007	2.74931	8.25385e-46
MARC2	3.9003	1.41931	2.74803	2.10531e-18
KIF1BP	15.7144	5.72285	2.7459	2.26107e-20
DNMT3B	23.355	8.50923	2.74467	1.48605e-36
PPP1R26	9.00491	3.28199	2.74373	2.61397e-29
ARHGEF6	129.147	47.1001	2.74198	6.89582e-38
KRT79	3.03984	1.10883	2.74149	1.17062e-29
CCDC28B	66.2736	24.1875	2.74	9.68842e-52
INKA1	71.5214	26.1292	2.73722	1.44599e-84
SPINDOC	15.1308	5.53065	2.7358	3.09543e-17
OSBPL3	26.4295	9.66221	2.73535	2.44898e-20
PBK	9.71996	3.56091	2.72963	1.46606e-21
TRGV5	6.60042	2.42181	2.72541	4.7732e-22
VWF	4.49972	1.65114	2.72523	3.9375e-09
TMEM25	5.43268	1.99348	2.72522	7.76469e-21
IGLON5	4.20736	1.54407	2.72486	4.1051e-16
SNX33	6.96579	2.55746	2.72371	3.22994e-13
ECEL1	4.65561	1.71047	2.72184	0.00351666
B4GALNT1	2.85808	1.05035	2.72107	1.35612e-11
PNPLA7	6.8634	2.52263	2.72073	6.87578e-13
SIPA1L1	18.0597	6.64257	2.71878	1.78659e-13
AC008105.3	14.8758	5.47214	2.71847	1.75199e-19
NAP1L3	4.01995	1.47954	2.71702	1.49879e-17
PTPRN2	7.40685	2.72649	2.71663	4.4161e-12
MEI1	10.691	3.93716	2.71539	6.83014e-22
TRIM16	22.1705	8.17746	2.71117	2.70733e-15
LGALS1	4317.24	1592.7	2.71065	1.9831e-34
OBSCN	7.85972	2.90169	2.70867	2.18546e-14
CYB561	10.9557	4.04613	2.70768	1.36585e-22
FGFRL1	12.38	4.57538	2.7058	3.11611e-18
MXRA8	3.42635	1.26773	2.70274	5.71162e-09
PIK3R6	55.2885	20.4613	2.7021	7.32664e-37
ITPKB	20.386	7.54797	2.70086	4.20286e-26
ST3GAL2	45.0074	16.6748	2.69913	2.37449e-34
ALDH5A1	8.51684	3.15771	2.69716	2.76229e-16
MAGED1	56.1615	20.8409	2.69477	8.31396e-45
ECE1	15.1254	5.61407	2.6942	1.99574e-30
AP003068.2	12.7651	4.74521	2.69011	7.02396e-24
FLT3LG	19.219	7.14902	2.68834	1.86977e-26
ANKRD33B	8.23431	3.06347	2.68791	8.24156e-17
SLC43A3	97.6014	36.3201	2.68726	5.69936e-49
PTPN14	2.91382	1.08526	2.6849	1.34308e-41
RHOB	29.6367	11.07	2.67721	3.49352e-20
RSAD2	15.4355	5.77698	2.67191	6.05833e-22
IGHV3-74	2.88644	1.08053	2.67133	2.57935e-22
OSM	58.8616	22.0481	2.66969	2.11359e-29
FBXO32	5.71044	2.14156	2.66649	1.6023e-07
FBXW9	27.0295	10.1368	2.66647	2.96816e-27
EEF2K	35.0313	13.14	2.66599	6.36053e-30
TPM4	739.147	277.331	2.66521	2.69118e-47
CNRIP1	77.3565	29.055	2.66242	3.34484e-57
BCAT1	168.197	63.1964	2.66149	5.33e-38
TRGC2	21.1774	7.95909	2.66078	2.11149e-15
TVP23A	3.6189	1.36014	2.66068	4.593e-22
TSEN54	66.2511	24.9132	2.65927	1.23223e-41
GMPR	79.0359	29.7462	2.65701	5.18725e-67
HTRA3	6.92025	2.60516	2.65637	4.92769e-14
ADAMTS7	4.14355	1.56003	2.65607	1.29897e-26
SLAMF6	3.70656	1.39602	2.65509	1.03334e-10
ZNF219	12.937	4.8774	2.65244	1.46183e-20
ARMH1	112.802	42.5295	2.65232	2.62592e-44
GRB10	24.2543	9.14591	2.65193	9.03607e-29
BCR	21.7875	8.21853	2.65102	5.76795e-37
DAPK1	65.5671	24.7408	2.65016	1.0405e-31
ADORA2A	5.93472	2.24186	2.64724	1.46215e-10
SPIN4	27.3608	10.3366	2.64699	2.13716e-33
TMEM220	22.559	8.52937	2.64487	3.03022e-29
HRH4	4.60704	1.74237	2.64413	2.61048e-08
AP4S1	10.5044	3.97641	2.64168	9.50994e-18
PRR9	2.66794	1.01034	2.64064	1.29678e-26
LUM	2.97619	1.1281	2.63824	0.000447137
IQGAP2	159.375	60.4129	2.63809	7.7071e-37
CIART	4.08153	1.54755	2.63741	5.79299e-10
ERGIC1	47.0287	17.8436	2.63561	8.54977e-35
CEP70	14.5371	5.51684	2.63503	3.33794e-22
RNF187	73.7067	27.9908	2.63325	3.2711e-42
RGS2	29.7381	11.2983	2.63208	4.83748e-06
SCCPDH	108.011	41.0715	2.62983	3.18253e-42
PML	73.9449	28.1206	2.62956	6.34942e-36
CEBPA	97.1693	36.9814	2.62752	9.72945e-10
IER3	176.657	67.2844	2.62553	5.60551e-09
TRGV3	7.15702	2.7274	2.62412	1.28964e-12
MTURN	31.4968	12.0038	2.62391	8.34056e-42
KIF7	3.28265	1.25162	2.62272	1.45873e-20
PLCG1	4.10835	1.56919	2.61814	2.29769e-16
ZNF428	191.406	73.1142	2.6179	5.73309e-46
TTC7B	9.68327	3.70678	2.61231	2.81181e-18
SH3PXD2A	6.34222	2.42783	2.6123	3.8018e-19
OCIAD2	68.4228	26.2025	2.61131	4.68215e-37
EPDR1	18.062	6.92182	2.60943	1.57096e-32
OPTN	14.3922	5.5179	2.60827	1.60912e-21
COQ10A	17.142	6.58358	2.60375	2.09929e-19
CDC42BPG	3.43206	1.31831	2.60339	4.76664e-10
GABPB1	39.2156	15.0635	2.60336	1.01102e-33
MELTF	7.16915	2.75482	2.60241	6.88926e-12
NHLRC4	10.0174	3.84993	2.60198	1.93417e-16
CREB3L4	29.773	11.4533	2.59951	6.06952e-27
TMEM163	6.0234	2.3183	2.5982	5.13833e-14
SRSF12	4.09064	1.57523	2.59685	5.82645e-15
C19ORF84	3.41639	1.31592	2.5962	4.98121e-09
ATP13A2	19.6752	7.5825	2.59482	1.53947e-27
IRS2	22.3337	8.61962	2.59103	9.36304e-20
PRKD2	27.3346	10.5508	2.59076	4.61462e-28
ATP7B	3.52588	1.3611	2.59047	8.76729e-19
SLC9A3R2	7.03845	2.71711	2.59042	1.30085e-22
SEMA6C	3.3483	1.29263	2.59031	2.07297e-12
HIST1H2BM	13.1014	5.0585	2.58998	2.40343e-05
TSKU	2.83258	1.09567	2.58525	8.90845e-32
ZNF436-AS1	7.97488	3.08591	2.58429	2.50073e-11
APOBEC3D	4.64819	1.79934	2.58328	1.14489e-13
ACOT4	7.02318	2.72024	2.58182	1.04527e-18
MST1	7.12906	2.76147	2.58162	1.18039e-10
MYB	107.615	41.6872	2.58149	1.7574e-49
CROCC	8.98628	3.48126	2.58133	1.09669e-18
NAT14	9.40722	3.64694	2.57948	3.56067e-19
BGLAP	4.97857	1.93301	2.57555	6.37977e-10
IL7	7.81816	3.0361	2.57506	8.17749e-13
DTX3	6.39453	2.48532	2.57292	1.67655e-14
SLFN13	16.2223	6.30745	2.57194	1.17162e-19
HS6ST1	25.5322	9.93256	2.57056	4.91635e-27
IL18R1	13.7703	5.3597	2.56923	1.28751e-20
LINC02207	4.0379	1.57178	2.56901	1.04102e-11
PIK3IP1	7.29158	2.83837	2.56893	3.83134e-11
SESN1	24.0926	9.38042	2.56839	1.32066e-16
SEC14L2	5.58284	2.17391	2.56811	3.02265e-21
GRIK5	8.25902	3.22142	2.56378	3.24374e-11
TEAD2	2.70847	1.05678	2.56296	5.58465e-31
AC015853.2	3.67408	1.4337	2.56266	4.16878e-27
CAV2	5.29735	2.06936	2.55989	2.77709e-09
ZFAND4	9.03226	3.52847	2.55982	2.59722e-12
SLC44A2	34.9801	13.6708	2.55874	2.28781e-43
GPRC5C	28.7748	11.2526	2.55717	1.56363e-18
ATP6V0A2	76.883	30.0687	2.55691	3.77884e-37
COL6A2	4.38149	1.71463	2.55535	7.89912e-14
CRYZ	24.5107	9.59323	2.555	3.39015e-26
PTPRF	3.40894	1.33599	2.55161	1.15432e-18
ZFYVE28	5.25577	2.06049	2.55074	0.000157006
ANKRD27	54.2866	21.2842	2.55056	3.32468e-35
SMAD3	18.0601	7.08247	2.54997	8.84246e-18
ANTXR2	65.6047	25.7451	2.54824	1.15918e-34
SEPT10	6.49854	2.5503	2.54814	5.99066e-09
TXNDC5	8.81893	3.46304	2.54658	7.73071e-16
MYL6B	151.319	59.4448	2.54554	1.99014e-45
SMIM24	230.156	90.4451	2.54471	5.90516e-91
COL18A1	8.44086	3.32039	2.54213	2.63853e-14
DLL1	2.54157	1	2.54157	3.42139e-14
FAM57A	11.0432	4.34508	2.54155	3.99281e-17
ZSCAN31	5.85553	2.30499	2.54037	3.85217e-13
C19ORF81	4.93137	1.94122	2.54035	2.30995e-11
AL034550.2	2.64865	1.04436	2.53616	9.45452e-27
RHEX	50.2275	19.8121	2.53518	5.91331e-44
HS3ST1	5.06985	1.99989	2.53507	0.00197511
SMARCA1	3.65175	1.44073	2.53466	2.86518e-22
ENC1	17.4231	6.87993	2.53246	1.25788e-09
THNSL2	4.39279	1.73467	2.53235	5.43553e-14
STMN1	1434.27	566.39	2.5323	2.56051e-38
CDC42EP4	9.7073	3.83503	2.53122	1.49449e-17
FSTL1	3.63947	1.43914	2.52892	1.94231e-18
SPRY2	11.8073	4.67052	2.52805	3.71493e-09
HBEGF	14.2575	5.64501	2.52568	4.3147e-16
AHDC1	18.8216	7.46553	2.52114	7.89114e-27
AC096577.1	4.10177	1.62716	2.52081	4.61068e-15
FLNC	3.11786	1.23697	2.52056	1.6093e-16
AGPAT4	10.8556	4.31183	2.51764	8.68781e-16
PLEKHA5	15.2535	6.06147	2.51647	5.83163e-18
MIR3142HG	10.017	3.98316	2.51484	5.56338e-19
CHST14	15.5068	6.16663	2.51463	1.26442e-19
LDLRAD3	15.2779	6.07956	2.51299	1.26575e-18
ARMC5	24.4961	9.75203	2.51189	1.81364e-22
PMAIP1	45.3155	18.0705	2.50771	1.47255e-13
CCRL2	12.8777	5.13798	2.50637	2.29577e-20
RBMS2	27.1609	10.8372	2.50626	1.03632e-27
STXBP5	66.5693	26.563	2.50609	5.31742e-54
GPSM1	6.14549	2.45235	2.50596	5.04834e-10
PRKACB	69.8131	27.8899	2.50317	1.77249e-31
PLEKHH3	5.44618	2.17636	2.50243	4.58762e-11
MTSS1L	5.88939	2.35445	2.50138	1.28383e-11
AC005392.2	2.98438	1.19352	2.50048	1.29738e-17
PLXNA3	9.41457	3.76526	2.50038	6.91927e-13
C12ORF57	437.646	175.117	2.49916	2.38421e-42
ABHD17B	24.6486	9.86971	2.4974	1.40649e-20
CTHRC1	3.05155	1.22191	2.49735	1.83681e-19
MT1X	135.838	54.4333	2.4955	2.62076e-21
RARRES3	27.9527	11.2052	2.49462	4.12432e-13
IFITM1	224.7	90.0925	2.4941	1.40735e-35
MAF	15.8414	6.35997	2.49079	1.27523e-13
HENMT1	45.0631	18.0935	2.49057	1.15785e-26
RNF122	4.03885	1.62218	2.48976	2.00738e-08
CCDC3	2.84024	1.14093	2.48941	9.29835e-30
CACNA1D	3.06777	1.23337	2.48731	2.18773e-09
TRG-AS1	21.4102	8.61478	2.48529	3.59112e-24
AF127936.1	3.11381	1.25345	2.48419	2.51089e-15
TRGC1	27.8525	11.2221	2.48193	1.96042e-19
VAV3	29.1952	11.7645	2.48163	1.27229e-20
GSTM2	27.4742	11.0713	2.48156	1.18811e-15
B3GALNT1	14.1892	5.71915	2.48099	2.53674e-11
GPC2	6.60545	2.6637	2.47981	5.67543e-10
MSI2	44.2505	17.8591	2.47776	1.39306e-37
EFNA1	3.21098	1.2966	2.47646	1.18977e-20
MAGED4	2.53886	1.02543	2.47591	3.76244e-12
AMH	2.90713	1.17437	2.47548	7.08877e-11
FOXO3	41.3108	16.6899	2.47519	1.42468e-32
AC022075.1	2.92914	1.18584	2.4701	1.29338e-21
RAC3	32.0368	12.9769	2.46876	5.11182e-29
ADAMTS3	2.7608	1.12107	2.46265	1.20784e-20
DUSP15	3.12687	1.26996	2.46217	3.94712e-14
F8A2	3.97478	1.61527	2.46075	2.16556e-06
AMT	7.82209	3.1807	2.45923	1.04501e-11
CD55	129.417	52.6292	2.45902	1.23855e-32
VPS37B	66.1205	26.9049	2.45757	1.47476e-38
PDLIM1	290.195	118.091	2.45739	1.73162e-42
PEAR1	7.71321	3.14089	2.45574	2.54851e-24
PCSK4	7.20202	2.93284	2.45565	3.28127e-16
ATP2C1	53.8661	21.9419	2.45494	4.5956e-32
LINC00511	2.89202	1.1782	2.45461	2.25132e-20
ATP9A	3.29245	1.34206	2.45328	1.70692e-13
SYTL2	4.20759	1.71542	2.45281	3.95732e-05
CENPU	118.489	48.3332	2.45151	2.81e-24
TTC38	28.2809	11.5411	2.45046	9.52253e-20
AES	134.977	55.1046	2.44947	4.6584e-33
DACH1	9.01851	3.68224	2.44919	1.30405e-16
ZDHHC1	5.58766	2.28428	2.44614	1.44557e-10
RALA	116.332	47.5765	2.44515	1.33076e-28
KLF2	12.8889	5.27292	2.44436	2.96179e-12
FGFR2	3.79619	1.55345	2.44372	9.98213e-05
KCNMB4	6.30069	2.58101	2.44118	5.20765e-11
CHDH	8.65232	3.54809	2.43859	1.73142e-21
ABCA2	17.3767	7.12579	2.43857	1.5721e-12
MPL	8.08886	3.31747	2.43826	3.49587e-21
TMEFF1	2.54062	1.04223	2.43767	4.24642e-40
NMT2	11.8002	4.84327	2.43641	3.16361e-16
TMEM221	2.70774	1.11175	2.43557	1.42543e-16
LCK	4.05928	1.66729	2.43466	8.87692e-07
TMSB15A	5.2699	2.16616	2.43283	3.78909e-15
RUNX1	153.624	63.2301	2.42959	4.26742e-35
CSRNP2	9.21283	3.79206	2.42951	5.05057e-10
CD28	3.01206	1.24049	2.42812	5.32945e-06
ITGA6	20.668	8.51869	2.4262	3.75125e-21
ARMCX1	7.68261	3.16777	2.42524	9.60745e-13
KCNK5	15.5845	6.43202	2.42296	4.20959e-25
KATNB1	37.4246	15.4509	2.42216	1.95906e-22
COBLL1	4.63684	1.91504	2.42128	0.00117001
WDR34	72.5871	29.987	2.42062	1.26909e-28
XBP1	310.011	128.071	2.42062	8.37813e-24
LY6E	327.5	135.389	2.41895	9.18859e-36
MGAT5	23.1409	9.5727	2.41739	9.69627e-22
IGLV2-18	2.81786	1.16603	2.41663	5.40035e-14
CASTOR1	14.2748	5.90744	2.41641	3.92096e-21
PTPN22	39.4808	16.3454	2.41541	3.43117e-20
DNAJC9	108.811	45.0829	2.41359	3.48621e-25
TM7SF2	51.9165	21.5162	2.4129	6.93503e-22
ADCY6	9.39772	3.89602	2.41213	4.00915e-25
C11ORF49	32.4785	13.4767	2.40998	7.03629e-30
ROBO3	12.7715	5.30071	2.40939	1.00958e-18
SYN1	3.01984	1.25342	2.40927	8.0354e-10
AKAP2	10.9217	4.53319	2.40927	1.13465e-13
FAM92A	22.6439	9.40422	2.40784	4.74267e-26
LDOC1	6.74824	2.80305	2.40747	1.27516e-06
OR2C3	3.23125	1.34222	2.4074	3.11713e-09
CRYBB1	9.99121	4.15765	2.40309	3.76213e-16
PRKG2	2.63232	1.09667	2.40029	1.15615e-29
RCN1	38.2747	15.9534	2.39916	3.28662e-26
TCAF1	31.3268	13.0596	2.39876	6.21858e-27
CEP19	23.6909	9.87826	2.39829	7.10018e-25
XK	6.85617	2.85915	2.39798	3.17157e-12
ANKRD18B	3.21158	1.33971	2.39722	2.26436e-22
YPEL1	7.85794	3.28043	2.3954	1.39315e-12
GSTA4	6.60152	2.75664	2.39477	7.01589e-09
MAP4K4	51.9946	21.7128	2.39465	3.04339e-37
SLC39A3	104.762	43.7637	2.39381	2.33023e-33
TRIM24	44.1889	18.4643	2.3932	2.68298e-29
SOWAHC	4.67674	1.95501	2.39219	7.32915e-06
FAM19A5	2.39053	1	2.39053	2.43932e-59
ADGRE2	37.0507	15.5063	2.38939	1.49921e-17
ZCCHC12	2.56909	1.07542	2.38891	3.22725e-25
CCL3L1	8.89427	3.72966	2.38474	2.8956e-05
KISS1R	3.34694	1.40485	2.38242	2.82697e-10
SEMA7A	23.7319	9.96678	2.3811	3.66084e-28
FREM1	5.69287	2.39167	2.38029	9.16023e-14
BAALC	6.92827	2.91161	2.37953	2.47729e-10
DLG5	3.32951	1.39942	2.37922	1.94383e-15
TEPP	3.15362	1.32554	2.37912	2.38474e-16
PLAT	2.68773	1.12979	2.37895	5.76548e-13
TMC3-AS1	4.8862	2.05405	2.37881	1.07986e-12
PER1	15.8219	6.658	2.37638	2.10636e-14
DYTN	3.80524	1.60149	2.37606	9.83989e-08
MYRF	2.78851	1.17397	2.3753	7.82823e-13
CACFD1	7.63924	3.21793	2.37396	5.23926e-20
STBD1	5.37452	2.26636	2.37143	3.05757e-11
KCTD15	13.0627	5.51405	2.36899	1.15039e-18
SYCE2	4.84923	2.04865	2.36704	2.87624e-08
GATA3	3.36907	1.42466	2.36483	3.13182e-17
ABI2	47.517	20.1013	2.36388	9.10986e-30
TMSB15B	6.75581	2.86036	2.36188	1.86446e-15
SLC7A8	7.66008	3.24553	2.36019	1.98207e-13
NKILA	2.86458	1.21405	2.35953	1.5489e-16
CTPS2	11.6431	4.93664	2.35851	6.37614e-14
LAMA5	2.96203	1.25618	2.35797	2.85429e-21
SPATC1L	64.939	27.5712	2.35532	9.55542e-30
PIMREG	11.2356	4.7748	2.35312	7.45375e-09
CCNG2	33.3347	14.1744	2.35175	1.22868e-18
SELENOW	187.569	79.7627	2.35159	1.14108e-39
ZBTB12	5.45803	2.32124	2.35135	2.95945e-09
ZDHHC14	7.05601	3.00133	2.35096	9.17368e-09
IQCD	9.55057	4.06252	2.3509	5.12691e-05
USP49	8.40216	3.57478	2.3504	1.01387e-08
KCNIP2	3.52895	1.50157	2.35017	3.25279e-08
NTN1	2.97385	1.26547	2.35	4.74636e-09
FUZ	42.6043	18.1414	2.34846	1.17228e-33
MUC12	2.55865	1.09009	2.34718	1.07412e-30
XRCC1	46.8434	19.9683	2.34589	1.75745e-27
RHBDF1	2.48912	1.0615	2.34491	3.37094e-36
DIRAS1	3.82761	1.63274	2.34428	4.23029e-13
MC1R	3.86363	1.64907	2.34292	1.80114e-08
AKT3	13.1417	5.61223	2.34162	5.80006e-12
PNMT	4.75271	2.03224	2.33865	4.89123e-13
ISYNA1	62.2894	26.6363	2.33851	2.35065e-37
PTPN9	39.7938	17.0188	2.33823	5.49082e-19
AC015468.3	2.57404	1.10148	2.33689	2.29634e-23
FHL3	107.51	46.0156	2.33638	9.86811e-34
BEX1	11.982	5.12967	2.33582	0.000386835
PTGS1	104.73	44.8681	2.33417	1.13342e-30
SOS1	29.145	12.4871	2.33402	1.28464e-15
ATAD3C	2.48138	1.06426	2.33155	7.87639e-14
ZNF334	4.73055	2.03143	2.32868	3.35492e-10
SLC27A3	25.5646	10.9793	2.32844	1.67713e-20
AGAP2	17.9655	7.72272	2.32631	5.65407e-18
BMP1	10.4923	4.51137	2.32575	2.39075e-18
HAL	18.39	7.90774	2.32557	1.34342e-10
ELFN1-AS1	3.28745	1.41458	2.32397	0.0167767
LONRF3	4.00139	1.7221	2.32355	9.99641e-11
LRRFIP2	104.303	44.9266	2.32163	1.27188e-36
FAM124A	4.69353	2.02172	2.32155	9.12755e-16
LRG1	17.2734	7.44064	2.32149	3.95383e-19
DNM3	10.2897	4.4334	2.32094	4.8163e-17
CCL28	5.2299	2.25557	2.31866	6.53325e-08
TNKS1BP1	5.83584	2.51706	2.31852	5.59047e-13
ST8SIA6	14.3239	6.18136	2.31727	1.25757e-40
DHRS12	9.11944	3.93675	2.31649	7.21594e-08
NEURL1	6.2987	2.71985	2.31582	2.18553e-09
MAPK11	3.64585	1.57451	2.31554	2.10167e-10
COL5A1	4.18293	1.80688	2.315	2.28984e-09
SERINC2	5.48898	2.37135	2.3147	9.55097e-11
KANSL1L	6.97367	3.01577	2.3124	1.32011e-10
AC008543.1	3.33468	1.44232	2.31203	3.96917e-08
SHROOM1	5.89122	2.54877	2.31139	6.87034e-09
TEX101	2.31046	1	2.31046	1.53982e-38
CNKSR2	3.91538	1.69473	2.31032	6.62341e-10
SAMSN1-AS1	2.30973	1	2.30973	2.25424e-48
ESPN	2.72662	1.18078	2.30916	1.38975e-21
LINC01358	2.80087	1.21347	2.30815	5.91538e-15
OR4D1	2.84909	1.23486	2.30721	3.66996e-19
MARCH3	25.7051	11.1433	2.30678	6.75074e-13
SLC2A4RG	23.1727	10.0506	2.30561	7.09422e-18
C3ORF18	5.73443	2.4875	2.3053	2.46825e-05
RTL8B	8.3194	3.61208	2.30322	9.85073e-13
TSPYL2	8.74247	3.79637	2.30285	5.68463e-08
CHN2	16.4712	7.15488	2.30209	1.34715e-15
PMEPA1	4.79205	2.08192	2.30175	1.11133e-08
DAG1	9.75927	4.24144	2.30094	2.0903e-10
ANXA8L1	2.42289	1.05393	2.29892	4.32407e-33
VANGL1	18.5705	8.08211	2.29773	1.94516e-19
MAP9	4.8758	2.12401	2.29556	1.1569e-09
RRAGB	15.3645	6.69378	2.29534	6.9789e-11
KCNK17	21.0749	9.18265	2.29508	7.23647e-12
KCNAB3	4.06607	1.77171	2.29499	1.3519e-08
NFYA	17.9648	7.82911	2.29462	9.1615e-13
RASA1	25.007	10.9087	2.2924	5.50396e-16
MMP23B	2.96762	1.29464	2.29223	6.49852e-16
GATA2-AS1	8.21391	3.58494	2.29123	7.94841e-17
SLC20A1	61.3625	26.783	2.2911	6.43723e-20
NME7	15.2723	6.66703	2.29073	4.63618e-16
TTC24	5.02799	2.1955	2.29013	1.38009e-10
CCDC173	3.83639	1.67535	2.2899	2.17554e-06
C15ORF65	4.4262	1.93301	2.28979	3.67629e-10
CHSY1	30.8188	13.4628	2.28918	1.97118e-15
AC073335.2	9.95841	4.35102	2.28875	1.01791e-14
MT1M	4.02197	1.75885	2.2867	9.29928e-10
C17ORF58	22.002	9.62915	2.28493	2.00365e-16
CD44	417.069	182.532	2.28491	1.22488e-10
PITPNC1	23.9974	10.5164	2.28191	4.51281e-14
DLGAP4-AS1	3.7264	1.6335	2.28124	1.05942e-10
CREB3L3	2.64237	1.15839	2.28107	1.96931e-11
TMEM220-AS1	3.45764	1.5166	2.27986	6.66017e-08
AL357060.1	7.71641	3.385	2.27959	1.83075e-10
EPS15L1	44.1582	19.3737	2.27929	2.29334e-22
GNG2	84.0096	36.8797	2.27794	1.01313e-23
TRIB3	15.4153	6.76748	2.27785	7.14963e-14
NT5DC2	69.402	30.5017	2.27535	3.21683e-24
TREML2	9.28163	4.0794	2.27525	7.90921e-13
TCEAL9	28.516	12.5384	2.27429	3.9757e-30
PRKX	79.6108	35.007	2.27414	1.72183e-22
KLHL23	21.9945	9.67198	2.27404	5.40811e-19
TMEM64	11.3975	5.01255	2.2738	2.00442e-17
FNTB	16.7526	7.37125	2.2727	9.6154e-22
DPYSL4	4.3421	1.91138	2.27171	2.27123e-05
COL4A5	5.16374	2.27392	2.27086	0.000237813
FRMD4A	3.76786	1.66025	2.26945	1.24154e-06
SMAGP	22.0138	9.70354	2.26863	1.40216e-20
PTGES	4.22446	1.86267	2.26795	6.36819e-09
SPIRE1	10.8782	4.80055	2.26604	1.0268e-13
PHLDA3	4.54477	2.00664	2.26487	1.07223e-07
UBALD2	40.1159	17.7173	2.26423	9.45355e-21
ZNF48	11.7636	5.19604	2.26396	6.66067e-12
SLC22A18	21.108	9.3244	2.26374	2.39323e-14
RND2	2.29008	1.01216	2.26256	5.87254e-18
TRANK1	26.8054	11.8487	2.26231	1.77043e-17
KIFAP3	20.7358	9.17267	2.26061	5.54273e-17
GFY	2.35708	1.04269	2.26058	1.25993e-27
BCAR1	2.57251	1.13805	2.26047	3.93561e-11
FERMT2	2.86635	1.2684	2.25981	4.38227e-09
PRSS57	728.103	322.238	2.25952	5.49672e-73
GALNT2	56.4995	25.0232	2.25788	6.4638e-23
JPH1	3.09398	1.3712	2.25641	0.00098212
B3GNT2	65.8739	29.1949	2.25635	1.15437e-28
TCEAL8	82.4382	36.596	2.25266	8.35505e-29
TSPAN11	2.34527	1.04116	2.25257	5.11389e-43
ATN1	24.6265	10.9357	2.25193	1.76752e-17
USP20	34.266	15.2229	2.25095	4.15217e-34
PDE9A	2.86426	1.27264	2.25066	2.95645e-11
ZC4H2	8.30152	3.69369	2.24749	1.3196e-13
CLDN12	7.23003	3.21841	2.24646	4.63604e-11
CTNNBL1	59.8263	26.6325	2.24636	5.88035e-20
CARD19	87.6749	39.0308	2.2463	1.21673e-29
TRPC1	3.02285	1.3462	2.24548	1.74925e-11
MMP25-AS1	13.0149	5.7967	2.24523	9.29531e-12
UBA6-AS1	12.8463	5.72908	2.24231	1.00562e-12
INA	2.35717	1.05167	2.24136	4.0916e-18
FNBP1L	13.6862	6.11488	2.23818	1.36275e-18
RAMP2	2.45262	1.09597	2.23787	5.15692e-20
CCDC71L	18.2439	8.15352	2.23755	4.58691e-11
APLF	8.76422	3.92082	2.23531	5.36615e-08
ICA1L	6.36379	2.847	2.23526	1.49098e-09
CHADL	3.9052	1.74716	2.23517	6.01683e-07
JCAD	2.43781	1.09086	2.23476	4.98888e-14
AC011921.1	4.09329	1.83238	2.23387	2.49146e-05
NTNG2	3.18968	1.42993	2.23066	1.46189e-10
PLCD3	5.18868	2.32613	2.23061	1.14346e-09
SMARCD1	32.0056	14.3542	2.2297	9.11803e-21
PIK3C2B	9.92772	4.45316	2.22937	3.53678e-11
LRRC75B	3.78414	1.69843	2.22802	1.39592e-06
DMPK	3.64846	1.63773	2.22775	2.22534e-11
RPS6KA5	34.2125	15.364	2.2268	3.93222e-13
LAPTM4B	65.5385	29.4328	2.22671	1.89893e-23
PKN3	11.9499	5.36959	2.22547	1.33188e-11
CASZ1	2.77196	1.24576	2.22512	2.27628e-13
ICAM4	44.1574	19.8752	2.22174	2.63473e-26
KLF12	7.187	3.23593	2.221	3.17429e-08
PROX2	2.64231	1.18972	2.22095	2.07412e-09
DNMT3A	30.7684	13.8572	2.22039	3.65771e-23
XYLT1	21.2787	9.58539	2.21991	1.58166e-13
PEPD	84.5102	38.0783	2.21938	9.05152e-22
BDH2	26.9971	12.1753	2.21737	9.024e-21
GOLT1A	2.46536	1.11192	2.21722	7.53912e-14
ZDHHC9	13.6677	6.16726	2.21617	5.14781e-16
PLD1	21.863	9.86795	2.21555	6.08524e-16
KLHL35	5.9192	2.67317	2.2143	1.923e-08
KIAA0391	17.2513	7.79498	2.21313	3.76156e-12
LEPROTL1	126.341	57.1182	2.21192	3.0411e-31
WWC2	17.8535	8.07152	2.21192	4.45466e-17
MYL4	27.0686	12.2411	2.21128	5.25694e-12
LRRC70	3.70642	1.67615	2.21127	7.30073e-13
PCGF2	3.05959	1.38368	2.2112	6.03986e-10
SDC4	7.20204	3.25761	2.21083	1.83612e-11
SPINK2	52.4767	23.7367	2.21078	2.75498e-27
PJVK	4.58789	2.0754	2.2106	2.84379e-06
PNMA1	32.6935	14.7901	2.21049	1.66466e-25
NPHP1	3.09286	1.39939	2.21015	9.02014e-09
ZSCAN21	9.89738	4.4789	2.20978	7.81246e-10
AP001816.1	18.5871	8.41231	2.20951	5.973e-14
PVT1	17.5768	7.96197	2.20759	7.48933e-17
PLEKHA4	11.1117	5.03604	2.20643	1.12285e-13
CDC42EP5	2.35873	1.06926	2.20595	1.3741e-17
HHEX	84.847	38.4631	2.20593	3.60033e-16
APLN	3.52715	1.59896	2.20591	1.22488e-10
CDADC1	13.5944	6.16438	2.20532	1.4442e-14
UBB	676.801	306.919	2.20514	7.41118e-40
CAPN5	2.95791	1.34147	2.20498	2.59587e-10
MAST4-AS1	2.78938	1.26546	2.20424	1.1992e-11
GSTT2B	5.41869	2.45863	2.20395	1.39745e-12
SFXN3	30.1937	13.7043	2.20323	5.15852e-20
PLSCR4	3.62147	1.64432	2.20242	1.753e-10
PPP1R9A	3.4349	1.55978	2.20217	3.55975e-08
TSC22D1	91.0669	41.3543	2.20211	8.12935e-40
LANCL3	7.60995	3.45592	2.202	5.26895e-13
NIPSNAP1	47.9047	21.7677	2.20072	9.51373e-24
TMEM173	174.322	79.2313	2.20017	1.54326e-26
LHX6	3.58859	1.63182	2.19913	1.42504e-07
SYNGAP1	19.3102	8.78542	2.19799	2.08437e-13
RIPOR3	8.50759	3.87248	2.19694	1.84891e-12
CENPJ	26.8683	12.2304	2.19685	2.09423e-18
NRARP	2.65977	1.21085	2.19661	8.05967e-11
TSPAN13	14.6899	6.69149	2.19531	1.07501e-19
LRP12	13.6416	6.21731	2.19413	5.67454e-15
EDDM13	2.37147	1.0813	2.19316	5.39254e-10
CBX2	16.1998	7.3894	2.1923	3.65771e-18
AC074327.1	5.17103	2.36092	2.19026	9.26588e-08
LGALS7	2.31185	1.05578	2.18972	2.00034e-21
DIXDC1	5.36861	2.45248	2.18906	4.58468e-10
CARHSP1	189.146	86.5279	2.18595	2.37735e-35
FKBP9	8.9216	4.08137	2.18593	1.99058e-10
B3GLCT	5.78256	2.64719	2.18441	1.09526e-10
REPS1	33.7729	15.4702	2.1831	4.8716e-20
KLHDC2	57.4133	26.3102	2.18217	4.48231e-26
CFAP161	5.44255	2.49549	2.18095	1.61162e-07
CU633906.1	4.21225	1.93248	2.17971	2.39878e-13
HES4	2.30162	1.056	2.17956	5.91568e-20
TLCD2	2.74222	1.25894	2.1782	1.60929e-06
FCER1A	135.779	62.3447	2.17788	3.33387e-20
LDLRAD4	32.9262	15.1234	2.17717	2.08946e-15
SLC40A1	138.359	63.5694	2.17649	8.49423e-37
LOXL1	2.94898	1.35645	2.17404	9.81029e-06
CCDC188	2.55039	1.17421	2.172	4.20816e-09
PSIP1	160.839	74.0666	2.17154	1.54532e-26
CUL7	11.8086	5.44046	2.17052	3.87991e-07
QPRT	32.3901	14.923	2.17048	3.63052e-20
BX284668.6	3.72311	1.71537	2.17045	0.000201021
BX640514.2	3.8265	1.76313	2.17028	2.65549e-07
FAM8A1	19.0296	8.77199	2.16936	1.65189e-19
CD320	44.546	20.5448	2.16824	7.82979e-23
GNA15	174.687	80.5738	2.16803	5.81447e-24
ARMC8	60.8447	28.0773	2.16704	1.46659e-24
PTP4A1	78.8098	36.4029	2.16493	3.67933e-21
AL662884.4	4.30663	1.9893	2.1649	5.449e-11
CENPVL3	3.3095	1.52982	2.16332	4.39763e-10
ICAM2	72.0394	33.3416	2.16065	8.21413e-32
ADGRL1	12.1377	5.61765	2.16063	1.16827e-08
AC112721.2	2.19769	1.01745	2.15999	3.37123e-41
KLHDC8B	9.34877	4.32876	2.15969	1.12662e-25
SLC39A11	19.668	9.10794	2.15944	6.47984e-13
PPME1	26.2913	12.1967	2.15561	1.38377e-21
TMEM44	7.2224	3.35171	2.15484	7.87193e-10
AK9	9.79935	4.54857	2.15438	3.15149e-08
UBE2S	127.278	59.0866	2.15409	9.78275e-14
RBM38	16.1502	7.49918	2.15359	3.58059e-13
AKR1C3	5.59043	2.59881	2.15115	2.58394e-15
WFDC1	4.02253	1.87031	2.15073	8.58747e-10
SLC35D2	8.37875	3.89601	2.1506	2.07118e-08
HYI	20.1053	9.34897	2.15054	1.08449e-15
CDK2	28.7977	13.3912	2.15049	6.22643e-15
KDM4A	17.0075	7.90879	2.15046	4.74914e-10
HLTF	50.6549	23.5589	2.15014	2.85159e-24
CELF2	257.17	119.608	2.1501	1.80677e-24
FAM117A	38.8598	18.0763	2.14977	1.28492e-21
CDH26	4.86822	2.26454	2.14976	5.47098e-09
IFT140	7.68993	3.57788	2.1493	2.94762e-05
ALB	2.43892	1.13491	2.14899	7.60823e-11
AUTS2	10.3074	4.79766	2.14842	1.41884e-09
GAREM2	5.38307	2.50568	2.14835	1.11005e-07
MZB1	10.5029	4.88927	2.14816	1.23585e-10
DVL3	27.5552	12.842	2.1457	7.61746e-18
ALS2	18.2801	8.52211	2.14502	2.63476e-19
MUM1	31.2832	14.5886	2.14436	1.15181e-23
SRRM3	2.14405	1	2.14405	8.59341e-21
HYAL3	38.5063	17.9809	2.14151	5.49699e-26
ZNF329	5.76017	2.69005	2.14129	2.30822e-05
TMEM72	2.17371	1.01519	2.14119	8.46072e-31
SPEG	3.20166	1.4953	2.14115	4.59624e-07
PPL	2.18358	1.02065	2.13939	1.1717e-36
LLGL1	9.08381	4.2474	2.13867	8.9763e-09
MEX3D	4.85274	2.26928	2.13845	0.000647565
GPT2	20.9824	9.81499	2.1378	4.21406e-14
LRWD1	14.696	6.87594	2.13731	1.57464e-11
FGFR1	7.30004	3.41555	2.1373	4.83417e-13
NFIL3	12.6007	5.89874	2.13617	9.69398e-14
PATZ1	21.1181	9.88659	2.13603	4.91462e-16
HOMER1	4.50402	2.1093	2.13532	1.37526e-06
LGALS3BP	6.0052	2.81272	2.13501	0.00207321
APOBEC3B	18.0386	8.44977	2.1348	3.20692e-15
AC103736.1	2.38969	1.11995	2.13375	4.9115e-08
LATS2	25.6049	12.0073	2.13244	3.08199e-16
IDS	76.3204	35.7938	2.13223	2.91992e-20
CD63	492.579	231.057	2.13185	3.96066e-27
RFX8	6.28666	2.94943	2.13148	1.64985e-08
SERP2	7.0552	3.31123	2.13069	4.66218e-09
KATNAL1	10.1131	4.74797	2.12998	4.43401e-10
COL6A3	2.14881	1.00904	2.12956	2.8805e-22
SPAG16	16.8003	7.89175	2.12884	2.11284e-14
CKM	4.7867	2.25079	2.12668	8.35151e-07
YES1	18.8226	8.85365	2.12597	7.47645e-13
HMGB3	96.0766	45.2026	2.12547	5.34554e-15
MYO6	2.56558	1.20725	2.12514	2.09147e-16
C19ORF12	19.4906	9.17189	2.12504	2.18607e-11
LHFPL6	8.55667	4.02666	2.125	6.05543e-06
CHRNB1	18.2538	8.5903	2.12493	7.54869e-12
ZSCAN18	9.00222	4.23976	2.12328	9.22607e-09
MAGI1	2.72982	1.28594	2.12281	3.02516e-08
ARHGAP23	3.83985	1.80957	2.12197	9.34732e-09
FAM213B	12.7257	6.00059	2.12073	2.75779e-15
CCDC171	6.41817	3.02658	2.1206	3.00868e-08
CXCL3	29.6848	14.0025	2.11996	4.89487e-28
RNF215	3.60234	1.69994	2.1191	6.81046e-08
C20ORF96	26.6204	12.5627	2.11899	5.55755e-17
ACSM3	25.5816	12.0753	2.11851	6.69127e-25
SYCP2	3.18514	1.50434	2.11729	4.45246e-10
CHST8	2.17707	1.02826	2.11723	9.97446e-10
SOX13	2.32484	1.09839	2.11659	1.63236e-17
AC008840.1	3.20402	1.51394	2.11635	4.17695e-10
MIB2	28.2573	13.367	2.11395	6.12589e-18
CLDN7	3.87667	1.83474	2.11293	4.30333e-05
CYSLTR2	4.35618	2.06261	2.11197	0.00246825
LMBR1L	35.0879	16.6241	2.11066	6.31099e-18
MAGIX	8.14065	3.85708	2.11058	1.11351e-05
AC004130.1	6.96206	3.29893	2.1104	3.55697e-08
HSPA13	21.6332	10.2531	2.10991	9.75657e-18
CASC15	3.70167	1.75509	2.10911	2.9221e-08
PBXIP1	36.8392	17.4864	2.10674	3.60895e-25
PURG	2.18157	1.03588	2.10601	1.13705e-10
MMP15	3.11213	1.47808	2.10552	4.09235e-07
AL138724.1	12.4747	5.92572	2.10518	3.88841e-10
AL359636.1	2.30016	1.09313	2.10419	4.25428e-11
CDCP1	5.26857	2.50453	2.10362	0.000446073
SCART1	2.45204	1.1659	2.10313	2.22147e-12
MICAL3	10.087	4.79648	2.103	1.24376e-06
ABRAXAS1	45.2731	21.5336	2.10244	9.48147e-12
BHLHE40-AS1	2.70799	1.28847	2.1017	4.72887e-07
RBM11	2.55653	1.21707	2.10056	4.33522e-11
CLU	115.703	55.0844	2.10047	1.50639e-68
BRD7	68.347	32.5494	2.09979	6.00231e-24
ZNF358	14.5278	6.91978	2.09945	1.57894e-09
ARHGAP25	39.0544	18.6037	2.09928	6.81921e-11
TRIM5	33.4654	15.9425	2.09914	3.14584e-17
AFAP1L1	2.21555	1.05547	2.09912	2.05976e-13
NBAS	32.2804	15.3867	2.09794	9.61126e-18
LCN2	4.32549	2.06217	2.09754	4.59405e-06
INO80C	42.4509	20.2463	2.09672	2.78997e-25
SEMA6A	2.47413	1.18007	2.09659	3.3045e-05
GAL3ST3	2.12615	1.01412	2.09653	1.88559e-44
NPHP3	9.80103	4.67662	2.09575	1.60429e-06
PLXNA4	2.44525	1.16729	2.09481	2.12881e-15
AC112229.3	3.74216	1.78775	2.09323	1.75525e-10
CH25H	3.025	1.44542	2.09282	0.00292338
PAQR7	4.79557	2.29153	2.09274	0.00177471
TMEM184B	18.4699	8.82875	2.09202	7.49302e-16
UBE2Q2	43.2726	20.6935	2.09112	1.02415e-21
PRKAB1	28.6344	13.6973	2.09051	2.43808e-17
PTBP2	18.6184	8.9103	2.08953	5.50032e-19
BSG	299.89	143.521	2.08953	3.53505e-22
NLK	17.1361	8.20119	2.08946	7.70281e-18
SDE2	21.1584	10.1312	2.08845	4.96015e-13
EXT2	15.3364	7.34638	2.08761	1.21708e-13
BPHL	12.0119	5.7544	2.08743	2.49579e-12
MICALL2	13.7988	6.61169	2.08704	7.39879e-14
ORAI1	64.2472	30.7879	2.08677	2.36813e-21
ARHGEF19	10.6187	5.08942	2.08644	2.50486e-08
AC107959.4	5.37112	2.5752	2.08571	3.73628e-11
HACD3	47.9508	22.993	2.08546	4.90972e-20
KIAA1324L	3.17043	1.52048	2.08516	2.79187e-07
PIP5K1B	19.4158	9.31248	2.08492	5.94442e-23
ZNF469	3.86803	1.85798	2.08185	9.84257e-07
SAMD15	2.52438	1.21315	2.08085	4.20647e-05
FBN1	3.21275	1.54415	2.0806	7.61884e-10
MTA1	49.9493	24.0217	2.07935	9.63319e-27
ZNF610	4.202	2.02095	2.07922	3.51165e-08
DPY19L2	9.70646	4.66853	2.07913	8.03958e-11
TRGV7	5.70573	2.745	2.07859	0.000232154
IKZF4	11.2969	5.44068	2.07638	0.000131085
ADRA2A	3.87521	1.86713	2.07549	9.63688e-10
LMTK2	7.15525	3.4477	2.07537	2.82858e-05
ZNF709	3.26039	1.57147	2.07474	2.67324e-05
ACSBG1	3.44468	1.66164	2.07305	0.0055066
CFAP20	38.7646	18.7035	2.07259	1.16213e-20
POLR3D	25.8612	12.4782	2.07251	2.56426e-15
DAB2IP	2.25484	1.0886	2.07133	1.80304e-27
TNFSF10	97.6175	47.1321	2.07115	2.51148e-14
NPHP4	7.37073	3.55879	2.07114	5.10927e-09
CCDC24	6.49586	3.13722	2.07058	1.23031e-08
WDR31	3.77004	1.82201	2.06917	5.734e-08
ZNF667-AS1	20.631	9.9714	2.06901	3.30338e-17
AMACR	7.94437	3.84054	2.06856	2.52043e-08
CLCNKB	2.48899	1.20404	2.0672	1.29829e-14
HS2ST1	29.4616	14.2548	2.06679	1.51958e-18
PLN	2.06504	1	2.06504	2.101e-08
TBC1D10A	23.4187	11.3458	2.06408	3.64893e-10
LBX2	4.38855	2.12648	2.06376	1.09817e-09
CCDC8	2.15817	1.04682	2.06165	3.58958e-23
KRT8	5.29685	2.56966	2.0613	6.59969e-06
CRBN	61.5037	29.8518	2.0603	7.88104e-23
HSPA1B	22.1929	10.7756	2.05955	8.02046e-11
BCAS3	9.04238	4.39052	2.05952	1.28218e-08
MKL2	11.6235	5.64649	2.05853	9.31194e-12
NBPF3	2.74438	1.33402	2.05723	2.39813e-05
MFSD2B	13.0188	6.33049	2.05652	3.58588e-25
TMEM150C	2.22977	1.08435	2.05632	1.06225e-14
IPP	3.77906	1.83808	2.05599	1.48744e-05
ELL3	3.00693	1.46284	2.05554	0.000510941
CYTIP	81.5733	39.6913	2.05519	6.53267e-06
ZAP70	2.48452	1.20922	2.05466	4.13599e-09
ODF2L	30.7064	14.9577	2.05288	4.0941e-16
PPP3CA	64.3811	31.3629	2.05278	9.524e-24
RBM4	95.743	46.6686	2.05155	1.39943e-24
MXD3	31.4246	15.3269	2.05029	6.77714e-13
CALCOCO2	83.2126	40.5903	2.05006	4.04769e-25
PPP1R14C	4.03175	1.96692	2.04978	7.12679e-05
CDC23	26.2145	12.7906	2.04951	1.16959e-13
CCDC169	5.44114	2.65593	2.04868	8.25091e-08
STPG1	6.01107	2.93704	2.04664	2.49675e-08
ZNF599	8.62616	4.21699	2.04557	3.23997e-09
ACOT7	46.4572	22.7139	2.04532	1.33843e-16
TNRC6C	15.5157	7.58665	2.04513	7.20743e-17
IFT80	12.5169	6.12061	2.04504	6.73887e-07
BBS4	8.18499	4.00602	2.04317	1.21998e-06
OAF	13.7573	6.7348	2.04272	6.32385e-11
MOK	3.78465	1.85296	2.04249	2.0888e-05
LTC4S	99.1966	48.5744	2.04216	6.74068e-30
FGFBP2	2.56949	1.25842	2.04184	9.31283e-05
ABHD12B	2.59571	1.27155	2.04137	1.21003e-21
KLRC3	2.29823	1.12586	2.04132	0.00040818
STX1B	3.55512	1.74204	2.04078	5.58593e-07
AJUBA	2.20919	1.08282	2.04022	6.61425e-14
S1PR1	10.0038	4.90483	2.03959	8.38735e-12
MICAL2	23.1373	11.3457	2.03929	2.59578e-14
AL358852.1	3.23344	1.58609	2.03862	4.73571e-07
CST6	4.98988	2.44838	2.03803	1.5559e-06
TNFAIP8L1	29.54	14.4952	2.03791	7.41849e-17
GCC2-AS1	9.18737	4.50826	2.0379	3.13542e-09
VASH2	2.26249	1.11037	2.0376	9.91787e-21
TCN1	21.5286	10.5674	2.03727	5.65561e-07
ZCCHC18	2.67154	1.3115	2.03701	2.08205e-11
HIST1H1B	70.3094	34.5317	2.03608	0.00427288
KIF9-AS1	6.27621	3.0836	2.03535	0.0001552
HDAC5	55.8379	27.4399	2.03492	5.33249e-25
TEKT2	2.03317	1	2.03317	3.01364e-41
AC011043.1	14.0101	6.89211	2.03277	1.71635e-14
TSPAN6	2.47404	1.21709	2.03274	6.45371e-15
H2AFX	229.572	113.019	2.03126	6.60881e-19
ARID5A	54.7328	26.9463	2.03118	3.86543e-23
GLIS2	2.67472	1.31689	2.03109	1.03016e-12
SEMA3F	2.04216	1.00617	2.02964	5.51142e-22
CHRNA5	3.6847	1.81574	2.02931	4.79932e-07
PXMP2	58.5674	28.8687	2.02875	2.16808e-20
STARD4-AS1	2.80463	1.38253	2.02862	0.00192781
SMIM6	3.29277	1.62316	2.02862	1.39468e-07
CDKN2A	6.03456	2.97489	2.0285	0.00671846
C11ORF95	7.08982	3.49736	2.02719	1.05756e-10
FAM221A	7.46838	3.68447	2.02699	3.9764e-09
WDR60	22.0307	10.8698	2.02678	7.11209e-13
AC024909.2	3.11413	1.53655	2.0267	0.00997902
BEND5	10.4704	5.16695	2.02641	4.95374e-06
SSC5D	2.42815	1.19953	2.02426	7.2253e-10
OBSL1	15.1499	7.48495	2.02405	1.54251e-08
ZSCAN2	12.3815	6.11978	2.0232	2.60604e-12
EFNA3	3.93133	1.94314	2.02318	0.00372868
AL021707.2	3.55976	1.75954	2.02312	1.17841e-05
AL009179.1	4.06964	2.01168	2.02301	3.00991e-09
LINC01521	5.28116	2.61074	2.02286	1.60928e-07
SLC2A14	2.16077	1.06873	2.02182	1.65136e-06
CCPG1	57.129	28.2581	2.02169	3.32635e-25
AC009113.1	4.92887	2.43826	2.02147	0.00328851
LAYN	5.14952	2.54761	2.02131	1.56567e-05
BCL2L1	77.9689	38.593	2.02029	3.48705e-38
STRN3	18.7648	9.28937	2.02002	6.79086e-11
CDYL	20.4294	10.1137	2.01997	1.01288e-11
AC005363.2	4.10368	2.03194	2.01959	5.95029e-05
TMPO-AS1	20.9326	10.3685	2.01886	1.9317e-07
CELSR1	2.36264	1.17032	2.0188	9.30835e-12
EXTL2	12.6124	6.2516	2.01747	9.82147e-15
FAM102A	8.38601	4.15705	2.0173	6.54509e-15
SCARF1	13.259	6.57269	2.01729	1.42013e-12
ABCC5	16.6466	8.25702	2.01605	2.49802e-15
HOXB5	3.64675	1.80889	2.01602	4.30003e-15
SV2A	12.2984	6.10287	2.01518	7.53511e-13
THAP10	5.00908	2.48637	2.01461	4.64835e-06
BPTF	124.446	61.774	2.01453	6.37442e-24
BFSP2-AS1	2.02548	1.00577	2.01387	4.54778e-14
FCRLB	14.3218	7.11423	2.01313	8.70956e-09
NANOS3	3.13752	1.55895	2.01259	0.000330737
CHMP4C	2.57632	1.28034	2.01222	1.09618e-08
C10ORF25	4.93653	2.45367	2.01189	5.24688e-07
MATR3	44.1279	21.9414	2.01117	5.27459e-14
UBE2E3	118.327	58.897	2.00904	5.10831e-28
PDGFD	2.88471	1.43625	2.0085	3.37115e-10
MCRIP1	90.7997	45.2103	2.00838	4.14221e-23
AL359541.1	2.56281	1.27638	2.00787	5.8136e-06
KIAA1217	2.06018	1.02714	2.00574	2.50536e-10
GMDS	37.9075	18.9041	2.00525	3.47593e-17
ZSCAN16	7.63006	3.80605	2.00472	1.33413e-09
PSD	2.56429	1.27931	2.00443	9.7597e-10
CHST12	86.2421	43.0297	2.00424	1.32786e-21
MAGEH1	11.911	5.94402	2.00386	4.4903e-09
AKAP9	116.689	58.2377	2.00367	2.38743e-18
UBE2F	173.757	86.7246	2.00355	7.84446e-21
AC141424.1	2.30233	1.14913	2.00354	3.65296e-11
ZFPM1	4.1564	2.07557	2.00254	3.3931e-05
PTPN4	14.8881	7.43549	2.0023	2.66089e-13
POMGNT1	11.3988	5.69413	2.00186	1.90186e-10
ELP6	52.8224	26.3879	2.00177	9.55057e-21
APH1B	24.7718	12.3753	2.00171	1.9201e-22
TOX2	2.48315	1.24064	2.0015	5.36503e-10
AL022328.4	5.37294	2.68451	2.00146	1.55999e-08
AL139220.2	3.99392	1.9963	2.00066	4.06342e-05
P2RY11	13.5185	6.75939	1.99996	1.00472e-07
ZNF79	6.6728	3.33703	1.99962	6.82499e-06
EXT1	8.42626	4.2149	1.99916	4.41231e-06
OTULINL	39.4725	78.9172	-1.99929	1.69667e-15
KCNJ15	1	1.99983	-1.99983	0.0442972
SORL1	31.208	62.5008	-2.00272	4.89741e-14
TMEM144	2.84904	5.71769	-2.00689	0.0031696
TPD52	4.44666	8.92406	-2.00691	2.29318e-05
TBC1D22A	17.4306	34.985	-2.0071	5.27138e-12
PADI2	4.8206	9.68204	-2.00847	4.81268e-05
PTGIR	7.92206	15.9182	-2.00935	1.39481e-06
BASP1	49.3174	99.2438	-2.01235	3.30459e-16
TCIRG1	62.4925	125.76	-2.0124	7.30348e-39
FCGR1B	4.1061	8.27508	-2.01532	0.000722611
PTPN13	6.58762	13.2964	-2.01839	7.48102e-09
AC009779.3	7.9161	15.9836	-2.01913	4.29522e-10
GAPT	46.0196	92.9246	-2.01924	2.05261e-31
PPT1	56.696	114.526	-2.02	2.07914e-17
SGMS2	1.34634	2.72207	-2.02183	0.016251
TC2N	1.49973	3.03492	-2.02364	0.0386851
CTSH	63.5966	128.776	-2.02489	2.69466e-16
DEPTOR	5.29989	10.7327	-2.02508	9.23964e-06
IFNGR1	28.7051	58.1796	-2.0268	2.02234e-17
BLVRB	64.2357	130.329	-2.02892	6.37448e-32
GPR160	6.50997	13.2403	-2.03385	7.4637e-05
GPCPD1	16.4993	33.5644	-2.03429	2.43635e-13
CNTNAP2	1	2.03791	-2.03791	0.0177999
MITF	5.34711	10.903	-2.03904	0.000379697
EPHA1-AS1	5.26576	10.7447	-2.04049	0.00114485
LGALS3	60.6747	124.072	-2.04487	1.59055e-11
OGFRL1	23.5686	48.2506	-2.04724	2.20034e-17
SYK	72.6801	149.095	-2.05139	3.0332e-39
FILIP1L	12.0024	24.6402	-2.05294	1.88776e-08
HDAC2-AS2	2.16571	4.44609	-2.05295	0.00150948
AC025048.4	2.36729	4.86473	-2.05498	0.00750599
PARD6G-AS1	1.34522	2.76514	-2.05553	0.000599201
C3	3.25559	6.69887	-2.05765	0.030419
IQSEC1	4.61319	9.50543	-2.06049	0.000721953
AL844908.1	1	2.06253	-2.06253	0.0224235
NRXN2	2.95962	6.10486	-2.06272	0.000570147
MPP3	2.60966	5.38901	-2.06502	3.18706e-05
ELAVL4	1	2.06519	-2.06519	0.00814902
DSE	26.9045	55.5952	-2.06639	2.74785e-11
HSPA6	3.85666	7.97182	-2.06703	6.35063e-05
TMEM52B	1.77542	3.67707	-2.07109	0.00528767
WDFY4	9.37689	19.4382	-2.07298	6.32754e-13
B3GNT7	3.94277	8.18347	-2.07556	3.04716e-06
AOAH	18.6887	38.8784	-2.08032	1.29457e-10
ZNF710	7.28824	15.1874	-2.08383	2.50183e-08
BCL2A1	8.46926	17.7185	-2.0921	3.47838e-07
LIME1	1.41428	2.95897	-2.09221	0.00804702
PLEKHA1	3.67705	7.69836	-2.09363	6.91881e-06
PSAP	192.236	404.251	-2.10288	5.60381e-15
SLC8B1	7.06935	14.8867	-2.10581	4.97753e-08
SLC22A5	1.79349	3.778	-2.1065	0.000456808
NDFIP1	34.8034	73.3169	-2.1066	2.91698e-38
TLR6	3.17461	6.7042	-2.11182	0.00192842
ARHGAP31	7.40204	15.6584	-2.11542	4.73361e-07
DKK1	1	2.11623	-2.11623	0.0424346
LILRA1	12.3127	26.0951	-2.11936	6.63517e-17
MARCKS	19.7071	41.7684	-2.11946	3.1288e-22
IL12RB1	1.94973	4.13265	-2.1196	0.00106489
AC015712.2	1.49677	3.1765	-2.12223	0.00111152
GPR183	13.4746	28.6212	-2.12408	3.3026e-14
FAM49A	9.69253	20.5939	-2.12472	4.43613e-12
DTX4	2.39213	5.0955	-2.13011	3.4316e-05
ALCAM	10.7249	22.8604	-2.13153	9.61892e-14
ENOX1	1.08067	2.30386	-2.13188	0.0115467
AC087741.1	2.41968	5.16183	-2.13327	0.00895338
SELPLG	37.8199	80.8058	-2.13659	8.58481e-35
HRH2	33.1849	71.0016	-2.13957	5.23403e-22
AP003774.1	1.6266	3.48368	-2.14169	0.00247122
ATP2B1	56.2879	120.616	-2.14284	2.8002e-11
OSBPL11	7.67397	16.4542	-2.14415	4.09844e-08
SYT15	1.07279	2.30451	-2.14815	0.00460643
OSCAR	13.802	29.6567	-2.14873	3.26712e-17
AFDN	4.31615	9.29024	-2.15244	9.02414e-06
AL391832.2	1.66148	3.57713	-2.15299	0.0275223
PARP9	9.17441	19.7617	-2.154	3.96753e-09
ADAM15	28.3284	61.1534	-2.15873	1.62909e-24
CD300C	13.3205	28.7834	-2.16083	1.11315e-09
LTB	76.7251	165.91	-2.16239	0.000170468
RASAL1	2.49845	5.40362	-2.16278	0.000809776
NOD2	5.68184	12.31	-2.16656	1.43586e-05
FHAD1	1.56743	3.39624	-2.16676	0.0334101
IL6ST	12.9603	28.1745	-2.17391	2.39436e-09
GPX3	1.55709	3.38555	-2.17427	0.0230242
PEAK3	1.68151	3.65776	-2.17529	0.00510359
SOWAHD	3.25218	7.07684	-2.17603	7.21216e-05
OSBP2	1.31887	2.87573	-2.18044	0.0276819
IPCEF1	11.6275	25.3632	-2.18131	1.74277e-19
KIF1C	3.12503	6.81892	-2.18203	0.000848995
TTYH2	3.87634	8.47586	-2.18656	9.11684e-06
HTR7	2.05552	4.49909	-2.18878	0.00213946
PTPRJ	7.79857	17.076	-2.18963	6.41624e-10
GPAT3	22.3074	49.0239	-2.19766	2.6825e-06
KBTBD11	8.1141	17.8534	-2.20029	1.28273e-06
JAK2	12.908	28.4241	-2.20206	6.61285e-13
NHSL2	2.74923	6.05533	-2.20255	0.000408072
EHBP1L1	13.8655	30.5591	-2.20398	1.04889e-13
ADA2	27.2791	60.1713	-2.20576	1.52655e-23
TK2	6.68462	14.7639	-2.20864	5.17123e-08
NAAA	31.3444	69.2808	-2.21031	2.89688e-24
UST	2.25853	5.00903	-2.21782	0.000378817
PPARGC1B	3.10564	6.9004	-2.22189	5.89253e-05
ZNF703	1.75721	3.90765	-2.22378	0.00470655
ADRB2	5.33749	11.8742	-2.22468	2.65076e-08
CARD16	50.5228	112.424	-2.22522	1.39528e-36
LINC01678	4.69156	10.4412	-2.22552	4.07501e-06
ABCC3	4.57443	10.1861	-2.22674	0.00101612
AC093627.4	4.84319	10.7977	-2.22946	1.67053e-06
SMCO4	34.5405	77.0768	-2.23149	5.03969e-25
SSPN	1.20427	2.69005	-2.23376	0.0092899
AC064805.1	2.13375	4.77116	-2.23604	0.00382832
CYBRD1	12.5953	28.2043	-2.23927	2.08946e-15
GPR34	5.79603	12.9829	-2.23996	3.14863e-06
METTL7B	3.85491	8.63743	-2.24063	5.88032e-06
SEMA4B	3.62658	8.1322	-2.24239	6.53822e-05
SGK3	15.4179	34.6529	-2.24758	5.83281e-20
CHCHD10	62.592	140.824	-2.24987	3.24781e-47
FFAR4	1.38326	3.11325	-2.25067	0.00428795
SLC1A3	1.86738	4.21059	-2.25481	0.00733778
FAM151B	1.96556	4.433	-2.25533	0.00583778
MEFV	1.12312	2.53673	-2.25864	0.0150939
POU2F2	53.3133	120.501	-2.26024	3.09253e-19
NAGA	27.319	61.8523	-2.26408	4.9997e-25
FNIP2	7.06747	16.0063	-2.26478	1.26253e-08
PLXNB2	16.2494	36.8349	-2.26685	4.35762e-19
ZEB2-AS1	3.02993	6.88682	-2.27293	2.66273e-05
TBC1D2	4.0117	9.12064	-2.27351	0.000228799
ADGRE1	2.00616	4.56571	-2.27585	0.0211654
SOCS3	19.893	45.2784	-2.2761	5.28689e-08
MNDA	32.6751	74.5835	-2.28258	8.50577e-16
LY6G6F	1.52783	3.49198	-2.28559	0.034557
FCGR1A	10.6337	24.3087	-2.28599	2.20377e-08
ANG	2.24973	5.14413	-2.28656	0.000482076
SPI1	195.131	446.696	-2.28921	1.65372e-94
CLCN4	1.86335	4.27214	-2.29272	0.00324536
UBE2E2	15.8512	36.3863	-2.29549	1.10349e-26
HP	3.3966	7.80225	-2.29708	0.0118254
AP002954.1	1.73415	3.98484	-2.29787	0.00220908
CALCRL	5.25328	12.0796	-2.29945	1.41695e-05
LIPA	25.5414	58.7677	-2.30088	3.75125e-21
ENG	24.6145	56.6987	-2.30347	3.15813e-27
LINC01410	4.24911	9.79138	-2.30434	2.34244e-06
SBF2-AS1	2.1983	5.06776	-2.30531	6.49976e-05
MYO1F	67.8368	156.421	-2.30584	2.86119e-52
KCNE1	1.49146	3.44501	-2.30983	0.00629059
LYST	27.4251	63.4406	-2.31323	2.95538e-16
RAB31	74.279	172.09	-2.3168	1.1063e-49
SLC44A1	85.3928	197.873	-2.3172	1.14744e-18
SLC9A9	3.71339	8.60647	-2.31769	0.000213778
LINC01480	1.75239	4.06231	-2.31816	0.0264889
LINC02356	1	2.32128	-2.32128	0.00277296
APP	29.7808	69.3053	-2.32718	6.85933e-38
RPGRIP1	1.23517	2.87622	-2.3286	0.000697727
SRGAP1	1.44413	3.3641	-2.3295	0.00423181
IL10RB-DT	5.92826	13.8159	-2.33051	9.04293e-12
RELT	18.1706	42.3718	-2.33189	3.2768e-26
GAS2L3	2.56519	5.98381	-2.3327	1.14414e-05
PRKAG2-AS1	7.20834	16.8246	-2.33405	1.1851e-10
ABCB4	1.90129	4.47104	-2.35159	0.000244865
SQOR	14.9485	35.1682	-2.35263	3.19417e-20
DBNDD2	13.5221	31.8177	-2.35301	1.10221e-11
MPP7	2.31252	5.44347	-2.35391	0.000585036
STAC	8.39495	19.8166	-2.36054	0.0084894
CMKLR1	3.7229	8.81795	-2.36857	1.51469e-06
COL8A2	1.08599	2.57406	-2.37024	0.00247964
NCALD	1.99222	4.72364	-2.37104	6.9933e-05
MX2	5.17107	12.2972	-2.37807	0.000204727
OAS2	2.9173	6.95162	-2.38289	0.000102017
FTCDNL1	2.81949	6.72086	-2.38372	6.93413e-06
AC023590.1	1.44506	3.45253	-2.38919	0.00546075
CXORF21	23.8034	56.8781	-2.3895	5.90707e-27
SDS	2.81707	6.73417	-2.39049	2.74641e-06
KMO	4.76597	11.4183	-2.39581	6.10947e-08
ALDH1L2	1.16043	2.78485	-2.39984	0.000377645
MYBPH	3.36544	8.08104	-2.40118	0.000423154
LINC02206	1	2.40305	-2.40305	0.0037146
SEMA4A	15.9214	38.2651	-2.40337	1.10345e-21
GATM	32.2756	78.113	-2.42019	3.84982e-11
CCDC170	3.17648	7.69859	-2.42362	2.72361e-05
SIGLEC5	1.18019	2.86111	-2.42427	0.00056231
LPAR6	29.5683	71.72	-2.42557	2.72957e-25
VSIR	74.4479	180.642	-2.42643	4.80765e-74
RGL1	6.86489	16.668	-2.428	5.70907e-14
CD300LF	14.0174	34.1119	-2.43353	8.04539e-20
TRIM36	2.08	5.07327	-2.43908	0.000214489
COL23A1	2.31785	5.65846	-2.44126	0.00405621
F13A1	7.82203	19.122	-2.44463	0.000679314
APOL3	3.52195	8.61092	-2.44493	3.75141e-06
GLIPR1	74.5634	182.434	-2.44669	1.63982e-35
AL034397.3	89.4056	218.842	-2.44775	2.08062e-78
LINC02035	1.22041	2.98866	-2.44889	0.00848547
DOCK4	2.33303	5.71719	-2.45055	0.000176693
SIGLEC1	1.82524	4.47914	-2.454	0.0142868
PLA2G4C	1.79088	4.40171	-2.45785	0.000988257
PSTPIP1	16.4007	40.3713	-2.46156	1.2171e-21
CD72	7.78647	19.1889	-2.46439	3.72423e-07
LAMP5	1.83529	4.52685	-2.46656	0.000551068
TFEB	7.21253	17.8074	-2.46895	5.11007e-16
ADGRA2	2.87953	7.11052	-2.46933	9.16107e-05
ABCA6	1.20724	2.98136	-2.46957	0.00486163
GIMAP1	10.1752	25.1327	-2.46998	1.41809e-06
DGAT2	1.56655	3.88647	-2.48091	0.000164589
IRF5	19.5642	48.5674	-2.48246	4.90443e-29
ARHGAP26	8.39089	20.8338	-2.48291	1.70975e-11
ZNF385A	46.506	115.65	-2.48677	8.84939e-32
FCGR2B	98.3526	244.703	-2.48802	8.51743e-14
SLC7A7	5.00494	12.4642	-2.49039	3.53425e-05
PLB1	6.39613	15.9561	-2.49465	1.01852e-11
SLC18B1	2.25897	5.63584	-2.49487	6.46372e-05
CPM	3.72058	9.32509	-2.50636	3.59356e-06
MS4A14	1.24202	3.11564	-2.50854	0.00526919
TMEM255B	1.42272	3.57255	-2.51106	0.00572863
FZD2	4.58736	11.5208	-2.51142	7.0585e-08
NCF1	59.6471	150.038	-2.51543	3.18875e-17
ACER3	10.71	26.9688	-2.51809	8.44002e-16
NAGS	1.5044	3.79744	-2.52422	0.000235676
GNPDA1	8.66492	21.8882	-2.52607	1.07708e-19
CRIP1	160.565	405.695	-2.52667	3.48762e-59
PPP1R3G	1.26003	3.18473	-2.5275	0.00155731
LILRB1	17.0876	43.2351	-2.53021	1.34223e-21
LINC01503	1.64902	4.17431	-2.53139	0.00208038
CD302	34.6903	87.9394	-2.53499	1.24231e-39
TLR4	8.03907	20.3882	-2.53614	1.13329e-12
ADAMTSL4	12.9746	32.9145	-2.53684	3.61806e-11
ASB2	5.24329	13.3105	-2.53857	3.89008e-08
LINC00599	5.21982	13.2636	-2.541	2.81957e-07
BX284668.5	13.1933	33.5292	-2.54137	2.2568e-17
MTRNR2L8	1.32171	3.36065	-2.54265	1.52717e-05
SERPINF2	4.25465	10.8231	-2.54382	1.29081e-07
OAS3	1.8351	4.66931	-2.54444	0.00269503
PCSK5	1.7213	4.38183	-2.54564	0.00056547
DDX60	1.45886	3.71674	-2.54771	0.00408826
TRABD2A	2.22338	5.67634	-2.55302	7.64297e-05
TSPOAP1	13.6228	34.8177	-2.55584	9.01486e-07
CD163	3.10489	7.9375	-2.55645	0.000182174
ALDH2	50.6445	129.668	-2.56035	2.14994e-09
AC079630.1	1.77728	4.58287	-2.57859	3.91982e-05
CAPN2	15.5323	40.0784	-2.58032	1.21411e-13
THEMIS2	21.2544	54.8851	-2.5823	2.99155e-33
DENND6B	12.1493	31.4171	-2.58592	2.70934e-21
ADRB3	1.95452	5.05855	-2.58813	6.71939e-05
BST1	9.35311	24.2185	-2.58935	1.7138e-08
TPK1	4.00885	10.3962	-2.5933	6.829e-08
SECTM1	2.54416	6.59994	-2.59415	3.29858e-05
TLR1	6.9233	17.9685	-2.59537	6.58797e-13
FBN2	4.56444	11.8467	-2.59544	5.62625e-09
KCNQ1	1.81666	4.71712	-2.59659	0.000160505
ARPIN	2.6053	6.80435	-2.61174	0.000100675
SLC46A3	5.08969	13.299	-2.61292	9.53079e-09
CCDC151	2.1539	5.64744	-2.62196	0.000606124
AHRR	6.18853	16.2348	-2.62337	3.93473e-12
GCA	37.1321	97.5611	-2.62741	4.63907e-45
HDAC9	9.53032	25.098	-2.63349	8.33851e-18
ENPP2	8.18095	21.5631	-2.63577	4.67055e-15
LRRK1	8.22558	21.6973	-2.63779	3.47796e-17
CRYBG1	12.7535	33.6654	-2.6397	4.2373e-25
LINC02352	1.08699	2.87376	-2.64378	0.00221003
ITGAM	26.0678	69.0227	-2.64781	6.17207e-19
PLD4	47.3445	125.538	-2.65158	1.79711e-38
TNFRSF1B	24.898	66.1222	-2.65573	1.39754e-22
CDH17	1.21279	3.22154	-2.65632	0.0417499
PPM1J	3.12758	8.31078	-2.65726	0.000357036
LILRA6	2.73446	7.2744	-2.66027	1.01186e-05
TMEM236	1.79534	4.77883	-2.6618	7.2862e-05
ASGR2	20.1175	53.747	-2.67165	1.16579e-10
CD226	2.86893	7.70675	-2.68628	1.92722e-05
CD101	6.48791	17.4922	-2.69613	5.38732e-13
PPFIBP2	2.44308	6.58819	-2.69667	7.38804e-06
GPR18	1.74916	4.71954	-2.69817	3.5439e-05
AC023300.2	1.39583	3.76982	-2.70077	0.00108468
KIAA0930	33.3139	90.2416	-2.70882	3.63622e-52
ITGA7	2.62155	7.11597	-2.71442	0.000434532
SCML1	4.16153	11.2972	-2.71468	6.20759e-10
TYMP	76.3099	207.616	-2.7207	6.95037e-61
ST18	1.50065	4.09838	-2.73107	4.47083e-05
TBC1D9	5.04195	13.7874	-2.73453	8.20319e-11
TYROBP	373.519	1023.09	-2.73905	1.15932e-20
HFE	1.77614	4.88317	-2.74932	1.35174e-05
GPR162	3.88552	10.7416	-2.76452	2.24223e-08
CTSZ	41.8066	116.209	-2.77967	3.76495e-44
LINC01857	1.40775	3.91791	-2.78309	0.00153279
ADAM19	2.00114	5.58323	-2.79003	2.56984e-05
GRN	156.978	437.996	-2.79017	1.83159e-24
LST1	153.971	429.766	-2.79121	1.26699e-100
C1ORF162	63.0311	175.94	-2.79133	2.71098e-56
PPA1	81.5319	227.635	-2.79197	2.17275e-62
CLEC17A	2.0829	5.81612	-2.79232	1.21324e-05
PALD1	5.09882	14.2551	-2.79577	1.64986e-10
MYCL	5.935	16.6407	-2.80383	1.82621e-13
SBF2	4.22855	11.8583	-2.80434	1.31931e-10
IL13RA1	13.1839	37.1018	-2.81418	6.28021e-25
FAM13A-AS1	1.25263	3.52564	-2.8146	0.00228999
AL450311.2	3.31441	9.33425	-2.81626	9.45734e-09
TREX1	2.48771	7.01572	-2.82016	3.77303e-08
MTMR11	6.02901	17.0504	-2.82806	1.72121e-08
RHOU	3.446	9.7556	-2.831	4.42295e-06
ITGB7	24.4746	69.4419	-2.8373	2.44095e-22
KDM7A	6.61733	18.788	-2.83921	5.09187e-13
CD2	5.79353	16.4768	-2.844	1.03881e-09
C9ORF139	3.96843	11.2921	-2.84548	2.71896e-08
SELP	2.88505	8.2317	-2.85322	0.0341022
GPNMB	6.44803	18.4174	-2.85628	0.000116205
GFP	135.749	388.44	-2.86146	2.60567e-175
USP31	1.25859	3.61371	-2.87123	4.55881e-05
SETD7	3.36007	9.65347	-2.873	1.77426e-09
AL161935.3	1.14987	3.31141	-2.87982	0.000599201
C19ORF38	25.2853	72.8224	-2.88003	1.02205e-38
CES1	2.90112	8.37149	-2.88561	1.62769e-05
CTSG	19.2021	55.419	-2.88609	6.05915e-07
SERPINB10	7.38197	21.3731	-2.89532	1.83229e-07
PLAC8	141.388	409.572	-2.89679	2.86733e-78
GNGT2	3.17308	9.19878	-2.899	1.1308e-09
DTNA	1.8326	5.31755	-2.90164	3.56468e-06
PARM1	2.24435	6.54132	-2.91457	7.0876e-07
TNFRSF8	1.66581	4.85839	-2.91652	0.000502285
BTLA	1.60035	4.67752	-2.92282	0.000770429
HMOX1	9.24452	27.1867	-2.94085	9.06864e-09
RPS6KA4	32.1729	94.7071	-2.94369	2.92291e-42
CCSER1	1.98393	5.84616	-2.94676	2.49325e-06
BCL6	2.9941	8.85088	-2.9561	1.07294e-06
TREM2	2.68298	7.97424	-2.97216	0.000756679
IL1RN	10.2492	30.4861	-2.9745	1.40286e-12
AC011899.2	2.78362	8.35105	-3.00006	5.46504e-07
CCR5	4.00219	12.0616	-3.01374	3.90461e-10
AL355922.1	2.46602	7.44227	-3.01792	0.000237999
P2RY13	3.73638	11.2851	-3.02033	1.46252e-07
SLC16A6	1.80936	5.47397	-3.02537	2.15209e-05
AL391832.3	1.77333	5.39952	-3.04485	0.000142708
IGF1	5.24875	16.0859	-3.0647	1.24958e-07
GIMAP8	2.04435	6.26552	-3.06479	4.15007e-05
AC096667.1	3.93908	12.1264	-3.07848	1.62265e-09
CASP1	24.6771	75.9734	-3.0787	7.07613e-45
ASAP1	9.05069	27.9376	-3.08679	2.77092e-22
LILRA5	11.6451	35.9713	-3.08896	1.30498e-19
C15ORF48	9.41081	29.1212	-3.09444	0.000411189
PILRA	18.6838	57.8387	-3.09565	2.51857e-22
NEUROG3	1.28744	3.9912	-3.10009	8.97013e-05
SLC15A2	3.35807	10.4108	-3.10022	1.07172e-08
LILRB2	16.2985	50.6493	-3.1076	5.81447e-24
CDH23	1.35673	4.2433	-3.1276	0.00111363
SMIM25	6.14583	19.264	-3.13448	3.52953e-10
RETN	25.0681	78.6527	-3.13756	2.97819e-08
COTL1	415.241	1303.8	-3.13985	1.05188e-68
CEACAM3	1.17478	3.6889	-3.14009	0.000598828
FPR1	8.82827	27.8022	-3.14923	1.36618e-09
FAM198B-AS1	2.25551	7.12857	-3.16052	4.64381e-06
HLA-DOB	1.07725	3.40988	-3.16535	0.000909407
FAM20A	1.33987	4.25323	-3.17435	0.00262776
CAST	13.7459	43.7787	-3.18485	1.68925e-19
CD180	12.3225	39.2686	-3.18674	1.11741e-33
IL10RA	18.7322	59.7092	-3.18751	1.28477e-29
IL1R2	1	3.18832	-3.18832	0.00070496
BLNK	2.36785	7.57402	-3.19869	4.5594e-09
HK3	6.32735	20.2555	-3.20126	2.56106e-06
ARHGAP24	3.28433	10.5423	-3.20988	1.5131e-07
HLA-F	3.16573	10.2444	-3.23605	1.56018e-09
IRF4	5.51196	17.9426	-3.25522	2.61566e-13
KCNC3	1.69596	5.52995	-3.26066	8.11768e-06
KCNMB1	3.57125	11.6809	-3.27081	1.43963e-10
SERPINB8	9.44292	30.9465	-3.27722	1.08821e-23
PAK1	34.779	114.292	-3.28624	8.79631e-64
CD93	5.70511	18.7503	-3.28658	3.17617e-14
TLR7	2.28435	7.5087	-3.28702	1.17068e-07
TMEM176A	29.6245	97.6263	-3.29546	7.49742e-12
KCNK13	1.29976	4.28676	-3.29812	5.76436e-05
PLXDC2	21.9732	72.6188	-3.30488	5.02013e-31
SIGLEC7	8.41359	27.9097	-3.31722	8.54047e-20
SLC4A3	1.48589	4.93568	-3.3217	8.68394e-07
C9ORF72	6.22148	20.7109	-3.32894	8.64545e-17
CD14	44.5243	148.902	-3.34428	8.66895e-23
TMEM176B	37.6908	126.27	-3.35014	6.63798e-17
ANXA5	55.66	186.571	-3.35198	1.54827e-76
SIRPB1	5.37343	18.0123	-3.3521	5.43017e-16
EPB41L3	9.02164	30.245	-3.35249	4.5308e-26
HCK	40.8612	137.008	-3.35301	5.88106e-78
PTAFR	14.9966	50.3094	-3.35472	8.11437e-37
CD300LB	2.10866	7.08064	-3.35789	8.49414e-08
CCR1	23.0876	77.6305	-3.36243	1.16369e-38
OAS1	8.87459	29.9772	-3.37787	4.23799e-23
MARCO	1.86059	6.3112	-3.39204	0.00191247
H2AFY2	3.68875	12.5188	-3.39377	7.76589e-15
ZNF467	7.62074	26.0823	-3.42254	1.9445e-22
CAMK2D	4.56456	15.6485	-3.42826	3.87603e-16
TMEM273	9.80001	33.6109	-3.42968	3.87024e-14
EGLN3	5.82561	20.1015	-3.45054	3.7358e-07
OLR1	4.34725	15.0452	-3.46087	7.52874e-07
NRG1	4.12507	14.3036	-3.46748	1.54912e-07
PARP8	4.73189	16.4162	-3.46926	6.96232e-16
LRP1	14.642	50.8694	-3.47421	1.45191e-18
IL6R	13.9366	48.5377	-3.48275	1.81829e-46
PLA2G7	1.81891	6.33496	-3.48284	0.000706293
RASSF4	10.2971	35.9704	-3.49324	7.68498e-23
PRAM1	30.292	106.158	-3.50448	5.16741e-95
SLC46A2	1.39862	4.91427	-3.51365	4.9945e-06
DSC2	8.85658	31.125	-3.51433	5.02601e-20
AC098613.1	10.6051	37.3021	-3.51737	2.6351e-27
TLR2	9.57388	33.7338	-3.52353	2.53665e-23
MPO	703.208	2478.79	-3.52498	2.64345e-17
GIMAP7	2.44239	8.63568	-3.53575	2.69489e-05
CD86	16.8414	59.5873	-3.53814	8.63122e-31
KYNU	4.36821	15.483	-3.54448	3.7316e-13
GAS6	16.5645	59.1186	-3.56899	1.28723e-50
ITGB2	129.375	462.775	-3.57699	1.07589e-119
ODF3B	15.514	55.7013	-3.59039	5.94071e-42
CEACAM4	3.80229	13.6999	-3.60306	2.94167e-11
MPEG1	20.0099	72.2772	-3.61207	6.42239e-41
HLA-DMA	104.088	375.994	-3.61228	4.3605e-40
PLXNC1	4.28106	15.5232	-3.62602	8.64605e-18
CLCN5	2.643	9.6232	-3.64101	1.62467e-10
CX3CR1	6.39241	23.2841	-3.64247	4.83539e-16
PRLR	1.25371	4.56844	-3.64393	0.000168437
SERPINA1	21.3166	78.2529	-3.67099	5.47818e-22
AZU1	116.8	429.876	-3.68044	3.51387e-09
GIMAP4	5.21224	19.1944	-3.68257	4.12843e-10
CD1D	21.5526	79.4684	-3.68719	6.91031e-59
LINC00877	4.37723	16.1837	-3.69726	9.39775e-14
MCOLN2	1.90145	7.03812	-3.70144	4.87412e-08
LSP1	324.821	1205.49	-3.71126	1.51272e-111
MYOF	4.94106	18.3687	-3.71757	3.56902e-17
TNFAIP2	6.8081	25.3715	-3.72666	4.33686e-19
STEAP4	5.45963	20.3587	-3.72895	1.14366e-10
TIGAR	9.01993	33.8254	-3.75007	2.61077e-24
SLAMF7	2.05346	7.7096	-3.75445	7.67594e-08
RNASE6	32.5692	122.486	-3.7608	6.99956e-65
SLC37A2	4.26154	16.0352	-3.76278	1.22482e-14
CYBB	34.2674	129.013	-3.76491	1.13888e-75
NAIP	43.3403	163.841	-3.78035	1.54818e-65
LY96	12.8077	48.7062	-3.80289	8.20667e-34
DHRS9	2.36138	8.99877	-3.81082	8.01784e-05
CTSS	52.8834	201.597	-3.8121	3.09818e-61
PRTN3	734.381	2819.88	-3.8398	5.68754e-15
CYP2S1	5.23738	20.1296	-3.84344	5.54422e-18
FGD4	5.00463	19.2538	-3.8472	3.79789e-19
EFNB1	4.14005	15.9316	-3.84817	9.48442e-15
TLR10	2.33496	9.01437	-3.86062	1.47025e-09
GPR82	4.07523	15.775	-3.87095	1.14897e-11
MS4A4A	8.79853	34.1459	-3.88086	1.79808e-24
ST14	1.61254	6.26243	-3.88359	2.21282e-08
ARHGAP4	23.3033	90.662	-3.89052	6.55993e-118
SLC8A1	6.33569	24.654	-3.8913	4.6736e-21
A2M	3.07857	12.0236	-3.90558	0.000528712
MX1	4.90592	19.2242	-3.91858	4.95802e-08
CRIP3	2.77103	10.868	-3.92203	6.70323e-09
TFEC	9.97227	39.1378	-3.92466	1.08072e-37
AC090559.1	3.60218	14.1541	-3.92931	3.45506e-17
CSF2RA	14.1923	55.9207	-3.94021	3.70586e-42
CACNA2D3	3.82409	15.0924	-3.94666	5.72365e-13
HLA-DOA	7.35958	29.05	-3.94723	1.1202e-24
ENHO	7.26749	28.7272	-3.95283	1.20365e-16
MS4A7	13.6098	54.2483	-3.98596	1.70495e-27
FGR	24.7392	98.7402	-3.99124	6.64023e-64
MPZL2	3.16411	12.6339	-3.99289	2.83088e-09
IL18BP	2.7766	11.1468	-4.01455	5.91347e-09
NFAM1	4.23566	17.0083	-4.01551	3.33387e-14
CLEC12A	10.1006	40.6589	-4.02537	1.55475e-33
HNMT	9.87955	39.8091	-4.02945	1.12889e-30
S100B	62.7841	253.58	-4.03893	8.83743e-15
VSIG4	2.49377	10.0849	-4.04403	2.20472e-05
DAPP1	10.0061	40.4781	-4.04532	3.3413e-39
TBC1D12	3.60135	14.6669	-4.07262	3.461e-15
CFP	39.0601	159.533	-4.08429	3.28772e-42
AP003774.3	2.96051	12.1208	-4.09416	1.19658e-13
HLA-DRB5	16.6198	68.1324	-4.09947	2.33462e-43
ACP5	8.8998	36.4891	-4.1	2.17487e-19
CLIC2	1.24649	5.15644	-4.13678	6.40008e-07
TNFSF13B	38.0736	158.273	-4.15704	4.90353e-91
ABI3	14.1356	58.9069	-4.16727	4.23657e-38
SLC15A3	3.29084	13.8584	-4.21121	1.25098e-11
UPK3A	2.69856	11.3727	-4.21436	4.11066e-11
IRF8	15.2734	64.4053	-4.21682	4.91613e-36
S100A9	338.801	1431.53	-4.22528	2.20795e-38
CYP1B1	28.1891	119.939	-4.25479	6.68955e-25
PLBD1	17.6827	76.1426	-4.30605	2.58221e-49
ADAP2	6.10193	26.2861	-4.30783	1.35906e-25
RNF144B	2.4471	10.57	-4.31939	2.96186e-11
LRRK2	6.94681	30.0131	-4.32041	5.92443e-24
TIFAB	10.6646	46.0809	-4.32092	2.92765e-38
ARL4C	4.30524	18.839	-4.37584	1.71963e-14
CSF1R	22.8449	100.994	-4.42086	9.35357e-56
CLEC4A	20.1564	89.5126	-4.4409	5.46955e-58
SHTN1	3.01949	13.4106	-4.44136	7.72639e-17
AL138899.1	2.55507	11.3652	-4.44808	4.87065e-12
KLF4	12.252	54.5173	-4.44965	7.11693e-36
GPR35	5.56843	24.8027	-4.45416	1.2846e-25
PTPRO	2.8617	12.7533	-4.45654	7.23128e-16
CREB5	3.43452	15.3561	-4.47111	5.17127e-12
LILRB3	9.3296	41.7417	-4.47411	3.95613e-26
NLRC4	2.13852	9.58402	-4.48162	1.51143e-11
SAMHD1	98.3287	440.686	-4.48177	9.33712e-110
ELANE	38.6326	173.837	-4.49973	4.96332e-10
LY86	22.9374	103.252	-4.50147	8.09643e-61
FCN1	73.3539	331.764	-4.52279	1.46888e-24
FGL2	27.4911	124.438	-4.52647	6.51413e-75
SLAMF8	3.6482	16.5337	-4.53201	1.6063e-12
ARHGEF10L	2.97633	13.511	-4.53949	3.27626e-13
IGLL1	9.45461	43.017	-4.54985	1.01314e-05
S100A8	383.466	1745.85	-4.5528	3.38558e-33
CIITA	12.7246	57.9684	-4.55561	9.30978e-42
HLA-DMB	25.6006	117.129	-4.57524	5.06877e-63
HLA-DRA	617.753	2826.78	-4.57591	1.63174e-71
SCIMP	9.21472	42.1854	-4.57804	2.97127e-39
GPRIN3	4.88078	22.4423	-4.5981	6.99101e-24
CSTA	12.6032	58.1142	-4.61106	3.0166e-20
RTN1	2.043	9.4259	-4.61376	5.20617e-11
CD1B	1.41399	6.54409	-4.62811	9.25378e-07
FGD2	9.91716	45.9051	-4.62886	2.06081e-51
IFI30	17.408	80.6662	-4.63385	3.45833e-43
CCR2	15.1173	70.4388	-4.65948	3.46459e-41
LILRB4	18.5498	86.4856	-4.66236	6.80307e-57
SIRPB2	4.85747	22.7106	-4.6754	1.6616e-22
KCTD12	16.9045	80.4054	-4.75644	1.62673e-50
NCF2	18.949	90.9531	-4.79988	6.6059e-50
MARCH1	14.5994	70.4331	-4.82439	1.30915e-54
SCN4B	1.5909	7.70605	-4.84383	4.88406e-09
CD74	2293.9	11116.7	-4.84622	2.51614e-58
RBM47	11.4723	56.7471	-4.94645	1.30146e-54
CD4	9.46319	47.2763	-4.99581	1.51868e-39
HLA-DRB1	530.987	2671.57	-5.03133	1.12853e-53
P2RY6	10.3645	52.4405	-5.05962	9.34085e-33
MS4A4E	4.90457	24.9798	-5.09317	2.60527e-24
TGFBI	8.59458	43.9105	-5.10909	8.33138e-27
CST3	1450.79	7505.43	-5.17335	8.33585e-14
MS4A6A	112.218	583.262	-5.19756	1.34231e-99
AC020656.1	14.7823	77.0714	-5.21375	2.60639e-39
CPVL	15.6313	81.5662	-5.21814	3.75155e-42
JAML	52.9912	277.21	-5.23125	6.47329e-71
CLEC7A	11.1162	58.3907	-5.25277	3.1859e-39
ZNF366	1.31175	6.92906	-5.28229	1.11027e-09
LRRC25	9.75125	51.6334	-5.29505	1.42027e-51
FAM198B	5.26781	28.1803	-5.34952	1.84177e-24
HLA-DQB1	166.431	898.544	-5.39891	1.70319e-83
LYZ	1454.28	8093.82	-5.56551	3.54888e-114
TNNI2	6.80773	38.7921	-5.69823	2.875e-21
TLR8	2.70795	15.4584	-5.70853	1.11278e-15
HLA-DPA1	342.292	1970.58	-5.75702	3.1352e-53
PKIB	23.2423	133.925	-5.76214	5.03219e-32
FPR3	1	5.76475	-5.76475	1.45344e-05
CXCL16	3.90848	22.6224	-5.78802	6.73991e-16
C1QC	3.4715	20.1769	-5.81214	0.00683124
CCR6	3.05791	17.8517	-5.83788	6.27426e-14
VCAN	61.4784	360.198	-5.85893	6.81976e-36
ACPP	2.86867	17.0785	-5.95347	2.25762e-19
IGSF6	6.96348	41.8	-6.00274	7.04024e-35
MRC1	12.7185	77.3287	-6.08003	1.60895e-33
ITGB2-AS1	10.8326	66.3498	-6.12502	2.1236e-64
S100A12	16.46	103.515	-6.2889	2.93333e-27
HLA-DPB1	242.532	1569.35	-6.47068	2.24462e-64
NLRP12	1.99814	12.9557	-6.48389	7.49742e-12
HLA-DQA1	125.882	857.021	-6.80814	4.198e-59
C1QA	2.96977	20.6281	-6.94603	0.0032056
GPBAR1	2.55365	18.0037	-7.05019	2.36157e-17
CD300E	1.98431	13.9941	-7.05238	9.87665e-11
PID1	1.93787	14.0489	-7.24965	2.68359e-14
CD1C	34.0045	252.628	-7.42924	5.04846e-29
CLEC10A	50.9684	396.928	-7.78773	2.75811e-37
CD1A	4.09481	35.1101	-8.5743	6.12262e-13
CD1E	18.6062	163.679	-8.79704	4.07378e-26
LGALS2	1.91436	18.7391	-9.78868	1.1638e-10
