# Supplementary material for: PML::RARA and GATA2 proteins interact via DNA templates to induce aberrant self-renewal in mouse and human hematopoietic cells
Source: Proc Natl Acad Sci U S A. 2024 Apr 22;121(18):e2317690121. doi: 10.1073/pnas.2317690121 (PMC11067031; doi:10.1073/pnas.2317690121)
Supplement: Supplementary file 7 — Dataset S06 (XLSX) [file pnas.2317690121.sd06.xlsx]

## Sheet: gene_list (14).txt
Differentially expressed genes between PML::RARA GFP+ vs. C88A PML::RARA GFP+ human hematopoietic cells at day 7 by single cell RNA-seq
Gene symbol	PML::RARA GFP+ Mean	C88A PML::RARA GFP+ mean	Fold change (PML::RARA GFP+ vs. C88A PML::RARA GFP+)	FDR (PML::RARA GFP+ vs. C888A PML::RARA GFP+)
ITM2A	711.207	17.8984	39.7359	1.25908e-305
PTH2	35.2461	1	35.2461	1.1635e-62
KLRB1	75.2403	2.22636	33.7952	7.98249e-108
HOPX	156.016	5.37088	29.0485	6.30221e-187
PRSS3	33.479	1.27291	26.3011	0
TRBC2	235.372	9.51256	24.7433	2.28564e-291
IGFBP4	174.887	7.8545	22.2658	1.66443e-136
TRDC	104.582	4.78134	21.873	8.07928e-112
MMP2	161.263	8.35034	19.3122	0
KRT81	19.7754	1.04854	18.8599	3.57201e-57
PHLDA2	57.9535	3.37523	17.1702	3.31603e-131
CD8B	16.7468	1	16.7468	3.47541e-164
PTPRN	23.4235	1.46588	15.9791	2.87148e-162
MLLT11	148.822	9.60788	15.4896	1.52322e-231
CCNA1	170.778	11.4186	14.9561	2.4281086E-316
SCT	31.9501	2.15915	14.7976	6.88416e-110
MFAP2	20.2167	1.38974	14.5471	7.04061e-144
GNLY	24.2861	1.75534	13.8355	1.99997e-71
TRBC1	14.5842	1.0777	13.5327	2.02415e-59
ETV4	18.7851	1.41192	13.3046	1.59525e-108
TUBB3	24.6563	1.85325	13.3044	6.37532e-87
MSC	29.0909	2.23951	12.9899	1.23746e-98
MDK	25.8049	1.99372	12.9431	1.73368e-130
GFRA3	14.854	1.15294	12.8835	2.30392e-170
IL2RB	15.3287	1.19127	12.8676	1.83176e-128
TNFSF11	21.8897	1.74623	12.5354	5.68571e-26
PLPP1	126.816	10.1497	12.4945	3.44153e-32
HDC	345.283	28.781	11.9969	9.25841e-226
CD3D	16.3094	1.36497	11.9486	4.36321e-92
AQP3	60.9031	5.23473	11.6344	5.85823e-94
AEBP1	27.0019	2.34263	11.5263	1.48975e-158
HHIP-AS1	17.6439	1.56422	11.2796	2.69927e-168
SLAMF1	13.3167	1.19159	11.1755	1.34613e-39
KRT1	29.3515	2.63729	11.1294	4.62257e-96
NTRK1	166.538	15.3851	10.8246	5.99413e-231
RASD1	33.2734	3.1222	10.657	2.12002e-20
KRT86	12.4078	1.16501	10.6504	1.18511e-49
PTGDS	13.0452	1.24554	10.4735	6.70346e-63
C2ORF66	28.0702	2.71873	10.3247	1.46443e-124
IL1RL1	79.8904	7.76693	10.286	1.08983e-145
LAIR2	14.5496	1.41862	10.2562	2.73418e-21
PRDM8	30.1635	3.0128	10.0118	2.33979e-100
ZNF521	34.699	3.51907	9.86028	6.79586e-183
COL2A1	9.65905	1	9.65905	2.25562e-173
CD34	22.622	2.35582	9.60257	1.42229e-34
GPR174	40.3086	4.30447	9.36438	5.51803e-156
SPTBN2	13.3696	1.4314	9.34018	2.37429e-62
IL9R	47.8847	5.13688	9.32174	1.93548e-104
NR4A3	10.7247	1.15616	9.2762	6.2452e-73
CLIP3	13.6961	1.53384	8.92932	1.48368e-91
TUBB4A	16.4924	1.87915	8.77653	2.97785e-104
TMEM98	8.65769	1	8.65769	1.17082e-121
FST	24.3803	2.81628	8.65689	1.21178e-51
TDRD9	32.0524	3.7044	8.65253	1.0706e-133
CRHBP	12.2912	1.42322	8.63615	5.1389e-06
LEF1	23.3767	2.72978	8.56356	1.53575e-76
PXDN	25.1446	2.95525	8.50843	8.62858e-121
DBNDD1	9.8511	1.16633	8.44626	4.01393e-82
TCN1	21.5286	2.56273	8.40068	1.42415e-08
MAP1A	46.7435	5.5772	8.38118	9.77358e-140
SKAP1	26.0876	3.29109	7.92676	3.64361e-66
CPXM1	43.5139	5.51428	7.89113	4.74242e-120
AC011893.1	15.0358	1.92872	7.79575	1.01448e-89
HHIP	9.41946	1.22398	7.69578	8.3431e-132
VGF	11.3822	1.48222	7.6792	8.64585e-61
NR4A1	37.3875	5.00524	7.46968	3.00144e-91
CAVIN1	97.6126	13.0841	7.46041	2.70272e-119
CD8B2	7.41894	1	7.41894	7.23265e-62
HOXB2	70.2699	9.47591	7.41563	8.23538e-113
ERG	28.3367	3.83041	7.39782	2.45722e-78
MT1F	141.464	19.1471	7.38829	4.59759e-88
AC020571.1	34.9731	4.74004	7.37823	4.48259e-266
MYCN	17.0895	2.33461	7.32009	3.03394e-87
AREG	18.7734	2.57052	7.30335	1.31003e-19
TIE1	56.4594	7.78554	7.25182	1.50794e-150
ITK	9.20478	1.2715	7.23933	2.27856e-49
ZNF683	13.3604	1.86132	7.17796	1.20771e-26
CRABP1	14.3862	2.00619	7.17091	3.68119e-70
MT1E	139.621	19.6125	7.11897	4.68536e-66
IGFBP2	213.974	30.279	7.06675	1.29559e-86
AC002454.1	35.8278	5.08459	7.04634	7.50536e-84
FKBP10	13.0889	1.86384	7.02253	5.75983e-114
NCR3	13.3565	1.91275	6.98287	2.11826e-37
REEP2	7.61698	1.09339	6.9664	1.79226e-107
HRASLS5	7.19096	1.0369	6.93504	4.03987e-80
FSCN1	265.192	38.3815	6.90938	2.6837e-106
PRF1	16.826	2.44512	6.88147	1.31937e-55
DBN1	55.9057	8.12995	6.87651	8.40824e-121
TUSC3	6.83906	1	6.83906	2.37429e-62
LPAR5	33.4912	4.9713	6.73692	4.80408e-110
MEX3B	80.0062	11.9407	6.70031	6.66885e-148
CNN3	17.8122	2.66916	6.67332	1.42592e-87
ARG2	76.8415	11.6459	6.59813	3.21051e-43
TRH	9.19165	1.40572	6.53874	1.28628e-31
WT1	20.7071	3.17806	6.51563	1.46604e-80
TGFBR3	7.91872	1.21749	6.50412	1.69695e-42
TRAT1	8.03289	1.2378	6.48963	9.52502e-31
SERPINE1	17.0773	2.65005	6.44417	1.57418e-35
UBXN10-AS1	7.82757	1.21528	6.44096	2.40202e-51
KDELR3	11.0877	1.72817	6.41583	3.26374e-79
MT1G	144.186	22.51	6.40541	3.92894e-50
TRGV9	8.14125	1.27634	6.37858	1.10523e-72
SYTL3	36.5661	5.75128	6.35791	8.82983e-42
GDF11	39.7602	6.27297	6.33833	1.14505e-91
ARID5B	57.495	9.07561	6.33511	4.7004e-68
KIAA1522	11.5639	1.83766	6.29269	2.72349e-47
NOG	10.9694	1.74461	6.28758	7.8741e-27
TNFRSF4	77.7367	12.3827	6.27783	1.61088e-68
SORBS1	10.7935	1.72002	6.2752	1.16606e-57
IKZF2	32.1245	5.19724	6.18108	5.10257e-65
EHD2	28.2625	4.5951	6.15057	1.14826e-134
TRO	9.78982	1.59182	6.15008	4.04193e-58
SLC18A2	32.3832	5.30099	6.1089	2.20364e-66
LGALS7B	8.56817	1.42698	6.00441	8.50775e-77
STAR	41.2045	6.95362	5.92562	2.82959e-80
SSTR2	6.09356	1.03333	5.89701	2.41832e-73
GATA2	355.796	60.3701	5.89357	6.9022e-178
P3H4	14.4681	2.45583	5.89133	5.47872e-58
UGT3A2	5.88473	1	5.88473	2.69379e-35
EFEMP2	35.4561	6.05654	5.85418	6.7063e-144
STXBP6	50.6558	8.67348	5.84031	6.91375e-131
CTSW	289.498	49.8535	5.80697	1.42222e-109
CD69	203.811	35.7635	5.69885	8.7509e-89
DOK4	11.8026	2.08314	5.66579	9.94187e-64
ALDH1A1	19.31	3.42831	5.6325	2.0502e-27
TUBB2A	17.054	3.04635	5.59817	2.79814e-57
SH2D2A	82.2824	14.8745	5.53179	1.64236e-136
AK7	12.391	2.2443	5.52109	2.82396e-38
HAS1	5.66422	1.02823	5.50874	7.56581e-36
CTSF	28.9407	5.25705	5.50513	1.14725e-67
BACH2	10.7373	1.96276	5.47054	3.05518e-38
MCTP2	46.978	8.63482	5.44053	5.10991e-85
PDLIM4	9.18138	1.68929	5.43505	6.26638e-20
IGFBP5	32.301	6.01352	5.3714	0.002183
RGS1	12.8919	2.41973	5.32782	1.10853e-22
DDC	5.42706	1.02122	5.31427	8.55975e-63
SLC45A3	66.8424	12.6828	5.2703	8.95451e-79
CMBL	27.6299	5.25042	5.26242	1.05576e-51
PDE7B	13.0609	2.4835	5.25907	4.91031e-07
JAKMIP2	14.2576	2.7173	5.247	8.9905e-37
VANGL2	5.67973	1.08446	5.23737	4.34513e-50
S100A13	11.0134	2.10489	5.23226	4.6492e-31
KCNH2	29.0344	5.55598	5.2258	5.25798e-50
TANC1	10.4056	1.99744	5.20948	4.81224e-35
PTK7	25.0998	4.82179	5.20549	9.1117e-80
MDFI	6.28084	1.20741	5.20193	2.25273e-50
SVOPL	59.3567	11.4459	5.18586	1.28679e-112
HES1	9.67003	1.86783	5.17715	3.77129e-31
GZMA	6.28654	1.22148	5.14667	3.90862e-44
ADGRG1	14.4145	2.80682	5.13552	2.33165e-66
AKAP12	70.5257	13.7339	5.13517	4.31828e-81
CLEC14A	5.24801	1.03133	5.08858	1.6668e-44
TRAC	9.82086	1.93072	5.08662	8.43279e-63
DLX3	5.31164	1.04516	5.08214	2.3271e-59
SLC24A3	21.3201	4.20057	5.07553	5.83163e-78
SLC8A3	6.12493	1.21077	5.05871	2.27377e-45
ANGPTL4	5.55925	1.10292	5.04049	1.11073e-22
FOXB1	5.20512	1.04145	4.99795	2.71067e-36
CCNJL	5.81449	1.16552	4.98875	3.61964e-85
EDARADD	10.5516	2.11524	4.98839	4.37574e-53
DPP10	6.3782	1.28164	4.97657	1.46782e-59
NDFIP2	97.8975	19.8113	4.94149	1.77532e-76
CD276	34.7314	7.03086	4.93986	1.80522e-102
BEX1	11.982	2.42857	4.93377	6.50175e-06
TMIGD2	48.5972	9.85018	4.93364	5.50059e-96
NPM2	8.31878	1.68635	4.933	7.82779e-44
RAMP1	195.715	39.7359	4.9254	9.68072e-54
ISG20	18.0577	3.66838	4.92253	6.70886e-38
CD70	6.92428	1.41798	4.88321	1.62585e-06
AC123912.4	5.03329	1.03527	4.86181	5.04644e-61
LAX1	10.1825	2.10159	4.84512	4.3745e-46
CNRIP1	77.3565	15.9816	4.84033	5.32621e-43
MEX3A	8.96784	1.85529	4.83366	2.61478e-39
GYG2	5.76261	1.1953	4.82106	6.45603e-45
DCHS1	6.38891	1.32653	4.81624	3.12885e-46
FADS3	28.7552	5.98209	4.80688	9.27557e-80
ACVR1B	20.0339	4.1744	4.79923	8.40284e-40
AP000695.2	7.7368	1.61254	4.7979	3.80565e-48
CASP3	114.32	23.8313	4.79703	6.44846e-66
GZMB	4.93656	1.03035	4.79115	7.48063e-06
TNFRSF18	34.4999	7.22951	4.7721	3.80597e-55
EGR3	14.7589	3.14227	4.69689	2.02596e-24
HACD1	124.711	26.5726	4.6932	3.91544e-75
TUBB6	65.1958	13.8932	4.69263	2.27915e-63
TRBV28	5.01644	1.07196	4.67971	7.81538e-14
CASTOR3	6.66507	1.43663	4.63936	1.26126e-33
SHD	7.18298	1.54946	4.63581	1.61303e-35
CHST2	41.7763	9.03055	4.62611	7.48974e-26
NPTX1	4.61961	1	4.61961	3.74795e-12
PIK3CD-AS2	13.979	3.02951	4.61429	5.32574e-48
GPR153	6.19247	1.34424	4.60669	1.49843e-18
BEX2	18.0744	3.93215	4.59656	8.74419e-34
FBLN1	13.1731	2.8824	4.57017	2.03463e-27
LAYN	5.14952	1.1278	4.56599	4.34178e-10
AC105446.1	5.07137	1.11073	4.56581	3.07837e-35
IGSF8	35.8268	7.8685	4.5532	2.25832e-54
OLFM2	6.39311	1.40921	4.53665	6.89384e-23
GCSAML	159.732	35.2683	4.52905	1.78855e-163
MFGE8	21.3116	4.74792	4.48862	5.17051e-70
MEST	78.0372	17.3965	4.4858	3.27523e-37
MT1H	47.7324	10.6709	4.47314	4.66271e-12
ATP2A1	6.29975	1.4131	4.45811	4.72524e-33
CYTL1	123.756	27.8273	4.4473	8.42026e-64
PDE4D	37.7742	8.49683	4.44568	1.52367e-55
STON1	13.2403	2.98207	4.43996	1.16212e-33
SERPING1	27.1733	6.12238	4.43836	5.37384e-36
RBFOX3	5.35024	1.20863	4.42671	1.20583e-61
JUP	101.47	23.1316	4.38664	3.04424e-67
SULT1C4	6.31853	1.44248	4.38032	3.12318e-42
NKD1	7.2019	1.64417	4.38027	1.74856e-46
NUDT10	4.75341	1.08723	4.37202	2.28799e-29
HOXB3	9.75357	2.2318	4.37028	1.60463e-28
FAM83A	6.7827	1.55405	4.36454	3.42684e-52
PPP1R26	9.00491	2.06875	4.35283	4.95757e-29
DUSP10	28.6778	6.59528	4.34823	6.52128e-53
ISPD	8.63175	1.98646	4.34529	1.17022e-40
SLC2A10	5.64057	1.30738	4.31441	4.07774e-32
CTXN1	5.70703	1.32315	4.31321	3.41041e-38
EMID1	29.9868	6.95514	4.31146	1.71758e-58
EXD3	46.83	10.8673	4.30925	3.59941e-27
FREM1	5.69287	1.32869	4.28459	2.08356e-15
ADAMTS1	4.787	1.11957	4.27575	1.02488e-37
LIF	28.8326	6.78842	4.24732	2.28554e-24
KRT19	15.5708	3.66686	4.24636	1.27559e-15
AC079354.1	4.67024	1.10087	4.24231	3.99413e-61
TTLL7	21.8455	5.17106	4.22456	8.15222e-34
TRGV3	7.15702	1.69506	4.22228	2.52251e-15
PTGDR2	28.4538	6.7743	4.20025	2.56804e-67
SOX4	352.426	84.491	4.17117	7.18039e-32
TNFRSF12A	24.2553	5.82464	4.16427	5.61246e-32
TTYH1	4.32908	1.04367	4.14794	5.52216e-41
MARCKSL1	381.564	92.093	4.14325	1.91975e-41
ECEL1	4.65561	1.12435	4.14071	0.00215642
OPTN	14.3922	3.4768	4.13948	9.40847e-21
PTX3	14.6497	3.53996	4.13838	2.79161e-61
FGFR3	5.33179	1.29009	4.13288	1.30429e-19
AC008568.1	5.01784	1.21696	4.12327	9.05697e-20
FASLG	4.25946	1.03333	4.12209	1.39755e-31
RHOH	78.7385	19.1252	4.11699	1.37109e-78
BCAS4	8.69308	2.11367	4.11278	2.17597e-27
PTGDR	4.89739	1.19201	4.10851	1.36758e-31
TNFSF10	97.6175	23.8484	4.09324	4.83691e-38
MAST1	7.3629	1.80725	4.0741	4.8773e-29
OSBPL5	23.4032	5.74441	4.07409	2.39178e-31
TFPI	27.392	6.74129	4.06332	4.63365e-60
MIR181A1HG	93.6534	23.0668	4.0601	3.90036e-53
MT2A	598.955	147.791	4.0527	1.68851e-30
PACSIN3	8.11988	2.00482	4.05018	6.0258e-29
AC073389.2	4.27346	1.05971	4.03266	8.52345e-42
SAMSN1	302.06	75.0969	4.02227	3.40628e-53
CDC42BPA	26.3633	6.5602	4.01867	4.42885e-41
TRGV5	6.60042	1.64433	4.01404	2.37389e-21
NAALADL1	14.3586	3.59264	3.99666	1.38614e-27
SLC27A2	30.3503	7.59973	3.9936	7.98705e-66
TAL1	42.5023	10.646	3.99233	4.6664e-129
CARMIL2	8.19526	2.05942	3.9794	5.45731e-18
HOXB-AS1	12.6199	3.17839	3.97054	9.3667e-40
TRG-AS1	21.4102	5.39965	3.9651	5.35889e-30
PPP1R27	14.5231	3.67004	3.95721	0.0228854
BCL2	50.7022	12.8308	3.95159	3.91304e-43
TRGV5P	4.23919	1.07396	3.94725	9.76454e-27
RTN4R	6.18987	1.56948	3.94389	1.07559e-28
SPINK2	52.4767	13.308	3.94324	9.91039e-30
HSPG2	50.9068	12.9306	3.93691	3.80071e-63
PRRT2	6.46744	1.64411	3.9337	1.77046e-54
RHEBL1	10.0122	2.54813	3.92924	2.39704e-34
PLCH1	9.06748	2.30873	3.92747	2.74912e-37
CKAP4	103.942	26.6715	3.89712	2.30666e-70
PINLYP	21.6372	5.55426	3.8956	1.50853e-36
STAP1	51.1567	13.1374	3.89398	1.64898e-39
FBXO32	5.71044	1.47078	3.8826	5.68002e-09
PIK3IP1	7.29158	1.88396	3.87034	2.35841e-11
MAGED1	56.1615	14.5515	3.8595	1.28612e-50
SNAI1	5.65251	1.46715	3.85271	8.17343e-20
TIMP1	1751.18	455.048	3.84834	3.60892e-25
LMO4	246.606	64.1101	3.8466	1.88558e-24
RBPMS	6.19437	1.61035	3.84659	1.06432e-15
WASF1	56.1191	14.6006	3.84362	5.69863e-45
PXYLP1	5.9689	1.55481	3.83898	5.78215e-18
CBLB	39.4535	10.3065	3.82802	2.08791e-23
SP7	4.72262	1.24241	3.80118	1.58897e-28
TNS4	3.78106	1	3.78106	1.41299e-19
AR	7.62068	2.0159	3.78029	1.58683e-47
STARD9	8.4318	2.24001	3.76419	9.41766e-16
SH3PXD2B	8.63707	2.29951	3.75605	1.51346e-27
MPDZ	6.6362	1.7722	3.74461	1.52696e-20
PLXNB1	5.01302	1.33921	3.74327	3.95523e-36
PHLDB1	5.0501	1.34939	3.7425	5.96757e-25
DEPDC7	8.4744	2.26493	3.74157	2.17876e-27
KRT18	16.084	4.30137	3.73927	1.05505e-12
NR4A2	15.3504	4.12015	3.72568	1.46235e-13
FGFR2	3.79619	1.02224	3.71361	1.99767e-06
YPEL4	12.0274	3.24124	3.71075	8.93522e-23
SYDE1	4.6205	1.2452	3.71066	1.51762e-50
HOXB4	35.2977	9.51862	3.70828	1.17422e-38
CDKN1C	46.4202	12.5282	3.70524	3.60876e-90
FAM57B	5.80628	1.56894	3.70078	7.00471e-16
LTK	5.03495	1.36226	3.69602	1.98783e-34
PLD3	564.714	152.981	3.69139	1.0086e-43
NAB2	29.4717	7.99715	3.68527	3.61083e-41
SFXN3	30.1937	8.19938	3.68244	1.09884e-27
HS6ST1	25.5322	6.96245	3.66713	1.80204e-27
BAMBI	8.30202	2.26994	3.65737	9.19591e-07
DEPP1	6.82413	1.86666	3.6558	0.00265874
NUAK1	5.9941	1.63975	3.6555	6.89634e-50
CD9	59.9696	16.4717	3.64076	4.76736e-27
NMT2	11.8002	3.24835	3.63267	3.39923e-17
RGS16	83.7675	23.0775	3.62984	1.47294e-64
SEC14L2	5.58284	1.53843	3.62892	8.96475e-20
FEV	3.62087	1	3.62087	1.48434e-50
ARL15	28.1606	7.81037	3.60553	4.52333e-26
HES6	24.5546	6.81242	3.60439	2.73592e-26
APBB1	8.33645	2.31672	3.59838	1.94949e-18
ZCCHC24	11.3348	3.15307	3.59484	9.09605e-19
RSAD2	15.4355	4.30416	3.58619	2.32173e-16
MRC2	52.6635	14.7038	3.58163	2.57433e-40
AXL	7.59944	2.13085	3.56638	1.61686e-15
OSM	58.8616	16.5067	3.56591	6.31022e-23
TYRO3	4.33947	1.21695	3.56586	1.53052e-29
AUTS2	10.3074	2.89657	3.55849	9.86436e-16
FGFR1	7.30004	2.06028	3.54323	3.32693e-14
ETS1	15.2763	4.31521	3.54011	1.50228e-33
ADAMTS7	4.14355	1.17104	3.53836	5.53798e-22
KDM5B	109.911	31.0821	3.53616	8.8514e-65
S1PR1	10.0038	2.83115	3.53349	3.2304e-10
AC015853.2	3.67408	1.04032	3.53167	2.72078e-23
RHOBTB3	62.6536	17.7453	3.53071	1.01235e-66
SOCS1	178.384	50.661	3.52114	1.81167e-69
PTGER1	6.8513	1.94622	3.52032	4.0084e-12
STMN3	19.6663	5.59598	3.51437	6.92948e-45
SDC4	7.20204	2.0497	3.51371	1.06945e-13
AZIN2	4.1728	1.19164	3.50172	2.0471e-19
DTX3	6.39453	1.82754	3.49899	1.83991e-14
DNMT3B	23.355	6.67824	3.49718	1.44697e-31
CRISPLD1	8.4734	2.42816	3.48963	1.47235e-27
ZNF853	3.48947	1	3.48947	6.78407e-52
SARDH	5.40332	1.55164	3.48234	3.15733e-20
SPRY1	31.5659	9.08518	3.47444	3.5811e-68
ACE	6.52513	1.87826	3.47403	2.15802e-30
PCBP4	6.65115	1.91464	3.47383	1.27372e-25
TMSB15A	5.2699	1.51817	3.47122	7.11741e-15
AP003086.1	4.09905	1.18272	3.46578	2.6705e-19
FGFRL1	12.38	3.57372	3.46419	1.95293e-17
CD96	24.5426	7.09158	3.4608	1.41585e-16
GBP2	41.0675	11.8714	3.45936	4.98123e-31
SEPT10	6.49854	1.87923	3.45808	9.70247e-09
GBP5	12.4964	3.63095	3.44164	4.89274e-22
CPA3	376.879	109.529	3.44092	1.71107e-123
EPB41L1	4.05524	1.18024	3.43595	1.74038e-22
AMOTL1	13.1914	3.83933	3.43587	3.76107e-26
SPATS2	54.4121	15.8495	3.43305	1.14726e-48
FAIM	20.1323	5.86716	3.43135	1.48282e-30
DLX4	3.91379	1.14182	3.42767	8.96066e-22
CAV2	5.29735	1.54602	3.42645	2.69053e-08
NYNRIN	7.72279	2.25438	3.42568	4.89628e-21
CCL1	3.62019	1.05887	3.41892	2.66059e-12
CHN2	16.4712	4.82095	3.41658	5.78351e-21
IFT22	23.5833	6.9055	3.41514	6.58724e-39
RRAS2	20.6931	6.06374	3.4126	1.67374e-28
TMEM164	78.7017	23.1033	3.40651	6.34468e-34
SBK1	3.51353	1.03232	3.40352	6.87658e-33
RTKN2	15.304	4.49712	3.40308	2.44729e-30
PTPRN2	7.40685	2.17969	3.39812	3.06485e-11
TCF7	3.9517	1.163	3.39787	2.40866e-21
SLC9A3R2	7.03845	2.07632	3.38986	1.42514e-16
TOX	34.1365	10.0731	3.38889	7.67476e-32
SRGAP3	15.0384	4.44348	3.38436	3.91397e-12
FSD1	6.07851	1.79874	3.37932	2.15624e-22
DNAJC18	18.069	5.35198	3.37613	1.3811e-27
MT1X	135.838	40.3066	3.37013	2.26432e-33
AC113404.1	3.3638	1	3.3638	8.32383e-24
IRX6	3.35441	1	3.35441	1.11043e-47
MZB1	10.5029	3.13339	3.35193	1.13159e-10
SLC35G2	5.96067	1.77851	3.35149	1.82895e-23
AC107959.4	5.37112	1.60495	3.34659	8.31656e-13
ZBTB16	41.8115	12.4965	3.34587	1.21754e-62
PTH2R	3.52317	1.05305	3.34568	1.61128e-34
EDN3	3.34408	1	3.34408	1.74908e-34
ATP1A4	3.5475	1.06157	3.34174	1.07482e-26
SPTBN1	79.0847	23.6779	3.34002	7.51333e-65
LLGL2	11.5678	3.4634	3.34	5.084e-18
ZNRF1	57.0848	17.1058	3.33716	1.45853e-70
PALM	11.7315	3.51656	3.33606	5.14442e-25
ARID3B	27.9436	8.37875	3.33505	9.19965e-38
SNX33	6.96579	2.08977	3.33328	8.20577e-12
IL18R1	13.7703	4.14085	3.32547	5.29672e-16
TNIK	80.4794	24.2394	3.3202	3.41141e-109
GAS8	7.69021	2.32086	3.31352	7.08618e-15
PDE3B	59.635	18.0262	3.30824	9.64938e-30
COL5A1	4.18293	1.27125	3.29042	4.17577e-11
GNA15	174.687	53.1431	3.2871	1.80614e-46
PLVAP	4.72354	1.43919	3.28209	1.19466e-21
TP53BP1	43.9963	13.4228	3.27774	6.39445e-46
TFDP2	92.8097	28.3159	3.27766	1.91552e-50
RTKN	8.373	2.55535	3.27665	1.68616e-28
GPRC5C	28.7748	8.78399	3.27582	4.17388e-19
SYTL4	21.189	6.48584	3.26696	3.03059e-48
DUSP14	21.04	6.44054	3.26681	1.37848e-29
ARMCX1	7.68261	2.35562	3.2614	2.31355e-13
TTC24	5.02799	1.54244	3.25977	1.01115e-12
CASTOR1	14.2748	4.3814	3.25805	1.959e-20
STBD1	5.37452	1.65038	3.25653	3.33878e-12
TMX4	102.201	31.3842	3.25644	2.595e-46
TMEM136	9.80403	3.01188	3.25512	2.14302e-26
ANXA8	3.55349	1.09217	3.25359	6.61937e-31
DIRAS3	3.2494	1	3.2494	1.77649e-14
CRB1	3.24632	1	3.24632	8.89289e-49
TSPAN13	14.6899	4.53201	3.24137	9.54048e-25
DNM1	7.25978	2.24034	3.24048	7.09773e-13
RAB15	3.82295	1.18051	3.23839	8.13535e-23
SHANK1	4.26605	1.31768	3.23754	3.84915e-24
SPON2	35.333	10.9175	3.23638	1.01917e-11
IL2RG	200.615	62.0624	3.23247	1.26025e-44
SLA2	14.3785	4.45113	3.2303	1.47437e-28
NCS1	5.14052	1.59143	3.23012	2.0238e-16
ROBO3	12.7715	3.9628	3.22284	7.71821e-20
SAMD14	15.6102	4.84512	3.22184	5.03768e-42
THRB	9.65628	2.9984	3.22048	1.29064e-19
TESPA1	119.3	37.097	3.21588	1.25016e-65
CDK17	33.2473	10.3394	3.21558	7.60274e-33
TNFRSF25	4.36384	1.35749	3.21463	4.21682e-16
SLAMF6	3.70656	1.15602	3.20631	1.10804e-09
SERPINI1	8.29158	2.58696	3.20514	2.77611e-20
OBSL1	15.1499	4.72919	3.20348	4.53086e-15
NPB	3.68306	1.15028	3.20188	6.32078e-16
NLRC3	25.1231	7.85845	3.19695	8.48479e-34
MMP14	18.2489	5.70901	3.19651	1.28179e-22
C17ORF58	22.002	6.88382	3.19619	1.29507e-20
ETNK2	3.46769	1.08593	3.1933	4.52847e-28
SLC4A8	12.2671	3.84949	3.18669	5.07325e-21
RBMS2	27.1609	8.53	3.18416	6.60724e-29
EFHC2	14.143	4.44393	3.18255	2.02006e-28
SPOCK1	3.81649	1.19941	3.18198	3.47318e-12
ABO	9.17243	2.88681	3.17736	1.05027e-24
ARHGAP23	3.83985	1.20976	3.17406	2.51221e-10
LINC01816	5.77739	1.82051	3.1735	7.41855e-17
ABCB1	7.22271	2.2761	3.17328	1.64499e-20
ZBTB12	5.45803	1.72102	3.17139	1.33885e-10
CD82	149.048	47.0656	3.16682	1.6281e-63
ALDH5A1	8.51684	2.68945	3.16676	1.74318e-15
NCR1	3.16587	1	3.16587	7.11078e-41
MSC-AS1	9.26819	2.9276	3.1658	1.39949e-28
ASIC1	3.9221	1.24049	3.16173	7.2801e-22
IL17RE	13.9892	4.42733	3.15973	6.82424e-22
SERP2	7.0552	2.23434	3.15762	1.7466e-08
BMX	5.16037	1.63678	3.15276	2.27971e-35
PCAT18	3.89569	1.24043	3.14058	1.41896e-18
TMEM25	5.43268	1.73397	3.1331	2.64039e-18
TMEM163	6.0234	1.92291	3.13244	5.35268e-13
ZNF711	12.2739	3.91918	3.13176	1.16332e-27
OCIAD2	68.4228	21.8739	3.12806	2.70899e-36
LRRC4B	3.88702	1.2427	3.12788	2.81245e-36
FCER1A	135.779	43.4455	3.12527	1.43618e-20
FAM92A	22.6439	7.24955	3.12349	2.26915e-27
MICAL2	23.1373	7.40788	3.12333	3.30341e-21
NFATC4	6.19219	1.98429	3.12061	1.96924e-11
PIK3C2B	9.92772	3.18145	3.1205	4.29557e-13
FKBP1B	24.5785	7.90837	3.10791	2.31684e-20
ST3GAL4	90.4456	29.1045	3.10761	8.78892e-32
PCYT1B	7.01977	2.2589	3.10761	5.14952e-36
MAST4	30.5669	9.83999	3.1064	7.37315e-59
EPHB4	7.62816	2.45606	3.10585	1.7902e-28
DUSP6	103.101	33.2205	3.10353	1.26129e-39
SLC22A17	25.9279	8.36139	3.1009	3.86125e-30
VWA5A	52.8762	17.0661	3.09831	4.06989e-15
NRSN2	17.153	5.54205	3.09506	7.031e-31
DMWD	7.1552	2.31237	3.09431	7.90969e-16
NNAT	4.78434	1.54654	3.09357	1.25716e-24
PPFIBP1	12.0003	3.88096	3.09209	3.43762e-27
OBSCN	7.85972	2.54257	3.09125	7.54054e-14
PNMT	4.75271	1.53788	3.09044	1.60988e-11
PDE4A	31.2655	10.1194	3.08965	2.34329e-19
TCEAL3	48.9397	15.8512	3.08745	5.25942e-45
CLSTN3	29.8263	9.6647	3.08611	2.16595e-31
GATA3	3.36907	1.09189	3.08555	6.69485e-15
LOXL1-AS1	7.0008	2.27009	3.08394	4.07298e-21
AC004130.1	6.96206	2.25849	3.08262	1.61672e-08
MSI2	44.2505	14.3655	3.08033	9.63058e-36
SHROOM1	5.89122	1.91448	3.0772	1.49444e-08
FUT1	4.97349	1.61725	3.07527	3.38425e-31
CASTOR2	6.2372	2.02835	3.07501	2.34556e-19
GSG1L	3.07486	1	3.07486	1.37084e-56
LMNA	102.445	33.3324	3.07343	9.6309e-25
LMTK3	6.01099	1.95702	3.0715	1.42426e-20
GRIK5	8.25902	2.69202	3.06796	4.00453e-11
NHLRC4	10.0174	3.2708	3.06269	2.55772e-13
ST8SIA6	14.3239	4.68589	3.05681	7.65327e-35
COL4A5	5.16374	1.69029	3.05494	2.25963e-05
CTHRC1	3.05155	1	3.05155	7.56113e-19
USP11	80.1852	26.2801	3.05118	6.27245e-43
ANKRD35	10.9997	3.60604	3.05037	1.39042e-29
TP53I11	30.4323	9.98685	3.04724	7.51215e-53
CACFD1	7.63924	2.51204	3.04106	2.50169e-17
CCDC136	5.52899	1.81831	3.04073	1.4801e-17
PEPD	84.5102	27.7942	3.04058	5.1616e-32
MYH10	10.5971	3.48956	3.03681	1.88075e-14
ZNF385C	3.76343	1.23978	3.03557	6.87249e-25
AIF1L	4.33853	1.42954	3.03491	2.22493e-18
PLXNA3	9.41457	3.1041	3.03294	1.52807e-11
FBXL2	3.03185	1	3.03185	4.28834e-11
DLG5	3.32951	1.09993	3.02701	4.66078e-14
HAL	18.39	6.0765	3.02642	8.38493e-13
PLEKHG4	7.54816	2.49448	3.02595	2.32199e-17
SSBP2	77.7736	25.7641	3.01868	5.84087e-26
MAP3K14-AS1	6.88905	2.28351	3.01686	3.05734e-14
DNAH8	4.18302	1.38728	3.01527	3.40137e-34
TTC28	6.88315	2.28453	3.01293	1.14233e-19
BEX4	140.338	46.5821	3.0127	2.24526e-49
PCBP3	15.7063	5.2163	3.01101	4.2859e-34
STAT4	11.7742	3.91041	3.011	1.30296e-19
STAM	54.3419	18.0486	3.01086	6.11044e-37
CCND2	135.626	45.1392	3.00462	4.35875e-32
ADARB1	19.0695	6.36025	2.99823	5.6376e-26
OR2C3	3.23125	1.07861	2.99577	1.89347e-09
ARMH1	112.802	37.6701	2.99447	1.94633e-43
IER3	176.657	59.0157	2.9934	1.01175e-07
CLEC2D	9.32398	3.12057	2.98791	1.97094e-08
KLHL13	8.36468	2.80704	2.9799	5.28714e-13
STX1A	5.62901	1.8895	2.97911	9.44767e-08
PRKCQ	20.9079	7.01996	2.97835	1.34743e-30
GFI1	38.364	12.9062	2.97253	2.68711e-44
ELFN1-AS1	3.28745	1.10631	2.97154	0.0010525
PHC1	16.8276	5.66542	2.97023	6.73808e-19
KLHL23	21.9945	7.40775	2.96912	6.27859e-19
DIRAS1	3.82761	1.28959	2.96808	3.9665e-12
FZD7	4.81407	1.62257	2.96694	2.54724e-24
CRMP1	3.04354	1.02671	2.96436	4.33645e-35
SULT1A2	7.95721	2.68688	2.9615	3.70585e-24
C11ORF80	9.30682	3.14378	2.96039	9.02676e-17
PMEPA1	4.79205	1.61949	2.959	1.25191e-07
MIR181A2HG	5.48666	1.8561	2.95602	7.10202e-11
PPM1H	17.1108	5.799	2.95065	3.1796e-34
PLCG1	4.10835	1.39275	2.9498	6.79589e-12
MAGED2	104.102	35.2921	2.94974	3.28035e-49
NRCAM	2.94717	1	2.94717	2.31114e-36
FAM117A	38.8598	13.1982	2.94433	1.5395e-23
ST3GAL2	45.0074	15.2888	2.94382	2.32433e-29
TIAM1	14.5189	4.94226	2.9377	1.82826e-09
FCRLB	14.3218	4.88342	2.93275	9.46217e-12
TMOD1	13.0898	4.46338	2.93271	1.14073e-18
LINC00473	2.93247	1	2.93247	2.5427e-17
TRIM16	22.1705	7.56282	2.93151	3.82817e-14
SPRY4	5.03013	1.71602	2.93128	4.17099e-19
KIFC3	24.2508	8.27623	2.93018	2.11247e-47
EPDR1	18.062	6.16664	2.92899	1.10997e-29
NR1H3	26.9521	9.20655	2.92749	5.56885e-27
PRDM11	6.98086	2.39108	2.91955	4.2402e-14
PTPN14	2.91382	1	2.91382	1.33318e-32
SIL1	71.6153	24.5869	2.91274	1.02849e-29
SLC34A1	3.62188	1.2437	2.91218	1.34227e-20
ADM2	4.28431	1.47197	2.91059	1.81339e-15
TNFRSF10C	6.90255	2.37356	2.9081	1.66352e-33
NBL1	9.09036	3.1264	2.90761	5.66632e-16
LINC01597	7.73916	2.66405	2.90503	3.58415e-16
NUDT11	5.13129	1.76647	2.90482	5.4226e-08
OSBPL3	26.4295	9.09879	2.90473	4.66068e-18
CCNG2	33.3347	11.4869	2.90198	1.40838e-19
LRRC70	3.70642	1.27771	2.90082	1.24207e-12
CHPF	16.6284	5.7391	2.89738	4.54734e-12
ABI2	47.517	16.4076	2.89604	2.54092e-35
TBC1D10A	23.4187	8.0869	2.89588	9.55321e-16
TBC1D4	33.8666	11.7057	2.89317	1.53957e-20
LCK	4.05928	1.40349	2.89227	1.17444e-06
RGS9BP	3.5756	1.23631	2.89216	7.94163e-25
LDLRAD3	15.2779	5.29987	2.88269	3.61678e-16
AC017002.3	3.9279	1.36445	2.87873	1.36943e-14
SERPINH1	27.7436	9.63804	2.87855	2.87071e-27
CHDH	8.65232	3.01185	2.87276	4.86533e-17
VAMP5	46.4573	16.1921	2.86914	1.21178e-51
EPHA4	6.51236	2.27113	2.86745	3.47278e-23
SRSF12	4.09064	1.42688	2.86684	5.21354e-14
MBOAT7	188.35	65.7135	2.86623	1.43846e-34
TFR2	24.8196	8.67792	2.86009	2.38998e-26
ELL2	24.4762	8.55945	2.85955	6.70647e-43
ARHGEF6	129.147	45.2615	2.85337	7.24212e-35
AFF2	13.2475	4.64649	2.85108	2.9709e-32
AL157895.1	100.383	35.2678	2.84631	2.37881e-124
NT5C3B	32.355	11.3863	2.84158	5.4298e-22
TSPAN7	2.95233	1.03908	2.84128	2.24964e-09
CCDC3	2.84024	1	2.84024	1.65539e-25
ANKRD28	87.0762	30.6626	2.83982	1.76858e-27
RHEX	50.2275	17.7016	2.83746	5.3297e-32
ATP6V1G2	7.6678	2.70347	2.83628	9.70835e-14
GNG4	3.05311	1.0777	2.83299	8.84217e-16
PCDH9	15.3378	5.41458	2.83267	2.04578e-18
TENT5C	21.1016	7.45151	2.83186	2.99384e-22
GFI1B	59.5874	21.047	2.83116	1.29157e-82
ADCYAP1	2.83058	1	2.83058	1.91989e-26
B3GALNT1	14.1892	5.01908	2.82704	6.98426e-12
APOBEC3D	4.64819	1.64494	2.82576	1.32789e-10
SPINK4	15.3552	5.44084	2.82221	7.27251e-72
NRIP3	9.0037	3.19129	2.82133	6.55298e-19
KIF7	3.28265	1.16448	2.81899	6.42877e-18
C1QTNF4	17.8301	6.32857	2.81741	0.000258554
IQCD	9.55057	3.39333	2.81452	3.03428e-05
DHRS11	11.9281	4.23945	2.8136	1.3902e-20
FSTL1	3.63947	1.29423	2.81208	1.1718e-15
MEI1	10.691	3.80383	2.81057	3.81263e-18
MYB	107.615	38.3009	2.80973	3.77275e-41
CD99	530.806	188.977	2.80884	9.36815e-35
AF127936.2	3.23613	1.15239	2.80818	7.92226e-20
RGS2	29.7381	10.6173	2.80092	0.00089128
KCNQ1OT1	23.6448	8.44602	2.79952	2.99854e-27
ABLIM1	22.1813	7.92841	2.7977	3.1324e-24
MIR155HG	48.834	17.4679	2.79565	1.17437e-21
PYROXD2	10.1317	3.62412	2.79563	5.04479e-18
RBP4	3.95414	1.41634	2.7918	0.00822796
SUN1	14.1237	5.064	2.78904	3.16708e-12
MINPP1	61.7056	22.1262	2.7888	2.62468e-36
EGR1	208.32	74.7195	2.78802	1.67291e-19
CEP70	14.5371	5.21443	2.78785	5.48287e-17
TRGV7	5.70573	2.04797	2.78604	6.89617e-06
EPB41L5	7.11378	2.55513	2.78412	2.30272e-12
BDH2	26.9971	9.7081	2.78088	4.12275e-21
LHX6	3.58859	1.2928	2.77583	7.01764e-08
MIR193BHG	3.16301	1.14007	2.7744	1.9213e-17
CDKN1A	133.264	48.0638	2.77265	7.11704e-07
TRAF4	66.467	24.0049	2.76889	2.44077e-33
PHF13	19.4916	7.0397	2.76881	6.56239e-22
LUM	2.97619	1.07607	2.76579	0.00433618
SMAD3	18.0601	6.54017	2.76141	3.06953e-17
TEC	34.025	12.3238	2.76092	2.70271e-30
GRAP	8.95636	3.24732	2.75808	2.97485e-06
B4GALNT1	2.85808	1.03714	2.75574	6.86766e-09
CERCAM	58.9496	21.3944	2.75538	2.4043e-27
PRELID2	41.622	15.1123	2.75418	3.26071e-42
KIAA1211	10.7509	3.90362	2.75409	9.8591e-26
MGAT3	9.15376	3.33765	2.74258	3.2919e-11
GAPDHS	3.08297	1.12524	2.73984	1.73038e-35
SLC12A5	27.4171	10.0142	2.73781	2.30186e-28
N4BP2L1	56.6613	20.7054	2.73655	1.34028e-28
HIP1R	6.52016	2.38536	2.7334	7.68429e-11
JPH1	3.09398	1.13211	2.73294	0.00813844
BCR	21.7875	7.97766	2.73106	3.26897e-30
PLTP	30.1996	11.058	2.73103	1.53402e-25
TMEM173	174.322	63.8402	2.7306	7.63676e-46
HIST1H1A	6.61925	2.42911	2.72497	2.13298e-11
AHNAK	146.154	53.6364	2.7249	2.38609e-42
GNA11	6.07213	2.23251	2.71987	1.13252e-06
PGBD1	9.21003	3.38754	2.71879	1.33901e-15
SERPINB9	19.0385	7.00281	2.71869	5.81974e-10
AC004540.1	4.82495	1.77512	2.7181	4.29452e-06
SALL2	6.50678	2.3955	2.71625	5.59391e-28
MRAS	10.4405	3.84515	2.71524	1.93398e-07
SPTAN1	70.3953	26.0221	2.70521	1.36758e-31
BCL6B	5.67461	2.09766	2.7052	2.37221e-19
C15ORF53	3.4864	1.28964	2.70339	5.9037e-08
NT5DC2	69.402	25.7018	2.70028	9.25014e-29
NPTX2	6.70099	2.48171	2.70015	0.000583894
ERGIC1	47.0287	17.4305	2.69807	1.57902e-29
PRKACB	69.8131	25.8797	2.6976	8.36393e-33
SHF	6.58709	2.44198	2.69744	3.62143e-15
FAM102A	8.38601	3.1119	2.69482	4.57973e-14
PLEKHF1	12.6714	4.72613	2.68113	9.25939e-25
TSKU	2.83258	1.05709	2.6796	8.68029e-25
AC007384.1	8.36437	3.12292	2.67838	2.29988e-10
AC090152.1	54.1925	20.2333	2.67838	1.91352e-26
PROS1	26.1659	9.78985	2.67276	1.55361e-27
MAP4K4	51.9946	19.4622	2.67156	8.86264e-39
CHADL	3.9052	1.46529	2.66513	2.69351e-06
ATF3	9.66593	3.62815	2.66415	1.9306e-09
ZNF704	5.17878	1.94422	2.66368	9.60263e-11
LGR4	2.95989	1.11141	2.66319	2.26155e-09
SLC44A3	3.46763	1.30394	2.65936	4.55271e-12
APBA2	18.432	6.93115	2.6593	1.06838e-63
TVP23A	3.6189	1.36191	2.65722	1.70881e-18
ZNF436-AS1	7.97488	3.00191	2.6566	1.92895e-08
VWCE	3.54836	1.33651	2.65494	3.17016e-07
AL034550.2	2.64865	1	2.64865	1.39503e-21
CABLES1	10.8056	4.07978	2.64857	2.53858e-19
ALS2	18.2801	6.90486	2.64743	2.34658e-19
CREB3L3	2.64237	1	2.64237	1.51264e-11
GAB2	28.6723	10.8588	2.64046	1.09582e-11
SMYD3	53.9299	20.4247	2.64042	1.21843e-29
CCDC152	9.97544	3.77986	2.6391	2.95578e-10
SLC22A18	21.108	7.99835	2.63904	1.56127e-13
ITPKA	6.6802	2.53308	2.63719	1.79904e-21
SLC2A4RG	23.1727	8.80112	2.63293	1.17727e-17
PRKG2	2.63232	1	2.63232	2.12789e-25
AKAP2	10.9217	4.15165	2.63068	3.71313e-14
AC022706.1	5.09388	1.93645	2.63053	2.15075e-11
CROCC	8.98628	3.41633	2.63039	3.25315e-15
SCN9A	13.6376	5.18614	2.62962	3.10168e-14
CHRM3-AS2	5.49842	2.09154	2.62888	2.59705e-20
SLC35F6	11.4139	4.35231	2.62249	7.55487e-06
TEAD2	2.70847	1.03333	2.62111	1.89906e-23
BLVRA	24.7181	9.43137	2.62084	1.69053e-16
IFT81	14.5121	5.54064	2.61921	6.13753e-18
APOC2	7.22094	2.7607	2.61562	3.23596e-09
HPGDS	96.9113	37.0718	2.61415	1.60513e-10
ADGRL1	12.1377	4.64319	2.61408	5.06383e-10
FAM3C	39.7505	15.2089	2.61364	1.45201e-26
CDC42BPG	3.43206	1.31373	2.61246	3.73094e-07
MT1M	4.02197	1.54022	2.6113	9.78522e-07
BCL2L1	77.9689	29.8693	2.61033	6.56927e-36
COL6A2	4.38149	1.67978	2.60837	5.48228e-11
SCN7A	2.96372	1.13675	2.60718	4.54022e-18
MYRF	2.78851	1.07003	2.60603	4.76648e-11
BAALC	6.92827	2.65951	2.6051	1.48799e-08
NME7	15.2723	5.87044	2.60157	7.07383e-14
RFLNB	201.572	77.5615	2.59887	8.00505e-26
DDAH2	164.153	63.1865	2.59791	7.45371e-33
CHST14	15.5068	5.97279	2.59624	5.38766e-13
TGIF1	41.6648	16.0665	2.59328	2.25337e-16
ESPN	2.72662	1.05159	2.59286	1.9213e-17
THAP10	5.00908	1.93367	2.59045	3.44602e-07
KIF3C	12.4919	4.82432	2.58936	3.51335e-21
DLGAP4	33.3176	12.8953	2.5837	5.74311e-28
GLIS2	2.67472	1.03544	2.58318	5.1529e-13
CDH24	4.18058	1.61937	2.58161	1.36606e-12
MTURN	31.4968	12.2062	2.58039	3.26622e-35
TSPAN18	2.73078	1.05867	2.57943	4.53006e-10
CBX2	16.1998	6.28224	2.57867	1.70443e-17
AC022075.1	2.92914	1.13615	2.57813	6.13284e-16
ZSCAN31	5.85553	2.2715	2.57782	2.02727e-09
IL27RA	35.8265	13.9042	2.57667	4.39557e-18
MTSS1L	5.88939	2.28759	2.5745	1.07876e-09
VAT1	168.11	65.416	2.56987	1.28076e-33
KATNB1	37.4246	14.5782	2.56716	1.70273e-18
TSEN54	66.2511	25.8181	2.56608	1.07537e-25
GPR85	4.56609	1.78003	2.56517	5.52264e-05
ITGA9	9.80789	3.82491	2.56422	2.50796e-34
EEF2K	35.0313	13.6624	2.56406	1.03489e-24
RHBDD2	79.2587	30.9197	2.56337	1.77398e-21
SOCS2	84.2308	32.8758	2.56209	5.15162e-43
ANGPT1	31.0249	12.1119	2.56152	3.01456e-45
NTS	2.73031	1.066	2.56128	0.000901149
AVP	3.32109	1.29743	2.55974	0.0413477
MUC12	2.55865	1	2.55865	4.349e-26
FLNC	3.11786	1.22029	2.55502	1.59199e-12
LDOC1	6.74824	2.6415	2.5547	1.43294e-05
PBK	9.71996	3.80505	2.55449	6.85169e-13
MELTF	7.16915	2.80905	2.55216	3.07157e-08
LINC00511	2.89202	1.13375	2.55086	6.8547e-15
CCDC173	3.83639	1.50445	2.55004	1.17474e-05
TWISTNB	74.5732	29.2687	2.54788	7.52867e-25
SNCG	4.12126	1.61923	2.5452	1.60627e-05
SLC40A1	138.359	54.3654	2.54497	1.90576e-33
SLC14A1	4.70688	1.85084	2.5431	2.05167e-10
KRBA1	5.6563	2.22937	2.53718	4.25801e-07
RDH10	9.51493	3.75075	2.53681	7.06516e-10
LINC01140	4.82079	1.90136	2.53544	7.93512e-22
JAM3	3.22962	1.27474	2.53355	2.4743e-08
GOLGA8B	45.0038	17.8739	2.51785	4.14471e-25
KIAA0391	17.2513	6.86128	2.5143	5.92914e-12
AL009179.1	4.06964	1.6192	2.51337	4.07167e-10
NTNG2	3.18968	1.2715	2.5086	2.93061e-08
EMILIN1	33.5354	13.3721	2.50787	4.09623e-28
CCND1	15.0009	5.9851	2.50637	1.36922e-14
PDE6G	46.7191	18.6464	2.50553	1.53179e-25
CROT	11.267	4.49784	2.50497	3.30655e-05
EPHB6	22.303	8.90749	2.50385	8.29458e-15
BEX3	269.336	107.607	2.50296	4.20811e-35
CYB561	10.9557	4.37729	2.50284	1.10401e-17
SMIM6	3.29277	1.31613	2.50186	4.11597e-08
UGGT2	12.0298	4.81158	2.50017	1.60015e-08
ATP2C1	53.8661	21.5529	2.49925	1.62977e-27
IQSEC3	6.98506	2.79491	2.49921	3.92686e-12
DUSP15	3.12687	1.25117	2.49915	1.8855e-11
FUZ	42.6043	17.061	2.49717	1.77162e-28
PCSK1N	4.82588	1.9333	2.49619	3.38932e-15
AES	134.977	54.0823	2.49577	1.36236e-29
GOLGA6L4	3.2919	1.31934	2.49511	0.00011268
ZNF219	12.937	5.1927	2.49138	1.46733e-13
TMEM220-AS1	3.45764	1.38806	2.49099	1.83921e-06
TSC22D1	91.0669	36.57	2.49021	3.3011e-27
PHLDA3	4.54477	1.82514	2.4901	1.70282e-05
EFNA1	3.21098	1.28965	2.48981	3.42893e-17
CCDC102A	6.78841	2.72651	2.48978	2.41854e-17
EXOC3L2	7.88449	3.16858	2.48833	9.71999e-24
NPDC1	25.8546	10.3917	2.488	3.31087e-08
RIMKLB	5.23686	2.10583	2.48683	4.48433e-08
TXK	6.39619	2.57277	2.48611	9.92562e-13
CD55	129.417	52.1178	2.48315	1.02849e-29
MAP1LC3A	46.285	18.6456	2.48235	1.42039e-20
CYTIP	81.5733	32.9063	2.47896	3.31121e-07
UCA1	3.87876	1.56537	2.47785	0.00525644
ZNF428	191.406	77.3025	2.47607	3.07988e-33
ANTXR2	65.6047	26.4961	2.47601	3.72684e-30
HOXB5	3.64675	1.47334	2.47515	1.46819e-12
TMEFF1	2.54062	1.02693	2.47399	5.38176e-30
ARHGEF12	15.5518	6.29285	2.47134	2.36946e-16
PAQR5	3.04388	1.2318	2.47109	1.046e-07
HRH4	4.60704	1.86663	2.46811	2.60414e-05
TMEM64	11.3975	4.61879	2.46765	1.2367e-13
IGHV3-74	2.88644	1.17025	2.46651	1.59511e-15
BNC2	6.90568	2.80018	2.46615	8.70837e-20
AHDC1	18.8216	7.64417	2.46222	2.15624e-22
LINC00092	2.53933	1.03133	2.46218	7.63452e-06
AQP2	2.73012	1.10918	2.46139	0.00208156
PROX2	2.64231	1.07564	2.4565	9.68785e-08
STXBP4	6.50066	2.64653	2.45629	1.1471e-08
CALCOCO2	83.2126	33.9029	2.45444	1.97901e-30
CD248	3.12416	1.27411	2.45204	1.97008e-12
SLC43A3	97.6014	39.812	2.45156	6.82368e-44
FAM171A1	5.5418	2.26295	2.44893	2.60124e-15
TSPAN10	3.93242	1.60801	2.44552	2.6802e-08
EXT2	15.3364	6.27645	2.44349	4.97915e-16
IQGAP2	159.375	65.2751	2.44158	6.72305e-30
GABPB1	39.2156	16.0634	2.44131	2.51793e-26
PRR9	2.66794	1.09343	2.43998	2.13864e-18
ALB	2.43892	1	2.43892	7.8736e-10
CU633906.1	4.21225	1.72758	2.43824	2.02718e-11
RORA-AS1	5.51721	2.26687	2.43385	1.27735e-08
FAM227B	6.94485	2.8557	2.43192	8.38113e-09
AKR1C3	5.59043	2.29946	2.43119	9.46217e-12
TMEM220	22.559	9.28698	2.4291	7.94256e-21
KRT79	3.03984	1.25202	2.42796	6.55855e-19
TMEM263	24.9019	10.2658	2.42572	5.29409e-21
SH3PXD2A	6.34222	2.61478	2.42553	2.12496e-13
PTPRS	7.91112	3.26319	2.42435	5.43575e-21
CR1	23.8908	9.85468	2.42431	1.97029e-08
PER1	15.8219	6.5274	2.42393	1.94608e-11
PKIG	37.0831	15.3091	2.4223	1.50594e-32
DCBLD2	9.13116	3.77013	2.42197	1.15032e-10
SPATC1L	64.939	26.831	2.4203	4.03362e-25
GKAP1	11.5361	4.76757	2.4197	1.26083e-08
ANKRD18B	3.21158	1.32808	2.41821	3.82803e-17
PTPRF	3.40894	1.41016	2.41742	1.26042e-13
DCUN1D3	13.0892	5.41613	2.41671	7.85876e-18
MREG	3.02986	1.2548	2.41461	0.000489616
NKILA	2.86458	1.18648	2.41435	2.17715e-13
LEPROTL1	126.341	52.3529	2.41326	3.70758e-29
LINC02573	3.10345	1.2879	2.40969	2.80297e-07
BGLAP	4.97857	2.06672	2.40892	5.26119e-07
GALNT18	3.23824	1.34505	2.40752	0.0469048
ZCCHC12	2.56909	1.06724	2.40722	1.42212e-18
LINC01358	2.80087	1.16406	2.40612	3.25609e-12
KIAA1549	4.20738	1.749	2.4056	5.82898e-06
TNFRSF9	3.27536	1.36216	2.40454	0.000714222
APLN	3.52715	1.46692	2.40446	1.83476e-07
PDZD8	45.4682	18.9153	2.40378	5.16252e-22
GOLT1A	2.46536	1.02579	2.40337	6.05904e-12
NDST3	3.07481	1.28009	2.40203	9.6657e-17
MED12L	21.9762	9.15215	2.4012	8.10451e-34
MAX	297.979	124.121	2.40071	8.33002e-30
ENPP3	9.98101	4.16084	2.3988	3.41648e-12
N4BP3	2.60434	1.08638	2.39728	1.26091e-05
IGLV2-18	2.81786	1.17627	2.39559	2.50755e-12
ARHGAP25	39.0544	16.3066	2.39501	9.60414e-15
ZCCHC18	2.67154	1.11551	2.39491	8.77049e-11
STXBP5	66.5693	27.8181	2.39302	7.9028e-32
MXRA8	3.42635	1.43315	2.39078	3.53449e-07
TSTD1	170.141	71.1773	2.39038	2.49374e-32
BX284668.6	3.72311	1.558	2.38968	0.000185515
TRIB2	26.5896	11.1271	2.38962	4.35995e-09
ZNF184	7.95706	3.33502	2.38591	3.24113e-08
STMN1	1434.27	601.164	2.38582	4.63524e-21
TTC7B	9.68327	4.06237	2.38365	4.83898e-11
TCAF1	31.3268	13.1634	2.37983	9.64486e-24
CLDN10	3.23018	1.35732	2.37983	0.000225504
BICD1	10.9351	4.59704	2.37873	9.29211e-09
ACSBG1	3.44468	1.44856	2.378	0.00542286
SLC39A11	19.668	8.27981	2.37542	1.01312e-13
NUCB2	404.872	170.512	2.37445	3.24036e-28
NAP1L3	4.01995	1.69305	2.37437	1.64674e-11
XRCC1	46.8434	19.7338	2.37376	1.48482e-24
PLEKHH3	5.44618	2.29464	2.37344	4.25106e-07
AP003068.2	12.7651	5.38184	2.37189	2.07703e-13
AC005392.2	2.98438	1.25887	2.37068	1.19037e-12
TULP3	10.9226	4.60824	2.37024	1.28309e-08
ANKRD33B	8.23431	3.47526	2.36941	7.10953e-10
CD79B	14.1219	5.96026	2.36934	2.08933e-08
SLC41A1	4.17677	1.76493	2.36653	6.16734e-07
GABARAPL1	17.0596	7.20921	2.36636	1.67739e-08
REPS1	33.7729	14.2803	2.36501	3.64705e-19
PLD6	6.8195	2.88633	2.36269	1.31879e-07
ZDHHC1	5.58766	2.36577	2.36188	1.94792e-07
CDK6	203.325	86.2452	2.35752	3.30096e-27
GFY	2.35708	1	2.35708	3.20394e-22
NAP1L5	6.50324	2.76458	2.35234	1.46404e-06
ABHD17B	24.6486	10.4906	2.34959	5.63906e-14
TMEM221	2.70774	1.15261	2.34923	4.9992e-11
SYTL2	4.20759	1.79117	2.34907	0.000247133
LUZP1	31.2615	13.3201	2.34695	1.50554e-16
NMB	46.832	19.9624	2.346	3.83842e-13
ZFAND4	9.03226	3.85058	2.34569	2.92119e-09
TSPAN11	2.34527	1	2.34527	2.42878e-34
ATP7B	3.52588	1.50452	2.34353	1.43938e-12
MAFF	10.2227	4.36404	2.34249	2.47944e-10
NRARP	2.65977	1.13599	2.34136	5.26328e-09
RBM11	2.55653	1.09247	2.34014	1.92574e-09
CSRNP1	20.3601	8.71223	2.33696	1.03915e-09
BCAT1	168.197	71.9863	2.33651	4.31242e-32
KIF1BP	15.7144	6.72984	2.33503	6.4385e-13
PTGS1	104.73	44.8846	2.33331	6.73041e-27
KANK2	8.52373	3.65358	2.33298	7.27669e-10
MAGED4	2.53886	1.08856	2.33232	6.48769e-07
SPINDOC	15.1308	6.48746	2.33231	5.17418e-08
TNFSF14	16.1866	6.94762	2.32981	3.43513e-15
DPPA4	7.96261	3.41933	2.3287	1.027e-06
AC008840.1	3.20402	1.37604	2.32843	1.59331e-07
CACNB3	6.64565	2.85555	2.32727	1.11516e-13
TPM4	739.147	317.634	2.32704	2.38806e-38
SLITRK6	2.59751	1.11645	2.32658	6.02792e-05
MTMR8	3.1174	1.34058	2.32541	1.97863e-05
WDR34	72.5871	31.2335	2.32401	4.58195e-21
ADCY9	2.71798	1.16954	2.32398	0.00187457
CST6	4.98988	2.14799	2.32305	9.22902e-06
TMC3-AS1	4.8862	2.10473	2.32153	3.0784e-10
PRSS2	2.57008	1.10753	2.32056	0.00069368
EPS15L1	44.1582	19.0358	2.31974	2.01086e-17
SMO	2.70827	1.16755	2.31961	3.2897e-09
MXRA7	6.19056	2.67284	2.3161	1.9011e-13
FYN	41.1594	17.7728	2.31586	4.24322e-21
SPIRE1	10.8782	4.70094	2.31405	3.31416e-12
KCNQ5	7.88013	3.40644	2.3133	2.33294e-06
DMPK	3.64846	1.57789	2.31223	6.93617e-08
SEMA6A	2.47413	1.07079	2.31057	6.37959e-05
AC111182.1	3.16142	1.36867	2.30984	0.000672199
RGL3	2.45016	1.0608	2.30973	0.00199311
SAMSN1-AS1	2.30973	1	2.30973	4.61397e-36
PSD	2.56429	1.11057	2.30899	5.71739e-10
ICA1L	6.36379	2.75696	2.30827	3.29847e-08
C11ORF49	32.4785	14.0748	2.30757	1.60229e-23
AC008105.3	14.8758	6.4483	2.30693	3.25096e-12
CD320	44.546	19.3152	2.30627	5.84131e-19
TNKS1BP1	5.83584	2.53161	2.30519	3.38321e-09
ESAM	46.0973	20.003	2.30452	1.43187e-76
SSC5D	2.42815	1.05372	2.30436	4.60166e-09
CLCNKB	2.48899	1.08038	2.30382	1.05972e-11
RALA	116.332	50.5057	2.30334	8.28996e-25
MTSS1	38.7366	16.833	2.30123	2.14008e-20
ATP6V0A2	76.883	33.4251	2.30016	2.80369e-23
AL359636.1	2.30016	1	2.30016	3.36739e-10
PLAT	2.68773	1.16993	2.29735	1.01002e-07
OAF	13.7573	5.99014	2.29666	1.61658e-10
TCEAL8	82.4382	35.9075	2.29585	7.05481e-26
ARHGEF19	10.6187	4.6265	2.2952	8.00757e-08
CDKL1	3.57023	1.55554	2.29517	3.86771e-06
ACOT4	7.02318	3.06482	2.29155	3.61081e-11
AC092683.1	5.21806	2.27743	2.29121	3.92802e-08
EFNA3	3.93133	1.71662	2.29015	0.00112131
FAM19A5	2.39053	1.04516	2.28724	4.92142e-41
HENMT1	45.0631	19.7035	2.28706	9.03178e-19
TRIM24	44.1889	19.3295	2.28608	1.20749e-21
LMO7	8.42534	3.68644	2.2855	1.30626e-08
C15ORF65	4.4262	1.93804	2.28385	1.25052e-07
CCL23	4.11053	1.79987	2.28379	0.0348106
PRKD2	27.3346	11.9718	2.28325	3.31047e-18
RHBDF1	2.48912	1.09057	2.28239	2.55219e-27
INA	2.35717	1.03333	2.28114	1.42597e-13
UBE2E3	118.327	51.8869	2.28047	6.03893e-30
LAPTM4B	65.5385	28.7469	2.27984	7.73006e-23
CAMK1D	49.2092	21.5911	2.27914	1.08091e-20
ACTA2	19.4329	8.52841	2.27861	7.72066e-05
POLR3B	7.68256	3.37192	2.27839	6.82217e-09
CELSR1	2.36264	1.03702	2.27831	1.17547e-10
SLC2A3	174.457	76.5813	2.27806	2.87062e-39
NBPF3	2.74438	1.20563	2.2763	3.86938e-05
ANKRD27	54.2866	23.8854	2.2728	1.01898e-25
MAGEH1	11.911	5.24115	2.27259	5.61689e-09
ZFP3	4.12807	1.81738	2.27143	0.0134402
IL18RAP	2.69128	1.18519	2.27076	6.47675e-07
CD244	23.8697	10.5146	2.27015	6.94107e-13
GALNT6	24.3346	10.7233	2.26932	3.67234e-11
FAM8A1	19.0296	8.38781	2.26872	1.43704e-14
NPHP4	7.37073	3.25407	2.26508	2.40998e-08
CDYL	20.4294	9.01958	2.265	1.03145e-11
LINC00954	7.06694	3.12014	2.26494	5.46408e-06
ATG9A	15.2105	6.71676	2.26456	3.94441e-12
BTBD8	5.18625	2.29019	2.26455	3.57176e-05
SEPT5	5.67344	2.50834	2.26184	1.28453e-23
CENPU	118.489	52.3869	2.26181	1.22361e-16
BPHL	12.0119	5.31106	2.26168	8.19929e-11
ANKRD6	3.50239	1.55055	2.2588	0.00129245
SLC7A5	94.0108	41.6392	2.25775	1.64194e-21
RAMP2	2.45262	1.08638	2.25762	1.03739e-15
MMP11	4.68733	2.07633	2.25751	1.216e-18
SPOCK2	2.77896	1.23138	2.25679	8.36297e-06
PNPLA7	6.8634	3.04156	2.25654	4.546e-08
MOK	3.78465	1.67756	2.25604	5.78984e-05
DLL1	2.54157	1.127	2.25517	3.27249e-08
DAB2IP	2.25484	1	2.25484	1.89991e-23
AGAP2	17.9655	7.9734	2.25318	9.0618e-15
LGALS7	2.31185	1.02769	2.24955	8.70072e-16
ABCA2	17.3767	7.73252	2.24722	1.97123e-08
AC011043.1	14.0101	6.23615	2.24659	4.19922e-12
MKL2	11.6235	5.17552	2.24585	5.02535e-09
RPS6KA5	34.2125	15.2446	2.24423	1.30649e-13
BRSK1	5.24851	2.33884	2.24406	7.93249e-12
SLC9A7	15.3819	6.86077	2.242	5.28824e-08
XBP1	310.011	138.431	2.23946	2.6644e-17
CRLF2	3.00782	1.34322	2.23926	1.62004e-06
PTPRCAP	339.656	151.76	2.23811	1.82117e-22
CLDN7	3.87667	1.73217	2.23804	0.00112802
MAP3K12	6.68676	2.98949	2.23676	0.00668103
AC112229.3	3.74216	1.67311	2.23665	5.69928e-09
LOXL4	3.4984	1.56444	2.2362	3.81759e-10
STAB1	102.294	45.7824	2.23435	2.31384e-31
GALNT2	56.4995	25.2898	2.23408	2.31908e-19
PTPN4	14.8881	6.66672	2.23319	3.39453e-12
TLDC1	8.54467	3.82702	2.23272	3.86948e-07
PIK3R6	55.2885	24.7806	2.23112	1.19392e-19
ZFYVE28	5.25577	2.35667	2.23016	0.0027114
C16ORF45	4.68207	2.10013	2.22942	1.0536e-06
ITGA6	20.668	9.28403	2.22619	1.23854e-15
ZNF114	3.37591	1.51856	2.22311	9.53038e-07
SLC20A1	61.3625	27.6113	2.22237	4.11379e-17
CDCP1	5.26857	2.37375	2.21951	0.00257469
ITPKB	20.386	9.18564	2.21934	1.08489e-16
ZNF443	5.8669	2.64404	2.21892	5.17963e-06
LMTK2	7.15525	3.22572	2.21819	1.82334e-05
MEGF6	5.9614	2.69286	2.21378	2.66807e-05
DAPK1	65.5671	29.6254	2.21321	3.87891e-22
KIF9-AS1	6.27621	2.83844	2.21115	0.000144355
KIRREL3	2.21082	1	2.21082	1.61751e-10
HBP1	42.8313	19.3829	2.20974	3.48921e-16
DHRS12	9.11944	4.12728	2.20955	1.49039e-06
PLEKHA5	15.2535	6.90533	2.20895	6.62321e-11
GIPC3	12.956	5.8694	2.20737	8.75057e-19
SERPINE2	43.0984	19.5341	2.20631	2.86938e-47
SIPA1L1	18.0597	8.18752	2.20576	6.06201e-10
LGALS1	4317.24	1957.98	2.20495	1.72082e-10
CLIC3	12.0791	5.47887	2.20468	3.4675e-09
CDC42EP4	9.7073	4.40443	2.20398	6.22132e-14
GRB10	24.2543	11.0108	2.20277	2.68259e-17
CXCL2	20.3043	9.21978	2.20226	2.07703e-13
CREB3L4	29.773	13.5194	2.20224	9.05512e-18
AC004264.1	2.91396	1.32447	2.20009	0.000739524
CHRNA5	3.6847	1.67594	2.19858	3.96821e-06
PROCR	5.07592	2.30934	2.19799	0.000859491
SCCPDH	108.011	49.147	2.19772	5.50593e-25
AC112721.2	2.19769	1	2.19769	5.24084e-32
ATAD3C	2.48138	1.12922	2.19743	2.84609e-08
PTOV1	157.798	71.8712	2.19557	7.79678e-21
CRYZ	24.5107	11.1667	2.19498	3.48993e-15
GBP4	11.3346	5.16431	2.1948	9.06779e-08
CCRL2	12.8777	5.86799	2.19456	3.11962e-15
CTNNA1	64.6961	29.4853	2.19418	3.61086e-20
TEX9	7.57237	3.45389	2.19242	1.69735e-11
PKN3	11.9499	5.45163	2.19198	7.58743e-08
AP001816.1	18.5871	8.47974	2.19194	1.25503e-10
CYTH3	6.09693	2.78245	2.19121	0.000169556
C9ORF43	3.26694	1.49126	2.19072	5.17999e-07
UBA6-AS1	12.8463	5.86846	2.18905	1.40242e-09
CA8	14.5146	6.63436	2.18779	1.06611e-14
FAM83F	2.87932	1.31654	2.18703	0.000159596
CDC14B	4.51777	2.06682	2.18586	1.13824e-06
ANXA9	2.28739	1.04684	2.18504	3.81697e-07
KCTD1	4.30651	1.97091	2.18503	0.000257641
CERS4	28.6358	13.1085	2.18453	1.10016e-15
NT5M	10.8708	4.97728	2.18409	6.45893e-12
CNKSR2	3.91538	1.79283	2.18391	8.87833e-08
PPL	2.18358	1	2.18358	8.29404e-29
PIMREG	11.2356	5.1459	2.18342	1.1112e-05
C5ORF63	8.42154	3.85712	2.18338	4.83045e-06
ZNF48	11.7636	5.38918	2.18282	1.0722e-08
PURG	2.18157	1	2.18157	9.15465e-09
FAM122C	7.92297	3.63405	2.1802	0.00026875
CASZ1	2.77196	1.2716	2.1799	8.8341e-09
DYTN	3.80524	1.74628	2.17905	6.4239e-05
CHST8	2.17707	1	2.17707	7.69166e-08
CATSPER1	36.88	16.9419	2.17686	1.40116e-26
TIGD7	7.06187	3.24511	2.17616	7.00479e-06
BTG2	173.659	79.8434	2.175	2.20013e-10
ZNF624	5.88305	2.7053	2.17464	0.00343874
AMN	2.88782	1.32813	2.17436	1.78994e-08
DIXDC1	5.36861	2.47123	2.17244	6.83158e-07
APOE	38.4081	17.68	2.1724	6.06036e-12
TBC1D16	5.33551	2.45866	2.17008	0.00773627
ATP13A2	19.6752	9.06911	2.16948	7.19068e-18
CYP2R1	23.2933	10.7457	2.16768	4.27268e-16
UNG	44.5892	20.573	2.16736	2.66064e-11
LRP12	13.6416	6.29544	2.1669	4.28898e-10
TNRC6C	15.5157	7.16133	2.16659	1.77108e-16
ZNF709	3.26039	1.50537	2.16584	0.000802784
AC004943.2	5.8088	2.68247	2.16547	8.40651e-05
CPLANE1	16.9607	7.83285	2.16533	1.83139e-09
ITGB8	2.7715	1.28022	2.16486	1.79931e-05
SMARCD1	32.0056	14.7844	2.16482	1.23081e-16
ECE1	15.1254	6.98779	2.16455	3.03695e-21
PTGES	4.22446	1.9528	2.16328	1.3075e-06
SMPDL3B	5.85028	2.70598	2.16198	4.55402e-07
ZNF792	9.5713	4.42765	2.16171	4.13398e-14
LRRC56	3.6974	1.71044	2.16166	8.65674e-07
OSCP1	3.25551	1.5061	2.16154	1.221e-06
GMPR	79.0359	36.5788	2.1607	6.44897e-36
TTLL10	3.88416	1.79828	2.15993	2.5305e-06
EXT1	8.42626	3.90344	2.15867	1.25803e-05
AP4S1	10.5044	4.87065	2.15668	3.48855e-11
CD151	82.2756	38.1984	2.1539	4.48997e-21
AK9	9.79935	4.55268	2.15244	7.41885e-08
UBE2S	127.278	59.1352	2.15232	4.18214e-10
TEPP	3.15362	1.46577	2.15151	3.63263e-10
AL359504.2	5.96765	2.77481	2.15065	6.34961e-08
KLRC3	2.29823	1.06958	2.14873	0.000765989
MLC1	81.6734	38.0311	2.14754	8.13097e-41
VASH2	2.26249	1.05366	2.14727	1.10284e-16
CHMP4C	2.57632	1.20041	2.1462	8.54462e-07
Z82206.1	2.49469	1.16292	2.14518	0.027202
MAFG-DT	4.36226	2.03408	2.14459	6.29668e-05
RUFY2	7.82845	3.65096	2.14421	9.94796e-06
SRRM3	2.14405	1	2.14405	1.48616e-15
PJVK	4.58789	2.1411	2.14277	1.99189e-05
PSIP1	160.839	75.0936	2.14184	1.42326e-25
IKZF3	3.41306	1.59475	2.14019	5.20525e-06
COQ10A	17.142	8.01091	2.13983	3.36248e-10
LAMA5	2.96203	1.38494	2.13874	4.31964e-14
CFAP36	44.0098	20.5999	2.13641	1.03269e-20
MARCH3	25.7051	12.044	2.13427	8.46414e-10
ZDBF2	8.06721	3.78285	2.13257	2.44549e-12
LMBR1L	35.0879	16.4616	2.1315	1.7022e-14
AFAP1L2	2.75621	1.2931	2.13148	5.28236e-07
KCTD15	13.0627	6.12878	2.13137	1.01274e-14
UNC5CL	2.7323	1.28239	2.13062	3.8407e-08
HS2ST1	29.4616	13.8283	2.13054	2.74381e-16
IGF2BP1	29.2404	13.7282	2.12994	2.02614e-11
FBLN2	13.9963	6.5742	2.12897	1.47166e-06
ICAM2	72.0394	33.8422	2.12868	3.30951e-23
PTPN9	39.7938	18.7072	2.1272	3.39453e-12
USP13	15.2649	7.18046	2.1259	7.96535e-09
CSRNP2	9.21283	4.33436	2.12553	1.8985e-06
ARMC8	60.8447	28.6259	2.12551	7.83832e-21
ZSCAN2	12.3815	5.82785	2.12454	1.61118e-10
SLC25A29	15.7123	7.39756	2.12398	0.000202248
KHDC1	5.29973	2.49558	2.12365	9.69434e-05
PGF	2.1232	1	2.1232	4.47412e-07
FHL2	107.772	50.7685	2.12281	5.00576e-45
LHFPL6	8.55667	4.03288	2.12173	3.02157e-06
SSBP3	58.9744	27.7972	2.12159	7.40564e-25
TMSB15B	6.75581	3.18447	2.12149	4.29117e-11
VPS37B	66.1205	31.2155	2.1182	2.57462e-24
TRANK1	26.8054	12.6606	2.11723	3.28175e-10
HSDL1	10.9669	5.18091	2.1168	4.7291e-07
STRBP	21.4823	10.1501	2.11645	2.45085e-08
MIB1	22.8204	10.7841	2.11611	5.08799e-09
CLU	115.703	54.6792	2.11604	4.91165e-49
FRY	30.4208	14.3787	2.11569	1.22693e-09
AC015468.3	2.57404	1.21665	2.11568	3.08873e-15
KLHDC2	57.4133	27.149	2.11475	3.25971e-19
ABHD12B	2.59571	1.22819	2.11345	3.27314e-16
INO80C	42.4509	20.0998	2.112	5.34316e-20
KDELC1	15.616	7.39664	2.11123	2.38391e-09
AC022568.1	2.24993	1.06583	2.11097	0.00484432
ZNF445	30.281	14.3476	2.11052	5.97028e-13
P2RX1	89.3887	42.3602	2.11021	2.34555e-29
EFHC1	18.5609	8.79751	2.10979	1.09084e-10
MBOAT1	9.12624	4.32699	2.10914	9.94257e-05
P2RX7	11.0681	5.2494	2.10844	1.03459e-05
ARHGAP15	102.491	48.6113	2.10837	8.3934e-20
LINC02210-CRHR1	7.21124	3.42101	2.10793	1.91184e-05
HSPB1	363.354	172.396	2.10767	1.62264e-22
SEPT8	5.71795	2.71348	2.10724	0.00241701
USP35	5.28766	2.5101	2.10655	2.74549e-05
SOX13	2.32484	1.10365	2.1065	4.92619e-14
FHL3	107.51	51.046	2.10614	1.05866e-26
NEURL1	6.2987	2.99104	2.10585	6.14389e-06
TRAF5	10.0832	4.79369	2.10344	8.61452e-09
CKB	247.309	117.604	2.1029	5.42812e-28
MTCL1	2.94405	1.40038	2.10233	1.09938e-11
PLCD3	5.18868	2.4681	2.1023	7.03321e-08
SCLY	13.901	6.61398	2.10176	1.54556e-07
ZNF155	5.85132	2.78734	2.09925	0.00644915
EZR	83.5992	39.8294	2.09894	3.57977e-26
SCART1	2.45204	1.16874	2.09802	4.25694e-10
TUBA4A	75.9982	36.2242	2.098	2.71481e-22
GNAS-AS1	2.26165	1.07805	2.09791	5.45971e-06
ATN1	24.6265	11.7393	2.09779	1.11973e-10
MATR3	44.1279	21.0389	2.09744	6.52849e-14
PIM2	63.5634	30.3099	2.09712	7.30706e-33
LINC00926	10.1751	4.85228	2.09697	0.00459393
CLDN3	2.99553	1.42855	2.0969	5.97072e-09
ZDHHC9	13.6677	6.52133	2.09585	2.63875e-12
MYLIP	21.8893	10.4461	2.09544	1.62587e-05
UBB	676.801	323	2.09536	3.80837e-26
TBX21	2.09505	1	2.09505	2.00953e-07
AC009126.1	6.64889	3.17372	2.09498	1.36719e-06
KIFAP3	20.7358	9.89851	2.09484	1.00374e-11
FAM213B	12.7257	6.07775	2.09381	1.88762e-09
CIZ1	48.8085	23.3294	2.09215	1.90469e-14
PPP1R13B	3.09137	1.47893	2.09028	4.40724e-05
PAQR6	3.0955	1.48099	2.09016	8.80281e-06
AMH	2.90713	1.39121	2.08964	1.05639e-06
APLF	8.76422	4.19459	2.08941	2.38236e-06
TCTEX1D2	27.5052	13.1648	2.08929	4.10521e-15
ANXA8L1	2.42289	1.15969	2.08926	5.1677e-24
RNF130	585.718	280.367	2.08911	5.19451e-21
AMT	7.82209	3.74554	2.08837	3.17608e-06
PLAUR	94.7911	45.4277	2.08663	5.60328e-19
DCAKD	21.1517	10.1374	2.0865	9.61989e-10
KDM4A	17.0075	8.16181	2.08379	7.57659e-09
CRIP2	2.4252	1.16451	2.08259	0.000186796
VGLL4	57.7149	27.7157	2.08239	2.77697e-21
INKA1	71.5214	34.3595	2.08156	4.70049e-43
SPIN4	27.3608	13.1444	2.08155	1.04431e-21
TCF3	34.0871	16.3884	2.07995	2.89729e-15
THNSL2	4.39279	2.11285	2.07908	3.90325e-08
CHST12	86.2421	41.4846	2.0789	2.0697e-18
MMP23B	2.96762	1.42752	2.07887	6.30865e-10
RAC3	32.0368	15.413	2.07856	2.0193e-16
LRWD1	14.696	7.07045	2.07851	5.10371e-10
GAL3ST3	2.12615	1.02316	2.07802	5.61246e-32
SIX5	3.10909	1.4966	2.07744	5.86615e-06
AC103736.1	2.38969	1.15034	2.07738	4.21179e-06
KIAA0355	8.14725	3.92199	2.07733	7.61688e-06
RNF165	7.53389	3.62883	2.07612	9.70596e-21
CEBPA	97.1693	46.8128	2.0757	9.86156e-09
CDC42EP5	2.35873	1.13654	2.07537	1.49531e-10
BPTF	124.446	59.9894	2.07446	5.2726e-21
PHLDA1	30.5333	14.7229	2.07387	1.93231e-08
COBLL1	4.63684	2.23646	2.0733	0.00509328
SLC44A2	34.9801	16.8802	2.07226	5.64766e-26
GPSM1	6.14549	2.96645	2.07167	2.0237e-06
B4GALNT3	2.24734	1.08507	2.07115	0.000105452
ZNF286B	4.53315	2.18884	2.07103	8.65674e-07
C19ORF84	3.41639	1.64999	2.07055	0.00110758
ZNF667-AS1	20.631	9.96428	2.07049	1.04843e-11
ZSCAN26	13.8303	6.6807	2.07019	5.86913e-08
ACVR2B	5.14845	2.48816	2.06918	2.06721e-05
AJUBA	2.20919	1.06777	2.06897	1.47978e-10
USP49	8.40216	4.06241	2.06827	2.8752e-06
NBAS	32.2804	15.6087	2.0681	2.34793e-14
GSTA4	6.60152	3.19236	2.06792	9.60428e-06
NRROS	141.473	68.456	2.06663	2.57865e-18
SUV39H2	20.6025	9.96977	2.0665	2.27234e-10
ZNF69	7.23045	3.50012	2.06577	4.45876e-05
SEMA4F	2.81385	1.36254	2.06515	4.14429e-06
PLN	2.06504	1	2.06504	2.13821e-06
SPIN1	36.4303	17.6441	2.06473	4.063e-13
GPR150	2.27045	1.09974	2.06454	9.90701e-07
SCRN1	14.8626	7.19976	2.06432	4.70031e-07
HOXA10-AS	5.92035	2.86812	2.06419	0.000143306
MYEF2	11.1418	5.40413	2.06172	8.41946e-05
IP6K2	56.8038	27.5555	2.06143	2.35785e-15
ASTN2	2.4317	1.18052	2.05984	0.00148199
CHST11	116.863	56.7911	2.05777	1.11748e-18
FAHD2B	13.8362	6.72562	2.05724	9.44074e-11
PIK3CA	18.5312	9.00982	2.05678	2.8794e-09
CTPS2	11.6431	5.6637	2.05574	4.34115e-10
KIAA0753	7.19212	3.49879	2.0556	0.00137745
KLF1	45.1123	21.9597	2.05432	9.43334e-38
ALOX15B	2.05416	1	2.05416	6.25528e-05
MYL6B	151.319	73.6823	2.05367	2.1138e-22
MIR34AHG	2.7916	1.35998	2.05268	2.9554e-05
COL6A3	2.14881	1.04705	2.05227	4.04369e-15
AP002770.1	2.17111	1.05807	2.05196	0.000213863
IRX3	2.56559	1.25123	2.05045	0.000146657
AC005363.2	4.10368	2.00172	2.05008	0.00100198
MMP15	3.11213	1.51823	2.04985	0.00033042
CENPVL3	3.3095	1.61459	2.04975	4.91995e-07
HEMGN	9.64108	4.70489	2.04916	3.91127e-06
ARNTL2	9.7561	4.7621	2.0487	8.65674e-07
BMP1	10.4923	5.12202	2.04847	1.12585e-12
SOCS7	10.5677	5.16048	2.04781	0.000129234
ZNF79	6.6728	3.2593	2.04731	5.37967e-06
IL7	7.81816	3.82018	2.04654	1.52032e-07
A2M-AS1	3.25188	1.58967	2.04563	0.0196933
TXNDC5	8.81893	4.3133	2.04459	1.14078e-08
CCDC28B	66.2736	32.43	2.04359	8.71278e-22
ZNF620	3.25658	1.59375	2.04334	0.000374396
SEMA3F	2.04216	1	2.04216	7.29878e-17
GPR161	2.41575	1.18297	2.04211	2.71343e-06
RCN1	38.2747	18.7547	2.04081	7.34227e-14
PNMA1	32.6935	16.0215	2.0406	8.82814e-15
ZNF599	8.62616	4.22791	2.04029	6.41384e-07
ASPHD1	2.21142	1.08398	2.04009	4.36544e-06
SESN1	24.0926	11.8101	2.04	2.55431e-07
DYNC2LI1	13.9104	6.81917	2.0399	1.94977e-08
CFH	21.8422	10.709	2.03961	3.22374e-09
TMEM216	41.4436	20.3275	2.03879	2.90678e-17
ZNF287	2.82042	1.38392	2.03799	0.00827944
ROBO4	2.2168	1.08777	2.03794	2.1124e-06
IFFO2	4.69379	2.30384	2.03737	0.00297973
MARK4	14.3953	7.07047	2.03598	1.67274e-09
DNAJB2	13.4896	6.62603	2.03584	2.01561e-06
CRTC3	27.4026	13.4674	2.03473	3.89554e-08
SYNGAP1	19.3102	9.49191	2.03439	8.60689e-11
ARPP21	2.18913	1.07607	2.03437	0.000124797
AL358852.1	3.23344	1.59012	2.03345	2.36367e-05
ZDHHC15	2.22959	1.0965	2.03338	1.73713e-09
DNAJC9	108.811	53.5257	2.03288	1.08306e-13
MBNL2	26.6798	13.1244	2.03285	3.2658e-12
ARVCF	2.77143	1.36405	2.03176	1.30454e-06
TRIM68	6.10276	3.00431	2.03133	2.44212e-05
TSPYL4	12.4601	6.13791	2.03002	1.43148e-09
RNF215	3.60234	1.77495	2.02955	6.67051e-05
SURF4	145.156	71.526	2.02941	1.38079e-18
KCNH3	2.31886	1.1436	2.02768	0.011002
ETV2	8.51198	4.19906	2.02712	3.9991e-09
TCEAL4	50.8445	25.0868	2.02674	1.31728e-21
SPIB	18.3407	9.04996	2.02661	0.000892887
KLF12	7.187	3.54714	2.02614	1.22753e-05
HSF2	14.4139	7.11753	2.02513	1.61467e-09
ENO2	64.7253	31.9625	2.02504	2.58925e-37
AC004585.1	2.41231	1.19136	2.02485	8.74197e-07
PBX1	23.1764	11.4461	2.02482	1.54217e-23
APOBEC3G	15.7637	7.78531	2.0248	3.74564e-06
AC246817.2	5.11094	2.52599	2.02334	1.48381e-06
NPW	100.67	49.7912	2.02184	8.55924e-14
MICALL1	7.85883	3.88721	2.02171	3.93639e-06
INPP1	22.1301	10.9464	2.02169	1.92343e-11
SOS1	29.145	14.4209	2.02103	7.27014e-10
HACD3	47.9508	23.7298	2.0207	6.49509e-16
SNAP47	20.8201	10.3059	2.02021	2.80454e-07
BRD8	36.2894	17.9655	2.01995	1.82354e-18
TSPAN6	2.47404	1.22551	2.01879	7.95168e-10
PRKCI	23.3538	11.5706	2.01838	5.03268e-09
RND2	2.29008	1.13462	2.01837	4.26658e-08
DLGAP4-AS1	3.7264	1.84764	2.01685	5.88365e-08
ABCD4	28.3993	14.0888	2.01573	2.60944e-14
ZAP70	2.48452	1.23258	2.01571	6.11494e-07
KCNK5	15.5845	7.73214	2.01555	1.52205e-14
CCDC85C	7.09751	3.52282	2.01473	2.41235e-06
POLR3D	25.8612	12.8362	2.01472	5.81831e-12
SLC35D1	9.94031	4.93498	2.01426	2.39196e-06
HDGFL3	25.0013	12.4152	2.01377	5.34917e-17
COPZ2	3.07182	1.52547	2.01369	1.95736e-05
HECW2	2.64366	1.313	2.01345	1.92949e-05
IGFLR1	96.1291	47.7484	2.01324	7.46528e-09
SLC9A5	2.35673	1.17098	2.01261	2.42635e-06
ZNF541	2.05384	1.02122	2.01115	3.26102e-15
GFOD2	13.3996	6.66744	2.00971	5.42636e-11
ZSCAN16	7.63006	3.79672	2.00964	3.25614e-07
MKRN2	22.6289	11.2679	2.00826	9.57202e-10
ABCA1	20.2413	10.0798	2.0081	4.40601e-10
AC034243.1	2.45265	1.22139	2.00809	3.86745e-05
ACOT13	58.8735	29.3249	2.00762	2.16233e-18
ZSCAN21	9.89738	4.93092	2.00721	1.32309e-09
LINC01521	5.28116	2.63219	2.00637	3.16412e-05
NUDT17	7.98419	3.97965	2.00625	7.16106e-05
PACERR	2.50274	1.24877	2.00417	5.20434e-05
JCAD	2.43781	1.21818	2.0012	3.84274e-08
RRAGB	15.3645	7.67854	2.00096	3.84887e-07
SV2A	12.2984	6.14812	2.00035	1.61591e-09
PRNP	65.4694	32.7456	1.99933	2.44549e-12
SCMH1	20.9497	10.4785	1.9993	5.56458e-11
GPR183	13.4746	26.9793	-2.00224	1.5741e-08
PLXNB2	16.2494	32.5727	-2.00455	2.55631e-10
EML4	27.0129	54.2127	-2.00692	9.39046e-12
CFD	209.522	420.608	-2.00746	3.59697e-07
ADAMTSL4	12.9746	26.0564	-2.00827	0.00240834
RPP25	10.3601	20.8061	-2.0083	4.65202e-07
H2AFY2	3.68875	7.41877	-2.01119	0.00394962
TMEM236	1.79534	3.61099	-2.01132	0.0175432
ARHGAP31	7.40204	14.8982	-2.01271	0.000598984
SLC17A9	10.0742	20.2836	-2.01343	6.96561e-05
NFKB1	15.5625	31.3394	-2.01378	8.69194e-09
CD72	7.78647	15.7081	-2.01736	0.00141429
ARHGAP45	48.8828	98.6475	-2.01804	3.42177e-19
ABCG1	3.07103	6.20344	-2.01999	0.00827397
ZDHHC19	2.15565	4.37013	-2.02729	0.00566715
TRIM14	11.5116	23.3879	-2.03169	1.43092e-06
PLCB3	6.80519	13.837	-2.0333	2.96225e-07
CFAP58-DT	1.45177	2.95211	-2.03346	0.00217584
DENND2D	5.94674	12.1243	-2.03881	0.00145741
EMB	25.2536	51.7003	-2.04725	3.88448e-12
COL8A2	1.08599	2.22366	-2.04759	0.0171741
TTYH2	3.87634	7.94598	-2.04986	0.000382164
BRI3	38.325	78.7188	-2.05398	8.99587e-11
RAPGEF4	1.17009	2.41008	-2.05975	3.40117e-06
AC096667.1	3.93908	8.11662	-2.06054	0.00574264
KIF21B	9.56806	19.7254	-2.06159	0.000889192
SERPINB8	9.44292	19.4886	-2.06383	4.77219e-05
KBTBD8	3.92483	8.10516	-2.0651	0.000576309
LINC00578	1.18239	2.44649	-2.0691	4.09863e-13
VCAN	61.4784	127.264	-2.07006	0.000289877
MIOS	8.51558	17.6422	-2.07175	1.1551e-06
GSN	83.9447	173.946	-2.07216	9.78572e-09
CD36	71.5778	148.391	-2.07314	1.4521e-29
LAMP5	1.83529	3.81221	-2.07717	0.0332281
CXCR3	7.49512	15.5709	-2.07746	8.36688e-07
RGL1	6.86489	14.2629	-2.07766	2.4521e-06
SBF2-AS1	2.1983	4.58428	-2.08538	0.0327853
AKAP6	1.07823	2.25029	-2.08702	0.00511995
MTMR14	43.6454	91.3962	-2.09406	1.11933e-07
COL17A1	1.2243	2.5667	-2.09646	0.000114928
SLC46A3	5.08969	10.681	-2.09856	0.0018161
FOXH1	1	2.09912	-2.09912	0.000192205
SBF2	4.22855	8.88796	-2.10189	0.00141627
CYBRD1	12.5953	26.511	-2.10482	1.52187e-08
FILIP1L	12.0024	25.266	-2.10508	4.92946e-05
FTL	5425.2	11421.9	-2.10534	3.20732e-66
JAK2	12.908	27.2017	-2.10735	2.18432e-07
C19ORF38	25.2853	53.2859	-2.10739	1.01966e-10
RNASE3	12.656	26.6714	-2.10741	3.06015e-06
CD101	6.48791	13.7084	-2.11291	8.82246e-05
FZD2	4.58736	9.72085	-2.11905	0.000172849
KDM7A	6.61733	14.0462	-2.12264	0.000118081
TUBB1	7.72473	16.4217	-2.12586	0.00124234
WDR64	1.04872	2.23454	-2.13074	4.14922e-05
AC009005.1	10.3689	22.1201	-2.13331	1.57204e-07
GPAT3	22.3074	47.5989	-2.13378	0.00412296
SLC46A1	2.65324	5.66467	-2.135	0.000777631
MDGA1	1.34254	2.86854	-2.13665	4.69387e-05
LTB	76.7251	164.111	-2.13895	0.0155528
MS4A7	13.6098	29.1122	-2.13905	0.000140988
LILRB3	9.3296	19.9978	-2.14348	0.00548076
AL034397.3	89.4056	192.023	-2.14778	6.32303e-31
CORO1A	430.348	924.38	-2.14798	7.37358e-42
FBXO2	1.21796	2.62322	-2.15377	3.83833e-05
GPR132	6.94044	14.9554	-2.15482	2.0156e-07
ANKRD55	1.55084	3.3447	-2.1567	0.0198627
TMSB4X	6561.49	14163.2	-2.15853	1.35051e-38
AC109826.1	1.19083	2.574	-2.16152	0.0035545
PPCDC	11.5303	24.9431	-2.16327	1.50075e-08
CCDC74A	2.15586	4.67299	-2.16757	1.21602e-05
SRC	5.98608	12.9858	-2.16933	4.52703e-06
TMC8	23.474	50.9394	-2.17003	3.12085e-14
OGFRL1	23.5686	51.2538	-2.17467	9.25231e-13
TNFSF13B	38.0736	82.8253	-2.1754	2.24444e-17
TMEM144	2.84904	6.2022	-2.17695	0.00511995
GRIN2D	1.40332	3.06282	-2.18256	0.0123583
AC090559.1	3.60218	7.86458	-2.18328	0.010019
SIPA1	22.0649	48.2098	-2.18491	7.01494e-10
ASPHD2	3.77226	8.24317	-2.1852	2.91448e-05
PITPNM1	9.29604	20.3766	-2.19197	1.13544e-08
CHCHD10	62.592	137.28	-2.19325	1.63815e-28
IL10RB-DT	5.92826	13.0298	-2.19791	2.8698e-06
SERPINA1	21.3166	46.854	-2.19801	1.18937e-06
CAMK2D	4.56456	10.0368	-2.19885	0.000244992
SH3BP2	23.9565	52.746	-2.20174	5.28693e-16
HIVEP3	6.65661	14.6744	-2.20448	4.89602e-06
KBTBD11	8.1141	17.8881	-2.20457	3.70548e-05
SLC15A4	6.99653	15.4573	-2.20929	5.6135e-07
CXORF21	23.8034	52.6515	-2.21193	8.30751e-15
MIR646HG	1.20614	2.66843	-2.21236	0.00482172
DOCK10	20.1513	44.6649	-2.21647	1.67793e-19
KALRN	4.58914	10.1748	-2.21714	7.7684e-05
PLB1	6.39613	14.2025	-2.22048	1.57251e-06
CARD16	50.5228	112.207	-2.22091	2.23382e-21
DIAPH2	8.70342	19.3376	-2.22185	6.35038e-08
LYST	27.4251	61.2062	-2.23176	4.6057e-12
C1ORF162	63.0311	140.717	-2.23251	3.95107e-29
RTN1	2.043	4.57053	-2.23717	0.0374431
EPB41L3	9.02164	20.2616	-2.24589	4.07264e-07
ABCD2	1	2.24622	-2.24622	0.000195125
TYMP	76.3099	171.543	-2.24798	7.38725e-31
CRIP1	160.565	360.973	-2.24815	2.79127e-31
PIK3R5	18.8347	42.3566	-2.24886	1.21048e-11
C4ORF47	1.35078	3.04012	-2.25064	0.00810322
AC093627.4	4.84319	10.9384	-2.2585	0.000176442
ELAVL4	1	2.25998	-2.25998	0.0123082
PDE4B	3.38703	7.66243	-2.26228	0.00036674
ST18	1.50065	3.40785	-2.27092	0.0178308
HGD	4.6017	10.4582	-2.27269	0.000177413
MVD	15.8407	36.0258	-2.27425	6.26455e-07
HNMT	9.87955	22.4788	-2.27528	1.49039e-06
AJ009632.2	1.09558	2.49331	-2.27579	0.00104298
SERPINB1	200.605	456.704	-2.27663	6.57429e-33
TBXAS1	43.3362	98.7374	-2.2784	2.94787e-12
RHOU	3.446	7.8667	-2.28285	0.0488517
RFPL1S	1.37266	3.13457	-2.28358	0.0122685
CD300LB	2.10866	4.82434	-2.28787	0.0348652
SHTN1	3.01949	6.91719	-2.29085	0.0116536
ZBTB46	2.23197	5.1165	-2.29237	0.000106491
CCR5	4.00219	9.17697	-2.29299	0.00123494
ICAM1	9.432	21.714	-2.30216	3.80797e-06
SDS	2.81707	6.49623	-2.30602	6.98503e-05
APBA1	1	2.307	-2.307	0.0029325
RELT	18.1706	41.9861	-2.31067	2.02981e-13
ANXA5	55.66	128.686	-2.31199	7.33885e-29
GPR162	3.88552	8.99643	-2.31538	4.89427e-05
SELPLG	37.8199	87.6778	-2.3183	7.19162e-30
PSMB9	37.4483	86.8695	-2.31972	4.92945e-10
AHRR	6.18853	14.3763	-2.32305	1.24004e-06
ARHGAP9	61.5915	143.379	-2.32791	4.11646e-21
ADRB1	1.53622	3.57963	-2.33015	0.00468311
SPI1	195.131	454.88	-2.33115	1.74951e-64
MYO1F	67.8368	158.231	-2.33253	7.82841e-37
SLC28A3	3.47819	8.13111	-2.33774	0.00902889
IL13RA1	13.1839	30.8267	-2.33821	4.66543e-11
ACY3	25.5158	59.6919	-2.33941	2.77444e-05
CFAP73	1.13724	2.66225	-2.34098	0.0160166
CYP2S1	5.23738	12.2781	-2.34432	0.000692376
DOCK4	2.33303	5.47104	-2.34504	0.000902289
TLE6	2.37444	5.58005	-2.35005	0.00026875
GPC4	1	2.35009	-2.35009	0.00853806
ADRB3	1.95452	4.5991	-2.35306	0.000488178
UGCG	11.4096	26.8703	-2.35505	2.27564e-08
LILRB2	16.2985	38.3914	-2.35552	4.74006e-09
IPCEF1	11.6275	27.4735	-2.3628	9.24152e-15
SLC4A3	1.48589	3.51928	-2.36846	0.0105133
GP6	2.44338	5.79222	-2.37058	0.00693583
RGS19	83.1309	197.407	-2.37466	1.27875e-37
ATP2B1	56.2879	133.724	-2.37571	1.76069e-06
CLEC5A	3.35913	7.98824	-2.37807	0.00256712
AP002807.1	3.04157	7.25812	-2.38631	0.000520642
RNASE6	32.5692	77.7443	-2.38705	6.57813e-20
TMOD2	4.38207	10.4815	-2.3919	0.00377179
MSRB1	30.0039	72.1337	-2.40414	6.59742e-07
RASSF4	10.2971	24.7697	-2.4055	4.39403e-07
FAM49A	9.69253	23.3239	-2.40637	1.02538e-10
SLC12A8	2.0079	4.84546	-2.41319	0.000572845
ADAMDEC1	1.48839	3.59207	-2.41339	0.0177218
MYO1E	5.25611	12.714	-2.41891	4.08616e-08
PLPP3	1.0916	2.64374	-2.42189	0.00421788
THEMIS2	21.2544	51.515	-2.42373	4.57821e-17
LPAR1	3.82726	9.27783	-2.42414	1.96253e-07
USP31	1.25859	3.05169	-2.42468	0.0200927
CD7	10.576	25.6766	-2.42782	7.73509e-05
SH3D21	4.3827	10.6406	-2.42785	0.000158366
SNN	11.3207	27.4947	-2.4287	1.11961e-11
FXYD1	3.16768	7.69608	-2.42956	0.000381234
FNIP2	7.06747	17.2246	-2.43716	2.27799e-08
POU2F2	53.3133	130.192	-2.44202	6.90327e-12
ST14	1.61254	3.94125	-2.44412	0.0259932
P2RY13	3.73638	9.13737	-2.44552	0.00276852
DDX60	1.45886	3.56796	-2.44573	0.00754288
CYP4F3	1.13746	2.78226	-2.44602	8.0595e-06
ARHGAP24	3.28433	8.05086	-2.45129	0.000320724
C9ORF72	6.22148	15.3325	-2.46445	0.000184538
TBC1D12	3.60135	8.88352	-2.46672	0.00214412
SRGAP1	1.44413	3.56869	-2.47117	0.031799
GAS2L3	2.56519	6.34136	-2.47209	5.73374e-05
LPAR6	29.5683	73.1271	-2.47316	5.29634e-15
UBE2E2	15.8512	39.2419	-2.47565	7.44517e-15
AL355922.1	2.46602	6.11203	-2.4785	0.0293684
SPATS2L	6.68666	16.586	-2.48046	7.46331e-10
CYBB	34.2674	85.1559	-2.48504	7.89588e-25
ZG16B	6.80608	16.9492	-2.4903	1.28513e-07
FBN2	4.56444	11.3731	-2.49167	9.52179e-05
TBC1D9	5.04195	12.5857	-2.49621	1.74309e-06
TSPOAP1	13.6228	34.1716	-2.50841	0.000117995
SHISAL2A	1.44088	3.62196	-2.51372	0.000246654
MS4A4E	4.90457	12.3637	-2.52086	0.00057447
SETD7	3.36007	8.47316	-2.52172	7.14459e-05
SLAMF7	2.05346	5.18451	-2.52477	0.0199166
KCNC3	1.69596	4.2831	-2.52547	0.00347983
RUNX3	17.5398	44.4362	-2.53345	3.80083e-09
PLA2G4C	1.79088	4.53963	-2.53487	0.0011562
COL23A1	2.31785	5.87905	-2.53643	0.0139902
CD1D	21.5526	54.7569	-2.54062	2.73515e-21
B3GNT5	9.34974	23.7934	-2.54482	3.83117e-09
TPD52	4.44666	11.3474	-2.5519	2.07883e-08
ITPRIPL2	8.53145	21.8132	-2.5568	8.61348e-14
CALHM6	46.5796	119.634	-2.56837	7.04829e-30
SYT2	2.68166	6.89455	-2.57101	1.31232e-07
SLCO4C1	6.42006	16.5106	-2.57173	9.59984e-09
GALM	27.3011	70.2719	-2.57396	5.60982e-12
MOB3B	7.58013	19.5255	-2.57588	4.67457e-10
TMEM191B	2.69402	6.94146	-2.57662	0.000200625
AC098613.1	10.6051	27.3472	-2.57868	1.80987e-10
ARPIN	2.6053	6.72138	-2.57989	0.000206222
TLR1	6.9233	17.8851	-2.58331	1.56547e-07
ALDH3B1	6.96641	18.008	-2.58497	1.26913e-06
C9ORF139	3.96843	10.2622	-2.58596	0.000687919
LACC1	8.79849	22.7618	-2.58701	2.66059e-12
AC023300.2	1.39583	3.61513	-2.58995	0.0270268
CHST15	3.53758	9.1644	-2.59059	7.14278e-06
CD86	16.8414	43.6332	-2.59082	7.36318e-12
FGR	24.7392	64.1537	-2.5932	3.56983e-16
OPN3	20.1022	52.2406	-2.59875	1.23012e-12
PEAK3	1.68151	4.37474	-2.60168	0.0185445
DSE	26.9045	70.066	-2.60424	1.0908e-06
AP1S3	2.45797	6.41483	-2.60981	9.70824e-07
MPP7	2.31252	6.05529	-2.61848	0.00271177
RPS6KA4	32.1729	84.2538	-2.61878	5.25247e-18
PPFIBP2	2.44308	6.39873	-2.61912	0.0428564
GPRIN3	4.88078	12.8226	-2.62715	4.23588e-05
TYROBP	373.519	983.344	-2.63265	6.79372e-27
LILRA5	11.6451	30.7576	-2.64125	1.12254e-07
ACER3	10.71	28.3069	-2.64303	4.33802e-12
SLC15A3	3.29084	8.69833	-2.6432	0.00010393
HLA-DMA	104.088	275.473	-2.64655	2.31411e-14
LAG3	1.99503	5.28241	-2.64779	1.05131e-07
RAB3C	1.32961	3.52297	-2.64963	0.021096
FBXO6	8.91296	23.6316	-2.65137	1.17848e-10
SCGB3A1	4.71516	12.5327	-2.65796	0.00134296
SQOR	14.9485	39.7348	-2.65812	2.51954e-11
NCALD	1.99222	5.30179	-2.66124	0.000778152
CLEC17A	2.0829	5.5442	-2.66177	0.00027366
TRIM36	2.08	5.53774	-2.66238	0.000106491
CD93	5.70511	15.2279	-2.66917	0.000332757
ARG1	1	2.67729	-2.67729	0.0291307
S100A9	338.801	908.453	-2.68138	9.91136e-18
LILRB4	18.5498	49.8796	-2.68896	8.3062e-13
IL4I1	1.91008	5.14329	-2.6927	0.000146067
AL161935.3	1.14987	3.09914	-2.69522	0.0312488
SMCO4	34.5405	93.6098	-2.71015	4.49899e-20
ABCA13	1.21729	3.29913	-2.71023	0.000109037
ADRB2	5.33749	14.4781	-2.71253	1.21931e-07
CD1B	1.41399	3.83567	-2.71267	0.0320613
TFEC	9.97227	27.0617	-2.71369	2.20013e-10
IL6R	13.9366	37.8613	-2.71668	1.01291e-16
NFIB	2.18317	5.94952	-2.72517	0.000659595
FFAR2	1.43202	3.90853	-2.72938	0.0301259
MGAM	1.28078	3.49577	-2.72942	0.00241441
CCDC88B	11.2955	30.9713	-2.74191	1.89378e-15
GBP1	1.07323	2.95371	-2.75218	0.000621716
PTPRJ	7.79857	21.4644	-2.75235	1.97862e-14
SERPINB10	7.38197	20.319	-2.75251	5.17083e-05
LIN7A	3.15033	8.67144	-2.75255	0.000207752
RHBDL3	1.34433	3.72406	-2.77019	7.64819e-09
RHBDF2	4.93567	13.7074	-2.77721	1.74085e-08
MAFB	13.6023	37.8094	-2.77962	2.64052e-06
TMEM92	1.35042	3.75507	-2.78067	0.000299516
RIMKLA	1.19457	3.32616	-2.7844	1.05066e-05
SIGLEC7	8.41359	23.4455	-2.78662	3.6267e-07
CCL22	1	2.78702	-2.78702	0.00124849
SLC15A2	3.35807	9.39818	-2.79868	9.86287e-05
APOBEC3A	1.33068	3.74454	-2.814	0.0307592
GPR155	2.5186	7.09921	-2.81871	6.56071e-07
PARP8	4.73189	13.3404	-2.81924	3.82343e-06
ALCAM	10.7249	30.3483	-2.8297	9.34867e-17
HCK	40.8612	115.948	-2.83761	3.16969e-43
GRN	156.978	446.447	-2.84401	4.03526e-23
TRPC6	1.27529	3.63526	-2.85053	0.00196913
PQLC2	8.30202	23.6779	-2.85206	1.33713e-11
DRC1	1	2.85228	-2.85228	8.66445e-10
SOWAHD	3.25218	9.33141	-2.86927	5.13214e-05
CLEC4A	20.1564	57.948	-2.87491	4.5438e-19
GPBAR1	2.55365	7.37192	-2.88681	0.0368661
ITGAM	26.0678	75.2751	-2.88766	1.12227e-14
AC079630.1	1.77728	5.13387	-2.88861	1.14997e-05
RAB30	2.2466	6.50053	-2.8935	9.58612e-06
FCGR1B	4.1061	11.8941	-2.89668	0.000170192
GNGT2	3.17308	9.19785	-2.89871	7.17824e-07
EHBP1L1	13.8655	40.2496	-2.90287	2.25591e-19
GABRE	1.30128	3.79198	-2.91405	0.00405521
KIAA0930	33.3139	97.1802	-2.9171	2.04553e-40
JAML	52.9912	154.869	-2.92254	6.96369e-18
ODF3B	15.514	45.5362	-2.93517	8.6323e-18
KCTD12	16.9045	49.7481	-2.94288	4.33513e-10
FTCDNL1	2.81949	8.30652	-2.94611	3.82e-08
SIRPB1	5.37343	15.8773	-2.95478	5.77525e-07
CSF1R	22.8449	67.5116	-2.95522	2.77511e-11
NFAM1	4.23566	12.5668	-2.96691	0.000114358
GCA	37.1321	110.245	-2.96899	3.80497e-36
PADI2	4.8206	14.3406	-2.97486	6.89575e-06
DSC2	8.85658	26.3898	-2.97968	1.10714e-09
CCR1	23.0876	68.805	-2.98017	6.11789e-20
LTB4R	6.5244	19.5551	-2.99723	2.68386e-07
GEM	6.95918	20.9035	-3.00373	0.000383542
SIRPB2	4.85747	14.5999	-3.00565	4.36953e-05
ALDH1L2	1.16043	3.4942	-3.01112	4.92938e-05
BDNF	1	3.0175	-3.0175	1.23618e-05
LY6G6F	1.52783	4.61995	-3.02387	0.00272139
ADAMTS14	2.41083	7.34816	-3.04798	0.000609355
IL18BP	2.7766	8.46403	-3.04835	0.00100638
PAK1	34.779	106.029	-3.04864	3.86844e-29
GAS6	16.5645	50.6079	-3.0552	2.34877e-22
ELOVL3	1.4544	4.45025	-3.05986	8.94069e-05
RAB31	74.279	227.903	-3.0682	5.23959e-48
KCNMB1	3.57125	10.9734	-3.07272	0.000316892
GHRL	4.57087	14.0538	-3.07464	1.48701e-11
SCML1	4.16153	12.8002	-3.07585	6.6524e-10
CSF2RA	14.1923	43.8934	-3.09276	6.8716e-17
CST7	105.206	325.487	-3.09381	1.41152e-09
ZNF467	7.62074	23.6017	-3.09704	3.02883e-11
LINC02384	4.0258	12.4691	-3.09731	0.00493119
PPARG	1.39329	4.32498	-3.10416	9.6306e-11
S100A8	383.466	1193.76	-3.11308	9.68629e-17
ITGB2	129.375	403.315	-3.1174	5.38698e-75
OAS3	1.8351	5.73341	-3.1243	0.000137654
TLR4	8.03907	25.1572	-3.12937	6.74655e-14
DHRS3	7.04222	22.125	-3.14177	5.34028e-13
ENPP2	8.18095	25.7286	-3.14494	1.02498e-13
TPM2	10.9578	34.5175	-3.15003	2.76963e-05
CTSG	19.2021	60.6249	-3.1572	3.6152e-09
CLEC7A	11.1162	35.1308	-3.16033	9.02284e-14
CASP1	24.6771	77.9946	-3.1606	1.07128e-28
EGLN3	5.82561	18.4304	-3.16369	1.82276e-06
CILP2	1.49001	4.71465	-3.16418	1.21573e-06
CXCL16	3.90848	12.3957	-3.17149	4.43528e-05
LRRK1	8.22558	26.1837	-3.1832	3.07218e-15
LRRC25	9.75125	31.2161	-3.20124	1.21061e-16
HLA-DRB5	16.6198	53.2329	-3.20299	3.92131e-19
SELP	2.88505	9.3189	-3.23006	3.52701e-05
BST1	9.35311	30.2508	-3.2343	2.36133e-06
TNFAIP2	6.8081	22.0564	-3.23974	4.50107e-09
MARCH1	14.5994	47.954	-3.28466	9.8394e-22
ADGRG3	6.59325	21.671	-3.28685	1.61467e-09
FAM13A-AS1	1.25263	4.12874	-3.29606	0.00250235
PLXDC2	21.9732	72.4929	-3.29915	1.99295e-19
CEACAM1	2.95488	9.7994	-3.31635	5.63674e-06
LINC02352	1.08699	3.61333	-3.32417	0.00160766
KMO	4.76597	15.8623	-3.32825	1.53733e-10
CST3	1450.79	4832.68	-3.33107	9.47448e-07
FGL2	27.4911	91.6137	-3.33249	1.3811e-27
CD4	9.46319	31.5851	-3.33767	1.9651e-13
PDE5A	1.83076	6.11321	-3.33916	0.000290121
CD180	12.3225	41.1577	-3.34005	6.24621e-21
CTSZ	41.8066	140.497	-3.36065	3.6772e-37
ORM1	1	3.36334	-3.36334	2.32858e-07
COTL1	415.241	1401.42	-3.37494	2.61059e-45
IGF1	5.24875	17.7519	-3.38211	3.92068e-05
LY86	22.9374	77.6079	-3.38347	1.53536e-28
MS4A6A	112.218	381.501	-3.39963	1.2181e-38
MX1	4.90592	16.7233	-3.40881	1.06546e-05
GATM	32.2756	110.336	-3.41856	3.11404e-13
ENOX1	1.08067	3.70451	-3.42797	8.37549e-07
CLCN5	2.643	9.072	-3.43246	1.34259e-07
ACPP	2.86867	9.86788	-3.43988	1.85168e-05
SLAMF8	3.6482	12.6432	-3.4656	8.79884e-07
AFDN	4.31615	15.0368	-3.48386	2.63597e-14
PARM1	2.24435	7.86389	-3.50386	4.72824e-08
BASP1	49.3174	172.927	-3.50641	2.66105e-26
CDH17	1.21279	4.26309	-3.51512	0.000278694
ITGAX	15.6907	55.3434	-3.52716	4.38319e-22
ASAP1	9.05069	32.1003	-3.54672	1.26042e-13
AGRP	1	3.55448	-3.55448	6.79182e-11
IFI30	17.408	61.9574	-3.55913	9.86173e-19
ABCB4	1.90129	6.86567	-3.61106	1.27069e-10
BTLA	1.60035	5.79214	-3.61931	4.10889e-06
HLA-DMB	25.6006	92.8136	-3.62544	3.82489e-29
TIGAR	9.01993	32.7406	-3.6298	1.59812e-14
EDN1	1	3.64043	-3.64043	2.15159e-05
CADM1	1.40987	5.13332	-3.64099	2.78075e-17
CMTM2	1	3.66737	-3.66737	0.000249282
NCF2	18.949	69.7941	-3.68325	5.70422e-27
LRRK2	6.94681	25.6026	-3.68551	4.0652e-15
ITGB3	4.32665	15.9962	-3.69714	4.27663e-05
CTSD	47.9672	178.082	-3.71258	4.04342e-16
ATP10A	10.402	38.6609	-3.71666	3.68485e-19
PRTN3	734.381	2741.46	-3.73303	2.55328e-22
HP	3.3966	12.6808	-3.73338	0.000839274
SLC8A1	6.33569	23.6908	-3.73926	7.17975e-14
PPM1J	3.12758	11.7007	-3.74115	3.19815e-09
RBM47	11.4723	42.9617	-3.74482	1.09545e-20
CRIP3	2.77103	10.4021	-3.75389	7.49613e-07
KCNE1	1.49146	5.61345	-3.76373	2.69694e-05
PLXNC1	4.28106	16.1636	-3.77562	3.78949e-12
CFP	39.0601	147.511	-3.77652	1.67374e-28
P2RY6	10.3645	39.2	-3.78214	3.04746e-11
SCIMP	9.21472	34.9059	-3.78806	1.0426e-17
C5AR1	3.37114	12.8418	-3.80932	0.000190797
ADAM19	2.00114	7.64272	-3.81919	1.97666e-09
NLRC4	2.13852	8.17097	-3.82086	4.6446e-06
PDK4	1.21579	4.67276	-3.84341	0.00242308
PTPRO	2.8617	10.9991	-3.84355	4.8967e-09
SCN4B	1.5909	6.13406	-3.85572	7.53665e-05
SIGLEC5	1.18019	4.55942	-3.86328	0.000320558
GPR34	5.79603	22.4578	-3.87468	2.14932e-15
LTBP1	5.16412	20.0101	-3.87484	0.000792661
SMIM25	6.14583	23.8659	-3.88326	5.31681e-08
CREB5	3.43452	13.3539	-3.88816	4.07939e-06
SAMHD1	98.3287	385.037	-3.91581	8.47895e-54
CEACAM4	3.80229	14.8975	-3.91803	1.59674e-07
MPO	703.208	2755.4	-3.91833	4.45572e-21
CLTCL1	1.22788	4.86436	-3.9616	8.04432e-07
NLRP12	1.99814	7.9612	-3.98431	0.0109325
HLA-DOA	7.35958	29.4089	-3.996	4.34803e-18
LSP1	324.821	1299.58	-4.00093	2.72099e-72
HLA-DRA	617.753	2512.53	-4.0672	6.58667e-34
TRABD2A	2.22338	9.043	-4.06722	2.13061e-09
SDC2	3.69981	15.0669	-4.07233	8.07217e-16
RGL4	12.5723	51.3403	-4.08362	6.68193e-12
ARL4C	4.30524	17.6548	-4.10077	4.56742e-10
HLA-DRB1	530.987	2179.36	-4.10435	8.83984e-21
MARCKS	19.7071	80.9292	-4.10661	1.67767e-38
HLA-DPA1	342.292	1409.86	-4.11887	3.9823e-23
AL391832.2	1.66148	6.89189	-4.14806	6.63159e-08
CD74	2293.9	9549.81	-4.16313	1.67056e-24
FGD2	9.91716	41.9054	-4.22555	2.78991e-25
IRF4	5.51196	23.4542	-4.25514	8.24753e-13
HDAC9	9.53032	40.6559	-4.26595	8.75224e-25
HMOX1	9.24452	39.705	-4.29498	1.31637e-11
PNOC	2.61002	11.306	-4.33176	6.93921e-12
LINC01480	1.75239	7.62376	-4.3505	7.03191e-11
LINC00877	4.37723	19.3343	-4.41702	2.57621e-16
BCL2A1	8.46926	37.4146	-4.4177	3.53187e-22
CLEC10A	50.9684	225.706	-4.42835	9.92562e-13
CD1A	4.09481	18.175	-4.43855	1.18966e-05
C3	3.25559	14.4501	-4.43855	4.6709e-10
GPR160	6.50997	28.9301	-4.44397	2.14453e-16
ABI3	14.1356	63.1914	-4.47037	1.53945e-25
UST	2.25853	10.1474	-4.49291	2.07525e-13
CA2	4.93357	22.1896	-4.49769	1.33676e-24
DENND6B	12.1493	54.99	-4.52619	3.30333e-37
ADAP2	6.10193	27.7852	-4.55351	5.72598e-20
ARHGAP4	23.3033	106.162	-4.55565	1.22055e-104
MRC1	12.7185	58.094	-4.56769	3.38013e-16
BHLHE41	1.16314	5.33388	-4.58577	2.12262e-16
ITGB2-AS1	10.8326	49.7368	-4.5914	7.15412e-28
GPR18	1.74916	8.0408	-4.59695	4.49063e-11
C15ORF48	9.41081	43.4154	-4.61335	2.65607e-09
CACNA2D3	3.82409	17.7035	-4.62946	2.43693e-10
ITGB7	24.4746	113.995	-4.65769	2.28143e-28
EBI3	1.7214	8.04714	-4.67477	7.69636e-10
ZNF366	1.31175	6.1616	-4.69723	8.03759e-06
TIFAB	10.6646	50.2675	-4.71349	1.53615e-25
AQP1	1.45629	6.89537	-4.73489	4.49551e-06
PALLD	20.3923	96.6862	-4.7413	1.16942e-22
SSPN	1.20427	5.73814	-4.76485	8.85331e-12
DAPP1	10.0061	47.9728	-4.79434	1.07325e-32
HLA-DPB1	242.532	1163.4	-4.79687	2.55328e-30
ELANE	38.6326	187.917	-4.86421	4.88358e-11
ZNF703	1.75721	8.56418	-4.87373	1.76896e-14
CEACAM8	1	4.89326	-4.89326	4.48552e-05
S100P	23.7749	117.471	-4.94097	4.39491e-23
SPP1	18.2795	92.6914	-5.07078	0.0215066
HLA-DQB1	166.431	845.553	-5.08051	1.10104e-48
IGSF6	6.96348	35.7466	-5.13344	9.87715e-19
FGD4	5.00463	26.0221	-5.1996	3.16968e-17
AZU1	116.8	610.644	-5.22811	1.84086e-23
CIITA	12.7246	66.7133	-5.24286	4.70002e-30
MT3	2.52034	13.4165	-5.3233	4.25001e-08
PLD4	47.3445	252.368	-5.33046	1.55944e-43
MYOF	4.94106	26.3604	-5.33497	2.66311e-22
PKIB	23.2423	124.285	-5.34735	8.53386e-20
AL391832.3	1.77333	9.61022	-5.41931	1.87598e-10
HIC1	3.3936	18.5244	-5.45864	5.88657e-27
CCSER1	1.98393	11.1654	-5.6279	2.10176e-15
MCOLN2	1.90145	10.7279	-5.64193	9.16302e-12
CALD1	1.33785	7.65418	-5.72126	0.000600711
BCL6	2.9941	17.1523	-5.7287	2.83516e-17
TLR10	2.33496	13.3872	-5.73337	5.75801e-15
VSTM1	2.12965	12.2788	-5.76565	1.04796e-09
BPI	2.50729	14.6503	-5.84305	7.24894e-10
CD1C	34.0045	199.44	-5.86511	1.81918e-17
PGLYRP1	1	5.9133	-5.9133	3.30589e-17
HLA-DQA1	125.882	747.226	-5.93594	2.41706e-32
PRAM1	30.292	179.926	-5.93971	5.38382e-101
IDO1	1.14085	6.82687	-5.98404	9.59839e-07
GPR35	5.56843	33.5057	-6.01709	4.4495e-27
AC023590.1	1.44506	9.18185	-6.35394	1.90675e-18
PADI4	7.51523	48.6921	-6.47913	1.13162e-18
CSTA	12.6032	82.3603	-6.53486	1.60904e-26
CCR6	3.05791	20.3685	-6.66093	5.04936e-14
HLA-DOB	1.07725	7.26002	-6.73938	4.24418e-12
GPR82	4.07523	27.5771	-6.76702	2.86839e-20
AC011899.2	2.78362	19.391	-6.9661	9.55597e-23
PF4	13.3809	93.7645	-7.00732	0.000230238
DKK1	1	7.08661	-7.08661	2.52637e-05
ASB2	5.24329	37.4983	-7.15168	1.0409e-26
TNNI2	6.80773	48.7264	-7.15751	1.57824e-27
CEBPE	5.95412	43.1924	-7.25421	8.0998e-34
ACP5	8.8998	66.0379	-7.42015	9.18041e-37
MCEMP1	6.14871	45.6971	-7.43199	1.22555e-12
NCF1	59.6471	548.735	-9.1997	5.38757e-90
CD1E	18.6062	198.831	-10.6862	1.26712e-23
CD24	1.1375	12.3921	-10.8941	4.17082e-10
FCER2	1.05078	12.5038	-11.8995	8.25581e-30
LGALS2	1.91436	22.9213	-11.9733	1.29822e-07
C1QB	2.80167	34.1032	-12.1724	1.30127e-05
RETN	25.0681	383.531	-15.2996	2.19138e-20
C1QA	2.96977	47.0526	-15.8439	4.11172e-06
C1QC	3.4715	70.2121	-20.2253	1.65957e-09
CDA	2.66746	54.0534	-20.264	3.96322e-44
TNNI2	6.80773	48.7264	-7.15751	1.57824e-27
CEBPE	5.95412	43.1924	-7.25421	8.0998e-34
ACP5	8.8998	66.0379	-7.42015	9.18041e-37
MCEMP1	6.14871	45.6971	-7.43199	1.22555e-12
NCF1	59.6471	548.735	-9.1997	5.38757e-90
CD1E	18.6062	198.831	-10.6862	1.26712e-23
CD24	1.1375	12.3921	-10.8941	4.17082e-10
FCER2	1.05078	12.5038	-11.8995	8.25581e-30
LGALS2	1.91436	22.9213	-11.9733	1.29822e-07
C1QB	2.80167	34.1032	-12.1724	1.30127e-05
RETN	25.0681	383.531	-15.2996	2.19138e-20
C1QA	2.96977	47.0526	-15.8439	4.11172e-06
C1QC	3.4715	70.2121	-20.2253	1.65957e-09
CDA	2.66746	54.0534	-20.264	3.96322e-44
