# Supplementary material for: PML::RARA and GATA2 proteins interact via DNA templates to induce aberrant self-renewal in mouse and human hematopoietic cells
Source: Proc Natl Acad Sci U S A. 2024 Apr 22;121(18):e2317690121. doi: 10.1073/pnas.2317690121 (PMC11067031; doi:10.1073/pnas.2317690121)
Supplement: Supplementary file 8 — Dataset S07 (XLSX) [file pnas.2317690121.sd07.xlsx]

## Sheet: counts.normalized.pvals.degs_in
Differentially expressed genes between Ctsg-PML::RARA vs. WT promyelocytes by RNA-seq
Gene symbol	Ctsg-PML::RARA_male_56408	Ctsg-PML::RARA_male_56409	Ctsg-PML::RARA_female_56410	WT_male_56406	WT_male_56407	WT_female_56411	Log2 Fold change (Ctsg-PML::RARA vs. WT promyelocytes)	FDR
Aoc1	19.8672	17.669	30.8334	0.777258	0.671355	0.92445	4.57369	1.41e-12
Perp	90.4195	106.159	133.102	9.52914	9.14325	5.86908	3.65013	1.17e-43
Defb40	4.51217	7.18488	3.99298	0.779356	0.481523	0	3.22837	0.0128705
Inpp5j	8.981	10.7491	10.1799	0.824368	0.642954	1.32804	3.18375	0.000129609
Cdh1	736.727	795.454	617.782	106.774	82.2928	38.4705	3.17456	6.91e-25
Gucy2e	31.7164	33.9572	21.802	3.88167	3.04583	2.39446	3.10392	9.46e-14
Ptgfr	6.79922	7.99629	10.7077	1.3019	0.362575	0.85695	3.08776	0.00105371
Csf2rb2	346.783	372.656	320.83	54.2191	42.2207	22.3609	3.05555	1.85e-52
Mrgpra3	3.61583	6.30179	5.9435	0.537335	0.631872	0.329356	3.04679	0.0445111
Gm18806	5.54629	4.85419	5.30231	0.803581	0.534917	0.263723	2.95457	0.0445111
Gm5733	22.9398	34.1638	24.0898	3.77883	3.69131	2.3023	2.93129	4.41e-12
Dnase2b	8.40582	11.1905	8.72658	1.90649	0.916071	0.480339	2.89124	0.000218624
Rhoj	7.37942	6.0633	35.8314	1.38997	1.39791	3.45974	2.81989	0.0313761
Gpr34	159.875	182.508	116.717	26.7851	20.5297	15.8677	2.78013	1.11e-28
Sucnr1	7.26267	7.15608	4.60543	0.675461	0.694058	0.952848	2.77531	0.00634704
Slc18a1	9.78809	14.2929	9.70876	1.75911	1.7469	1.03656	2.72267	0.000203612
Slc6a4	33.1073	44.6548	20.9151	6.95338	4.70951	2.2678	2.71608	4.21e-09
Alox15	259.954	311.703	233.642	54.5337	42.7911	21.7455	2.6823	8.67e-30
Slc6a9	25.6065	32.2517	16.2348	4.28424	2.82479	3.53883	2.68024	1.85e-08
Dsp	12.7906	16.6666	9.42859	1.76673	1.99913	1.74757	2.66277	5.39e-05
AC183097.2	23.2338	30.5869	17.0963	4.10343	5.03904	1.43964	2.62613	7.13e-09
Gm12896	25.0722	7.26329	8.35991	3.23642	0.0951206	2.97758	2.57519	0.0229346
Susd2	13.4524	16.4135	7.76141	2.39117	2.01372	1.32282	2.56413	8.79e-05
Htr1b	74.9499	80.3408	58.8793	14.7055	10.4757	8.93673	2.561	8.48e-25
Csf1	385.621	413.813	345.844	71.5518	74.1646	38.8474	2.55985	3.61e-39
Lama5	98.5322	125.804	57.764	16.7982	15.8127	12.8409	2.54743	7.01e-13
Samd13	22.0858	25.7159	23.3038	4.53595	3.95913	2.95974	2.51936	5.73e-09
Grm6	36.0029	43.7064	30.7344	7.47722	6.84314	3.90694	2.49837	8.14e-14
Pdzd4	76.5134	91.0124	51.0145	14.6135	15.1721	6.70702	2.49607	5.16e-14
2510009E07Rik	17.953	22.9231	17.6591	3.27518	2.88773	3.52553	2.47388	3.72e-07
AC183097.4	15.7839	25.4835	15.2659	4.53475	3.15063	1.75462	2.46011	9.89e-07
Csf2rb	1004.1	1124.92	896.812	217.614	182.176	128.108	2.44787	3.92e-38
Ms4a2	1484.11	1663.42	1200.55	310.578	261.209	191.517	2.4397	1.02e-32
Abcc2	29.4068	26.9458	25.6029	8.5309	2.09246	3.42147	2.43739	1.11e-09
Emilin2	814.625	976.896	809.884	174.435	172.845	116.103	2.41336	9.47e-51
4930503B20Rik	7.61067	10.7633	5.6532	2.18147	1.22643	0.577186	2.41131	0.00841496
Ankrd63	7.87093	9.06026	5.9958	1.11979	1.75194	0.924329	2.40887	0.0131241
Fzd4	29.6411	34.4156	24.7644	6.54192	5.18449	3.97923	2.39553	1.01e-10
Cyp11a1	268.277	330.629	211.115	66.7832	55.4534	30.3529	2.33446	3.51e-18
Ccr3	36.7345	34.701	28.2227	7.36775	7.73621	3.95992	2.28719	3.25e-11
AC183095.1	16.5085	17.9872	15.2675	5.17733	2.82628	1.55245	2.26046	1.76e-05
Il18r1	326.229	374.272	249.852	74.587	66.8572	46.9976	2.25947	5.59e-26
Flnb	856.708	1011.69	801.17	242.356	165.377	126.05	2.25206	3.95e-24
Il4	15.6827	18.0858	17.2119	5.07609	3.45461	1.42675	2.23783	1.11e-05
Cpa3	1609.3	1439.97	1775.04	390.992	333.94	251.656	2.23728	4.03e-34
Atp6v0a1	336.545	334.625	278.593	82.6612	62.8524	46.2528	2.23689	4.26e-31
Oaf	68.4516	67.1847	59.2676	13.562	14.8244	10.6576	2.23185	1.79e-21
Nxpe1-ps	70.7588	77.3249	56.671	16.5526	14.2254	10.3493	2.22887	3.59e-21
Gpc4	24.2604	26.1211	26.7336	8.17609	3.98916	3.16706	2.2265	3.09e-08
Il6	109.954	140.653	113.99	31.0568	32.1963	10.6513	2.22122	1.31e-21
Wdr95	13.2222	15.9948	7.62191	2.49228	2.67328	2.1023	2.20875	0.000995378
Heph	6.74867	6.2943	9.87339	1.43739	1.53521	1.47446	2.19851	0.0312437
Slc7a8	142.474	152.854	143.05	40.758	33.3792	18.9982	2.15361	3.48e-44
Slc24a3	34.3875	47.0572	34.537	10.0243	8.42407	6.19182	2.14118	9.14e-12
Kcne3	25.1485	30.1906	25.2137	5.87131	7.0189	4.21878	2.13442	3.16e-08
Tarm1	15.057	17.8617	12.4988	3.18274	4.06595	2.29327	2.13173	0.000167014
Plg	5.59256	8.25966	7.12651	1.94073	1.498	0.858016	2.11904	0.0316419
P2rx1	101.393	118.073	96.7041	22.7401	24.6497	21.3304	2.11882	1.49e-32
Rufy4	10.3631	12.4633	8.98282	2.13716	2.90572	1.63073	2.11626	0.00367056
C3ar1	92.1133	105.895	82.0387	30.2023	19.1709	12.4154	2.09801	1.41e-22
Jazf1	14.2286	16.3869	14.9434	4.61374	3.32958	1.90746	2.0919	0.000107633
Itga2	149.572	202.83	116.129	48.4863	32.6499	22.9947	2.09169	7.05e-13
Csrp3	78.0354	87.0872	75.0334	20.8805	20.0961	12.4462	2.08376	3.67e-24
Tmem156	74.3225	80.851	83.7701	19.5655	18.03	15.5783	2.08316	5.63e-24
Ccr1	260.322	324.617	260.559	71.1044	69.6191	49.292	2.07429	8.94e-43
Oit3	6.0569	9.85374	7.39165	3.00396	1.68377	0.415243	2.03785	0.0203977
Sytl3	120.839	125.173	93.3525	34.1434	30.5889	14.4709	2.02324	2.8e-16
Alox8	30.118	32.8127	22.1643	8.61192	5.96606	5.02409	2.02079	3.1e-08
Il18rap	652.179	779.949	524.533	192.168	162.967	104.96	2.01726	2.25e-17
Gata2	655.996	811.368	536.568	189.962	181.496	99.6634	2.01704	1.17e-14
Ccl9	841.504	994.751	740.386	229.879	237.877	146.326	1.9958	7.12e-23
Rab19	42.2442	51.1882	41.0867	12.1731	10.8425	8.70023	1.99496	8.51e-13
Adora3	22.5777	23.9418	21.8539	7.08587	4.9401	4.1249	1.9805	2.73e-06
Rnase4	21.9819	19.6544	24.523	5.49106	5.13311	5.0152	1.97867	2.82e-06
Alox12e	15.8184	22.3772	14.6061	5.36562	3.98866	3.0978	1.97581	6.52e-05
Nlrp3	63.7537	106.57	89.8478	23.1731	25.8536	13.4311	1.97095	2.59e-15
Cd200r4	38.7489	46.0028	31.7075	10.558	10.7055	6.74974	1.96455	7.94e-11
Padi2	510.534	592.236	439.853	147.367	135.421	92.9097	1.9641	6.75e-26
Runx1	700.413	757.707	571.14	201.451	200.242	97.1235	1.95743	2.19e-12
Stx3	206.766	246.451	177.965	62.0381	54.9131	37.4721	1.95385	2.49e-24
Homer2	50.1566	41.5562	31.2353	11.7296	8.02262	10.4526	1.93893	6.27e-09
Slc27a3	11.4262	13.818	11.1574	2.94253	3.46072	2.33852	1.93698	0.00225611
Cyp4f18	192.309	237.756	176.059	59.8497	53.0222	37.284	1.93437	5.09e-27
Mcpt8	3041.05	3344.93	2379.19	927.14	763.296	500.314	1.93387	6.59e-15
Tctex1d4	4.06357	10.6264	8.64481	2.01065	1.92551	1.6231	1.92419	0.0441612
Hdc	663.676	783.622	652.074	194.669	178.343	152.932	1.91997	2.49e-52
Atp8a2	49.0312	60.9505	36.5742	17.7291	10.977	7.82364	1.91787	1.63e-09
Rtn4r	7.03155	7.9511	6.68156	2.06118	1.45902	1.64859	1.91721	0.0467618
Hgf	456.479	516.505	402.567	146.481	127.27	76.8766	1.90121	1.66e-18
Plcd3	6.89082	9.13446	8.08605	2.0238	2.37069	1.46263	1.8999	0.0297967
Plekhg5	79.4991	106.696	80.4513	26.2561	26.6858	15.0743	1.88769	1.48e-20
P2ry14	78.201	86.5412	66.545	22.753	20.3175	16.0482	1.88435	1.26e-20
Hacd4	230.907	283.835	201.983	68.3774	75.6709	41.5626	1.87225	2.12e-18
Fam129a	628.885	710.807	559.112	165.988	188.864	140.796	1.86145	4.03e-34
Gabbr1	141.628	148.314	92.5389	43.5375	41.1801	16.0065	1.85612	1.99e-07
E2f8	317.635	353.766	276.532	112.393	78.6409	58.1852	1.8561	3e-18
L1cam	123.674	142.16	82.2154	37.5051	30.6061	23.4327	1.8495	1.35e-11
Rnf43	40.0977	54.2384	51.8084	18.0248	13.0213	7.28928	1.84358	2.24e-12
Papss2	139.318	142.628	122.748	41.0513	31.3975	34.2877	1.84286	2.33e-30
Pdgfrb	101.582	90.3067	91.428	30.2273	28.2676	16.5107	1.83752	2.63e-20
Osbpl5	116.395	141.394	100.769	34.2515	36.5692	25.2945	1.81843	7.31e-21
Lmo4	419.278	435.256	378.243	109.725	114.926	107.86	1.8138	4.51e-45
Ccl6	473.476	573.102	334.532	142.952	158.895	74.2974	1.80569	2.16e-08
Sytl1	60.8252	71.4609	57.7194	17.0195	18.7	15.5477	1.80543	6.81e-16
Slc26a3	41.996	42.177	30.554	11.1265	7.17198	12.7894	1.7946	2.05e-09
Myo1d	83.4729	118.947	81.7837	35.6344	27.649	14.3397	1.79092	1.52e-11
Otogl	18.067	17.5213	30.7269	7.35049	6.52228	4.16087	1.78152	0.000131527
Slc18a2	293.567	310.988	287.556	93.2748	92.6478	62.6429	1.7679	2.62e-36
Adam8	134.885	178.971	132.004	39.4489	48.729	35.6531	1.7662	4.41e-23
Edem3	864.853	920.588	876.168	262.373	250.543	230.399	1.76442	6.02e-65
Plk3	61.5971	172.578	144.192	38.6162	52.4173	14.5046	1.74924	0.00257051
Klf5	31.244	38.9654	35.6126	11.0462	10.4112	8.17278	1.74688	3.7e-08
Cask	69.4555	69.0171	80.7113	24.4925	17.6696	19.5158	1.74617	2.24e-17
Acss2	166.265	197.233	165.522	52.4972	54.979	42.0562	1.74315	3.86e-36
B4galnt4	14.9661	22.6196	11.7477	3.97813	6.56098	3.35164	1.72504	0.000718426
Furin	192.072	206.928	174.741	62.7258	69.2965	33.6406	1.71805	3.47e-16
Chn2	80.3134	78.3907	58.9818	22.9291	19.6017	20.0696	1.71658	8.14e-14
Id1	26.2387	38.818	27.0704	9.61182	11.1659	5.58166	1.71428	3.87e-07
Cd200r3	297.668	343.01	309.197	121.001	101.769	53.2889	1.71222	2.45e-12
Gsn	284.346	336.979	244.718	77.2084	98.2365	76.0776	1.70442	1.15e-22
Abhd15	122.157	126.302	102.515	36.7291	37.4294	28.1093	1.69951	5.21e-22
Chst15	249.692	272.83	193.619	79.9219	81.6293	49.422	1.68998	7.66e-15
Rnf217	31.0349	38.0894	40.971	11.5552	11.0981	9.77555	1.67509	4.1e-08
Il17rb	33.1305	35.0387	37.7198	12.102	12.5589	6.79659	1.66249	9.88e-08
Cd244a	147.456	178.266	129.486	52.5499	47.6109	36.0343	1.66178	2.01e-20
Naprt	22.6631	28.6568	24.4126	7.77842	9.42717	5.27366	1.6592	1.37e-05
Cpne7	15.3925	16.1967	20.5054	3.98977	5.91444	5.48512	1.65882	0.000876804
Lilr4b	1130.67	1648.76	1254.04	503.454	469.373	245.911	1.65199	3.56e-09
Gm14440	24.6841	18.6555	20.6376	9.81249	9.42899	0.0382151	1.64301	0.00194075
Tlr12	17.5188	22.1677	22.6769	6.14072	6.74325	5.83834	1.63977	0.000138043
Osbpl3	163.404	189.664	134.242	61.0196	53.7403	34.28	1.63336	1.82e-14
Slc41a3	76.2532	92.6337	65.9338	28.4757	25.34	17.8217	1.63085	1.08e-14
BC016579	14.132	16.1588	11.8088	5.77001	4.1428	2.77813	1.62506	0.00521735
Lgals1	405.039	401.721	416.491	125.91	149.724	101.187	1.62445	2.65e-28
Adora2b	18.6193	23.1819	17.1802	6.58742	7.87824	3.4287	1.62382	0.000423972
Aqp9	179.378	229.499	147.374	68.2483	66.2674	37.416	1.61764	8.3e-11
Nfil3	45.704	58.0329	51.3867	18.4112	18.0927	11.5412	1.60642	1.08e-10
Igfbp7	11.1539	13.5553	8.64879	3.80081	4.03328	2.31312	1.60534	0.0267797
F5	59.8943	58.1546	73.8693	14.6513	20.0041	25.8879	1.58135	3.45e-12
Atp1b1	109.887	144.416	99.9077	45.2603	40.2177	26.5616	1.58054	7.18e-14
Grina	159.718	207.491	165.896	55.9416	63.3143	51.5352	1.56157	1.01e-25
Nhsl2	244.072	307.342	218.214	102.031	86.5476	59.4439	1.55791	1.96e-14
F13a1	227.877	248.068	352.051	63.2462	111.506	94.9049	1.53337	2.47e-08
Atp1a3	112.006	121.868	100.36	37.8774	49.5603	22.7078	1.52394	2.29e-12
Sema4a	180.28	221.062	172.572	62.5576	68.1809	58.1799	1.52329	2.03e-25
Poln	14.0705	14.5545	11.5786	4.00613	5.51053	3.51766	1.52174	0.0184623
Lpcat2	101.044	109.097	107.747	33.8045	40.8501	30.38	1.51722	1.03e-20
Irak3	140.216	145.779	118.932	47.798	44.7975	41.6145	1.51445	3e-21
Hrh4	15.532	20.1963	14.44	6.75064	6.24648	3.43729	1.51221	0.00328093
Ptms	49.6649	64.8891	39.8181	17.9621	20.835	12.2604	1.51206	7.18e-08
Mcub	13.009	11.576	15.7675	3.38839	4.58633	5.25438	1.5062	0.0184623
Trpm2	75.6549	107.989	75.3709	34.128	30.3293	22.0796	1.49934	3.87e-12
Gm973	12.223	13.0324	12.2103	4.08078	3.23495	5.02865	1.49724	0.0207992
Il3ra	36.7023	53.3544	45.7763	17.5706	14.2556	13.8839	1.48664	1.95e-08
Ptgir	35.6627	42.7802	31.8918	12.976	13.5258	10.6413	1.48445	9.53e-07
Slc37a3	43.5007	50.233	34.1452	16.367	15.4017	11.4365	1.48052	7.4e-08
Tmem71	135.06	164.118	136.544	56.3467	55.6098	36.0972	1.47806	1.21e-21
Dbn1	10.9303	14.1179	5.1631	3.0184	4.6768	2.36606	1.47592	0.0493767
Tspoap1	122.107	111.267	97.6507	41.0555	38.8116	33.2538	1.47178	2.92e-15
Prickle3	32.1849	39.7172	30.5332	11.7179	12.7441	10.3316	1.47098	2.91e-06
Rapgef3	44.4742	43.2804	35.5769	12.5431	15.3355	14.0637	1.47089	1.7e-07
Osm	82.3469	220.757	207.081	60.8575	86.8523	25.2976	1.46942	0.0176617
Tacstd2	57.8902	87.7929	86.9555	27.3803	32.629	19.3826	1.46728	1.44e-10
Mcf2l	47.1792	47.5489	46.9788	15.1068	15.7343	17.5716	1.46535	9.43e-09
Cd200r1	86.3368	110.668	88.0975	37.6423	36.3264	23.9174	1.46164	6.25e-17
Grik5	30.3034	29.0235	24.8479	10.9767	11.8227	5.99503	1.45884	5.39e-05
Man2b1	738.818	877.494	774.985	278.058	287.622	258.166	1.45874	6.47e-43
Mocos	31.916	39.085	32.151	10.7425	13.9924	10.7488	1.45296	3.63e-06
Tmem104	25.1034	32.851	22.3457	11.5278	7.68858	8.49844	1.44557	0.000122008
Ccl3	305.735	521.524	441.246	180.948	188.806	72.6649	1.44161	0.000236223
Plekhg3	145.418	146.765	129.869	47.7411	55.4905	44.1243	1.43945	9.13e-22
Mpc2	101.538	113.013	100.446	40.4886	41.0996	28.6301	1.4348	6.69e-19
Rxra	37.1756	39.8649	41.67	12.6113	14.9883	13.8436	1.43307	5.59e-07
Il15	60.5592	60.8205	57.6087	23.174	21.7488	17.7195	1.43221	1.5e-10
Gm49339	59.0053	60.7203	55.1949	18.4435	20.796	21.989	1.43184	3.6e-10
Itga2b	513.063	630.565	467.322	207.492	209.601	150	1.43015	4.03e-17
Klhl18	85.684	88.1446	75.7109	32.1828	31.8654	23.6333	1.428	1.04e-14
Alox5ap	337.578	417.047	321.501	122.642	141.733	115.053	1.42443	8.73e-23
Arap3	246.273	287.519	232.728	98.0976	103.368	72.8277	1.40542	4.87e-21
Baiap3	37.4664	36.7009	35.8629	13.4888	12.8693	12.8614	1.40276	2.99e-06
Tulp3	42.9162	51.3864	27.7346	18.8621	13.4413	11.4015	1.39838	6.33e-05
Slc9a9	89.1628	110.778	63.3	37.0244	31.8837	25.7136	1.39675	2.03e-07
Nt5e	33.1307	28.3636	71.388	12.7468	18.8083	16.0272	1.39554	0.010087
Dgkg	103.901	116.858	92.349	41.0085	38.6028	33.2726	1.39183	2.22e-17
Nedd4	1845.57	1963.22	1492.04	774.546	663.116	492.242	1.38923	4.53e-12
Lat2	161.303	197.833	141.491	63.2572	68.0819	49.7591	1.3881	6.59e-15
Inf2	69.733	72.7128	52.7281	28.6179	29.6314	12.477	1.3876	1.35e-06
Far2	77.8293	89.1154	96.0327	28.4893	29.7861	36.8921	1.38577	9.96e-15
Ero1l	302.341	299.052	294.091	122.913	100.056	102.907	1.38281	2.65e-28
Mboat1	63.8663	74.7333	55.4444	27.4127	26.6178	16.5299	1.37769	7.17e-11
Map3k6	30.2133	31.3997	23.7099	12.0863	12.3248	6.68577	1.36865	0.000113458
Cd63	221.699	235.142	244.267	91.2488	86.7651	79.5638	1.36669	2.48e-31
Fstl1	27.9902	23.2944	28.3337	9.44498	5.30279	14.3479	1.36409	0.000208143
Bmx	17.6145	20.8854	30.2922	7.09972	9.41179	8.6416	1.36157	0.000995378
Fgf3	46.4443	53.5671	35.6603	17.3708	18.8451	13.7947	1.35623	2.25e-07
Rab44	826.47	835.816	752.12	299.024	340.854	256.845	1.3556	1.21e-21
Itga8	24.3579	29.5258	11.4067	9.26618	9.71147	5.02962	1.35536	0.0239627
Galnt6	361.727	393.591	328.377	141.489	152.467	109.502	1.35038	4.69e-20
Slc35d1	58.9594	53.8974	54.6048	25.6174	17.133	19.3326	1.34927	4.08e-09
Rhbdf2	44.8733	55.8676	44.5312	18.0211	21.5641	14.4122	1.3447	9.19e-08
Rora	65.8592	81.3568	57.7896	29.5252	26.9014	19.98	1.34256	1.49e-10
Gna14	39.6056	39.8082	29.9209	16.4419	13.9157	10.3622	1.33998	7.23e-06
Arhgef28	28.5102	20.5014	22.3038	7.54355	7.69825	11.4507	1.32878	0.00103117
Ncam1	45.9391	88.5423	100.261	19.6618	20.842	46.5681	1.32523	0.0128591
Nrarp	17.23	19.1341	16.39	8.12372	7.49167	4.1566	1.32274	0.0060525
Klf7	88.1024	109.683	105.75	45.6553	46.4703	22.9217	1.32031	1.81e-11
Hip1r	330.766	376.329	259.12	136.625	140.666	92.1543	1.31371	8.08e-10
Pde7b	17.545	19.7336	12.0428	6.05288	5.35969	7.20347	1.31168	0.0129832
B3gnt8	25.9817	29.5632	29.9276	10.1465	11.8052	10.5735	1.30709	0.000308218
St6galnac3	26.0128	35.9198	21.8474	12.3374	10.2264	9.40959	1.30278	0.000259173
Sytl2	39.9313	37.7529	22.0452	12.1523	15.1826	10.8696	1.30177	0.000599907
Hk2	219.101	235.971	196.481	87.8915	86.8522	75.8004	1.30162	1.25e-21
Esyt1	613.961	689.329	583.663	249.173	271.854	205.418	1.30142	9.54e-22
Spin4	17.9206	20.1233	18.4107	8.69531	8.71047	4.15895	1.29683	0.00628073
Ikzf2	507.393	544.941	474.302	203.572	210.358	177.862	1.29144	9.21e-27
Btnl9	91.9934	105.4	74.0692	41.4067	35.9262	27.9344	1.28783	4.99e-10
Lilrb4a	526.757	822.769	603.312	273.361	300.125	186.008	1.28104	1.39e-08
Chpt1	85.1207	72.4079	100.6	33.9795	27.5476	39.1016	1.28037	1.91e-08
Ston2	49.6566	53.5312	52.3659	20.0833	20.5134	20.0117	1.27754	1.22e-07
P2ry1	127.285	140.985	115.93	57.263	50.9015	41.9635	1.27684	2.53e-17
Celsr1	96.2399	110.718	80.1547	41.097	42.6002	28.6097	1.27524	1.95e-10
Rcn3	49.7836	51.0852	34.9853	16.9756	21.877	14.3102	1.2713	4.67e-06
Tec	169.294	184.32	156.681	70.2547	70.3539	59.9823	1.26888	5.08e-21
Egr2	15.1287	31.8039	35.8531	15.2076	11.6534	5.54084	1.26263	0.016853
Abr	253.604	298.305	225.952	102.747	116.786	89.4787	1.25398	1.77e-15
Cdkn1a	12.6119	17.4101	17.4797	7.47601	8.78354	2.46375	1.24975	0.0235733
Hvcn1	200.994	243.318	245.165	83.906	99.4177	91.3617	1.24773	5.03e-22
Syne1	1227.58	1520.38	1231.45	522.012	553.384	513.124	1.24477	7.51e-25
Faah	69.4458	82.8857	54.454	33.7138	28.8088	20.3809	1.23902	3.12e-07
Plec	795.248	859.579	715.632	369.91	373.76	213.744	1.239	6.08e-08
Plp2	158.858	179.931	157.818	67.0253	76.1678	56.0998	1.23869	2.11e-20
Rin3	266.107	280.88	239.885	125.881	112.171	79.031	1.2384	2.06e-13
Cnnm2	35.7468	36.4243	29.8258	14.9987	14.1417	11.6658	1.23708	6.97e-05
Oxr1	335.944	377.185	337.058	148.355	148.058	126.109	1.2363	1.02e-28
Itpr3	176.363	200.343	155.228	74.7807	83.8652	55.6109	1.23506	1.03e-12
Ptprs	473.115	527.689	343.192	205.289	214.449	124.471	1.23436	4.04e-06
Mfsd6	95.0548	106.435	93.7022	41.2449	43.2694	34.3545	1.23256	8.36e-14
Trpm4	24.301	26.9566	20.307	8.64196	13.9838	6.03891	1.23228	0.00263895
Gcnt1	149.836	164.672	163.115	73.4799	65.3296	53.7906	1.23154	1.24e-22
Cxcr2	194.56	219.707	202.416	78.9088	76.9604	93.3885	1.22774	9.13e-22
Tbc1d4	141.658	171.534	160.005	72.043	66.9077	52.5315	1.22644	5.08e-21
Trf	280.409	298.661	274.077	124.88	124.335	97.2048	1.22411	5.48e-23
Tiam1	219.383	235.505	194.872	95.9313	95.9652	72.2147	1.22286	2.8e-16
Slc7a6	81.1426	95.5249	117.428	39.1447	46.0533	34.2781	1.21912	6.26e-10
Pi16	57.8844	70.7353	69.9446	19.8175	31.5903	29.4303	1.21557	5.28e-09
Prkca	136.717	132.959	99.9605	59.8127	55.5305	36.1895	1.21423	1.36e-07
Serpine2	79.7534	79.8812	95.6228	36.6228	31.3656	36.3181	1.21108	1.48e-11
Fosl2	128.146	180.177	162.492	67.4484	77.6165	48.3084	1.20292	5e-11
Trps1	151.999	151.868	145.688	63.002	63.7936	58.1444	1.20286	6.09e-20
Rgs12	114.853	118.332	88.1703	53.146	47.8786	31.5935	1.20216	5.15e-08
H1f0	145.529	189.89	132.154	63.2023	83.9961	45.3087	1.20136	7.95e-07
Lag3	22.5243	22.8023	12.2196	8.44752	6.75958	8.32302	1.20067	0.0133623
Nbeal2	329.248	408.642	295.375	148.427	177.701	100.878	1.19917	1.24e-07
Cuedc1	16.7182	18.7755	16.2767	7.73849	7.77155	5.68574	1.19722	0.0204443
Soat2	18.5033	20.5902	16.785	8.13383	8.51093	6.25299	1.19699	0.0152355
Slc16a3	43.6165	78.8075	61.9105	21.9757	33.3975	20.5049	1.19339	4.38e-05
Cebpa	280.776	348.889	314.886	132.672	156.271	103.256	1.18964	9.96e-15
Zfp704	286.098	290.082	261.917	150.998	119.788	80.14	1.18724	2.08e-08
Ints6l	327.892	390.864	339.622	156.513	158.119	126.429	1.18507	4.52e-23
Dcaf6	94.264	103.072	73.6639	44.3812	36.953	31.7794	1.18234	7.18e-09
Gclc	160.541	182.746	151.246	77.8439	73.0332	55.6296	1.18218	6.06e-16
Fam174b	50.7369	57.8205	40.3437	22.5861	23.3855	16.0471	1.18166	1.78e-06
Nqo2	97.9762	109.862	93.6491	42.1931	46.5313	37.1316	1.18081	3.5e-13
Parvb	19.9245	18.6683	11.5776	9.33887	6.35263	5.08853	1.18038	0.0236386
Kcnj2	81.0564	97.0459	126.96	49.0657	43.841	34.4759	1.18019	1.31e-07
Pld3	52.064	68.6961	51.3946	25.7684	24.1596	21.9684	1.17842	1.49e-07
Trp53i13	25.2812	26.3472	18.0031	9.97404	12.5254	6.52413	1.17526	0.00474775
Ccr2	587.607	670.018	608.253	232.595	303.168	247.858	1.1724	6.6e-17
Pde4d	93.4831	97.0701	81.3811	44.5154	41.5407	28.1892	1.17208	7.17e-11
Tespa1	133.374	127.112	113.287	60.5332	57.1256	39.8515	1.17124	5.09e-11
Tmem150b	25.1509	22.7004	21.0303	9.86908	9.84735	9.11169	1.16936	0.0063416
Orai2	260.385	286.286	242.432	115.341	123.231	94.6212	1.16728	6.48e-18
Ms4a6c	212.488	206.223	227.08	80.7939	90.6946	101.309	1.16515	2.24e-15
Tmem140	15.176	20.6454	19.4625	6.66545	10.2474	6.30432	1.16198	0.0202693
Crtc3	75.3512	86.4644	73.1565	38.4193	37.8086	23.384	1.15802	6.94e-10
Lgals3	122.268	147.315	121.749	50.0046	71.1479	45.4126	1.15285	7.02e-11
Camk1	48.7024	53.278	49.5558	23.6147	24.0519	16.8475	1.15032	2.73e-06
Rab11fip4	47.7912	52.8388	50.1652	19.6091	31.4945	13.1337	1.14944	2.38e-06
Smim3	56.4498	70.9583	62.5219	27.0854	33.8014	20.3116	1.14519	7.84e-08
Clec2i	81.1359	81.4701	66.4196	32.3001	34.2202	31.5042	1.14419	1.29e-09
Sema4c	23.2996	21.6232	13.5965	10.2684	10.0762	4.66327	1.13847	0.022948
Gab2	112.343	131.848	115.731	56.8111	56.8585	41.2284	1.13733	7.92e-15
Otub2	22.8762	21.2936	19.3154	10.8771	9.64367	6.6426	1.13705	0.0112353
I830077J02Rik	54.6178	58.6602	47.1278	20.7324	26.7263	21.6812	1.13282	1.68e-06
Zbtb16	47.2592	43.8253	48.4349	22.0079	21.6456	16.4749	1.13243	1.1e-05
Mkl1	119.29	128.496	107.116	52.6351	58.3681	42.6536	1.12912	6.09e-13
Slc2a6	33.9493	49.8416	52.8578	25.2058	22.5958	11.4309	1.12354	0.000108126
CAAA01144662.1	19.2519	22.0546	13.6516	7.91896	8.69683	7.15842	1.11984	0.0305401
Selenoi	165.675	162.139	150.49	73.2631	70.1287	65.6984	1.11638	5.88e-16
Sec22c	56.0115	63.8798	57.9099	31.2437	21.3058	25.2388	1.11182	3.53e-07
Galnt3	14.3428	15.4631	19.1139	4.40648	6.85332	10.0592	1.1079	0.0476917
Chst13	23.9194	26.4483	25.4489	11.3103	12.9827	8.8991	1.10602	0.00457691
Dmxl2	104.211	128.849	103.756	48.7913	52.8645	46.5609	1.10513	2.6e-13
Fut8	513.596	496.787	486.523	238.665	222.528	200.545	1.10435	9.69e-20
Fam177a	22.1006	46.0364	48.4232	13.5731	24.7966	12.6443	1.09988	0.0248986
Fcer1g	142.189	165.739	156.186	63.8824	73.5458	68.133	1.09633	5.21e-18
Iqsec1	116.145	140.13	124.258	65.0986	56.407	47.0232	1.09618	9.13e-15
Dtnb	73.7786	80.4276	62.3613	32.6254	32.5428	30.7065	1.0955	1.81e-08
Tent5a	407.539	456.354	448.171	213.606	192.13	176.584	1.09507	1.99e-25
Rgs2	419.975	496.129	383.766	200.11	218.723	158.571	1.09443	9.29e-12
Syngap1	18.458	16.8848	13.8804	8.75919	7.20848	5.70564	1.09339	0.0476917
Cracr2a	73.6079	77.3039	68.7839	30.6638	38.9532	27.9322	1.09127	1.77e-08
Map4k4	274.493	298.286	220.281	134.055	125.62	94.5715	1.08935	4.14e-09
Plgrkt	129.041	126.335	107.835	58.2044	60.1646	43.5172	1.08935	3.82e-10
Alox5	206.482	253.068	209.078	107.426	111.884	78.519	1.08898	3.9e-13
Ndst1	111.129	123.041	102.785	57.134	53.6332	39.3559	1.08772	4.72e-12
Rom1	18.3244	20.9213	20.3039	9.33363	9.52928	7.51318	1.08714	0.0222873
Fyb	228.142	249.421	186.855	105.639	101.308	89.765	1.08691	1.68e-11
Ypel2	30.5927	34.7207	34.2768	14.5573	17.2274	12.4784	1.08643	0.000969654
Cd9	72.5155	109.976	83.0093	38.8081	42.6828	36.8159	1.08455	3.98e-08
AB124611	63.9892	82.8397	75.7797	26.0309	42.4115	30.9077	1.08389	2.26e-08
Cpne2	187.607	188.608	157.938	90.9133	82.6468	66.7215	1.07776	2.02e-11
Tpm4	222.889	256.098	234.088	105.759	120.195	94.1355	1.0775	1.17e-18
Rab37	111.207	123.747	102.58	55.8104	59.6894	36.2272	1.07588	1.5e-09
Mknk1	82.7014	83.6929	80.8086	40.0848	41.7084	30.0549	1.06455	2.61e-09
Alkbh4	37.0889	42.2897	31.9744	17.3445	19.1081	13.9373	1.06132	0.000373275
E2f2	67.9216	105.1	85.3484	35.8522	46.5648	35.2123	1.05286	3.71e-07
Tulp4	121.608	146.202	117.075	61.5397	58.0366	56.2664	1.05134	1.67e-13
S100a6	78.1611	105.373	95.7669	30.9234	56.9597	39.3501	1.05111	4.56e-06
Zyx	245.369	307.686	239.436	133.075	149.091	81.0956	1.05013	6.31e-06
Pafah2	109.79	111.204	101.759	55.5086	50.968	41.0984	1.05001	9.6e-12
Map3k5	169.684	172.264	121.357	69.0541	80.4519	63.1936	1.0481	8.69e-07
Tjp1	25.9708	43.5125	26.7823	15.4776	15.8831	12.5873	1.04742	0.00187956
St14	58.0078	63.9027	49.0082	29.7772	22.6433	26.122	1.04114	3.91e-06
Jak2	540.318	617.702	508.747	271.712	282.456	214.978	1.04026	2.06e-13
Rps6ka3	447.825	522.666	415.333	227.249	225.837	186.59	1.03883	2.19e-14
Anxa2	243.465	275.741	253.11	105.19	146.053	104.98	1.03793	4.11e-11
Syde2	53.2704	58.6829	47.7702	31.1272	24.8429	17.7819	1.03401	1.15e-05
Itm2c	184.917	216.218	181.171	88.3197	97.1489	83.8533	1.03399	1.61e-15
Insr	174.154	189.283	169.745	96.7709	85.9119	64.5076	1.03261	7.76e-13
Il1rl1	183.792	198.104	181.093	98.9128	93.2746	68.8611	1.03227	8.17e-14
Capg	105.962	127.86	107.872	49.3161	60.1145	48.7484	1.03223	5.08e-12
Ptger3	41.9911	51.4422	33.4098	21.8548	22.0565	14.7062	1.03188	0.000140799
Gpr183	67.1902	72.7679	59.933	33.0541	35.1809	24.2939	1.03117	4.19e-07
Rapgef2	174.763	173.636	157.25	80.2587	83.2723	71.0433	1.03114	1.18e-13
Pecam1	267.607	279.523	241.418	141.473	126.604	99.3125	1.02806	7.44e-12
Myadm	52.7778	55.1701	37.6843	18.5181	25.382	23.6204	1.02795	0.000168321
Flot2	90.2761	106.343	109.406	43.0548	49.785	49.3168	1.02706	1.11e-10
Coq8b	37.6601	48.3364	37.4662	20.0035	19.1238	18.1308	1.02665	0.000280286
Gnai3	532.255	558.009	566.788	263.961	260.987	246.768	1.02606	1.1e-23
Pld1	37.3725	44.332	39.3772	18.8892	18.2474	19.11	1.02419	0.000328276
Egln3	36.638	38.0886	39.8354	19.2375	16.4918	17.6828	1.01872	0.000527681
Dip2a	27.9576	29.6483	22.2603	11.2606	16.8202	9.21572	1.01425	0.00728338
Matk	85.7193	101.318	78.5056	42.4386	49.5037	32.7287	1.01162	4.13e-08
Thy1	143.388	161.969	111.752	58.2383	61.4324	76.1825	1.01012	3.41e-06
Flt3l	33.5597	33.8332	30.8341	15.0242	17.3045	13.8154	1.00707	0.00263895
Ankrd12	265.389	263.323	212.616	128.368	123.034	99.4033	1.00656	2.35e-09
Aff4	378.777	388.379	371.95	208.217	196.949	135.747	1.00293	1.21e-09
Flot1	129.055	150.469	123.062	66.0163	73.1669	51.1626	1.00243	9.24e-11
Zfp518b	67.5157	62.3342	45.9379	33.9389	31.8417	17.6392	1.00156	0.00138808
Dgat1	69.0747	83.042	70.7512	30.3575	47.9239	27.0899	1.00078	2.78e-06
Igf1r	446.525	512.729	384.349	267.446	220.339	151.81	1.00063	1.26e-05
Atp13a3	577.411	620.036	545.135	294.268	302.753	230.389	1.00058	3.19e-13
Gramd3	9.40714	12.7563	15.5944	21.3238	26.9508	23.8843	-1.00424	0.00976688
St3gal5	6.63334	9.71099	14.8786	14.8626	25.6061	19.2422	-1.00453	0.0422448
Gbp4	17.8143	19.7399	25.5356	37.4655	39.1303	44.1668	-1.00948	0.000206231
F2r	43.9917	49.1665	50.08	97.2151	91.0742	85.4269	-1.0095	6.34e-10
Lfng	18.7083	31.9303	36.2435	52.6644	62.6301	52.0706	-1.01986	4.21e-06
Tlr2	5.59449	8.87141	15.1716	15.5949	20.5315	21.2494	-1.02076	0.0363971
Tlr4	9.42849	11.6019	20.7399	23.0863	27.1536	30.6239	-1.02349	0.0041388
Rangrf	7.74677	9.59226	12.4132	18.5633	19.2095	19.9949	-1.025	0.0363971
Il21r	15.5082	14.7608	18.4083	25.8037	31.6415	37.0643	-1.02861	0.00141434
Mndal	48.8294	62.1162	75.0571	115.518	141.11	103.279	-1.02922	1.49e-07
Plekho1	14.4262	14.6259	17.4507	26.2115	35.4056	28.9476	-1.03273	0.00191868
Bex6	7.08509	7.98479	12.0771	17.6371	21.568	13.949	-1.03613	0.0444037
Mdfic	9.28753	12.6767	15.448	21.7599	26.2821	25.1197	-1.03719	0.00759122
Adrb2	10.5206	12.7624	16.1071	24.0523	28.8437	24.1875	-1.03857	0.00562261
Fam169b	7.35615	7.16075	12.6974	13.7295	20.8559	18.9302	-1.04233	0.0342014
Themis	11.8812	14.9401	14.2236	22.8027	30.1397	27.5966	-1.04275	0.0053802
Shank3	9.33891	14.4168	10.0487	23.0478	27.1656	16.346	-1.04617	0.0153038
Slc40a1	29.2108	44.2385	46.448	72.9278	73.2421	88.6302	-1.04699	3.27e-07
Plxnc1	81.5143	83.568	92.9101	168.925	194.466	143.756	-1.04975	3.81e-11
Ifi203	62.303	68.7056	103.24	152.001	173.927	134.083	-1.05	1.23e-06
Mif	36.6381	40.8292	55.2801	88.9284	82.8236	89.4976	-1.05179	4.47e-10
Mycn	9.63422	10.0577	10.1829	20.6119	23.9924	14.7172	-1.05717	0.0215746
Scml4	6.70024	11.7143	11.7306	19.0644	23.372	17.4971	-1.05909	0.0215746
Ass1	23.8124	30.648	35.3238	58.2345	65.929	53.9058	-1.06189	6.51e-07
Ly6a	5.39416	8.6719	14.303	16.3884	18.1651	22.2549	-1.06879	0.0222873
Abcb1b	13.581	15.1458	14.1888	29.2674	34.3141	22.1733	-1.06914	0.00157424
Txk	10.7244	13.1576	16.4844	24.5138	28.9292	27.4609	-1.07305	0.00281112
Ermap	29.6921	32.9371	38.8598	88.7693	61.9997	52.622	-1.07404	2.49e-05
H2-Q5	10.9221	22.3483	18.8463	35.522	43.2279	25.7423	-1.07595	0.000982363
Ly6d	4.36222	6.81788	14.659	15.135	20.383	16.6188	-1.07867	0.0396882
Siglech	7.34644	9.2148	13.9225	18.9297	26.933	15.5958	-1.0792	0.0128705
Ctla2a	39.4572	42.0313	56.5873	95.8748	112.756	69.2817	-1.08207	1.26e-05
Psap	259.56	309.411	416.709	538.173	768.379	662.856	-1.08278	8.13e-06
Meis1	42.5547	48.88	49.3608	97.8346	104.202	81.6458	-1.08577	1.68e-11
Mfhas1	7.30835	10.0997	10.2407	20.9384	17.5741	17.5518	-1.08647	0.0294737
Serpinb9	9.35381	10.7376	13.903	23.7924	20.7582	24.3127	-1.08701	0.00915556
Oas1a	6.74935	8.04988	15.2298	14.608	25.0163	21.2455	-1.0883	0.0311961
Alpk1	11.754	9.12147	12.4471	21.8432	26.0695	19.7464	-1.09015	0.00814295
Ccr9	7.66686	10.0078	13.4304	19.0931	27.582	16.6183	-1.09265	0.0109354
Ifitm3	14.2792	22.0579	34.2874	34.3164	55.1575	53.1669	-1.09634	0.00648189
Gbp3	11.3667	12.0065	24.6547	30.4393	34.5478	32.9183	-1.09857	0.000407938
Tbxas1	21.0637	17.0763	27.0047	41.5097	48.9581	42.3389	-1.10025	1.69e-05
Cd96	8.76415	8.62185	12.8874	18.8303	23.1526	19.9857	-1.10092	0.0127837
Tifa	12.3958	20.6736	31.0953	38.5901	51.2344	40.8172	-1.10111	0.000420075
Btla	11.3828	16.8474	19.6682	26.058	37.1591	34.6301	-1.10159	0.000407938
Nrxn1	15.1602	14.7798	13.9009	27.8757	34.5848	27.2612	-1.10361	0.000778007
Ifi214	7.43726	10.4379	10.6438	14.2254	20.5108	23.9922	-1.10894	0.0130368
Rab27b	13.4808	11.8606	11.5134	26.9483	23.842	25.0258	-1.10977	0.00337914
Acp5	7.65658	11.2482	15.7	20.6898	23.9343	26.8022	-1.11409	0.00403028
Lifr	6.71957	6.20349	14.2941	17.3975	20.2235	18.6602	-1.11439	0.0150392
Gbp6	9.03291	11.2759	19.8902	22.0103	30.9233	30.0027	-1.11525	0.00236632
Pla2g16	10.7435	12.8907	17.1851	27.4515	30.3246	26.5897	-1.11729	0.00121221
Prkch	27.4783	30.1983	44.3114	65.7949	79.9769	64.3823	-1.11757	8.84e-08
Plbd1	39.7469	53.2732	80.4954	82.3997	148.633	124.345	-1.12079	0.0033043
Ms4a3	69.0062	57.9626	154.276	170.777	166.656	241.095	-1.12378	0.033975
Fgd2	17.8056	16.5596	23.7252	35.3016	46.5716	38.6954	-1.12551	3.72e-05
Gm45837	15.9776	26.0064	23.8704	38.3271	59.3755	38.8021	-1.12658	0.000180871
Agpat3	8.21273	10.1336	14.6799	27.4084	23.6979	17.749	-1.12804	0.00622001
Klrc2	6.33648	5.20952	13.9005	17.7912	16.5327	18.8841	-1.12957	0.0305401
Abcg3	5.84114	7.02894	11.4709	15.3723	15.1496	20.5039	-1.13269	0.0234363
Ank1	7.69448	13.0323	13.5388	28.4063	23.2423	20.1071	-1.13472	0.00403028
Samd14	10.5272	12.8028	8.25626	25.8439	21.741	18.6886	-1.13676	0.00474775
Cd24a	112.28	140.063	195.564	285.25	335.365	310.471	-1.13804	9.24e-08
Ctsw	9.16381	12.7213	17.0113	23.9256	27.9455	29.9661	-1.14254	0.00093587
Grap	5.90452	7.66329	9.33599	17.2712	17.0875	14.037	-1.14327	0.0363315
Traf1	13.6702	13.5295	15.8417	24.4674	34.6274	31.5177	-1.14414	0.000574887
1-Mar	12.8443	14.0458	21.8997	27.276	36.2253	39.3839	-1.14797	0.000252661
Ifi204	5.31465	9.53306	12.2347	12.1198	22.7885	22.2754	-1.14805	0.0291246
Gbp9	10.8229	14.7762	25.9473	25.9976	41.8811	40.3732	-1.14819	0.00720702
Sla	56.5753	66.2899	117.396	139.783	183.654	179.095	-1.14846	0.000376512
Arl5c	5.89012	9.07362	10.9725	13.9286	22.9558	18.0797	-1.14902	0.0175893
Lrp1	20.6726	33.3488	44.4151	56.5199	74.8312	75.5824	-1.15312	4.57e-05
Rras2	6.80112	8.62787	12.9145	19.2962	23.7533	17.3167	-1.15715	0.0074325
Ms4a4c	10.087	10.4797	15.0969	18.2598	31.3853	26.2877	-1.15945	0.00230509
Dyrk3	7.90693	12.0098	10.8097	19.6906	27.0843	18.7851	-1.16058	0.0063416
Fmnl2	13.4177	11.7732	15.8243	25.1683	35.9468	26.2632	-1.16084	0.000794325
Flt3	50.0538	53.0132	69.2593	125.168	146.938	94.3066	-1.16164	1.11e-07
St8sia1	8.89492	6.82939	8.2942	15.6772	18.3147	17.4492	-1.16322	0.0178257
Lax1	6.75611	10.3245	16.9369	23.192	25.4438	24.0652	-1.16389	0.00301767
Cd4	6.73978	8.23344	11.6831	17.0303	22.3842	17.7178	-1.16552	0.0150392
B4galt6	22.6308	19.6927	42.34	59.6252	51.876	68.7644	-1.16558	0.000291812
Dse	5.94764	8.37232	8.61407	12.6145	20.0642	16.5742	-1.16655	0.0273867
Rgs10	10.3059	10.4607	17.0838	26.9535	27.4537	26.5944	-1.16672	0.00123371
Camsap2	9.78259	13.3229	18.3841	27.5054	27.2524	34.1398	-1.16919	0.000427929
Cfh	5.51861	5.08569	10.4354	11.8498	15.8487	17.663	-1.17095	0.0368197
Gimap8	23.984	30.2409	43.1239	60.6535	87.3717	59.9137	-1.17113	2.76e-05
C1qc	6.37921	7.77027	9.8375	15.2918	18.0739	18.3859	-1.17372	0.0178257
Tie1	10.0381	9.1432	8.37056	19.1555	21.8481	18.5655	-1.17839	0.00980185
Rasgrp1	12.7133	17.8249	30.9757	40.1207	49.6337	42.5364	-1.17841	4.76e-05
Itih5	22.1743	27.005	30.0614	62.7856	60.1815	47.5334	-1.17873	6.04e-08
Hsd11b1	8.67114	11.5974	17.5634	19.9414	29.9564	31.6764	-1.17962	0.00180981
Serpinb10	5.40423	6.97529	8.48236	13.2313	15.6187	16.4084	-1.17972	0.0368197
Gja1	7.18482	8.10143	7.38438	17.2922	14.6197	17.5675	-1.1895	0.0204443
Ighv6-6	6.6213	4.21171	10.8076	18.9318	16.1926	12.1376	-1.18977	0.0318045
Gbp8	4.66208	5.93677	10.8558	14.2924	18.9133	13.7752	-1.19348	0.0318045
Ppp1r9a	10.4677	13.2936	9.17381	27.1512	23.3832	21.3729	-1.19424	0.00263394
Cxcr6	5.88469	6.85968	12.8818	16.3326	22.8191	17.0279	-1.19745	0.0131863
Il6ra	24.8634	29.995	37.6646	60.0034	68.53	73.6962	-1.20214	1.53e-09
Irf4	12.7685	12.7781	27.7368	30.1348	49.4174	37.4926	-1.20954	0.00435199
Iigp1	3.86585	4.78189	9.52818	12.408	14.5727	13.3735	-1.21064	0.0429264
Tlr8	3.28569	4.22593	9.60995	10.4785	11.93	15.7044	-1.21333	0.0494638
Dennd2d	21.9119	24.7839	30.7696	51.6999	64.051	55.0411	-1.21375	2.74e-08
Abcb4	28.9166	38.4068	34.2043	85.2713	69.8735	68.9546	-1.21634	6.81e-11
Ighm	220.663	264.939	530.039	605.217	629.889	978.773	-1.21689	0.010087
Gm14085	15.8761	16.6836	14.7237	27.8248	34.1088	42.8481	-1.21912	9.88e-05
Cyp4v3	6.13525	8.63182	10.8231	18.7013	21.3616	16.9644	-1.22091	0.00990241
Mzb1	3.71643	5.01726	11.0152	12.8568	14.1802	17.0995	-1.22143	0.0320163
Ica1	6.7803	6.25826	15.0991	21.7114	18.741	22.2754	-1.22256	0.00413556
Ppic	4.21023	4.5444	11.7657	13.5957	13.1719	19.1022	-1.22264	0.0311369
Cd3d	7.82799	8.38056	16.0539	16.2534	29.158	26.3113	-1.22301	0.00827377
Asns	8.23435	10.9962	22.578	33.6511	23.7358	35.6105	-1.22568	0.00289417
Ifi213	13.4142	14.1269	18.6342	24.918	40.5951	37.4688	-1.2289	0.000213317
Atp7b	5.71909	7.21558	6.99237	17.3081	12.2444	15.357	-1.23355	0.0235733
Lsp1	67.8997	99.8882	123.523	174.375	266.227	205.109	-1.23361	3.38e-06
Lck	17.6007	22.5949	24.7575	38.3371	57.475	49.4097	-1.23428	2.38e-06
Plcxd2	6.28646	8.21196	11.5685	16.7835	20.9287	21.0005	-1.23644	0.0055315
Rab7b	7.81761	5.12986	10.3139	14.4812	18.5193	19.4466	-1.23644	0.0132525
Mfsd2b	30.0531	39.8169	34.9759	83.2363	81.1791	70.4021	-1.23741	8.85e-12
Vcam1	17.3273	19.5118	22.2413	39.3426	44.7232	48.6029	-1.23888	1.08e-06
Prss57	20.1209	15.4775	34.6927	47.4592	50.2172	60.0156	-1.23963	4.58e-05
Gvin1	107.183	155.219	262.495	336.767	422.803	408.943	-1.24361	0.000447125
Hemgn	10.6909	12.8572	9.79632	26.9935	24.3444	24.0499	-1.24448	0.000799416
Pak1	22.2532	24.4799	33.6441	51.7177	68.2318	61.4037	-1.24763	1.76e-08
Klrc1	4.89174	5.351	18.3334	19.1963	21.8142	23.7325	-1.2497	0.0391238
Klrb1c	8.08803	8.74528	19.4107	24.7263	27.1009	30.3906	-1.25006	0.000367236
Mpl	6.06792	4.91118	5.71273	14.5476	13.1332	10.476	-1.25081	0.0494638
Cd8a	12.4693	16.6456	18.624	26.1466	43.3189	38.6247	-1.25164	0.000114927
Slc12a2	15.5926	16.8485	22.6589	43.3775	42.3916	39.1594	-1.25233	2e-06
Prom1	10.4522	9.60808	16.5614	18.4174	27.5162	36.9706	-1.25243	0.00764253
Mrc1	11.0035	15.0649	13.6208	27.9917	34.0083	29.3084	-1.27103	9.24e-05
H2-DMa	23.7652	23.4975	27.5752	50.2786	69.7806	51.7142	-1.27156	3.42e-08
Ppfia4	6.94859	7.15281	10.6742	16.0127	25.4798	15.8052	-1.27366	0.00471394
Spire1	15.0062	18.8482	18.6679	48.0208	33.588	39.3583	-1.27461	2.69e-06
Plppr3	19.2187	23.0723	35.5493	55.3028	58.5619	65.1245	-1.27479	7.18e-09
H2-Q7	66.0869	86.4608	124.778	196.47	249.5	188.767	-1.27515	1.59e-07
Arap2	23.632	36.2567	40.7868	72.9691	88.3525	70.4882	-1.2779	6.15e-11
Tifab	20.1362	19.0587	36.9107	49.3238	63.7067	62.3008	-1.27907	6.35e-06
B4galt4	6.22304	6.95214	8.84115	16.8393	16.6824	17.7549	-1.28214	0.00973651
Serpinb6b	5.99838	5.16642	8.59212	12.2664	16.8109	17.0202	-1.28306	0.0176447
Ctla2b	6.73838	5.96544	10.1242	19.3188	20.9303	13.0318	-1.28571	0.00850333
Sh3tc1	4.45065	8.07479	9.34144	12.8088	21.8087	16.5733	-1.28941	0.00973651
Xrcc5	11.0411	13.6669	15.2759	32.7104	34.0041	26.4567	-1.28947	4.83e-05
Ces2g	22.0145	27.5415	25.685	72.9632	49.7709	52.1899	-1.2896	1.39e-08
Cd180	7.35292	9.65612	13.5015	27.1148	26.8503	17.2798	-1.28994	0.000649772
Rnd3	6.88819	7.93303	11.971	19.1394	23.8658	19.6995	-1.29175	0.00258726
C9orf72	3.69028	4.8323	7.77784	13.6393	14.8516	9.92197	-1.29383	0.0494638
Unc93b1	28.7561	40.384	60.7985	84.2463	118.888	98.3295	-1.29535	3.7e-06
Scpep1	7.03127	8.80297	13.4172	21.6711	24.2217	22.7542	-1.29667	0.00103117
9930111J21Rik1	16.0474	23.3548	25.4215	45.0012	59.7667	46.7399	-1.29694	2.76e-08
C1qb	4.06232	6.71904	9.74858	14.3255	16.0341	18.0365	-1.2984	0.0112401
Sdc3	5.23599	11.5772	9.52315	19.1684	23.0425	19.9022	-1.30257	0.001582
Plk2	3.09112	5.53178	8.61008	10.5444	17.0113	13.3334	-1.30469	0.0317718
Zap70	4.16593	5.79417	8.8128	12.0131	15.5588	16.9503	-1.30557	0.0148046
Fam49a	16.9211	20.8653	28.9795	48.194	50.7361	58.3005	-1.30797	1.1e-08
C1qa	5.79653	8.89546	9.90653	18.3232	17.9757	21.9817	-1.30825	0.00344475
Nsg2	3.47993	5.18188	6.36866	9.79234	13.9138	12.134	-1.30901	0.0354045
Ciita	12.5716	12.6552	23.1869	35.3282	41.3586	37.7463	-1.31138	3.48e-06
Klre1	6.02265	4.90369	11.9787	18.9225	17.07	18.4591	-1.31209	0.00457547
Kmo	9.7444	10.6901	15.1494	25.4471	34.7889	24.1866	-1.31429	0.000118803
Coa7	5.06437	4.79251	7.50173	13.6506	13.4145	14.6696	-1.3237	0.0231882
Lef1	9.98952	15.4391	16.2001	29.8874	42.6627	26.795	-1.3244	3.19e-05
Ly9	13.6091	15.7838	24.5562	36.363	45.1799	47.3083	-1.32708	3.19e-07
Ehd3	8.23837	8.86413	12.2029	18.4763	26.1456	25.7229	-1.32912	0.000536383
Ifi209	23.4525	34.4863	54.5798	68.2805	104.612	94.4222	-1.33254	9.24e-05
Gatm	11.4706	12.9819	20.2718	35.4193	30.234	41.759	-1.33377	4.45e-06
Sdc1	5.5231	3.92664	11.7019	13.8206	18.9938	18.2922	-1.33417	0.0060525
H2-Q6	41.0281	53.062	77.1698	134.64	155.552	120.327	-1.33862	5.95e-10
Gimap6	44.1682	55.1411	77.2439	123.04	174.679	125.82	-1.34134	6.41e-08
Crybg1	8.51877	11.8145	18.4249	28.7454	35.8059	29.1094	-1.3415	2.09e-05
Adgrg7	5.84225	6.50016	9.54785	22.1751	17.6109	13.4603	-1.34427	0.00526169
Abca9	9.00073	9.72565	14.8896	20.5061	30.324	30.7517	-1.34635	8.31e-05
Ighv1-26	4.22703	5.70037	9.85197	17.5968	16.7232	14.0008	-1.34888	0.00948277
Bcl11b	11.6994	12.1897	18.8407	27.7908	43.7068	32.3516	-1.35109	3.04e-05
Ppfibp2	4.81187	4.24106	5.58799	12.0957	12.509	11.3711	-1.35132	0.0354045
Nrp1	7.07254	9.25984	16.0529	20.8622	29.4328	28.6395	-1.35214	0.000129755
Il2rb	25.798	29.4515	74.918	90.3571	114.81	109.065	-1.3543	0.00388323
Cldn15	8.17883	5.93457	14.217	17.5676	21.7344	29.8801	-1.3557	0.00316374
Apoe	90.7361	115.737	146.199	235.057	279.74	335.901	-1.35672	4.9e-09
Ptgs1	8.71491	10.5427	16.5303	21.496	30.0616	36.0913	-1.36319	0.000300297
Rtl5	5.34856	5.59581	7.54635	14.0322	19.1681	12.4846	-1.36385	0.0108624
Mmp14	5.499	4.72736	6.16231	15.8933	12.7166	11.9671	-1.36456	0.0268709
Hfe	7.79412	5.38474	11.6046	18.0063	18.1926	25.0302	-1.36837	0.00131319
Ncr1	5.41803	6.30007	14.2395	21.6077	21.7523	20.871	-1.37124	0.000828562
Mmrn1	11.4094	10.9651	9.59977	26.745	29.4483	23.0873	-1.37659	0.000129755
Igf2r	19.3407	24.8424	36.5307	54.3106	65.4269	78.8239	-1.37743	8.04e-07
Nxpe2	4.17901	5.51264	8.13998	16.6638	12.3445	15.519	-1.3784	0.00904005
Kbtbd11	21.228	26.0691	51.4286	59.5954	91.4226	91.3267	-1.3794	0.000471978
Cd5	4.30792	7.46705	10.2351	14.9303	23.735	16.2243	-1.38011	0.00273576
Fcgr4	3.99549	5.43702	12.5202	13.392	16.0719	25.0726	-1.38152	0.0249256
Tgtp1	7.71049	12.4568	20.3179	35.2953	33.6588	32.157	-1.38922	5.57e-06
Myh10	11.1578	13.8775	12.3462	35.8465	24.3123	33.2581	-1.38939	1.71e-05
Cd2	6.50633	10.6711	15.833	21.3694	32.1583	29.2312	-1.39348	9.31e-05
Stard10	7.27394	10.7152	12.7512	23.9331	24.6954	28.569	-1.39448	0.000149534
Il13ra1	4.95057	5.89615	12.7329	14.6221	18.685	26.0071	-1.39772	0.00840279
Ifi205	6.36652	9.61176	16.3827	22.4333	30.3521	28.6579	-1.39814	6.63e-05
Slc25a21	4.59182	6.0897	5.69556	17.0407	11.6161	12.8558	-1.39816	0.0195671
Cd6	4.77273	7.56307	12.538	15.7115	26.7972	20.2178	-1.39908	0.00200192
Nefh	5.44553	6.13996	7.37475	17.9798	16.1067	13.9286	-1.39962	0.00571774
Grap2	14.0421	16.0624	25.186	35.3701	58.3331	45.2992	-1.40376	1.11e-05
Tgif2	5.78168	7.44415	9.04235	22.0607	20.7113	13.6917	-1.40408	0.00140465
Cd28	8.22787	10.3374	17.1755	29.049	32.1302	29.3031	-1.40761	1.6e-05
Epsti1	16.4109	21.4129	32.3951	48.62	67.7065	60.6852	-1.40912	1.17e-07
Mef2c	72.1656	72.3289	103.576	204.758	246.165	175.034	-1.40952	2.23e-12
Gimap3	21.0153	32.4867	50.3302	65.5752	112.45	82.4621	-1.41027	0.000113682
Clstn3	5.18933	6.88944	7.14592	16.6621	15.9401	16.5936	-1.41482	0.0040858
Als2cl	5.97112	19.5703	16.1086	27.3175	46.7646	31.2752	-1.41681	0.000810235
Zbtb46	6.41245	5.54797	6.21359	17.1657	15.8639	13.6923	-1.42038	0.00790416
Sptb	5.30466	7.66796	6.15417	15.6032	12.3786	21.2148	-1.42208	0.0040858
Ly86	8.38266	10.2792	15.7603	25.3505	32.1762	30.8087	-1.42677	1.81e-05
Klf1	13.4709	17.5256	17.6003	45.2724	41.5692	37.6321	-1.42694	1.14e-07
Ifi207	2.77878	4.11123	7.13644	8.58706	15.1371	12.7298	-1.43043	0.0207992
Trib2	20.6157	30.4575	29.3466	69.3248	81.9405	55.011	-1.43202	6.36e-11
Mpeg1	59.7017	76.7277	125.588	204.877	261.757	202.211	-1.43326	2.61e-07
Cd93	78.4009	79.6859	116.625	238.545	251.724	214.313	-1.43416	6.95e-18
Filip1l	7.56933	8.15896	15.976	23.8443	26.8376	31.2158	-1.43535	2.69e-05
Alcam	19.406	16.8435	26.4773	50.2719	57.6991	53.6047	-1.43668	5.42e-10
Trbc2	17.2305	21.6499	34.5785	48.4128	75.129	65.7655	-1.44343	2.71e-06
Tbc1d9	6.73438	5.27011	7.65733	14.4074	19.3915	17.8122	-1.45167	0.00255427
Gimap4	16.0738	25.1944	43.0987	59.4329	85.6968	73.9653	-1.45816	1.7e-05
Tek	3.76623	3.79078	5.31937	11.4508	11.7796	11.0333	-1.46193	0.023556
Klrd1	6.95677	5.92464	13.5859	20.0381	24.4812	25.3769	-1.46488	0.000180489
Eomes	4.26271	5.81024	7.18466	12.9564	16.2455	16.6157	-1.46548	0.00650055
Irf8	43.5927	46.0414	80.6695	145.33	183.566	118.281	-1.46722	2.37e-07
Klf4	9.17263	11.4382	11.9873	23.4735	32.3206	30.3057	-1.46759	1.15e-05
Cd247	4.41946	7.24709	10.8348	15.7016	24.5946	19.5949	-1.47383	0.000882742
Slamf7	8.39097	13.1731	20.7118	31.3328	42.1873	38.4978	-1.47499	3.91e-07
Ifit1bl1	2.96674	4.70091	7.83828	9.93541	15.859	15.8745	-1.48055	0.00837867
Pid1	6.40367	8.10652	9.75584	17.7257	22.9099	24.213	-1.48073	0.000263162
Gucy1a1	5.33482	4.5377	5.19932	15.9207	12.3569	12.4663	-1.48838	0.0116778
Abi3	3.05307	3.98534	9.35264	9.76341	17.2711	17.2614	-1.49168	0.0132281
Thbd	6.43574	4.9844	10.7169	17.8238	18.2471	23.8289	-1.49717	0.000484248
Tspan33	4.67368	6.81301	6.93077	17.2782	14.3854	18.5118	-1.50371	0.00289546
Rhd	3.55136	5.73733	4.80451	14.6796	9.97465	14.1773	-1.51404	0.00746652
Slc14a1	14.4158	15.8842	13.821	41.1159	41.921	37.3172	-1.51677	2.5e-08
Gp5	2.77283	4.49315	3.87154	9.68229	11.5277	9.69612	-1.51757	0.0376118
Car2	96.9599	135.642	124.151	368.657	316.492	284.903	-1.51983	7e-28
Ccr7	3.56526	7.40532	6.89382	11.6159	20.4267	17.278	-1.52219	0.0023039
Cd3g	7.76862	10.7505	18.9912	24.5906	40.2771	37.7764	-1.5248	7.97e-05
Klrk1	12.0798	15.1801	33.9398	51.7801	54.4197	62.1633	-1.53634	4.61e-06
Adgre4	14.1094	11.6088	24.7754	33.4671	34.8386	71.0197	-1.54475	0.00361941
Gimap7	2.56938	2.89296	7.49719	10.3158	15.4237	10.8473	-1.54659	0.0118819
Spta1	6.29853	11.08	8.64661	26.3647	17.9016	28.5452	-1.54749	4.94e-05
Klri2	4.01245	3.81348	8.06512	16.4935	14.4622	13.8159	-1.54873	0.00291247
Trac	7.23581	11.2319	17.5972	24.4232	39.1872	36.9579	-1.55083	3.19e-05
Sh2d2a	4.05591	5.96131	10.7865	16.3295	24.6072	17.5488	-1.55096	0.000380258
Ighg2c	27.5267	17.7411	60.9708	58.8699	76.2018	158.123	-1.55301	0.0444923
Slc46a3	4.02322	5.9778	7.32093	13.5336	17.4895	18.2691	-1.56489	0.0023039
Ccl5	2.78832	4.97567	11.3374	15.151	19.3485	20.1326	-1.5741	0.000476519
Slc38a5	3.43422	3.84836	4.61892	12.0637	7.98064	14.2881	-1.57495	0.0131668
Col5a1	3.6216	5.34658	3.96038	15.0142	12.8769	9.39303	-1.5769	0.00834786
Irf5	14.1788	15.1403	19.419	37.9889	57.1719	43.9191	-1.58302	8.35e-09
Car1	99.6293	140.624	118.95	406.027	347.67	268.741	-1.58433	2.55e-19
Iglc2	6.90745	7.05154	16.7023	22.4455	28.448	36.7745	-1.58544	0.000248269
Ctss	29.5694	39.6378	74.4696	108.272	143.933	155.414	-1.59077	8.64e-06
Clec9a	3.5625	2.77377	5.31784	8.54967	15.1499	10.4276	-1.59573	0.0131668
Ighv1-81	26.5536	20.1555	71.6477	95.2119	75.901	168.103	-1.60539	0.0211791
Gypa	2.77308	3.8839	2.96943	9.0509	9.72625	9.89053	-1.61322	0.0336245
Aqp1	37.5789	57.8905	55.8008	162.353	146.673	132.091	-1.61896	2.03e-29
Tgm2	3.22993	4.48207	6.1745	10.9127	14.933	15.3619	-1.61969	0.0036102
BC147527	2.69721	3.75079	5.36825	7.71975	13.4431	14.0554	-1.62137	0.0092118
Ptpro	6.55691	4.55524	9.32082	17.2398	18.4204	24.8035	-1.62412	0.000180871
Fcnb	5.51384	6.01089	11.9876	9.00349	27.5972	32.2952	-1.62729	0.0427474
Iglv1	10.2415	21.8463	26.6024	56.9071	45.279	69.5226	-1.62736	1.99e-07
Gm10925	7.18414	2.87087	3.64843	12.1621	8.74933	20.2021	-1.6345	0.0198645
Iglc1	16.4354	29.1328	30.8198	79.0251	56.4739	93.5694	-1.66425	1.02e-08
Pkhd1l1	4.8695	2.53229	2.72112	6.86313	8.94426	15.4389	-1.66735	0.0369428
Tfec	5.27339	5.6402	10.9383	19.8298	21.4486	25.3509	-1.66828	3.63e-05
BC035044	14.544	17.2788	32.2652	61.8553	72.9591	59.0647	-1.66885	1.54e-12
Cavin2	8.66399	5.34729	6.68406	21.9491	20.483	20.8538	-1.67146	5.88e-05
Add2	6.33551	8.90495	7.52758	27.504	17.7722	24.4759	-1.67576	2.24e-05
Phf11b	1.96532	3.47327	6.21276	8.53313	16.497	11.2824	-1.6847	0.00638081
Igkv12-44	1.57799	1.69476	8.52271	11.465	11.977	13.3434	-1.68601	0.0043643
Csf1r	21.3944	27.0136	56.1917	86.981	97.7286	132.51	-1.68632	1.65e-05
P2rx7	6.66598	5.71385	14.5391	30.9914	29.7485	22.6521	-1.69427	1.42e-06
Sphk1	5.48767	10.2252	7.20174	26.3819	22.8561	21.9233	-1.69537	1.02e-05
Mrvi1	2.63481	2.94792	3.32785	10.0352	8.2134	9.97611	-1.69807	0.0336245
Ldhb	3.83767	2.94541	6.9125	12.7024	14.2483	16.8236	-1.72555	0.00115068
Prf1	3.80361	3.54688	6.48182	14.6471	15.5145	14.1423	-1.72881	0.00115068
Cd8b1	5.86464	8.84899	10.5632	18.4535	32.6342	29.1467	-1.73088	1.16e-05
Igkv1-117	30.4137	33.9334	81.3147	145.802	91.2378	218.04	-1.73199	0.00188856
Igkv14-126	11.0027	11.053	39.3835	73.3371	27.4082	93.8636	-1.74568	0.0437778
Gngt2	2.48528	2.61024	6.00631	9.41397	10.6172	16.1635	-1.74747	0.00638081
Ighv1-18	1.04508	1.95957	8.63132	7.21608	15.3407	15.6236	-1.76808	0.0449192
Iglv2	1.50065	1.50357	4.86545	8.503	9.0108	8.78148	-1.7686	0.0370448
Igkc	269.373	252.186	723.548	1113.03	1016.66	1872.76	-1.77577	0.00180981
Mt2	1.19343	2.01959	3.36518	9.183	6.53854	6.57328	-1.77949	0.0441612
Ear2	9.49184	8.7407	13.1072	31.9004	27.939	43.0871	-1.78138	9.81e-08
Clec4a3	4.73563	3.35953	10.2129	13.8026	19.8737	27.4337	-1.79947	0.00114258
Shtn1	3.07293	2.47028	4.73242	9.51706	14.318	10.9827	-1.79977	0.00473303
Tspo2	1.74787	3.30773	2.64677	10.7172	8.68306	7.04262	-1.80609	0.0187942
H2-Ab1	52.1759	61.1278	94.9266	193.534	275.23	220.252	-1.8067	4.22e-13
Ighv5-16	3.33394	2.14319	3.58352	4.69945	14.219	12.0869	-1.8112	0.0299235
Fabp4	2.20044	1.82515	2.52171	5.32149	5.90988	11.5142	-1.81434	0.0441612
Cyp27a1	3.28811	4.67714	5.68838	12.7919	17.9846	15.7627	-1.81751	0.000343612
Jchain	173.313	173.777	416.114	744.349	688.735	1102.88	-1.82074	4.7e-05
Igkv1-110	22.205	18.7256	48.2553	66.6824	125.216	108.636	-1.83219	4.46e-05
H2-Eb1	38.1427	44.7567	83.9371	149.758	216.792	199.853	-1.84668	6.22e-09
Pklr	6.13842	11.6604	7.73745	31.0433	27.3103	29.8068	-1.84916	4.09e-08
Ighv11-2	8.63936	10.1135	32.3007	54.4296	24.4843	94.7586	-1.8546	0.0337664
H2-Aa	70.0186	77.7864	133.579	253.797	378.6	328.765	-1.85516	1.62e-10
Pf4	13.7505	13.2674	14.5699	46.7258	38.3105	58.5169	-1.85606	7.66e-11
Igha	443.513	454.522	1080.49	1864.42	1853.32	3027.28	-1.86028	6.4e-05
Gzma	6.45633	8.04588	14.4759	37.1607	35.4705	30.2687	-1.89146	1.74e-09
Ighv1-53	3.463	1.74923	5.13916	8.33129	17.835	11.9308	-1.91839	0.00268212
Hpgd	4.80364	3.88259	4.45365	12.97	15.1225	20.0404	-1.9195	0.000226042
Cd74	97.9906	120.105	202.784	404.33	569.49	529.53	-1.92278	1.1e-10
Ccnd1	8.09436	7.25224	11.268	27.9159	37.1745	31.6431	-1.9237	4.58e-09
Clec10a	3.98704	3.27704	6.36701	15.8956	16.2315	18.1624	-1.9308	9.96e-05
Ighv8-12	2.78802	1.78076	4.51639	10.4514	11.9088	11.6616	-1.93758	0.00340367
Igkv8-30	5.04216	2.51771	4.80937	20.6029	13.1268	13.8244	-1.98679	0.00015841
Igkv12-46	1.44316	1.4284	5.63756	7.62358	6.63452	19.0203	-2.00879	0.0475523
Ighv1-55	6.32799	4.66487	8.82797	15.8319	40.8382	21.2725	-2.03211	0.000365128
Mgl2	2.76983	2.26533	4.0378	10.2138	10.2488	16.587	-2.06119	0.000982363
S1pr5	1.67096	1.62598	2.75811	7.85779	7.05366	10.226	-2.06268	0.0131611
Stxbp6	2.39649	1.80754	2.35231	4.04957	14.6996	8.56371	-2.07475	0.0241499
Gm14288	0.0071245	6.09301	8.88173	17.6551	16.5001	27.2152	-2.09443	0.000178706
Zfyve9	2.29666	1.43354	3.33231	8.10346	7.15442	15.4036	-2.13793	0.00783459
Prtn3	60.6146	55.9127	157.62	289.195	320.651	527.066	-2.14201	3.19e-05
Igkv6-23	6.29938	9.54739	11.8712	12.8724	42.594	60.4031	-2.14973	0.00353972
Ace	4.39886	4.90325	9.739	22.3541	21.5939	37.2253	-2.15205	2.67e-06
Atf3	1.2884	2.59466	5.22345	10.3891	17.6258	11.7611	-2.15756	0.000258527
Igkv9-120	0.928212	2.9926	5.53813	25.8263	9.66848	6.22607	-2.16449	0.0291246
Igkv6-17	8.01884	2.15483	3.78792	14.9015	9.35945	37.2375	-2.18434	0.0209125
Skint3	2.1472	2.45238	3.21078	8.83362	12.3681	14.1146	-2.19948	0.000392362
Elane	85.2693	73.5546	156.841	386.963	393.514	593.61	-2.20544	5.22e-10
Ighv5-9-1	0.260407	1.00538	5.13483	5.34595	7.6589	17.3769	-2.27518	0.0499012
Ighv3-6	5.5257	3.97785	12.5164	34.9916	19.8008	49.2249	-2.30266	2.57e-05
Igkv4-59	1.96462	1.03537	4.06236	8.10473	9.1294	17.4008	-2.31368	0.00223448
Cd209a	5.17576	4.66805	7.13634	20.6107	39.8378	24.0347	-2.36671	1.77e-07
Cd36	3.52262	4.14734	5.40872	22.0674	17.7519	30.8597	-2.47858	2.64e-08
Ighv1-7	1.31978	2.74479	1.87544	15.3493	3.0714	16.1748	-2.54897	0.0146636
Igkv3-12	1.52369	4.041	4.95894	46.2423	7.14024	7.5445	-2.55072	0.0377983
Ighv2-2	1.05832	2.73175	2.12467	8.45164	17.421	9.72308	-2.59114	0.000308218
Ighv8-8	4.72178	3.3872	8.72172	44.8399	17.6483	36.217	-2.59892	4.25e-07
Ighv1-54	0.249949	1.79197	1.74509	7.02573	6.91285	10.7888	-2.66563	0.00105371
Ighv5-6	2.28532	1.78201	1.70591	13.4969	11.9827	15.6234	-2.82859	1.97e-06
Igkv3-2	0.796228	4.40476	5.89748	12.4191	24.3505	42.4238	-2.89507	5.75e-05
Ighv4-1	2.67462	3.34211	0.674303	3.52626	9.13686	38.4825	-2.9728	0.0291701
Hspa1b	24.1071	14.6198	80.9915	164.878	423.68	303.593	-2.97959	7.65e-05
Igkv4-57	0.200541	0.89079	1.18381	4.39591	2.02054	13.4088	-3.02006	0.0441502
Hspa1a	15.5333	8.28105	48.7719	104.975	268.364	196.223	-3.04992	2.97e-05
Ighv14-3	0.784335	0.596268	1.32925	9.85305	16.823	5.25078	-3.45758	0.000241018
Igkv4-53	0.373397	0.352769	0.571666	3.65101	6.47213	8.38416	-3.56448	0.00146944
Ighv1-22	0.252559	1.35882	2.88311	11.2417	58.2685	6.00912	-4.04153	0.00174189
