# Supplementary material for: PML::RARA and GATA2 proteins interact via DNA templates to induce aberrant self-renewal in mouse and human hematopoietic cells
Source: Proc Natl Acad Sci U S A. 2024 Apr 22;121(18):e2317690121. doi: 10.1073/pnas.2317690121 (PMC11067031; doi:10.1073/pnas.2317690121)
Supplement: Supplementary file 9 — Dataset S08 (XLSX) [file pnas.2317690121.sd08.xlsx]

## Sheet: ATAC_PR_vs_WT_Pros_UP_FDR0.05_F
Genes within 1 kb of differentially accessible regions between Ctsg-PML::RARA vs. WT promyelocytes by ATAC-seq
Chromosome	Start (bp)	End (bp)	Genes within 1 kb	Increased vs. Decreased accessibility in Ctsg-PML::RARA vs. WT promyelocytes
1	9811928	9814259	Sgk3	Increased
1	10053238	10055602	Cspp1	Increased
1	10324399	10326724	Cpa6	Increased
1	13300522	13302899	Ncoa2	Increased
1	17605455	17607803	Pi15	Increased
1	17606974	17609301	Pi15	Increased
1	17607409	17609716	Pi15	Increased
1	20911623	20913957	Paqr8	Increased
1	20927549	20930261	Paqr8	Increased
1	21024257	21026819	Tram2	Increased
1	21553582	21556045	Kcnq5	Increased
1	21959413	21961726	Kcnq5	Increased
1	23914390	23916935	Smap1	Increased
1	33452348	33454698	Prim2	Increased
1	33535284	33537956	Prim2	Increased
1	33564572	33567138	Prim2	Increased
1	36232208	36234630	Uggt1	Increased
1	36568310	36570686	Fam178b	Increased
1	40006984	40009564	Map4k4	Increased
1	40269495	40272532	Il1r1	Increased
1	40493629	40495957	Il18r1	Increased
1	40500040	40502563	Il18r1	Increased
1	40500602	40502952	Il18r1	Increased
1	43455109	43457449	Nck2	Increased
1	43499109	43501749	Nck2	Increased
1	43519658	43521979	Nck2	Increased
1	43520016	43522329	Nck2	Increased
1	43520481	43522815	Nck2	Increased
1	43534574	43536928	Nck2	Increased
1	43553051	43555688	Nck2	Increased
1	43560976	43563660	Nck2	Increased
1	52011746	52014519	Stat4	Increased
1	52638036	52640500	Nemp2	Increased
1	52707628	52710122	Mfsd6	Increased
1	53881557	53884396	Hecw2	Increased
1	53909286	53911655	Hecw2	Increased
1	53939206	53941543	Hecw2	Increased
1	53944600	53947204	Hecw2	Increased
1	54128076	54130406	Hecw2	Increased
1	54887561	54889901	Ankrd44	Increased
1	58028307	58031137	Aox1	Increased
1	58677497	58679865	Als2cr12	Increased
1	59161984	59164490	Mpp4	Increased
1	59161984	59164490	Als2	Increased
1	60015932	60018342	Ica1l	Increased
1	64077439	64080396	Klf7	Increased
1	64080276	64082590	Klf7	Increased
1	64084906	64087281	Klf7	Increased
1	64103673	64106044	Klf7	Increased
1	65112524	65115155	Gm28845	Increased
1	65112524	65115155	D630023F18Rik	Increased
1	65175933	65178265	Idh1	Increased
1	66840979	66843310	Acadl	Increased
1	66844672	66847580	Acadl	Increased
1	69605863	69608472	Ikzf2	Increased
1	69653960	69656303	Ikzf2	Increased
1	71575720	71578162	Atic	Increased
1	71652083	71655018	Fn1	Increased
1	74366954	74369704	Catip	Increased
1	75448760	75452436	Asic4	Increased
1	77483956	77486573	Epha4	Increased
1	79857462	79861107	Serpine2	Increased
1	79860592	79863162	Serpine2	Increased
1	80645429	80647990	Dock10	Increased
1	80664777	80667376	Dock10	Increased
1	80745712	80748088	Dock10	Increased
1	81142895	81145219	Nyap2	Increased
1	84914029	84916356	Slc16a14	Increased
1	86227706	86230034	Armc9	Increased
1	86306211	86308537	B3gnt7	Increased
1	86570145	86572800	Pde6d	Increased
1	88133607	88135969	Ugt1a8	Increased
1	88133607	88135969	Ugt1a7c	Increased
1	88133607	88135969	Ugt1a6b	Increased
1	88133607	88135969	Ugt1a6a	Increased
1	88133607	88135969	Ugt1a10	Increased
1	88133607	88135969	Ugt1a9	Increased
1	89129431	89131872	Sh3bp4	Increased
1	89601917	89604262	Agap1	Increased
1	92452806	92455379	Ndufa10	Increased
1	92467840	92470312	Ndufa10	Increased
1	92970909	92973688	Gpr35	Increased
1	93690905	93693384	Bok	Increased
1	98026717	98029317	Pam	Increased
1	98027492	98029838	Pam	Increased
1	98027947	98030314	Pam	Increased
1	104985270	104987580	Cdh20	Increased
1	106539186	106541558	Bcl2	Increased
1	106578850	106581198	Bcl2	Increased
1	106581932	106584523	Bcl2	Increased
1	106982640	106985495	Serpinb13	Increased
1	118475939	118478264	Clasp1	Increased
1	118580181	118582777	Clasp1	Increased
1	119597881	119600233	Epb41l5	Increased
1	120111186	120114146	Dbi	Increased
1	125418943	125421276	Actr3	Increased
1	127241184	127243520	Mgat5	Increased
1	127301391	127304069	Mgat5	Increased
1	127362652	127365398	Mgat5	Increased
1	128004875	128007548	Zranb3	Increased
1	128329097	128331687	Mcm6	Increased
1	129490167	129492497	Thsd7b	Increased
1	129541592	129544111	Thsd7b	Increased
1	129615116	129617459	Thsd7b	Increased
1	129650496	129652816	Thsd7b	Increased
1	129776089	129778449	Thsd7b	Increased
1	131017532	131019895	Il10	Increased
1	131024857	131027195	Il10	Increased
1	131085541	131088231	Mapkapk2	Increased
1	131437242	131439913	Srgap2	Increased
1	133131375	133133805	Ppp1r15b	Increased
1	134072719	134076154	Btg2	Increased
1	134076379	134079814	Btg2	Increased
1	135133107	135135659	Ptpn7	Increased
1	135592980	135595861	Nav1	Increased
1	144242288	144244878	Rgs1	Increased
1	149936800	149939185	Pla2g4a	Increased
1	150394723	150397623	Tpr	Increased
1	151494656	151497269	Rnf2	Increased
1	151636506	151638873	Fam129a	Increased
1	151717621	151719950	Fam129a	Increased
1	151752356	151755483	Edem3	Increased
1	152498545	152501405	Colgalt2	Increased
1	152605230	152607860	Rgl1	Increased
1	155350571	155352895	Xpr1	Increased
1	155783359	155786161	Qsox1	Increased
1	155861955	155864567	Cep350	Increased
1	156288195	156290546	Tdrd5	Increased
1	156457471	156460021	Soat1	Increased
1	156639643	156641980	Abl2	Increased
1	156860483	156863025	Angptl1	Increased
1	156860483	156863025	Ralgps2	Increased
1	157247084	157249401	Rasal2	Increased
1	160324484	160326989	Rabgap1l	Increased
1	162733067	162736530	Prrc2c	Increased
1	163963035	163965668	BC055324	Increased
1	164081883	164084744	Sell	Increased
1	164133091	164135814	Selp	Increased
1	164169344	164171898	F5	Increased
1	164439289	164441607	Atp1b1	Increased
1	164449221	164451840	Atp1b1	Increased
1	164452744	164455096	Atp1b1	Increased
1	165214611	165217196	Tiprl	Increased
1	165321789	165324399	Gpr161	Increased
1	165391793	165394402	Dcaf6	Increased
1	165502728	165505056	Adcy10	Increased
1	165660726	165663181	Rcsd1	Increased
1	165679028	165681389	Rcsd1	Increased
1	166265692	166268575	Ildr2	Increased
1	167241170	167243517	Uck2	Increased
1	167311427	167313769	Tmco1	Increased
1	170034614	170036929	Ddr2	Increased
1	170166804	170169137	Uap1	Increased
1	170538528	170540865	Nos1ap	Increased
1	170972022	170974383	Fcgr2b	Increased
1	171059303	171061922	Fcgr3	Increased
1	171060557	171063173	Fcgr3	Increased
1	171230927	171233245	Fcer1g	Increased
1	171231946	171235532	Fcer1g	Increased
1	171231946	171235532	Ndufs2	Increased
1	171374654	171377212	Nectin4	Increased
1	171559960	171563438	Cd244a	Increased
1	171843735	171846394	Cd84	Increased
1	171844418	171847226	Cd84	Increased
1	172305212	172307591	Igsf8	Increased
1	172307052	172309397	Igsf8	Increased
1	173226088	173228469	Fcer1a	Increased
1	174157532	174160048	Olfr420	Increased
1	174158138	174160475	Olfr420	Increased
1	176825955	176828845	Sdccag8	Increased
1	176844304	176846961	Sdccag8	Increased
1	178865554	178868129	Kif26b	Increased
1	179168772	179171106	Smyd3	Increased
1	179182510	179184874	Smyd3	Increased
1	179585771	179588081	Cnst	Increased
1	180247522	180250455	Psen2	Increased
1	180798315	180800929	H3f3a	Increased
1	181371343	181373665	Cnih3	Increased
1	182004866	182007230	Enah	Increased
1	182431066	182434127	Trp53bp2	Increased
1	183319680	183322059	Aida	Increased
1	183361302	183363624	Mia3	Increased
1	184962351	184964680	Mark1	Increased
1	185208844	185211199	Rab3gap2	Increased
1	192692008	192694349	Hhat	Increased
1	194937403	194940336	Cd34	Increased
1	194941930	194945141	Cd34	Increased
1	194945479	194947818	Cd34	Increased
10	3935603	3938472	Plekhg1	Increased
10	4064803	4067133	Mthfd1l	Increased
10	4121940	4124656	Mthfd1l	Increased
10	4516659	4518999	Ccdc170	Increased
10	4774533	4776882	Esr1	Increased
10	6889671	6892017	Oprm1	Increased
10	6889671	6892017	Ipcef1	Increased
10	12728031	12730365	Utrn	Increased
10	12835400	12837766	Utrn	Increased
10	18060582	18062917	Reps1	Increased
10	18175621	18178143	Ect2l	Increased
10	18843820	18846352	Perp	Increased
10	18845491	18847855	Perp	Increased
10	20058506	20060855	Map3k5	Increased
10	20589119	20591486	Pde7b	Increased
10	21053740	21056150	Ahi1	Increased
10	25380156	25382493	Epb41l2	Increased
10	26994984	26997360	Lama2	Increased
10	27115970	27118610	Lama2	Increased
10	28567050	28569561	Ptprk	Increased
10	30548977	30551336	Trmt11	Increased
10	30659944	30662306	Ncoa7	Increased
10	30785384	30787755	Ncoa7	Increased
10	31518467	31520804	Rnf217	Increased
10	31538324	31540778	Rnf217	Increased
10	31591741	31594082	Rnf217	Increased
10	31607415	31609923	Rnf217	Increased
10	31608072	31610569	Rnf217	Increased
10	31608575	31610935	Rnf217	Increased
10	31741458	31743779	Nkain2	Increased
10	34340934	34343243	Nt5dc1	Increased
10	40124200	40126526	Slc16a10	Increased
10	40436157	40438517	Cdk19	Increased
10	42197692	42200052	Foxo3	Increased
10	42270149	42272769	Foxo3	Increased
10	42312248	42314592	Afg1l	Increased
10	43405145	43407497	Pdss2	Increased
10	43580272	43582626	Cd24a	Increased
10	45618059	45620406	Hace1	Increased
10	51479108	51481811	Lilr4b	Increased
10	51479108	51481811	Gm49339	Increased
10	51479914	51482958	Lilr4b	Increased
10	51479914	51482958	Gm49339	Increased
10	53912911	53915528	Man1a	Increased
10	54012528	54015435	Man1a	Increased
10	54036350	54039011	Man1a	Increased
10	57721325	57723761	Pkib	Increased
10	57730424	57733040	Pkib	Increased
10	59429611	59432751	Oit3	Increased
10	60807458	60809902	Unc5b	Increased
10	62312173	62314498	Hk1	Increased
10	62494443	62498061	Srgn	Increased
10	62500811	62503382	Srgn	Increased
10	62510299	62512845	Srgn	Increased
10	62539771	62542136	Kif1bp	Increased
10	62552569	62555177	Kif1bp	Increased
10	62943990	62947015	Slc25a16	Increased
10	63653577	63656159	Ctnna3	Increased
10	67024925	67027237	Reep3	Increased
10	67093928	67096268	Reep3	Increased
10	67093928	67096268	Jmjd1c	Increased
10	67201560	67203951	Jmjd1c	Increased
10	68276670	68279003	Arid5b	Increased
10	69211462	69213794	A930033H14Rik	Increased
10	69211462	69213794	Rhobtb1	Increased
10	69211958	69214278	A930033H14Rik	Increased
10	69211958	69214278	Rhobtb1	Increased
10	69795505	69798130	Ank3	Increased
10	72654254	72656564	Zwint	Increased
10	74986042	74989069	Rsph14	Increased
10	74986042	74989069	Gnaz	Increased
10	74993329	74995674	Rsph14	Increased
10	74993329	74995674	Gnaz	Increased
10	75124615	75126977	Bcr	Increased
10	75300994	75303306	Specc1l	Increased
10	75503780	75506392	Gucd1	Increased
10	75701526	75703845	Cabin1	Increased
10	76305770	76308410	Dip2a	Increased
10	76540111	76542692	Lss	Increased
10	76541654	76544329	Lss	Increased
10	77529971	77532626	Itgb2	Increased
10	77553972	77556304	Itgb2	Increased
10	77582181	77585506	Pttg1ip	Increased
10	77589881	77592230	Pttg1ip	Increased
10	78405080	78407533	Rrp1	Increased
10	78457263	78459666	Pdxk	Increased
10	81251501	81254474	Matk	Increased
10	81251501	81254474	Zfr2	Increased
10	81504016	81507085	Gna15	Increased
10	81509272	81511634	Gna15	Increased
10	82695475	82698292	Hcfc2	Increased
10	82862104	82864431	Txnrd1	Increased
10	82865074	82867702	Eid3	Increased
10	82865074	82867702	Txnrd1	Increased
10	83645308	83647728	Appl2	Increased
10	86706459	86708815	Ttc41	Increased
10	86989652	86992045	Stab2	Increased
10	88329790	88332131	Dram1	Increased
10	88351605	88354069	Dram1	Increased
10	88389113	88391431	Gnptab	Increased
10	88425470	88427815	Gnptab	Increased
10	88490639	88492959	Chpt1	Increased
10	88767950	88770319	Utp20	Increased
10	93948962	93951349	Vezt	Increased
10	93955337	93957721	Vezt	Increased
10	96014529	96017428	Eea1	Increased
10	98926011	98928360	Atp2b1	Increased
10	99196983	99199328	Poc1b	Increased
10	107791517	107793854	Otogl	Increased
10	107799005	107801590	Otogl	Increased
10	110990908	110993488	Zdhhc17	Increased
10	115246556	115249327	Tbc1d15	Increased
10	115248512	115251758	Tbc1d15	Increased
10	115251232	115253816	Tbc1d15	Increased
10	115310282	115312609	Rab21	Increased
10	115585204	115589028	Lgr5	Increased
10	116174451	116176876	Ptprr	Increased
10	116925485	116928090	Rab3ip	Increased
10	117077312	117079922	Frs2	Increased
10	120196019	120199764	Irak3	Increased
10	120200928	120203807	Tmbim4	Increased
10	120200928	120203807	Irak3	Increased
10	120201817	120204165	Tmbim4	Increased
10	120201817	120204165	Irak3	Increased
10	121267230	121270160	Tbc1d30	Increased
10	121367795	121370542	Gns	Increased
10	121960531	121962853	Srgap1	Increased
10	122726279	122728884	Ppm1h	Increased
10	122932490	122934838	Ppm1h	Increased
10	123003471	123005814	Mon2	Increased
10	125369042	125371843	Slc16a7	Increased
10	125966033	125968372	Lrig3	Increased
10	125993875	125996204	Lrig3	Increased
10	127000835	127003412	Avil	Increased
10	127001461	127004655	Avil	Increased
10	127098708	127102483	Os9	Increased
10	127603492	127605829	Lrp1	Increased
10	128515463	128518243	Esyt1	Increased
10	128899137	128901496	Cd63	Increased
10	128908657	128910987	Cd63	Increased
10	128909057	128911952	Cd63	Increased
10	128910410	128912722	Cd63	Increased
10	130335085	130337744	Tespa1	Increased
11	3131817	3134746	Sfi1	Increased
11	3290585	3292930	Patz1	Increased
11	3378565	3380899	Limk2	Increased
11	4234691	4237950	Osm	Increased
11	5948582	5950907	Gck	Increased
11	8442436	8445049	Tns3	Increased
11	8600241	8602917	Tns3	Increased
11	9284223	9286562	Abca13	Increased
11	9315550	9317903	Abca13	Increased
11	9316061	9318855	Abca13	Increased
11	9372158	9374518	Abca13	Increased
11	9480546	9482861	Abca13	Increased
11	9530734	9533334	Abca13	Increased
11	9531874	9534550	Abca13	Increased
11	11623077	11625672	4930512M02Rik	Increased
11	11710444	11713164	Ikzf1	Increased
11	11819272	11822129	Ddc	Increased
11	11834394	11836775	Ddc	Increased
11	16976000	16978354	Plek	Increased
11	17003931	17006287	Plek	Increased
11	17004419	17007407	Plek	Increased
11	18955847	18958748	Meis1	Increased
11	19960126	19962546	Spred2	Increased
11	22006690	22009786	Ehbp1	Increased
11	24120122	24122488	Bcl11a	Increased
11	30098937	30101273	Sptbn1	Increased
11	30170687	30173097	Sptbn1	Increased
11	30181825	30184133	Sptbn1	Increased
11	32195035	32197487	Il9r	Increased
11	33930927	33933286	Kcnip1	Increased
11	33937607	33940254	Kcnip1	Increased
11	33938532	33941167	Kcnip1	Increased
11	33964385	33966714	Kcnmb1	Increased
11	33964385	33966714	Kcnip1	Increased
11	34388507	34391405	Fam196b	Increased
11	34388507	34391405	Dock2	Increased
11	34706311	34708772	Dock2	Increased
11	35504308	35506673	Slit3	Increased
11	35626844	35629229	Slit3	Increased
11	45851176	45853816	Clint1	Increased
11	45852945	45855290	Clint1	Increased
11	45854366	45856707	Clint1	Increased
11	49169621	49171944	Btnl9	Increased
11	49174043	49176684	Btnl9	Increased
11	49810030	49812504	Gfpt2	Increased
11	50133184	50135810	Tbc1d9b	Increased
11	50414845	50417458	Rufy1	Increased
11	53077420	53079829	Fstl4	Increased
11	53616231	53618561	Il4	Increased
11	53654026	53656419	Rad50	Increased
11	57659687	57662175	Galnt10	Increased
11	59305601	59308072	Wnt9a	Increased
11	59306817	59309482	Wnt9a	Increased
11	59417609	59420051	Snap47	Increased
11	59540352	59543347	Nlrp3	Increased
11	60782958	60786068	Smcr8	Increased
11	62183914	62186304	Specc1	Increased
11	62465629	62467983	Pigl	Increased
11	62663224	62665679	Mmgt2	Increased
11	62882382	62884769	Tvp23b	Increased
11	64036205	64039254	Cox10	Increased
11	65768994	65771334	Map2k4	Increased
11	65776263	65778598	Map2k4	Increased
11	67494037	67496689	Gas7	Increased
11	68508218	68510876	Pik3r6	Increased
11	68853136	68855459	Ndel1	Increased
11	69776946	69779361	Zbtb4	Increased
11	70320664	70323219	Alox12e	Increased
11	72474240	72477306	Spns2	Increased
11	72488879	72491209	Spns2	Increased
11	72549242	72551570	Spns3	Increased
11	72997484	73000578	P2rx1	Increased
11	74567777	74570276	Rap1gap2	Increased
11	75091128	75093541	Smg6	Increased
11	76497222	76499570	Abr	Increased
11	76588822	76591141	Abr	Increased
11	76592639	76595289	Abr	Increased
11	76621833	76625177	Abr	Increased
11	78118878	78121500	Fam222b	Increased
11	79040953	79043297	Ksr1	Increased
11	79049985	79052484	Ksr1	Increased
11	80718000	80720495	Myo1d	Increased
11	82213432	82215812	Ccl1	Increased
11	83576088	83578447	Ccl9	Increased
11	83577313	83579718	Ccl9	Increased
11	83592488	83594836	Ccl6	Increased
11	83647118	83650941	Ccl3	Increased
11	83661205	83663738	Ccl4	Increased
11	87807258	87809961	Lpo	Increased
11	88163358	88166204	Cuedc1	Increased
11	90239687	90242551	Gm45716	Increased
11	90240899	90243242	Gm45716	Increased
11	90585236	90587820	Stxbp4	Increased
11	94547104	94549839	Rsad1	Increased
11	95352131	95354688	Fam117a	Increased
11	95776345	95779159	Zfp652	Increased
11	96319008	96321373	Hoxb4	Increased
11	96652885	96655251	Skap1	Increased
11	97102524	97105056	Tbx21	Increased
11	98475466	98478062	Ikzf3	Increased
11	98480314	98482652	Ikzf3	Increased
11	98550498	98552838	Zpbp2	Increased
11	100424860	100427190	Nt5c3b	Increased
11	100803456	100805797	Stat5b	Increased
11	101078289	101081120	Hsd17b1	Increased
11	102468698	102471356	Itga2b	Increased
11	103411211	103413562	Plekhm1	Increased
11	105310583	105312897	Mrc2	Increased
11	105945594	105948211	Cyb561	Increased
11	106055926	106058546	Dcaf7	Increased
11	106687158	106690351	Pecam1	Increased
11	106703492	106706105	Pecam1	Increased
11	106993287	106995612	Kpna2	Increased
11	107123181	107126040	Bptf	Increased
11	107692329	107694657	Helz	Increased
11	108067441	108069792	Prkca	Increased
11	108919188	108921517	Axin2	Increased
11	108919603	108921922	Axin2	Increased
11	108920002	108923218	Axin2	Increased
11	109789316	109791819	1700012B07Rik	Increased
11	109794550	109796924	1700012B07Rik	Increased
11	109934819	109938282	Abca8b	Increased
11	109994674	109997233	Abca8b	Increased
11	110090312	110092682	Abca8a	Increased
11	113680012	113682382	Fam104a	Increased
11	113747744	113750631	Cdc42ep4	Increased
11	115218253	115221027	Tmem104	Increased
11	115675768	115678160	Grb2	Increased
11	116075896	116078225	Unc13d	Increased
11	116617256	116620014	Rhbdf2	Increased
11	117241197	117244146	Sept9	Increased
11	117244431	117246774	Sept9	Increased
11	117266397	117268728	Sept9	Increased
11	118151951	118154311	Cyth1	Increased
11	119675674	119678792	Rptor	Increased
11	119959705	119962061	Baiap2	Increased
11	120138273	120140773	Slc38a10	Increased
11	120141575	120143909	Slc38a10	Increased
11	120266671	120269026	Bahcc1	Increased
11	120268410	120270746	Bahcc1	Increased
11	120279285	120281632	Bahcc1	Increased
11	120342222	120346801	Actg1	Increased
11	121473828	121476633	Tbcd	Increased
12	3289791	3292375	Rab10	Increased
12	3581609	3584263	Dtnb	Increased
12	4028083	4030440	Efr3b	Increased
12	4443964	4446294	Ncoa1	Increased
12	4871282	4873611	Mfsd2b	Increased
12	12358946	12361656	Fam49a	Increased
12	16581882	16584976	Lpin1	Increased
12	17715928	17718296	Hpcal1	Increased
12	24661170	24663501	Klf11	Increased
12	26403797	26406622	Rnf144a	Increased
12	28799420	28802120	Eipr1	Increased
12	31390652	31393648	Slc26a3	Increased
12	31403605	31406228	Slc26a3	Increased
12	31415050	31417373	Slc26a3	Increased
12	32017022	32019671	Prkar2b	Increased
12	33039836	33042166	Cdhr3	Increased
12	33047185	33050132	Cdhr3	Increased
12	34723305	34725663	Hdac9	Increased
12	36018324	36020938	Tspan13	Increased
12	36213388	36215700	Lrrc72	Increased
12	40022004	40024638	Arl4a	Increased
12	41181892	41184228	Immp2l	Increased
12	51354279	51356720	G2e3	Increased
12	51766520	51768852	Hectd1	Increased
12	51966938	51969263	Heatr5a	Increased
12	52701298	52703934	Akap6	Increased
12	52717399	52720057	Akap6	Increased
12	52907491	52910058	Akap6	Increased
12	54186866	54189535	Egln3	Increased
12	55058883	55061921	2700097O09Rik	Increased
12	59132400	59134976	Mia2	Increased
12	59214948	59217537	Fbxo33	Increased
12	70101434	70103785	Nin	Increased
12	71903331	71905649	Daam1	Increased
12	72601842	72604494	Gm4756	Increased
12	73701032	73703363	Prkch	Increased
12	75319632	75322002	Rhoj	Increased
12	75849230	75851558	Syne2	Increased
12	75855490	75857864	Syne2	Increased
12	76376177	76379275	Zbtb1	Increased
12	76947732	76950104	Max	Increased
12	79001444	79003778	Tmem229b	Increased
12	80945370	80947921	Srsf5	Increased
12	82224770	82227214	Sipa1l1	Increased
12	82244254	82246589	Sipa1l1	Increased
12	82245493	82247855	Sipa1l1	Increased
12	82246588	82249474	Sipa1l1	Increased
12	83761827	83764144	Papln	Increased
12	84129001	84131340	Dnal1	Increased
12	85128393	85130972	Dlst	Increased
12	85476229	85478716	Fos	Increased
12	87383741	87386424	Sptlc2	Increased
12	87469134	87472294	Snw1	Increased
12	88427747	88430087	Adck1	Increased
12	88436424	88438759	Adck1	Increased
12	90728664	90731263	Dio2	Increased
12	90734479	90736814	Dio2	Increased
12	91326551	91328894	Cep128	Increased
12	91664495	91666818	Ston2	Increased
12	91735243	91737565	Ston2	Increased
12	95746341	95748673	Flrt2	Increased
12	98209526	98212041	Galc	Increased
12	98254388	98256716	Galc	Increased
12	99873382	99875973	Efcab11	Increased
12	100327726	100330349	Ttc7b	Increased
12	100504485	100506823	Ttc7b	Increased
12	101024439	101026746	Ccdc88c	Increased
12	101903914	101906284	Trip11	Increased
12	102257284	102259822	Slc24a4	Increased
12	102301360	102303694	Rin3	Increased
12	102303265	102305597	Rin3	Increased
12	102343462	102346406	Rin3	Increased
12	102349918	102352270	Rin3	Increased
12	102353527	102355846	Rin3	Increased
12	102419095	102422071	Lgmn	Increased
12	102615858	102618205	Itpk1	Increased
12	102647227	102649557	Itpk1	Increased
12	103098182	103100539	Unc79	Increased
12	103331894	103334267	Asb2	Increased
12	103392204	103395317	Otub2	Increased
12	104991355	104993676	Syne3	Increased
12	106025796	106028126	Vrk1	Increased
12	106028674	106031157	Vrk1	Increased
12	108628580	108630913	Evl	Increased
12	108646840	108649413	Evl	Increased
12	108652121	108654912	Evl	Increased
12	110453221	110455610	Ppp2r5c	Increased
12	110498646	110501452	Ppp2r5c	Increased
12	111647082	111649858	Mark3	Increased
12	113048827	113051152	Pacs2	Increased
12	116282509	116284857	Esyt2	Increased
12	117637525	117640159	Rapgef5	Increased
12	117957983	117960588	Dnah11	Increased
12	117993949	117996297	Dnah11	Increased
13	6627643	6630617	Pfkp	Increased
13	8399414	8402007	Adarb2	Increased
13	9323694	9326630	Dip2c	Increased
13	9994878	9997236	Chrm3	Increased
13	10018280	10020732	Chrm3	Increased
13	10181811	10184133	Chrm3	Increased
13	13967543	13970157	B3galnt2	Increased
13	14639023	14641632	Psma2	Increased
13	14639023	14641632	AW209491	Increased
13	17533536	17535858	Sugct	Increased
13	17535362	17537698	Sugct	Increased
13	17626136	17628479	Sugct	Increased
13	17641315	17643631	Sugct	Increased
13	19786908	19789564	Gpr141	Increased
13	20115625	20118232	Elmo1	Increased
13	20162131	20164963	Elmo1	Increased
13	22004575	22006937	Prss16	Increased
13	23571057	23574682	Hist1h2ae	Increased
13	23571057	23574682	Hist1h2bg	Increased
13	23571057	23574682	Hist1h2bf	Increased
13	23571057	23574682	Hist1h2ad	Increased
13	24379739	24382115	Cmah	Increased
13	24631445	24634615	Ripor2	Increased
13	24681110	24683671	Ripor2	Increased
13	24683506	24685833	Ripor2	Increased
13	29963120	29965476	E2f3	Increased
13	30137012	30139347	Mboat1	Increased
13	30153295	30155951	Mboat1	Increased
13	30191101	30193676	Mboat1	Increased
13	30228670	30231003	Mboat1	Increased
13	33964582	33966934	Nqo2	Increased
13	33964582	33966934	Serpinb6a	Increased
13	34074854	34077211	Tubb2a	Increased
13	34950514	34953126	4933417A18Rik	Increased
13	34950514	34953126	Eci3	Increased
13	34982524	34984850	Eci2	Increased
13	35754923	35757320	Cdyl	Increased
13	36323667	36326097	Fars2	Increased
13	40915895	40918739	Gcnt2	Increased
13	40916829	40919545	Gcnt2	Increased
13	40945581	40947942	Gcnt2	Increased
13	41330698	41333029	Nedd9	Increased
13	42053195	42056050	Hivep1	Increased
13	43194927	43197511	Gfod1	Increased
13	43207907	43211587	Gfod1	Increased
13	45849219	45851584	Atxn1	Increased
13	45902394	45905323	Atxn1	Increased
13	46773999	46776369	Kif13a	Increased
13	47150028	47152432	Rnf144b	Increased
13	49305675	49308835	Fgd3	Increased
13	51126949	51129299	Spin1	Increased
13	52975688	52978024	Nfil3	Increased
13	54079829	54082171	Sfxn1	Increased
13	55485835	55488875	Dbn1	Increased
13	56528085	56530413	Fbxl21	Increased
13	63107670	63110006	2010111I01Rik	Increased
13	63111420	63114049	2010111I01Rik	Increased
13	63360791	63363118	Fancc	Increased
13	63393344	63395685	Fancc	Increased
13	63393695	63396025	Fancc	Increased
13	63876126	63878502	Ercc6l2	Increased
13	64844741	64847175	Cntnap3	Increased
13	65069010	65071352	Mfsd14b	Increased
13	66934042	66936377	Ptdss1	Increased
13	67342415	67344775	Gm28044	Increased
13	67342415	67344775	Zfp953	Increased
13	68997619	69000828	Adcy2	Increased
13	73954556	73956940	Brd9	Increased
13	74757945	74760535	Cast	Increased
13	74768887	74771227	Cast	Increased
13	75740862	75743722	Ell2	Increased
13	75891912	75894263	Rhobtb3	Increased
13	76016413	76018736	Rfesd	Increased
13	76409645	76412030	Mctp1	Increased
13	76420071	76422472	Mctp1	Increased
13	76580258	76582594	Mctp1	Increased
13	76590673	76593028	Mctp1	Increased
13	76591942	76594276	Mctp1	Increased
13	76857061	76859412	Mctp1	Increased
13	81175850	81178191	Adgrv1	Increased
13	81229143	81231478	Adgrv1	Increased
13	81235660	81238367	Adgrv1	Increased
13	81237918	81240236	Adgrv1	Increased
13	81238484	81240806	Adgrv1	Increased
13	81689556	81691871	Polr3g	Increased
13	83589893	83592366	Mef2c	Increased
13	83614907	83617357	Mef2c	Increased
13	90980320	90983136	Atg10	Increased
13	91502039	91504362	Ssbp2	Increased
13	91504475	91507030	Ssbp2	Increased
13	91519999	91522341	Ssbp2	Increased
13	91540029	91542349	Ssbp2	Increased
13	91610913	91613253	Ssbp2	Increased
13	91647325	91649654	Ssbp2	Increased
13	92040307	92043539	Rasgrf2	Increased
13	92634510	92637819	Serinc5	Increased
13	93770035	93772864	Arsb	Increased
13	93784332	93786667	Arsb	Increased
13	93860250	93862611	Arsb	Increased
13	93863448	93865773	Arsb	Increased
13	94171305	94174214	Lhfpl2	Increased
13	95006025	95008635	Wdr41	Increased
13	95018378	95020693	Wdr41	Increased
13	95789970	95792331	Iqgap2	Increased
13	95830740	95833141	Iqgap2	Increased
13	95986168	95988512	Sv2c	Increased
13	95987165	95989831	Sv2c	Increased
13	96535901	96538534	Polk	Increased
13	98007374	98010060	Arhgef28	Increased
13	98123139	98126585	Arhgef28	Increased
13	98141707	98144361	Arhgef28	Increased
13	98204495	98207658	Arhgef28	Increased
13	98895449	98898059	Tnpo1	Increased
13	98901512	98904374	Tnpo1	Increased
13	100492369	100494731	Gtf2h2	Increased
13	100633347	100635669	Rad17	Increased
13	101757083	101759735	Pik3r1	Increased
13	102848145	102850478	Mast4	Increased
13	105138805	105141189	Rnf180	Increased
13	105234595	105236978	Rnf180	Increased
13	108168997	108171362	Ercc8	Increased
13	108860732	108863087	Pde4d	Increased
13	109229428	109232148	Pde4d	Increased
13	109230319	109233465	Pde4d	Increased
13	109231558	109233939	Pde4d	Increased
13	109242162	109244561	Pde4d	Increased
13	109262868	109265193	Pde4d	Increased
13	109341473	109343895	Pde4d	Increased
13	109645631	109648202	Pde4d	Increased
13	109651408	109653968	Pde4d	Increased
13	110053554	110055888	Rab3c	Increased
13	111533170	111535481	Gm49496	Increased
13	113827654	113829974	Arl15	Increased
13	113828101	113830421	Arl15	Increased
13	113956473	113958837	Arl15	Increased
13	114836013	114838358	Itga2	Increased
13	114886054	114888659	Itga2	Increased
13	114886744	114889075	Itga2	Increased
13	114894954	114897279	Itga2	Increased
13	114913237	114916442	Itga2	Increased
13	114985904	114988683	Itga1	Increased
13	117259336	117262118	Emb	Increased
13	117744218	117746560	Hcn1	Increased
13	117847795	117850172	Hcn1	Increased
13	117851421	117854016	Hcn1	Increased
13	118702753	118705101	Fgf10	Increased
13	119638356	119640691	Ccl28	Increased
13	119712081	119714742	Nim1k	Increased
13	119788849	119791176	Zfp131	Increased
14	7817425	7820096	Flnb	Increased
14	7879436	7881803	Flnb	Increased
14	7928035	7930373	Flnb	Increased
14	8232314	8234651	Acox2	Increased
14	9827687	9830151	Fhit	Increased
14	10367177	10369509	Fhit	Increased
14	10592499	10594829	Fhit	Increased
14	10879772	10882104	Fhit	Increased
14	14086960	14089830	Atxn7	Increased
14	16254753	16257081	Ngly1	Increased
14	16255176	16257773	Ngly1	Increased
14	16568613	16571029	Rarb	Increased
14	17874978	17877312	Thrb	Increased
14	17904625	17907030	Thrb	Increased
14	18209806	18212138	Nr1d2	Increased
14	20564271	20566894	Usp54	Increased
14	20781663	20784178	Camk2g	Increased
14	20782370	20784894	Camk2g	Increased
14	20783739	20786133	Camk2g	Increased
14	21538754	21541132	Kat6b	Increased
14	21661479	21664030	Kat6b	Increased
14	21744150	21746475	Dusp13	Increased
14	22125185	22127548	Lrmda	Increased
14	22182259	22184609	Lrmda	Increased
14	22216945	22219797	Lrmda	Increased
14	25503051	25505681	Zmiz1	Increased
14	25533205	25535758	Zmiz1	Increased
14	25854255	25856821	Anxa11	Increased
14	25856088	25858665	Anxa11	Increased
14	26453884	26456223	Slmap	Increased
14	30007752	30010084	Il17rb	Increased
14	30007752	30010084	Chdh	Increased
14	30018817	30021746	Chdh	Increased
14	30023448	30025782	Chdh	Increased
14	30168434	30170783	Cacna1d	Increased
14	30615786	30618111	Prkcd	Increased
14	30618989	30621603	Prkcd	Increased
14	31187739	31190097	Nisch	Increased
14	31213685	31216008	Nisch	Increased
14	31401652	31404060	Sh3bp5	Increased
14	31495185	31497575	Eaf1	Increased
14	31569052	31571849	Colq	Increased
14	31569052	31571849	Gm49387	Increased
14	32164515	32166881	Ncoa4	Increased
14	32797361	32799827	Tmem273	Increased
14	34342071	34344426	Glud1	Increased
14	36931706	36934074	Ccser2	Increased
14	45386477	45388831	Styx	Increased
14	45386477	45388831	Gnpnat1	Increased
14	47497668	47499984	Fbxo34	Increased
14	50894951	50897831	Klhl33	Increased
14	51089886	51093110	Rnase4	Increased
14	51089886	51093110	Ang	Increased
14	51094508	51097077	Rnase4	Increased
14	51094508	51097077	Ang	Increased
14	52014130	52017101	Zfp219	Increased
14	52014130	52017101	Tmem253	Increased
14	52450191	52452504	Olfr1509	Increased
14	54816831	54819167	Rnf212b	Increased
14	55616789	55619266	Rec8	Increased
14	56097974	56100284	Ctsg	Increased
14	57528360	57530857	Il17d	Increased
14	57542364	57545054	Il17d	Increased
14	57570794	57573163	Eef1akmt1	Increased
14	57754579	57757454	Lats2	Increased
14	60128550	60131339	Atp8a2	Increased
14	60175495	60177897	Atp8a2	Increased
14	60176080	60179242	Atp8a2	Increased
14	60726196	60728560	Spata13	Increased
14	60744203	60746564	Spata13	Increased
14	65084801	65087477	Extl3	Increased
14	65980596	65982921	Clu	Increased
14	66217789	66220176	Ptk2b	Increased
14	66220052	66222381	Ptk2b	Increased
14	66240040	66242638	Ptk2b	Increased
14	66276002	66278322	Ptk2b	Increased
14	66810004	66812325	Dpysl2	Increased
14	66849499	66851905	Dpysl2	Increased
14	67759251	67762158	Dock5	Increased
14	67801800	67804123	Dock5	Increased
14	67880386	67882928	Dock5	Increased
14	67910686	67913051	Dock5	Increased
14	69247641	69249977	Slc25a37	Increased
14	70055259	70057759	Pebp4	Increased
14	70774992	70777779	Dok2	Increased
14	70962024	70965219	Gfra2	Increased
14	73162384	73164985	Rcbtb2	Increased
14	75726088	75728444	Cog3	Increased
14	76465933	76468280	Tsc22d1	Increased
14	77824145	77826479	Dnajc15	Increased
14	79139320	79141653	Vwa8	Increased
14	79498357	79500679	Elf1	Increased
14	79541713	79544043	Elf1	Increased
14	86846185	86848771	Diaph3	Increased
14	99043563	99046346	Mzt1	Increased
14	99043563	99046346	Bora	Increased
14	99125375	99128045	Pibf1	Increased
14	99300531	99302850	Klf5	Increased
14	101451944	101454270	Tbc1d4	Increased
14	101475876	101478590	Tbc1d4	Increased
14	101515065	101517394	Tbc1d4	Increased
14	103686001	103688365	Slain1	Increased
14	104518126	104520488	Rnf219	Increased
14	105894907	105897222	Spry2	Increased
14	118637446	118640394	Abcc4	Increased
14	118661634	118664812	Abcc4	Increased
14	118679965	118682492	Abcc4	Increased
14	118697720	118700888	Abcc4	Increased
14	118868331	118871077	Cldn10	Increased
14	119051154	119053715	Uggt2	Increased
14	119778966	119781567	Hs6st3	Increased
14	120346791	120349142	Mbnl2	Increased
14	121036362	121038703	Farp1	Increased
14	121050048	121052549	Farp1	Increased
14	121251510	121254503	Farp1	Increased
14	121253490	121256298	Farp1	Increased
14	121254323	121257199	Farp1	Increased
14	121261658	121264548	Farp1	Increased
14	121317372	121319688	Stk24	Increased
14	121476964	121479275	Slc15a1	Increased
14	121477332	121479675	Slc15a1	Increased
14	121932598	121935912	Ubac2	Increased
14	122713926	122716261	Pcca	Increased
14	122787207	122789582	Pcca	Increased
15	3972109	3974631	Fbxo4	Increased
15	6333772	6336198	Dab2	Increased
15	6573311	6575968	Fyb	Increased
15	7977701	7980021	Wdr70	Increased
15	7997086	7999486	Wdr70	Increased
15	8410161	8412554	Nipbl	Increased
15	9579490	9581816	Spef2	Increased
15	9704855	9707448	Spef2	Increased
15	10462577	10464946	Dnajc21	Increased
15	12180220	12182808	Zfr	Increased
15	12507815	12510309	Pdzd2	Increased
15	12587689	12590070	Pdzd2	Increased
15	25986835	25989177	Zfp622	Increased
15	27468142	27470497	Ank	Increased
15	27476526	27479040	Ank	Increased
15	27490453	27493082	Ank	Increased
15	27518916	27521240	Ank	Increased
15	27619829	27622201	Otulin	Increased
15	27824158	27826716	Trio	Increased
15	27826936	27829262	Trio	Increased
15	27870763	27873631	Trio	Increased
15	27872513	27875323	Trio	Increased
15	27874793	27877109	Trio	Increased
15	33082050	33084418	Cpq	Increased
15	41763658	41766301	Oxr1	Increased
15	41773148	41775739	Oxr1	Increased
15	41774473	41777182	Oxr1	Increased
15	41782811	41785820	Oxr1	Increased
15	42431068	42433401	Angpt1	Increased
15	42437120	42439851	Angpt1	Increased
15	42462360	42465033	Angpt1	Increased
15	42506310	42508891	Angpt1	Increased
15	42508886	42511219	Angpt1	Increased
15	42513996	42516575	Angpt1	Increased
15	42519757	42522517	Angpt1	Increased
15	42521808	42524766	Angpt1	Increased
15	42676390	42678743	Angpt1	Increased
15	50665735	50668109	Trps1	Increased
15	50778046	50780984	Trps1	Increased
15	50870240	50872601	Trps1	Increased
15	51821826	51824470	Eif3h	Increased
15	51833098	51835786	Eif3h	Increased
15	53265998	53268329	Ext1	Increased
15	53281995	53284338	Ext1	Increased
15	53665745	53668212	Samd12	Increased
15	53697129	53699494	Samd12	Increased
15	55216769	55219346	Deptor	Increased
15	55546196	55548517	Mrpl13	Increased
15	55702471	55704985	Sntb1	Increased
15	55837682	55840039	Sntb1	Increased
15	55860818	55863401	Sntb1	Increased
15	55865258	55867615	Sntb1	Increased
15	58049039	58051385	Gm29394	Increased
15	58049039	58051385	Zhx1	Increased
15	58526130	58528471	Fer1l6	Increased
15	59429383	59431754	Nsmce2	Increased
15	64110295	64112671	Asap1	Increased
15	64154855	64157195	Asap1	Increased
15	64175364	64177703	Asap1	Increased
15	64333073	64335411	Asap1	Increased
15	66814289	66816810	Sla	Increased
15	66814289	66816810	Tg	Increased
15	67101866	67104816	St3gal1	Increased
15	67123734	67126107	St3gal1	Increased
15	67128810	67131334	St3gal1	Increased
15	67160642	67163198	St3gal1	Increased
15	72835908	72838909	Trappc9	Increased
15	73002268	73004895	Trappc9	Increased
15	73050976	73053322	Trappc9	Increased
15	73125038	73127917	Ago2	Increased
15	73633607	73636163	Slc45a4	Increased
15	76249486	76252484	Grina	Increased
15	79433822	79436730	Csnk1e	Increased
15	81046544	81048885	Mkl1	Increased
15	81850419	81852736	Tob2	Increased
15	82340936	82343270	Pheta2	Increased
15	82340936	82343270	Smdt1	Increased
15	84255221	84258199	Parvb	Increased
15	84387594	84390244	Shisal1	Increased
15	85901467	85903835	Celsr1	Increased
15	85908136	85910457	Celsr1	Increased
15	85969353	85971924	Celsr1	Increased
15	88901483	88903808	Ttll8	Increased
15	89141822	89144322	Mapk11	Increased
15	93258915	93261629	Gxylt1	Increased
15	93554456	93557060	Prickle1	Increased
15	93594326	93596667	Prickle1	Increased
15	93595145	93597759	Prickle1	Increased
15	94564878	94567214	Irak4	Increased
15	95827018	95830092	Ano6	Increased
15	95837145	95839788	Ano6	Increased
15	95924368	95926974	Ano6	Increased
15	97310941	97313303	Pced1b	Increased
15	97341971	97344580	Pced1b	Increased
15	97344149	97346491	Pced1b	Increased
15	97747284	97749898	Rapgef3	Increased
15	98540028	98542405	Ccnt1	Increased
15	98831711	98834045	Kmt2d	Increased
15	99030569	99033662	Tuba1c	Increased
15	100717004	100719614	Galnt6	Increased
15	102224169	102226891	Itgb7	Increased
15	102340640	102342960	Aaas	Increased
16	3933058	3935443	Cluap1	Increased
16	4639685	4642012	Vasn	Increased
16	4639685	4642012	Coro7	Increased
16	4639685	4642012	Dnaja3	Increased
16	5028815	5031134	Glyr1	Increased
16	8638846	8641583	Pmm2	Increased
16	8654620	8656970	Pmm2	Increased
16	10584061	10586651	Clec16a	Increased
16	10675729	10678060	Clec16a	Increased
16	11387064	11389404	Snx29	Increased
16	11664858	11667270	Snx29	Increased
16	12205971	12208370	Shisa9	Increased
16	14130894	14133238	Marf1	Increased
16	14377663	14380014	Abcc1	Increased
16	17247879	17250500	Hic2	Increased
16	17251108	17253681	Hic2	Increased
16	18081268	18083650	Prodh	Increased
16	18618095	18620543	Gp1bb	Increased
16	18618095	18620543	AC133488.1	Increased
16	18618095	18620543	Sept5	Increased
16	19766744	19769418	B3gnt5	Increased
16	19972495	19974820	Klhl6	Increased
16	21688182	21690751	2510009E07Rik	Increased
16	21693571	21695904	2510009E07Rik	Increased
16	22074909	22077971	Igf2bp2	Increased
16	22650249	22652589	Dgkg	Increased
16	23268044	23270765	St6gal1	Increased
16	23456352	23458946	Masp1	Increased
16	23590443	23593044	Rtp4	Increased
16	23926427	23929096	Rtp2	Increased
16	24858503	24861164	Lpp	Increased
16	24890490	24892829	Lpp	Increased
16	31135648	31138228	Acap2	Increased
16	33746375	33749406	Heg1	Increased
16	33751848	33754289	Heg1	Increased
16	34751679	34754364	Mylk	Increased
16	35318373	35320730	Sec22a	Increased
16	35483549	35486238	Pdia5	Increased
16	35783169	35785514	Hspbap1	Increased
16	36988590	36990919	Fbxo40	Increased
16	37532398	37535017	Gtf2e1	Increased
16	37799826	37802474	Fstl1	Increased
16	37811431	37814066	Fstl1	Increased
16	37877997	37880579	Lrrc58	Increased
16	38104506	38107113	Gsk3b	Increased
16	44456896	44459226	Cfap44	Increased
16	44545823	44548295	Boc	Increased
16	44950447	44953104	Cd200r3	Increased
16	45222610	45226025	Btla	Increased
16	45614950	45617290	Gcsam	Increased
16	45622228	45624554	Gcsam	Increased
16	45667148	45669611	Tmprss7	Increased
16	45940985	45943546	Phldb2	Increased
16	49851973	49854303	Cd47	Increased
16	49887182	49889540	Cd47	Increased
16	52080839	52083696	Cblb	Increased
16	55810818	55813457	Nfkbiz	Increased
16	59450835	59453167	Gabrr3	Increased
16	59578221	59580591	Crybg3	Increased
16	62894877	62897192	Pros1	Increased
16	64765230	64767593	4930453N24Rik	Increased
16	70364261	70366586	Gbe1	Increased
16	75905810	75908150	Samsn1	Increased
16	75916471	75919116	Samsn1	Increased
16	85863747	85866337	Adamts5	Increased
16	87724855	87727700	Bach1	Increased
16	89834560	89837170	Tiam1	Increased
16	89870026	89872958	Tiam1	Increased
16	89871065	89873716	Tiam1	Increased
16	89971902	89974477	Tiam1	Increased
16	89984722	89987042	Tiam1	Increased
16	89985076	89987424	Tiam1	Increased
16	90037821	90040206	Tiam1	Increased
16	90071486	90074494	Tiam1	Increased
16	90072515	90074853	Tiam1	Increased
16	90089354	90091712	Tiam1	Increased
16	90111812	90114129	Tiam1	Increased
16	90121377	90124445	Tiam1	Increased
16	91056231	91058607	4932438H23Rik	Increased
16	91060594	91063253	4932438H23Rik	Increased
16	91062554	91065601	4932438H23Rik	Increased
16	91063608	91066541	4932438H23Rik	Increased
16	91550006	91552585	Ifngr2	Increased
16	92442583	92444936	Rcan1	Increased
16	92614398	92616746	Runx1	Increased
16	92652896	92655229	Runx1	Increased
16	92763803	92766138	Runx1	Increased
16	93916965	93919334	Cldn14	Increased
16	95384344	95387028	Erg	Increased
16	95414935	95417276	Erg	Increased
16	95415379	95417697	Erg	Increased
16	95433158	95436378	Erg	Increased
16	95438157	95441119	Erg	Increased
16	96368944	96371794	Igsf5	Increased
16	96368944	96371794	Igsf5	Increased
16	96370770	96374064	Igsf5	Increased
16	96370770	96374064	Igsf5	Increased
16	97475548	97477918	Fam3b	Increased
16	97477308	97479991	Fam3b	Increased
16	97792870	97795587	Prdm15	Increased
16	97796903	97799732	Prdm15	Increased
16	98021058	98023499	B230307C23Rik	Increased
16	98021058	98023499	A630089N07Rik	Increased
17	3486976	3489674	Tiam2	Increased
17	3489192	3491556	Tiam2	Increased
17	3490089	3492458	Tiam2	Increased
17	5205513	5208182	Arid1b	Increased
17	5254536	5257194	Arid1b	Increased
17	6683982	6686712	Sytl3	Increased
17	7074211	7077089	Gm1604a	Increased
17	11844520	11846879	Prkn	Increased
17	13118887	13121265	Unc93a	Increased
17	13714202	13716863	Tcte2	Increased
17	15020927	15023909	Gm3435	Increased
17	15020927	15023909	Gm3448	Increased
17	15742402	15744737	Chd1	Increased
17	17607278	17609951	Lnpep	Increased
17	18956783	18959147	Vmn2r97	Increased
17	24220020	24222669	Tedc2	Increased
17	24220020	24222669	Ccnf	Increased
17	24462797	24465130	E4f1	Increased
17	24527629	24529962	Rab26	Increased
17	24527629	24529962	Traf7	Increased
17	24616453	24619449	Tsc2	Increased
17	25582709	25585239	Lmf1	Increased
17	26569630	26572208	Ergic1	Increased
17	26955792	26958401	Syngap1	Increased
17	27082634	27084973	Itpr3	Increased
17	28431061	28433386	Fkbp5	Increased
17	28734731	28737885	Mapk14	Increased
17	29318883	29321259	Pi16	Increased
17	29858841	29861317	Mdga1	Increased
17	33523653	33526292	Adamts10	Increased
17	35819807	35822418	Ier3	Increased
17	37047012	37049337	Gabbr1	Increased
17	37053078	37055438	Gabbr1	Increased
17	40874586	40876937	9130008F23Rik	Increased
17	43057300	43059979	Tnfrsf21	Increased
17	43269052	43271696	Adgrf1	Increased
17	44605217	44607696	Runx2	Increased
17	44944360	44946687	Supt3	Increased
17	45449137	45451469	Spats1	Increased
17	45516593	45519156	Aars2	Increased
17	45596830	45599168	Slc29a1	Increased
17	45694149	45696500	Mrpl14	Increased
17	47742004	47744669	Tfeb	Increased
17	49434082	49436433	Mocs1	Increased
17	50521528	50524069	Plcl2	Increased
17	50573135	50575690	Plcl2	Increased
17	51750994	51753753	Satb1	Increased
17	51783970	51786312	Satb1	Increased
17	55959978	55962789	Yju2	Increased
17	55961861	55964690	Yju2	Increased
17	56928193	56931433	Mllt1	Increased
17	58918052	58920774	Pdzph1	Increased
17	58921806	58924122	Pdzph1	Increased
17	58923129	58925481	Pdzph1	Increased
17	58923832	58926510	Pdzph1	Increased
17	62602439	62605084	Efna5	Increased
17	62603352	62605729	Efna5	Increased
17	62756017	62758474	Efna5	Increased
17	63355255	63357586	Fbxl17	Increased
17	65607818	65610164	Vapa	Increased
17	65717613	65719965	Rab31	Increased
17	65731738	65734087	Rab31	Increased
17	69264197	69266516	Epb41l3	Increased
17	70984542	70987404	Myl12b	Increased
17	70984542	70987404	AC154187.2	Increased
17	70990664	70992990	Myl12b	Increased
17	70990664	70992990	AC154187.2	Increased
17	70991002	70993587	AC154187.2	Increased
17	71039396	71041944	Myom1	Increased
17	71055433	71057767	Myom1	Increased
17	71293237	71296330	Emilin2	Increased
17	71309831	71313371	Emilin2	Increased
17	73135626	73138444	Lclat1	Increased
17	73141478	73143845	Lclat1	Increased
17	73882387	73884727	Xdh	Increased
17	73892300	73894632	Xdh	Increased
17	73892850	73895177	Xdh	Increased
17	74321453	74324025	Dpy30	Increased
17	74802877	74805215	Ttc27	Increased
17	75118475	75120841	Ltbp1	Increased
17	75198615	75201111	Ltbp1	Increased
17	75232947	75235282	Ltbp1	Increased
17	75236484	75238849	Ltbp1	Increased
17	78525369	78527884	Vit	Increased
17	78561694	78564023	Vit	Increased
17	78998548	79001216	Prkd3	Increased
17	79014827	79017247	Prkd3	Increased
17	79615641	79618012	Rmdn2	Increased
17	81031094	81033447	Thumpd2	Increased
17	81044125	81046451	Thumpd2	Increased
17	81629264	81631858	Slc8a1	Increased
17	83811131	83813774	Mta3	Increased
17	86183314	86186215	Prkce	Increased
17	86778211	86780642	Epas1	Increased
17	87343370	87346195	Ttc7	Increased
17	87364284	87366621	Ttc7	Increased
17	87367534	87369916	Ttc7	Increased
17	87394819	87397594	Stpg4	Increased
17	88537435	88539820	Ppp1r21	Increased
17	89172580	89174934	Fshr	Increased
18	5712902	5715578	Zeb1	Increased
18	6458354	6460687	Epc1	Increased
18	6466302	6468674	Epc1	Increased
18	9443850	9446194	Ccny	Increased
18	11918521	11921177	Cables1	Increased
18	12042298	12044661	Tmem241	Increased
18	12152927	12155546	Riok3	Increased
18	12198972	12201311	Npc1	Increased
18	12346237	12348569	Lama3	Increased
18	12924779	12927377	Osbpl1a	Increased
18	13824076	13826439	Zfp521	Increased
18	20967047	20969822	Rnf125	Increased
18	23818289	23820637	Mapre2	Increased
18	23995895	23998220	Zfp35	Increased
18	32161289	32163627	Map3k2	Increased
18	32548344	32550713	Gypc	Increased
18	34860796	34864712	Egr1	Increased
18	34864010	34868662	Egr1	Increased
18	34914798	34917414	Etf1	Increased
18	35284803	35287126	Sil1	Increased
18	36179687	36182025	Nrg2	Increased
18	37997361	38000385	Arap3	Increased
18	38203754	38206375	Pcdh1	Increased
18	38972223	38975348	Arhgap26	Increased
18	39104929	39107578	Arhgap26	Increased
18	39445690	39448240	Nr3c1	Increased
18	42511895	42514545	Tcerg1	Increased
18	44381923	44384507	Dcp2	Increased
18	44401435	44403969	Dcp2	Increased
18	46742800	46745622	Ap3s1	Increased
18	46744033	46746685	Ap3s1	Increased
18	46744713	46747048	Ap3s1	Increased
18	49982026	49984357	Tnfaip8	Increased
18	50021315	50023666	Tnfaip8	Increased
18	50028843	50031749	Tnfaip8	Increased
18	50043541	50046257	Tnfaip8	Increased
18	53263194	53265504	Snx24	Increased
18	53263875	53266229	Snx24	Increased
18	53312791	53315164	Snx24	Increased
18	54905117	54907435	Zfp608	Increased
18	54909214	54911585	Zfp608	Increased
18	54914681	54917292	Zfp608	Increased
18	54988197	54990808	Zfp608	Increased
18	58159726	58162053	Fbn2	Increased
18	58555355	58558237	Slc27a6	Increased
18	58570732	58573075	Slc27a6	Increased
18	60479815	60482675	Smim3	Increased
18	60497702	60500768	Smim3	Increased
18	60500497	60502840	Smim3	Increased
18	60501327	60504377	Smim3	Increased
18	60629552	60631877	Synpo	Increased
18	60637239	60639566	Synpo	Increased
18	61043950	61046459	Pdgfrb	Increased
18	61046647	61049001	Pdgfrb	Increased
18	61066326	61068681	Pdgfrb	Increased
18	61126309	61129165	Csf1r	Increased
18	61130338	61132705	Csf1r	Increased
18	61130338	61132705	Hmgxb3	Increased
18	61699096	61701466	Pcyox1l	Increased
18	61703822	61706491	Pcyox1l	Increased
18	61785071	61787928	Afap1l1	Increased
18	62718637	62721287	Spink13	Increased
18	64598681	64601048	Atp8b1	Increased
18	64999866	65002828	Nedd4l	Increased
18	65465140	65467461	Malt1	Increased
18	65602568	65604920	Zfp532	Increased
18	65698191	65700504	Oacyl	Increased
18	67416460	67418809	Afg3l2	Increased
18	67872561	67874910	Cep192	Increased
18	68147287	68149796	Ldlrad4	Increased
18	68217204	68220401	Ldlrad4	Increased
18	68285625	68288015	Fam210a	Increased
18	68286630	68289182	Fam210a	Increased
18	70061322	70063646	Rab27b	Increased
18	72338096	72340700	Dcc	Increased
18	73863823	73866482	Mro	Increased
18	73933873	73937178	Mapk4	Increased
18	73943443	73945790	Mapk4	Increased
18	73956980	73959627	Mapk4	Increased
18	74281303	74284225	Mbd1	Increased
18	74281303	74284225	Cfap53	Increased
18	74285102	74287430	Cfap53	Increased
18	74943005	74945322	Lipg	Increased
18	74944587	74947155	Lipg	Increased
18	75488314	75490655	Ctif	Increased
18	76947685	76950223	Hdhd2	Increased
18	77834351	77836729	Pstpip2	Increased
18	77864433	77866797	Pstpip2	Increased
18	78019804	78022887	Epg5	Increased
18	80135629	80137950	Adnp2	Increased
18	80235544	80238059	Hsbp1l1	Increased
18	80321303	80324051	Kcng2	Increased
18	80362060	80364534	Kcng2	Increased
18	80362555	80364905	Kcng2	Increased
18	80733782	80736107	Atp9b	Increased
18	80737224	80739539	Atp9b	Increased
18	82546340	82549474	Mbp	Increased
18	82941491	82944082	Zfp516	Increased
18	84326121	84328492	Zfp407	Increased
18	84388765	84391189	Zfp407	Increased
18	84540608	84543103	Zfp407	Increased
18	84680882	84683191	Cndp2	Increased
18	84854952	84857618	Cyb5a	Increased
18	89232630	89234971	Cd226	Increased
18	89232989	89235386	Cd226	Increased
19	3332781	3335391	Cpt1a	Increased
19	3359222	3361573	Cpt1a	Increased
19	3654017	3656359	Lrp5	Increased
19	4099652	4102334	Pitpnm1	Increased
19	6391717	6394383	Pygm	Increased
19	8802936	8805525	Zbtb3	Increased
19	9982790	9985641	Fth1	Increased
19	9982790	9985641	Best1	Increased
19	10039941	10043107	Fads3	Increased
19	10058864	10061619	Fads3	Increased
19	10099759	10102697	Fads2	Increased
19	10100709	10103025	Fads2	Increased
19	11634657	11636977	Ms4a3	Increased
19	11799487	11801845	Stx3	Increased
19	11799936	11802283	Stx3	Increased
19	11806328	11808651	Stx3	Increased
19	11817762	11820300	Stx3	Increased
19	11818858	11821198	Stx3	Increased
19	12487104	12489813	Dtx4	Increased
19	12570735	12573370	Fam111a	Increased
19	12818836	12821755	Lpxn	Increased
19	12832691	12835037	Lpxn	Increased
19	14577049	14579373	Tle4	Increased
19	16434227	16438510	Gna14	Increased
19	16476936	16479624	Gna14	Increased
19	16535975	16538321	Gna14	Increased
19	17333645	17336443	Gcnt1	Increased
19	17336059	17338705	Gcnt1	Increased
19	17343884	17346208	Gcnt1	Increased
19	17354396	17357821	Gcnt1	Increased
19	18649437	18651768	Nmrk1	Increased
19	20796712	20799044	Tmc1	Increased
19	21439592	21442206	Gda	Increased
19	21440828	21443239	Gda	Increased
19	21602853	21605189	1110059E24Rik	Increased
19	21646229	21648936	1110059E24Rik	Increased
19	22307095	22309696	Trpm3	Increased
19	22916223	22918723	Trpm3	Increased
19	23139051	23141412	Klf9	Increased
19	23352164	23354484	Mamdc2	Increased
19	25359404	25362060	Kank1	Increased
19	27905970	27908303	Rfx3	Increased
19	27925337	27927695	Rfx3	Increased
19	28530783	28533138	Glis3	Increased
19	29463042	29465392	Pdcd1lg2	Increased
19	30663279	30665607	Prkg1	Increased
19	30821931	30824267	Prkg1	Increased
19	31198337	31200953	Prkg1	Increased
19	31601625	31603970	Prkg1	Increased
19	32137298	32139645	Sgms1	Increased
19	32171438	32174099	Sgms1	Increased
19	32195238	32197615	Sgms1	Increased
19	32275829	32278154	Sgms1	Increased
19	32318642	32321012	Sgms1	Increased
19	32636359	32639247	Papss2	Increased
19	33261452	33263822	Rnls	Increased
19	34840689	34843053	Pank1	Increased
19	34843736	34846193	Pank1	Increased
19	36089807	36092134	Rpp30	Increased
19	36735413	36737912	Ppp1r3c	Increased
19	38032699	38035080	Myof	Increased
19	41277239	41279868	Pik3ap1	Increased
19	41281756	41284126	Pik3ap1	Increased
19	41320144	41322480	Pik3ap1	Increased
19	43850895	43853318	Dnmbp	Increased
19	43920421	43922817	Dnmbp	Increased
19	44224750	44227076	Scd3	Increased
19	46342643	46345236	Mfsd13a	Increased
19	46362297	46365262	Mfsd13a	Increased
19	46368065	46370582	Mfsd13a	Increased
19	46845555	46847932	Cnnm2	Increased
19	46863746	46866781	Cnnm2	Increased
19	47518270	47520854	Stn1	Increased
19	47897456	47899821	Cfap43	Increased
19	48474533	48477193	Sorcs3	Increased
19	53002572	53004906	Xpnpep1	Increased
19	53012768	53015335	Xpnpep1	Increased
19	53184539	53186866	Add3	Increased
19	53326851	53329436	Mxi1	Increased
19	53362009	53364330	Mxi1	Increased
19	53537157	53540815	Dusp5	Increased
19	53799542	53801916	Rbm20	Increased
19	53802904	53805428	Rbm20	Increased
19	53805951	53808621	Rbm20	Increased
19	54046355	54049038	Adra2a	Increased
19	55256479	55259029	Acsl5	Increased
19	55826699	55829217	Tcf7l2	Increased
19	56587322	56589702	Nhlrc2	Increased
19	57103227	57105627	Ablim1	Increased
19	57115681	57118417	Ablim1	Increased
19	57993294	57995650	Atrnl1	Increased
19	61082555	61085451	Grk5	Increased
19	61082555	61085451	Zfp950	Increased
2	3629817	3632711	Fam107b	Increased
2	3644774	3647132	Fam107b	Increased
2	4530529	4533127	Frmd4a	Increased
2	5800304	5802624	Cdc123	Increased
2	6334082	6336723	Usp6nl	Increased
2	9970916	9973246	Taf3	Increased
2	10047941	10050815	Taf3	Increased
2	11595661	11598058	Rbm17	Increased
2	12173754	12176690	Itga8	Increased
2	13194563	13197124	Rsu1	Increased
2	13265575	13268165	Rsu1	Increased
2	13298026	13300473	Cubn	Increased
2	13579048	13581372	Vim	Increased
2	13789246	13791667	St8sia6	Increased
2	14054122	14056458	Hacd1	Increased
2	14054944	14057270	Hacd1	Increased
2	14077321	14080188	Stam	Increased
2	14129720	14132283	Stam	Increased
2	14619455	14621848	Cacnb2	Increased
2	14959985	14962479	Cacnb2	Increased
2	16358397	16361004	Plxdc2	Increased
2	17363907	17366526	Nebl	Increased
2	17364743	17367075	Nebl	Increased
2	18896901	18899229	Pip4k2a	Increased
2	18937886	18940409	Pip4k2a	Increased
2	18991514	18994593	Pip4k2a	Increased
2	22821355	22823731	Apbb1ip	Increased
2	24424672	24427036	Pax8	Increased
2	25232391	25234710	Rnf224	Increased
2	25232391	25234710	Slc34a3	Increased
2	25421695	25424811	Fut7	Increased
2	26633619	26635951	Fam69b	Increased
2	26633619	26635951	Gm20532	Increased
2	26940592	26942903	Stkld1	Increased
2	27024317	27027210	Slc2a6	Increased
2	27486324	27488663	Brd3	Increased
2	27503494	27505835	Brd3	Increased
2	27702269	27704603	Rxra	Increased
2	28617518	28620230	Gfi1b	Increased
2	28620771	28623082	Gfi1b	Increased
2	29244379	29246743	Ntng2	Increased
2	29772421	29774761	Trub2	Increased
2	32423000	32425352	Slc25a25	Increased
2	37565006	37567394	Rabgap1	Increased
2	37565006	37567394	Strbp	Increased
2	44322813	44325422	Arhgap15	Increased
2	44333082	44335421	Arhgap15	Increased
2	44919580	44921898	Gtdc1	Increased
2	45098801	45101610	Zeb2	Increased
2	49456844	49459157	Epc2	Increased
2	49715523	49717865	Kif5c	Increased
2	49721956	49724734	Kif5c	Increased
2	49810612	49813411	Lypd6b	Increased
2	49812997	49815589	Lypd6b	Increased
2	52601321	52603657	Cacnb4	Increased
2	52893454	52896303	Fmnl2	Increased
2	53050178	53052985	Fmnl2	Increased
2	57267729	57270245	Gpd2	Increased
2	58160382	58163270	Cytip	Increased
2	58171995	58174344	Cytip	Increased
2	58178129	58180473	Cytip	Increased
2	59326935	59329374	Pkp4	Increased
2	60017571	60020161	Baz2b	Increased
2	60164716	60167336	Baz2b	Increased
2	60277634	60280034	Cd302	Increased
2	60620946	60623859	Itgb6	Increased
2	60773516	60775877	Rbms1	Increased
2	60926916	60929724	Rbms1	Increased
2	62389064	62391826	Dpp4	Increased
2	62389899	62392540	Dpp4	Increased
2	65480074	65482637	Scn3a	Increased
2	66183472	66186136	Ttc21b	Increased
2	66205751	66208116	Ttc21b	Increased
2	66208908	66211250	Ttc21b	Increased
2	68900059	68902408	Cers6	Increased
2	71045736	71048649	Mettl8	Increased
2	72317484	72320138	Map3k20	Increased
2	73460788	73463947	Wipf1	Increased
2	73461956	73464280	Wipf1	Increased
2	76487822	76490193	Osbpl6	Increased
2	84368260	84370606	Calcrl	Increased
2	84987019	84989338	Prg3	Increased
2	86174455	86176796	Olfr1044	Increased
2	91041677	91044015	Rapsn	Increased
2	91042031	91044366	Rapsn	Increased
2	91456292	91459694	Lrp4	Increased
2	91933068	91935382	Dgkz	Increased
2	94359520	94361976	Ttc17	Increased
2	101867682	101870034	Prr5l	Increased
2	102850862	102853457	Cd44	Increased
2	102874907	102877506	Cd44	Increased
2	102885320	102888069	Cd44	Increased
2	105387730	105390160	Rcn1	Increased
2	105388182	105391045	Rcn1	Increased
2	112395654	112398070	Katnbl1	Increased
2	112395654	112398070	Gm21985	Increased
2	113644743	113647082	Fmn1	Increased
2	113688569	113690953	Fmn1	Increased
2	120445397	120447722	Ganc	Increased
2	121994801	121997136	Ctdspl2	Increased
2	122437262	122440076	Slc28a2	Increased
2	125455078	125457405	Fbn1	Increased
2	125455451	125457760	Fbn1	Increased
2	126321572	126323931	Atp8b4	Increased
2	126608473	126611032	Hdc	Increased
2	126617510	126620613	Hdc	Increased
2	126634928	126637279	Gabpb1	Increased
2	126635473	126637807	Gabpb1	Increased
2	127853292	127855693	Acoxl	Increased
2	128061776	128064130	Acoxl	Increased
2	130925210	130927604	Atrn	Increased
2	132094557	132097176	Slc23a2	Increased
2	132097159	132099736	Slc23a2	Increased
2	132577482	132580101	Gpcpd1	Increased
2	134543682	134546037	Hao1	Increased
2	135699715	135702388	Plcb4	Increased
2	135749745	135752106	Plcb4	Increased
2	135765681	135768034	Plcb4	Increased
2	135795466	135798031	Plcb4	Increased
2	135852092	135854425	Plcb4	Increased
2	145187840	145190175	Slc24a3	Increased
2	145196116	145198441	Slc24a3	Increased
2	145197272	145199619	Slc24a3	Increased
2	145245418	145247760	Slc24a3	Increased
2	145509671	145511994	Slc24a3	Increased
2	145951381	145954154	Cfap61	Increased
2	146115293	146117671	Cfap61	Increased
2	150130996	150133327	Zfp120	Increased
2	150569154	150571563	Cst7	Increased
2	150569710	150572954	Cst7	Increased
2	153151060	153153917	Hck	Increased
2	153226991	153229382	Plagl2	Increased
2	153524600	153527674	Nol4l	Increased
2	155284756	155287111	Pigu	Increased
2	157207275	157209634	Mroh8	Increased
2	157557580	157559943	Blcap	Increased
2	158104616	158107010	Rprd1b	Increased
2	160698821	160701630	Top1	Increased
2	163227799	163230442	Tox2	Increased
2	163252207	163255065	Tox2	Increased
2	164359208	164362619	Slpi	Increased
2	164394808	164397751	Matn4	Increased
2	164566481	164568843	Wfdc2	Increased
2	165692312	165694978	Eya2	Increased
2	165851498	165854592	Zmynd8	Increased
2	166655653	166658122	Prex1	Increased
2	166682911	166685534	Prex1	Increased
2	168590086	168592560	Nfatc2	Increased
2	172926654	172929230	Bmp7	Increased
2	173737177	173739730	Vapb	Increased
2	173738164	173740508	Vapb	Increased
2	180224101	180227081	Lama5	Increased
3	8928746	8931096	Tpd52	Increased
3	9586308	9588666	Zfp704	Increased
3	9596864	9599405	Zfp704	Increased
3	9599603	9601970	Zfp704	Increased
3	9604755	9607093	Zfp704	Increased
3	9607330	9609878	Zfp704	Increased
3	10259833	10262259	Fabp12	Increased
3	10321588	10323931	Impa1	Increased
3	10321588	10323931	Gm38303	Increased
3	20135635	20138225	Gyg	Increased
3	20221285	20224233	Cpa3	Increased
3	20238527	20241095	Cpa3	Increased
3	20240787	20243400	Cpa3	Increased
3	27194201	27196740	Nceh1	Increased
3	27455510	27457905	Fndc3b	Increased
3	27561980	27564388	Fndc3b	Increased
3	27564374	27566689	Fndc3b	Increased
3	30090911	30093261	Mecom	Increased
3	32426573	32429105	Pik3ca	Increased
3	36448219	36450586	Anxa5	Increased
3	36472268	36474799	Anxa5	Increased
3	41585867	41588929	Jade1	Increased
3	41603635	41606279	Jade1	Increased
3	51222071	51224652	Noct	Increased
3	55742648	55745237	Nbea	Increased
3	59132256	59134854	P2ry14	Increased
3	59132256	59134854	Med12l	Increased
3	59150958	59153420	P2ry14	Increased
3	59150958	59153420	Med12l	Increased
3	59152433	59155041	P2ry14	Increased
3	59152433	59155041	Med12l	Increased
3	59153921	59156273	Med12l	Increased
3	59156096	59158451	Med12l	Increased
3	60526848	60529166	Mbnl1	Increased
3	60527196	60529553	Mbnl1	Increased
3	65669283	65671677	Lekr1	Increased
3	68868148	68871562	1110032F04Rik	Increased
3	68951037	68953434	Ift80	Increased
3	69040312	69042652	Trim59	Increased
3	69597786	69600165	B3galnt1	Increased
3	79160112	79163065	Rapgef2	Increased
3	79180617	79182956	Rapgef2	Increased
3	79232641	79235042	Rapgef2	Increased
3	79233045	79235427	Rapgef2	Increased
3	79490629	79493372	Fnip2	Increased
3	79909490	79912121	Fam198b	Increased
3	84677851	84680238	Tmem154	Increased
3	84677851	84680238	Gm37240	Increased
3	84920723	84923363	Gm37240	Increased
3	84920723	84923363	Fbxw7	Increased
3	84943731	84946336	Gm37240	Increased
3	84943731	84946336	Fbxw7	Increased
3	85112509	85114899	Gm37240	Increased
3	86755352	86757949	Lrba	Increased
3	87528630	87530986	Etv3	Increased
3	87784219	87786600	Ntrk1	Increased
3	87784219	87786600	Pear1	Increased
3	88108150	88110481	Iqgap3	Increased
3	88605597	88608289	Arhgef2	Increased
3	88617552	88619910	Arhgef2	Increased
3	89886607	89888948	Il6ra	Increased
3	97210222	97212552	Bcl9	Increased
3	98031247	98033564	Notch2	Increased
3	98045367	98047736	Notch2	Increased
3	98100529	98102877	Notch2	Increased
3	98298749	98301131	Hmgcs2	Increased
3	101418313	101420938	Igsf3	Increased
3	105767554	105769888	Rap1a	Increased
3	106784105	106786413	Cd53	Increased
3	108098786	108101154	Gnat2	Increased
3	108395933	108398402	Celsr2	Increased
3	109164274	109166627	Slc25a24	Increased
3	116397508	116399854	Cdc14a	Increased
3	116859390	116862048	Frrs1	Increased
3	121241301	121244282	Tmem56	Increased
3	121765089	121767416	Abcd3	Increased
3	122333374	122335705	Bcar3	Increased
3	122338894	122341804	Bcar3	Increased
3	122347689	122350038	Bcar3	Increased
3	122377650	122379972	Bcar3	Increased
3	122519642	122522223	Bcar3	Increased
3	122520343	122522654	Bcar3	Increased
3	122799091	122801469	Pde5a	Increased
3	126608700	126611334	Camk2d	Increased
3	126660895	126663233	Camk2d	Increased
3	126794846	126797409	Camk2d	Increased
3	126828779	126831117	Camk2d	Increased
3	127479436	127481768	Ank2	Increased
3	129682035	129684624	Egf	Increased
3	129968087	129972234	Mcub	Increased
3	130366294	130368606	Col25a1	Increased
3	131328946	131331575	Sgms2	Increased
3	131333290	131335996	Sgms2	Increased
3	133462269	133464612	Tet2	Increased
3	133529503	133532022	Tet2	Increased
3	135552904	135555297	Manba	Increased
3	135585515	135588284	Nfkb1	Increased
3	135589537	135592149	Nfkb1	Increased
3	135601783	135604523	Nfkb1	Increased
3	135603202	135605595	Nfkb1	Increased
3	135657646	135660131	Nfkb1	Increased
3	136797917	136800238	Ppp3ca	Increased
3	136865553	136867897	Ppp3ca	Increased
3	136904349	136906949	Ppp3ca	Increased
3	137950274	137953728	Dapp1	Increased
3	137956835	137959279	Dapp1	Increased
3	137966773	137970077	Dapp1	Increased
3	137968196	137970531	Dapp1	Increased
3	137972389	137974713	Dapp1	Increased
3	137973388	137976325	Dapp1	Increased
3	137976207	137978938	Dapp1	Increased
3	138060627	138063003	Gm5105	Increased
3	138541682	138543999	Eif4e	Increased
3	138755933	138758885	Tspan5	Increased
3	138803160	138805521	Tspan5	Increased
3	141463564	141467517	Unc5c	Increased
3	141502380	141504735	Unc5c	Increased
3	141510659	141513285	Unc5c	Increased
3	142331179	142333519	Pdlim5	Increased
3	142331708	142334062	Pdlim5	Increased
3	142707036	142709387	Kyat3	Increased
3	144465117	144468015	Hs2st1	Increased
3	145932653	145935212	Bcl10	Increased
3	145986289	145989145	Syde2	Increased
3	145987232	145989585	Syde2	Increased
3	146233596	146235940	Lpar3	Increased
3	146615281	146617919	Uox	Increased
3	146615281	146617919	Dnase2b	Increased
3	146685519	146687843	Samd13	Increased
3	146733979	146737027	Prkacb	Increased
3	151835796	151838687	Ptgfr	Increased
3	152911756	152914544	Pigk	Increased
3	152911756	152914544	St6galnac5	Increased
3	152951183	152953527	Pigk	Increased
3	152951183	152953527	St6galnac5	Increased
3	153456235	153458585	St6galnac3	Increased
3	153479023	153481977	St6galnac3	Increased
3	153680789	153683144	St6galnac3	Increased
3	153718255	153721626	St6galnac3	Increased
3	153896233	153898574	Msh4	Increased
3	154181996	154184311	Slc44a5	Increased
3	157574487	157576986	Ptger3	Increased
3	157575014	157577327	Ptger3	Increased
3	157575373	157577708	Ptger3	Increased
3	157580260	157582619	Ptger3	Increased
3	157629679	157632068	Ptger3	Increased
3	157997778	158000357	Ankrd13c	Increased
4	3757908	3760255	Lyn	Increased
4	6056861	6059205	Fam110b	Increased
4	6191046	6193411	Ubxn2b	Increased
4	6371734	6374565	Sdcbp	Increased
4	6388181	6390783	Sdcbp	Increased
4	8592960	8595834	Rab2a	Increased
4	8711224	8713563	Chd7	Increased
4	11793391	11795708	Cdh17	Increased
4	11959725	11962395	Pdp1	Increased
4	14880890	14883557	Pip4p2	Increased
4	19327133	19330025	Cngb3	Increased
4	19579422	19582003	Rmdn1	Increased
4	19617533	19619915	Gm12353	Increased
4	19617533	19619915	Wwp1	Increased
4	20337131	20339472	Nkain3	Increased
4	28811604	28814188	Epha7	Increased
4	28812247	28816356	Epha7	Increased
4	28814372	28817188	Epha7	Increased
4	28911073	28913401	Epha7	Increased
4	28919652	28921984	Epha7	Increased
4	28943285	28945594	Epha7	Increased
4	32288807	32291290	Bach2	Increased
4	40263785	40266463	Topors	Increased
4	40719952	40722283	Dnaja1	Increased
4	41367167	41369632	Ubap1	Increased
4	43363930	43366266	Atp8b5	Increased
4	43692704	43695297	Olfr70	Increased
4	43693532	43696017	Olfr70	Increased
4	45012021	45014340	Zbtb5	Increased
4	45035068	45037470	Polr1e	Increased
4	45035068	45037470	Fbxo10	Increased
4	45037906	45040251	Fbxo10	Increased
4	46557385	46560010	Coro2a	Increased
4	46612662	46615532	Tbc1d2	Increased
4	46613690	46616037	Tbc1d2	Increased
4	47277417	47279812	Col15a1	Increased
4	47292239	47295113	Col15a1	Increased
4	48321160	48323480	Invs	Increased
4	48548668	48551093	Msantd3	Increased
4	48550824	48554069	Msantd3	Increased
4	52915472	52918298	Olfr272	Increased
4	53451024	53453362	Slc44a1	Increased
4	55365053	55367396	Rad23b	Increased
4	56756723	56759273	Elp1	Increased
4	57293990	57296469	Ptpn3	Increased
4	57796591	57799666	Akap2	Increased
4	57796591	57799666	Pakap	Increased
4	57990457	57992791	Txndc8	Increased
4	58096768	58099121	Svep1	Increased
4	62264458	62266821	Slc31a2	Increased
4	62660600	62662926	Rgs3	Increased
4	63969942	63972267	Tnc	Increased
4	72194120	72196450	Tle1	Increased
4	82288665	82290986	Nfib	Increased
4	82364072	82366396	Nfib	Increased
4	83233084	83235451	Ttc39b	Increased
4	84976282	84978640	Cntln	Increased
4	88877296	88879618	Ifne	Increased
4	89163523	89166081	Mtap	Increased
4	95046325	95050086	Jun	Increased
4	95048172	95050525	Jun	Increased
4	95708561	95711391	Fggy	Increased
4	96550658	96553006	Cyp2j6	Increased
4	97907586	97910243	Nfia	Increased
4	100229255	100231610	Ror1	Increased
4	101509627	101511970	Dnajc6	Increased
4	101574282	101576689	Dnajc6	Increased
4	102497945	102500264	Pde4b	Increased
4	102530724	102533113	Pde4b	Increased
4	102761126	102763464	Sgip1	Increased
4	102978436	102980763	Tctex1d1	Increased
4	103340619	103343217	Oma1	Increased
4	104513517	104516071	Dab1	Increased
4	104647527	104650094	Dab1	Increased
4	104664546	104666890	Dab1	Increased
4	104668412	104670760	Dab1	Increased
4	104704657	104707504	Dab1	Increased
4	106793217	106796015	Acot11	Increased
4	106803914	106806282	Acot11	Increased
4	106954625	106957827	Ssbp3	Increased
4	107298785	107301390	Dio1	Increased
4	107299396	107301728	Dio1	Increased
4	107301878	107304208	Dio1	Increased
4	107456608	107458941	Glis1	Increased
4	108072961	108075833	Podn	Increased
4	108072961	108075833	Scp2	Increased
4	108369445	108371870	Shisal2a	Increased
4	108370432	108372761	Shisal2a	Increased
4	109101575	109103945	Osbpl9	Increased
4	109135490	109138165	Osbpl9	Increased
4	109480305	109482701	Rnf11	Increased
4	115034093	115036426	Stil	Increased
4	115055561	115061499	Tal1	Increased
4	115061961	115064478	Tal1	Increased
4	115854104	115856475	Mknk1	Increased
4	116158560	116161420	Pomgnt1	Increased
4	117116704	117119352	Btbd19	Increased
4	117384268	117386589	Rnf220	Increased
4	117493850	117496664	Rnf220	Increased
4	117865155	117867483	Ccdc24	Increased
4	117865155	117867483	Slc6a9	Increased
4	117865980	117868601	Ccdc24	Increased
4	117865980	117868601	Slc6a9	Increased
4	119123759	119126178	Slc2a1	Increased
4	119124204	119126875	Slc2a1	Increased
4	119461800	119464157	Zmynd12	Increased
4	119608544	119610888	Foxj3	Increased
4	123111277	123113603	Bmp8b	Increased
4	124751463	124754098	Inpp5b	Increased
4	125036537	125038882	Gnl2	Increased
4	125122328	125125095	Zc3h12a	Increased
4	126026984	126029365	Csf3r	Increased
4	126082090	126084455	Oscp1	Increased
4	128615994	128619273	Tlr12	Increased
4	128690719	128693402	Phc2	Increased
4	129010551	129012978	Ak2	Increased
4	129141344	129143696	Fndc5	Increased
4	129233165	129235903	C77080	Increased
4	133623850	133626197	Zdhhc18	Increased
4	134105118	134107465	Ubxn11	Increased
4	136504864	136507493	Luzp1	Increased
4	138081450	138083854	Eif4g3	Increased
4	139639785	139642141	Gm21969	Increased
4	139639785	139642141	Aldh4a1	Increased
4	140919008	140921475	Padi2	Increased
4	140975045	140977814	Sdhb	Increased
4	143110698	143114330	Prdm2	Increased
4	143277080	143279711	Pdpn	Increased
4	144905494	144908072	Dhrs3	Increased
4	145311142	145314199	Tnfrsf8	Increased
4	147874877	147877614	Mfn2	Increased
4	147926703	147929821	Plod1	Increased
4	148032905	148035238	Clcn6	Increased
4	148129524	148131973	Mad2l2	Increased
4	148129524	148131973	Draxin	Increased
4	148581896	148584667	Exosc10	Increased
4	148913843	148916195	Casz1	Increased
4	148939655	148942717	Casz1	Increased
4	150315567	150317920	Rere	Increased
4	150923214	150925662	Tnfrsf9	Increased
4	150923214	150925662	Camta1	Increased
4	152085522	152089417	Plekhg5	Increased
4	152094954	152098345	Plekhg5	Increased
4	152314803	152317211	Rnf207	Increased
4	152361231	152363554	Chd5	Increased
4	154966997	154969571	Pank4	Increased
4	154996800	154999156	Plch2	Increased
4	155162215	155164541	Ski	Increased
4	155215710	155218247	Ski	Increased
5	3361066	3363449	Cdk6	Increased
5	3471773	3474123	Cdk6	Increased
5	3487139	3489732	Cdk6	Increased
5	3490869	3493217	Cdk6	Increased
5	4756951	4759289	Fzd1	Increased
5	5242637	5245075	Cdk14	Increased
5	5373439	5375790	Cdk14	Increased
5	16571376	16574310	Hgf	Increased
5	16577351	16579685	Hgf	Increased
5	16868349	16870927	Gm28710	Increased
5	23595349	23597708	Srpk2	Increased
5	23596964	23599306	Srpk2	Increased
5	25041026	25043362	Prkag2	Increased
5	27193180	27195535	Dpp6	Increased
5	27205251	27207566	Dpp6	Increased
5	30013599	30015931	Il6	Increased
5	32076116	32078578	Babam2	Increased
5	34975566	34978322	Rgs12	Increased
5	35788679	35791101	Ablim2	Increased
5	35900217	35902631	Afap1	Increased
5	38863621	38866017	Clnk	Increased
5	39636929	39639298	Hs3st1	Increased
5	43836386	43838939	Bst1	Increased
5	45705852	45708201	Lcorl	Increased
5	51493476	51495853	Ppargc1a	Increased
5	52785573	52787927	Zcchc4	Increased
5	52792301	52794637	Zcchc4	Increased
5	54044570	54046918	Stim2	Increased
5	54058984	54061345	Stim2	Increased
5	64211490	64214287	Tbc1d1	Increased
5	66078389	66081067	Rbm47	Increased
5	66104412	66106833	Rbm47	Increased
5	67822783	67825673	Atp8a1	Increased
5	67929569	67932020	Gm21905	Increased
5	68038106	68040469	Grxcr1	Increased
5	72828417	72831034	Tec	Increased
5	72831674	72834747	Tec	Increased
5	72850766	72853130	Tec	Increased
5	73629197	73631519	Lrrc66	Increased
5	74063649	74066496	Usp46	Increased
5	75632272	75634846	Kit	Increased
5	77366703	77369037	Igfbp7	Increased
5	77371772	77374215	Igfbp7	Increased
5	77382855	77385188	Igfbp7	Increased
5	77383188	77385546	Igfbp7	Increased
5	77385251	77387596	Igfbp7	Increased
5	86071167	86073490	Stap1	Increased
5	86099678	86102236	Stap1	Increased
5	88765616	88768210	Dck	Increased
5	88980299	88982906	Slc4a4	Increased
5	90593715	90596327	5830473C10Rik	Increased
5	92282157	92284501	Sdad1	Increased
5	92326047	92328750	Cxcl9	Increased
5	92895725	92898174	Shroom3	Increased
5	93108569	93110963	Sept11	Increased
5	93108973	93111315	Sept11	Increased
5	93116640	93119271	Sept11	Increased
5	93132375	93134701	Sept11	Increased
5	93149577	93152262	Sept11	Increased
5	97381930	97384730	Naa11	Increased
5	97383413	97385760	Naa11	Increased
5	98690984	98693523	Cfap299	Increased
5	100465340	100468045	Lin54	Increased
5	100570741	100573396	Plac8	Increased
5	100572001	100574879	Plac8	Increased
5	103717918	103720495	Aff1	Increased
5	103761419	103764894	Aff1	Increased
5	106886340	106888690	Hfm1	Increased
5	106966620	106968935	Cdc7	Increased
5	107649439	107651790	Rpap2	Increased
5	107771007	107773370	Evi5	Increased
5	110093323	110096676	Gm35315	Increased
5	110100698	110103593	Plcxd1	Increased
5	111114458	111117305	Ttc28	Increased
5	112258851	112261227	Crybb1	Increased
5	112265026	112267378	Crybb1	Increased
5	113155617	113158347	2900026A02Rik	Increased
5	113174323	113176656	2900026A02Rik	Increased
5	113735325	113737665	Ficd	Increased
5	113799296	113801927	Tmem119	Increased
5	114370046	114373511	Kctd10	Increased
5	114593315	114596092	Fam222a	Increased
5	115057362	115060319	Sppl3	Increased
5	115853134	115856036	Cit	Increased
5	116021007	116024601	Prkab1	Increased
5	116122382	116124706	Ccdc60	Increased
5	117145186	117147539	Taok3	Increased
5	117952917	117955269	Nos1	Increased
5	118044433	118046814	Tesc	Increased
5	118049710	118052126	Tesc	Increased
5	118663089	118665401	Med13l	Increased
5	120753221	120755580	Oas3	Increased
5	121263614	121265950	Hectd4	Increased
5	121266020	121268351	Hectd4	Increased
5	121291464	121294131	Hectd4	Increased
5	122241611	122244603	Hvcn1	Increased
5	122241611	122244603	Tctn1	Increased
5	122261105	122263441	Tctn1	Increased
5	123978465	123981032	Hip1r	Increased
5	125335979	125338617	Scarb1	Increased
5	125442851	125445405	Bri3bp	Increased
5	127510677	127513024	Tmem132c	Increased
5	129954836	129957179	Vkorc1l1	Increased
5	129996678	129999042	Gusb	Increased
5	132465376	132468726	Auts2	Increased
5	132542097	132544473	Auts2	Increased
5	132542629	132545174	Auts2	Increased
5	134583869	134586250	Rfc2	Increased
5	134591217	134593554	Rfc2	Increased
5	134606139	134608470	Lat2	Increased
5	136178512	136180884	Prkrip1	Increased
5	136979899	136982408	Znhit1	Increased
5	137684410	137686983	Agfg2	Increased
5	138225401	138228712	Nxpe5	Increased
5	139792420	139796267	Mafk	Increased
5	140148307	140150650	Mad1l1	Increased
5	140780117	140783005	Gna12	Increased
5	140783215	140785831	Gna12	Increased
5	140789841	140792176	Gna12	Increased
5	143498726	143501057	Daglb	Increased
5	143560586	143562935	Fam220a	Increased
5	143697517	143699858	Cyth3	Increased
5	143892426	143894775	Ankrd61	Increased
5	143892426	143894775	Eif2ak1	Increased
5	144311224	144313601	Bri3	Increased
5	144311224	144313601	Baiap2l1	Increased
5	144312241	144314614	Bri3	Increased
5	144312241	144314614	Baiap2l1	Increased
5	145097260	145099773	Arpc1a	Increased
5	147391651	147394252	Flt3	Increased
5	147697129	147699468	Flt1	Increased
5	148396055	148398774	Slc7a1	Increased
5	149271942	149275169	Alox5ap	Increased
5	149273448	149275765	Alox5ap	Increased
5	149273834	149276445	Alox5ap	Increased
5	149274539	149277273	Alox5ap	Increased
5	149445551	149447938	Tex26	Increased
5	149583324	149585674	Wdr95	Increased
5	149586352	149588876	Wdr95	Increased
5	150383226	150386063	Fry	Increased
6	4977084	4980277	Ppp1r9a	Increased
6	6148314	6150681	Slc25a13	Increased
6	7846463	7849728	C1galt1	Increased
6	8065226	8067550	Col28a1	Increased
6	8104554	8107137	Col28a1	Increased
6	8630960	8633602	Ica1	Increased
6	8639684	8642276	Ica1	Increased
6	12392634	12395378	Thsd7a	Increased
6	12444496	12446860	Thsd7a	Increased
6	13602155	13604480	Tmem168	Increased
6	13835384	13838549	Gpr85	Increased
6	17462746	17465071	Met	Increased
6	17732881	17735459	St7	Increased
6	17736112	17739083	St7	Increased
6	17746737	17749116	St7	Increased
6	18029232	18031893	Wnt2	Increased
6	21954534	21956870	Ing3	Increased
6	22338723	22341071	Fam3c	Increased
6	24645876	24648472	Wasl	Increased
6	28396571	28400066	Zfp800	Increased
6	28481093	28484234	Snd1	Increased
6	28927801	28930780	Snd1	Increased
6	33054679	33057115	Chchd3	Increased
6	33865938	33868561	Exoc4	Increased
6	34154172	34156780	Slc35b4	Increased
6	34154952	34157551	Slc35b4	Increased
6	34173509	34176128	Slc35b4	Increased
6	34809564	34812148	Agbl3	Increased
6	37027368	37029726	Dgki	Increased
6	37353843	37356179	Creb3l2	Increased
6	38820638	38822975	Hipk2	Increased
6	43551329	43553685	Tpk1	Increased
6	43644235	43646575	Tpk1	Increased
6	47827991	47830352	Zfp786	Increased
6	48082611	48085160	Zfp746	Increased
6	48396424	48398741	Krba1	Increased
6	48892948	48895546	Aoc1	Increased
6	49320323	49322713	Ccdc126	Increased
6	50436744	50439084	Osbpl3	Increased
6	51539502	51541869	Snx10	Increased
6	54990221	54992872	Ggct	Increased
6	56878407	56880774	Fkbp9	Increased
6	56912401	56915174	Nt5c3	Increased
6	56918373	56920708	Nt5c3	Increased
6	57767921	57770536	Vopp1	Increased
6	57802163	57804479	Vopp1	Increased
6	57810950	57813726	Vopp1	Increased
6	66893772	66896974	Gng12	Increased
6	66953132	66955532	Gng12	Increased
6	66963222	66965768	Gng12	Increased
6	67533646	67536053	Tacstd2	Increased
6	67534103	67536436	Tacstd2	Increased
6	72639871	72642611	Tcf7l1	Increased
6	80300906	80303238	Lrrtm4	Increased
6	82740192	82742881	Hk2	Increased
6	82769233	82771954	Hk2	Increased
6	82955511	82957922	M1ap	Increased
6	83431859	83434267	Tet3	Increased
6	85294863	85297465	Sfxn5	Increased
6	87254682	87257027	Antxr1	Increased
6	88192337	88195688	Gata2	Increased
6	88196873	88201382	Gata2	Increased
6	88228222	88230663	Dnajb8	Increased
6	88229570	88231925	Dnajb8	Increased
6	88250616	88253915	Dnajb8	Increased
6	88485902	88488220	Ruvbl1	Increased
[truncated: 2,443 more rows]
