# Supplementary material for: PML::RARA and GATA2 proteins interact via DNA templates to induce aberrant self-renewal in mouse and human hematopoietic cells
Source: Proc Natl Acad Sci U S A. 2024 Apr 22;121(18):e2317690121. doi: 10.1073/pnas.2317690121 (PMC11067031; doi:10.1073/pnas.2317690121)
Supplement: Supplementary file 10 — Dataset S09 (XLSX) [file pnas.2317690121.sd09.xlsx]

## Sheet: Sheet 1
Genes within 1 kb of WT promyelocyte specific accessible regions by ATAC-seq
Chromosome	Start (bp)	End (bp)	Genes within 1 kb
1	9990209	9992806	Ppp1r42
1	9991346	9993669	Ppp1r42
1	10219155	10221494	Arfgef1
1	14754320	14756667	Msc
1	20258860	20261314	Pkhd1
1	20816132	20818468	Mcm3
1	21007890	21010240	Tram2
1	22532104	22534803	Rims1
1	23380268	23382619	Ogfrl1
1	24044587	24047088	Fam135a
1	24680971	24683307	Lmbrd1
1	37664526	37666912	2010300C02Rik
1	38232150	38234468	Aff3
1	38238534	38240966	Aff3
1	38367428	38369756	Aff3
1	39192927	39195291	Npas2
1	39379773	39382376	Tbc1d8
1	39475523	39477898	Tbc1d8
1	46768368	46770674	Dnah7c
1	62212307	62214655	Pard3b
1	62719252	62721569	Nrp2
1	62769583	62771979	Nrp2
1	64945447	64947789	Plekhm3
1	66701160	66703484	Rpe
1	70854881	70857397	Vwc2l
1	71095047	71097391	Bard1
1	74052087	74054460	Tns1
1	77441044	77443372	Epha4
1	77467664	77470086	Epha4
1	83044119	83046436	Gm47969
1	84250211	84252548	Pid1
1	85689539	85691896	Sp100
1	93617973	93620637	Stk25
1	93617973	93620637	Farp2
1	97971578	97973926	Pam
1	106319650	106321962	Phlpp1
1	106566450	106568847	Bcl2
1	107533555	107535908	Serpinb2
1	120201566	120203890	Steap3
1	120497086	120499450	Marco
1	121508119	121510481	Htr5b
1	127380056	127382421	Mgat5
1	127526625	127528943	Tmem163
1	127624983	127627306	Tmem163
1	131274182	131276500	Ikbke
1	131286285	131288629	Srgap2
1	131510063	131512475	Srgap2
1	134506838	134509176	Rabif
1	135803546	135806012	Tnni1
1	138841312	138843641	Lhx9
1	139464957	139467310	Aspm
1	149830063	149832482	Pla2g4a
1	151800606	151803217	Edem3
1	153789724	153792064	Rgsl1
1	156254966	156257291	Tdrd5
1	158873566	158876104	Pappa2
1	161071785	161074115	Cenpl
1	162138487	162140974	Dnm3
1	163899205	163901539	Kifap3
1	164114059	164116546	Selp
1	165608487	165611032	Mpzl1
1	166387104	166389434	Tada1
1	166387104	166389434	Pogk
1	168336274	168338617	Pbx1
1	169989606	169991971	Ddr2
1	172347140	172349540	Kcnj10
1	172585222	172587779	Slamf8
1	173530263	173532879	Ifi214
1	175707061	175709380	Wdr64
1	176979920	176982438	Sdccag8
1	177190643	177193190	Akt3
1	178567536	178570146	Kif26b
1	180190661	180193168	Coq8a
1	180389728	180392216	Itpkb
1	180406997	180409326	Itpkb
1	181949743	181952150	Enah
1	182510860	182513183	Capn2
1	183174255	183176601	Disp1
1	184045380	184047719	Dusp10
1	185250131	185252498	Rab3gap2
1	189805532	189808244	Ptpn14
1	189859112	189861661	Ptpn14
1	191740043	191742369	Lpgat1
1	191779317	191781652	Lpgat1
1	192717006	192719618	Hhat
1	193237495	193239822	Hsd11b1
1	193237495	193239822	Lamb3
1	193302118	193304446	Lamb3
1	193308813	193311138	Lamb3
1	193347275	193349724	Camk1g
10	4733930	4736325	Esr1
10	7048903	7051220	Ipcef1
10	7117420	7119746	Cnksr3
10	7699174	7701519	Lats1
10	7834465	7836957	Zc3h12d
10	10428077	10430381	Adgb
10	21604004	21606391	1700020N01Rik
10	25431985	25434301	Epb41l2
10	28321973	28324375	Ptprk
10	28676620	28678950	Themis
10	44324689	44327133	Atg5
10	59190035	59192451	Sept10
10	61535031	61537404	Lrrc20
10	62189730	62192138	Tspan15
10	68444514	68446911	Cabcoco1
10	75287633	75289961	Specc1l
10	75483767	75486088	Gucd1
10	75511463	75513792	Gucd1
10	75675565	75678187	Cabin1
10	75709235	75711588	Cabin1
10	77158630	77161002	Col18a1
10	80626722	80629163	Csnk1g2
10	81050043	81052471	Sgta
10	83100371	83102924	Chst11
10	85450999	85453318	Btbd11
10	85896337	85898679	Prdm4
10	86276356	86278704	Syn3
10	86825161	86827501	Nt5dc3
10	86825161	86827501	Gm49358
10	87102177	87104767	1700113H08Rik
10	88202285	88204588	Washc3
10	89483956	89486306	Nr1h4
10	90377703	90380053	Anks1b
10	94141454	94143763	Fgd6
10	94848942	94851291	Plxnc1
10	94863245	94865877	Plxnc1
10	95277029	95279382	Cradd
10	95547369	95549904	Nudt4
10	101859696	101862054	Mgat4c
10	105489775	105492095	Tmtc2
10	105522623	105524983	Tmtc2
10	112269134	112271460	Kcnc2
10	116905829	116908155	Rab3ip
10	116921092	116923436	Rab3ip
10	121972229	121974630	Srgap1
10	122752948	122755319	Ppm1h
10	122881620	122883979	Ppm1h
10	125270989	125273402	Slc16a7
10	125274174	125276506	Slc16a7
10	127586740	127589075	Lrp1
10	128042472	128044828	Naca
11	3448914	3451336	Rnf185
11	3886272	3888722	4921536K21Rik
11	8847029	8849378	Pkd1l1
11	9050893	9053246	Gm11992
11	9601142	9603482	Abca13
11	20615077	20617415	Sertad2
11	21302655	21305047	Vps54
11	24145163	24147481	Bcl11a
11	29495991	29498335	Ccdc88a
11	30184301	30186635	Sptbn1
11	32406856	32409215	Sh3pxd2b
11	43173455	43175826	Atp10b
11	44542872	44545418	Rnf145
11	46125692	46128261	Adam19
11	46145666	46147981	Adam19
11	46818954	46821370	Timd4
11	48841351	48843802	Trim7
11	50629422	50631836	Adamts2
11	50631344	50633718	Adamts2
11	50637562	50639924	Adamts2
11	51516530	51518855	Col23a1
11	51832387	51834735	Jade2
11	52034958	52037282	Cdkl3
11	54919958	54922306	Tnip1
11	57667074	57669661	Galnt10
11	61143095	61145463	Tnfrsf13b
11	62865712	62868111	Fbxw10
11	68196107	68198436	Stx8
11	68208553	68211106	Ntn1
11	68446226	68448600	Pik3r5
11	68495927	68498426	Pik3r5
11	69428372	69430722	Dnah2
11	70562385	70564983	Mink1
11	72211072	72213385	Med31
11	72518210	72520582	Spns3
11	73024035	73026397	Camkk1
11	74504400	74506761	Rap1gap2
11	75408701	75411056	Serpinf1
11	75851516	75853875	Rph3al
11	76287628	76289988	Nxn
11	77736301	77738636	Nufip2
11	81912097	81914459	Asic2
11	82791719	82794061	Lig3
11	83702801	83705162	Wfdc17
11	83747111	83749440	Wfdc21
11	84984448	84986775	Usp32
11	85643078	85645441	Bcas3
11	86744672	86747011	Cltc
11	95837620	95840243	Abi3
11	95837620	95840243	Gngt2
11	96144648	96146963	Ttll6
11	97955925	97958265	Plxdc1
11	98753068	98755600	Thra
11	98838963	98841313	Rapgefl1
11	100566779	100569189	Ttc25
11	100896935	100899272	Stat3
11	101114596	101116989	Retreg3
11	103175159	103177520	Fmnl1
11	103363024	103365564	Arhgap27
11	103363024	103365564	Plekhm1
11	103373583	103375990	Plekhm1
11	103608364	103610681	Gm884
11	106428629	106431001	Ern1
11	108009498	108011837	Prkca
11	108224324	108226652	Prkca
11	109418247	109420833	9930022D16Rik
11	110243400	110246014	Abca6
11	110428813	110431201	Map2k6
11	113667587	113670225	Fam104a
11	118162736	118165049	Cyth1
11	119954434	119956869	Baiap2
11	120070143	120072505	Cep131
11	120148887	120151250	Slc38a10
11	120640627	120643180	Pycr1
11	121543755	121546157	Tbcd
12	4178864	4181203	Adcy3
12	17386767	17389409	Nol10
12	26380503	26382848	Rnf144a
12	28696876	28699233	Trappc12
12	32822354	32824667	Nampt
12	34220097	34222604	Hdac9
12	34296088	34298423	Hdac9
12	34450215	34452585	Hdac9
12	34786425	34788760	Hdac9
12	38863291	38865796	Etv1
12	38865930	38868350	Etv1
12	40432030	40434345	Zfp277
12	40583892	40586282	Dock4
12	40780553	40782958	Dock4
12	44935758	44938089	Stxbp6
12	45010395	45012791	Stxbp6
12	69889181	69891819	Map4k5
12	70009027	70011700	Nin
12	70879552	70881896	Frmd6
12	71884782	71887124	Daam1
12	74191518	74193864	Syt16
12	76614222	76616632	Sptb
12	79649720	79652039	Rad51b
12	79723908	79726258	Rad51b
12	80376646	80378958	Dcaf5
12	81656735	81659085	Ttc9
12	82394923	82397241	Sipa1l1
12	82968316	82971063	Rgs6
12	84765344	84767685	Npc2
12	85984609	85986932	Ttll5
12	87336004	87338358	Sptlc2
12	100318792	100321137	Ttc7b
12	100608843	100611160	Rps6ka5
12	100628346	100630653	Rps6ka5
12	102157612	102159940	Slc24a4
12	102283624	102285932	Rin3
12	102552944	102555273	Chga
12	108167963	108170277	Setd3
12	108930077	108932673	Wdr25
12	113148954	113151273	Crip1
12	116115502	116117824	Vipr2
12	116443236	116445711	Ncapg2
12	117835654	117838056	Cdca7l
12	118281035	118283384	Sp4
12	119194185	119196520	Itgb8
12	119206147	119208795	Itgb8
12	119356390	119358699	Macc1
12	119368803	119371266	Macc1
12	119371396	119373702	Macc1
12	119375669	119378299	Macc1
13	6582397	6584908	Pfkp
13	9380834	9383206	Dip2c
13	9929631	9931984	Chrm3
13	10209787	10212415	Chrm3
13	10250736	10253125	Chrm3
13	11958545	11961301	Ryr2
13	20194686	20197280	Elmo1
13	24039245	24041571	Carmil1
13	24369103	24371420	Cmah
13	24593353	24595765	Ripor2
13	35663557	35665900	Cdyl
13	38024913	38027228	Cage1
13	38935872	38938190	Slc35b3
13	41104591	41106934	Gcm2
13	41791882	41794205	Adtrp
13	41827166	41829488	Adtrp
13	43199545	43201900	Gfod1
13	49302939	49305373	Fgd3
13	49354214	49356828	Bicd2
13	51740189	51742749	Sema4d
13	55398600	55400935	Slc34a1
13	58588088	58590427	Slc28a3
13	58590867	58593246	Slc28a3
13	60649028	60651362	Dapk1
13	63240732	63243085	2010111I01Rik
13	63381255	63383582	Fancc
13	64149640	64152003	Zfp367
13	67329515	67331855	Zfp595
13	67329515	67331855	Gm28044
13	75739035	75741405	Ell2
13	81135058	81137578	Adgrv1
13	83522203	83524534	Mef2c
13	83528727	83531301	Mef2c
13	83599338	83601671	Mef2c
13	92524945	92527288	Zfyve16
13	93809410	93811787	Arsb
13	94978069	94980526	Wdr41
13	95633516	95635835	Iqgap2
13	96105418	96107730	Sv2c
13	96434757	96437077	Ankdd1b
13	96508134	96510628	Polk
13	96663260	96665721	Hmgcr
13	100144104	100146428	Naip2
13	108908157	108910478	Pde4d
13	109825089	109827476	Pde4d
13	109944879	109947243	Pde4d
13	111483725	111486032	Gpbp1
13	111483725	111486032	Gm49496
13	112472547	112475141	Il6st
13	112808859	112811185	Plpp1
13	113810853	113813633	Arl15
14	7957703	7960025	Gm45521
14	7986005	7988366	Dnase1l3
14	8614676	8617011	4930452B06Rik
14	9671977	9674293	Fhit
14	13577739	13580115	Synpr
14	14355454	14357774	Il3ra
14	14707675	14710027	Slc4a7
14	16426585	16428944	Top2b
14	19776375	19778777	Nid2
14	20339930	20342272	Ecd
14	22846353	22848936	Lrmda
14	27343595	27345927	Arhgef3
14	31211320	31213689	Tnnc1
14	31211320	31213689	Nisch
14	32931308	32933934	Vstm4
14	43872680	43875069	Ear1
14	47503337	47505686	Fbxo34
14	47734380	47736729	Ktn1
14	48169006	48171333	Peli2
14	55776949	55779273	Adcy4
14	59886405	59888905	Atp8a2
14	64818330	64820689	Hmbox1
14	65018777	65021124	Ints9
14	65358873	65361213	Zfp395
14	70056320	70058644	Pebp4
14	75034435	75036770	Rubcnl
14	77907906	77910243	Epsti1
14	77922454	77924797	Epsti1
14	87497210	87499806	Tdrd3
14	87536170	87538491	Tdrd3
14	101502175	101504554	Tbc1d4
14	101660738	101663346	Uchl3
14	105141003	105143356	Rbm26
14	106135315	106137645	Trim52
14	115390859	115393166	Gpc5
14	117202997	117205330	Gpc6
14	117688886	117691199	Gpc6
14	117781227	117783552	Gpc6
14	118861296	118863620	Cldn10
14	118943323	118945628	Dnajc3
14	120293505	120295841	Mbnl2
14	121106686	121109051	Farp1
14	121319978	121322396	Stk24
14	122556971	122559562	Pcca
14	122980343	122982701	Tmtc4
15	7934570	7936948	Wdr70
15	11987615	11989941	Sub1
15	27781729	27784070	Trio
15	30631078	30633713	Ctnnd2
15	36194512	36196839	Spag1
15	36231068	36233427	Spag1
15	37744661	37747009	Ncald
15	39782841	39785230	Dpys
15	41078680	41081011	Zfpm2
15	41462843	41465182	Oxr1
15	41764764	41767112	Oxr1
15	53556975	53559342	Samd12
15	55251330	55253836	Deptor
15	59069458	59071819	Mtss1
15	59390881	59393402	Nsmce2
15	64040861	64043220	Fam49b
15	65819898	65822482	Efr3a
15	66091159	66093483	Kcnq3
15	66453015	66455349	Lrrc6
15	66821889	66824385	Sla
15	66821889	66824385	Tg
15	66918374	66920692	Wisp1
15	68157375	68159689	Zfat
15	73133551	73135906	Ago2
15	73163989	73166347	Ago2
15	76280276	76282810	Spatc1
15	76574732	76577072	Adck5
15	77242859	77245448	Rbfox2
15	77820479	77822847	Myh9
15	79708627	79710943	Gtpbp1
15	80625218	80627910	Grap2
15	81021625	81024174	Mkl1
15	81022886	81025234	Mkl1
15	82905544	82908171	Tcf20
15	83560084	83562435	Mcat
15	84980633	84983224	5031439G07Rik
15	85336231	85338633	Atxn10
15	97378848	97381200	Pced1b
15	97870055	97872437	Vdr
15	99645311	99647746	Racgap1
15	101351045	101353374	Krt80
16	10487770	10490453	Ciita
16	11007069	11009569	Litaf
16	11751581	11753934	Snx29
16	12089181	12091664	Shisa9
16	20689849	20692241	Eif4g1
16	22410863	22413181	Etv5
16	23306160	23308871	St6gal1
16	24618575	24620949	Lpp
16	32103952	32106269	Cep19
16	32179359	32181769	Bex6
16	32554594	32556956	Zdhhc19
16	32875755	32878117	Rubcn
16	32875755	32878117	Fyttd1
16	34341380	34343726	Kalrn
16	34443877	34446223	Kalrn
16	36640078	36642402	Cd86
16	36710366	36712670	Ildr1
16	38459056	38461552	Cd80
16	38587366	38589731	Tmem39a
16	38676006	38678362	Arhgap31
16	38788042	38790355	Upk1b
16	43189892	43192259	Zbtb20
16	43333857	43337003	Zbtb20
16	43453617	43455973	Zbtb20
16	43953973	43956336	Ccdc191
16	45172863	45175214	Atg3
16	45539373	45541682	Slc9c1
16	49708764	49711105	Ift57
16	49815861	49818194	Cd47
16	49909693	49912024	Cd47
16	52412760	52415093	Alcam
16	57176693	57179197	Tbc1d23
16	57468317	57470634	Cmss1
16	57468317	57470634	Filip1l
16	57557164	57559555	Cmss1
16	57557164	57559555	Filip1l
16	58500012	58502515	St3gal6
16	58636504	58638820	E330017A01Rik
16	59487159	59489564	Riox2
16	75893167	75895925	Samsn1
16	76336332	76338840	Nrip1
16	76344829	76347391	Nrip1
16	84803881	84806233	Jam2
16	92742798	92745157	Runx1
16	92759945	92762287	Runx1
16	94579929	94582397	Dyrk1a
16	94598945	94601712	Dyrk1a
16	96220587	96222936	Sh3bgr
16	97502866	97505195	Fam3b
17	5866481	5868858	Snx9
17	6602163	6604769	Dynlt1c
17	8112282	8114590	AC164314.2
17	8630113	8632495	Pde10a
17	8837309	8839627	Pde10a
17	10739134	10741521	Pacrg
17	10756401	10758846	Pacrg
17	12029818	12032125	Prkn
17	12667853	12670218	Slc22a1
17	14911445	14913763	Wdr27
17	15811450	15813762	Rgmb
17	17903548	17905916	Fpr3
17	23643462	23645825	Mmp25
17	24850490	24852846	Hagh
17	25137843	25140251	Clcn7
17	26200183	26202749	Arhgdig
17	26202291	26204887	Arhgdig
17	26202291	26204887	Rgs11
17	26626294	26628843	Ergic1
17	27007340	27009662	Ggnbp1
17	28483802	28486166	Fkbp5
17	29678078	29680712	Cmtr1
17	29678078	29680712	Gm28043
17	31296713	31299017	Slc37a1
17	31528371	31530688	Ndufv3
17	32267711	32270039	Brd4
17	34577080	34579425	Notch4
17	34612394	34614708	Agpat1
17	34612394	34614708	Egfl8
17	35694337	35696658	Ddr1
17	44749534	44751836	Runx2
17	46638959	46641295	Klc4
17	47607084	47609500	Bysl
17	48403671	48406080	Nfya
17	50158004	50160406	Rftn1
17	51832683	51835479	Satb1
17	55753354	55755743	Adgre4
17	56874194	56876554	Acsbg2
17	56874194	56876554	1700061G19Rik
17	57244885	57247229	Gpr108
17	62626551	62628880	Efna5
17	65662768	65665079	Rab31
17	66705328	66707652	Ptprm
17	67901772	67904207	Arhgap28
17	67973761	67976090	Arhgap28
17	69198626	69201179	Epb41l3
17	69224967	69227443	Epb41l3
17	69441601	69443971	Akain1
17	70736422	70738731	Dlgap1
17	71685520	71687842	Togaram2
17	73398160	73400465	Capn13
17	73806330	73808670	Ehd3
17	74396241	74398572	Slc30a6
17	75070104	75072484	Ltbp1
17	75465984	75468293	Rasgrp3
17	78264207	78266573	Crim1
17	78365034	78367377	Crim1
17	78760148	78762459	Heatr5b
17	81578765	81581087	Slc8a1
17	81635838	81638188	Slc8a1
17	84341448	84343804	Thada
17	84352788	84355594	Thada
17	86337005	86339633	Prkce
17	86357284	86359668	Prkce
17	87302517	87304885	Ttc7
17	88669474	88671811	Gtf2a1l
18	7916478	7918801	Wac
18	12759247	12761614	Osbpl1a
18	14650221	14652612	Ss18
18	14801036	14803397	Taf4b
18	23867240	23869881	Mapre2
18	24952276	24954646	Fhod3
18	34347375	34349755	Reep5
18	37987749	37990072	Arap3
18	38440554	38442884	Ndfip1
18	39415803	39418107	Nr3c1
18	39462540	39464893	Nr3c1
18	43726040	43728363	Spink1
18	45409670	45412131	Kcnn2
18	60647764	60650512	Synpo
18	65388013	65390362	Alpk2
18	65391598	65393915	Alpk2
18	69542839	69545197	Tcf4
18	69646906	69649225	Tcf4
18	70527078	70529428	Poli
18	73658813	73661115	Smad4
18	73807489	73809901	Me2
18	76052267	76054592	Zbtb7c
18	77699954	77702334	8030462N17Rik
18	78139327	78141646	Slc14a1
18	78806945	78809267	Setbp1
18	82978150	82980640	Zfp516
18	84287446	84289784	Zfp407
18	88822805	88825134	Socs6
18	88865506	88867854	Socs6
18	89470503	89472838	Dok6
18	89631552	89634073	Dok6
19	3391253	3393842	Tesmin
19	3561705	3564111	Ppp6r3
19	3588495	3590945	Lrp5
19	5287922	5290272	Sf3b2
19	5880983	5883339	Slc25a45
19	5945052	5947396	Pola2
19	6072946	6075268	Tm7sf2
19	6072946	6075268	Vps51
19	7582161	7584522	Pla2g16
19	11792749	11795102	Stx3
19	11807452	11809845	Stx3
19	12429469	12431813	Pfpl
19	12555321	12557658	Fam111a
19	20705799	20708123	Aldh1a7
19	20880205	20882571	Tmc1
19	32292208	32294872	Sgms1
19	38596448	38598775	Plce1
19	40369256	40371626	Sorbs1
19	40627946	40630304	Entpd1
19	40629113	40631443	Entpd1
19	40658101	40660430	Entpd1
19	43477927	43480253	Cnnm1
19	43511024	43513331	Got1
19	43611063	43613389	Nkx2-3
19	44103448	44105752	Chuk
19	44175748	44178089	Pkd2l1
19	45983404	45985722	Armh3
19	46601667	46604030	Wbp1l
19	56486380	56488706	Plekhs1
19	57292738	57295071	Ablim1
19	59341982	59344304	Pdzd8
2	3738275	3741081	Fam107b
2	4289515	4291931	Frmd4a
2	4388433	4390911	Frmd4a
2	4437807	4440163	Frmd4a
2	6417359	6419719	Usp6nl
2	13414660	13416998	Cubn
2	13429017	13431347	Cubn
2	13749867	13752193	St8sia6
2	14203346	14205688	Tmem236
2	17389947	17392279	Nebl
2	17609409	17611762	Nebl
2	22956482	22958856	Abi1
2	24455837	24458229	Pax8
2	30953869	30956203	Tor1b
2	31093552	31096236	Fnbp1
2	32079706	32082057	Fam78a
2	32743301	32746017	Sh2d3c
2	33137506	33139839	Ralgps1
2	33302344	33304668	Ralgps1
2	33867406	33869764	Mvb12b
2	35717120	35719441	Dab2ip
2	36243721	36246067	Ptgs1
2	38064779	38067273	Dennd1a
2	38936011	38938497	Olfml2a
2	43751951	43754544	Arhgap15
2	43769783	43772634	Arhgap15
2	49683829	49686195	Kif5c
2	52940628	52943099	Fmnl2
2	52965887	52968198	Fmnl2
2	57244788	57247292	Gpd2
2	57330310	57332625	Gpd2
2	59183137	59185491	Pkp4
2	59187646	59189981	Pkp4
2	61576628	61578937	Tank
2	61581949	61584294	Tank
2	68220198	68222513	Stk39
2	68240679	68242992	Stk39
2	68318707	68321059	Stk39
2	69562474	69564833	Lrp2
2	70741615	70743936	Tlk1
2	72199408	72201744	Rapgef4
2	73495895	73498380	Wipf1
2	73512246	73514587	Wipf1
2	76114737	76117047	Pde11a
2	76337783	76340178	Pde11a
2	80037341	80039817	Pde1a
2	84346342	84348720	Calcrl
2	84637425	84639791	Ctnnd1
2	84637425	84639791	Gm28635
2	84816597	84818954	Smtnl1
2	91205625	91208000	Acp2
2	93790471	93792977	Ext2
2	102589039	102591356	Pamr1
2	102700492	102702872	Slc1a2
2	102897414	102899935	Cd44
2	103577848	103580154	Abtb2
2	103960969	103963293	Lmo2
2	105225339	105227919	Them7
2	112286013	112288432	Slc12a6
2	112286013	112288432	Gm21985
2	117342233	117344559	Rasgrp1
2	118619605	118621954	Bub1b
2	118723097	118725472	Plcb2
2	122788367	122790725	Sqor
2	125602691	125605399	Cep152
2	127078043	127080372	Blvra
2	127244825	127247212	Ciao1
2	129362870	129365632	Il1b
2	135931588	135933910	Plcb4
2	135935439	135937991	Plcb4
2	135984577	135986892	Plcb4
2	136719267	136721597	Snap25
2	139721753	139724072	Ism1
2	140985567	140987994	Macrod2
2	144488981	144491340	Dzank1
2	145306269	145308580	Slc24a3
2	145755361	145757975	Rin2
2	145805316	145807961	Rin2
2	146415283	146417709	Ralgapa2
2	146496012	146498626	Ralgapa2
2	148871940	148874416	Cst3
2	150628279	150630613	Acss1
2	150839147	150841457	Abhd12
2	150918355	150920681	Gins1
2	151581044	151583389	Sdcbp2
2	152786569	152788921	Bcl2l1
2	153162504	153164863	Tm9sf4
2	153479998	153482645	Nol4l
2	155382192	155384523	Trp53inp2
2	156207911	156210291	Phf20
2	157837723	157840069	Ctnnbl1
2	158315330	158317693	Lbp
2	158461452	158463803	Ralgapb
2	158688029	158690472	Ppp1r16b
2	161003377	161005725	Chd6
2	162965772	162968108	L3mbtl1
2	162966221	162968554	L3mbtl1
2	162987242	162989575	Sgk2
2	164382609	164384962	Slpi
2	165447488	165450070	Slc13a3
2	165848148	165850477	Zmynd8
2	166020099	166022473	Ncoa3
2	167138716	167141318	Kcnb1
2	167938484	167940973	Ptpn1
2	172412429	172415079	Cass4
2	173527533	173529890	1700021F07Rik
2	181089900	181092228	Kcnq2
2	181287984	181290407	Gmeb2
3	9453641	9456391	Zfp704
3	30238475	30240797	Mecom
3	30619183	30621600	Mynn
3	32416671	32419023	Pik3ca
3	37369613	37372018	Fgf2
3	37455045	37457357	Spata5
3	41594089	41596436	Jade1
3	57293795	57296264	Tm4sf1
3	57690796	57693149	Ankub1
3	58448527	58450872	Tsc22d2
3	59200440	59202857	Med12l
3	59224487	59226795	Med12l
3	59224487	59226795	P2ry12
3	59261160	59263491	Med12l
3	59261160	59263491	P2ry12
3	59743210	59745521	Gm5538
3	61367454	61369815	Rap2b
3	65548759	65551120	Tiparp
3	65679624	65681938	Lekr1
3	65949008	65951323	Ccnl1
3	66212522	66214970	Veph1
3	81056726	81059050	Pdgfc
3	83838878	83841257	Tlr2
3	83986456	83989059	Tmem131l
3	84128225	84130595	Mnd1
3	84579715	84582068	Arfip1
3	84579715	84582068	Gm37240
3	86113717	86116074	Sh3d19
3	94532987	94535314	Snx27
3	97002107	97004419	Gja5
3	97918200	97920540	Sec22b
3	98018307	98020649	Notch2
3	102735342	102737787	Tspan2
3	103635102	103637458	Syt6
3	106023210	106025534	Chil5
3	108556903	108559244	Tmem167b
3	108864174	108866534	Fndc7
3	109434132	109436528	Vav3
3	109647309	109649622	Vav3
3	116569660	116571999	Lrrc39
3	116614646	116617027	Sass6
3	122077085	122079623	Abca4
3	122370998	122373306	Bcar3
3	122971481	122973837	Usp53
3	123158692	123161308	Synpo2
3	126745426	126747735	Camk2d
3	127553764	127556089	Zgrf1
3	127766835	127769377	Alpk1
3	130240915	130243255	Col25a1
3	133351380	133354227	Ppa2
3	136179490	136181818	Bank1
3	136898884	136901203	Ppp3ca
3	138464112	138466791	Metap1
3	142248430	142250807	Pdlim5
3	142569725	142572037	Gbp3
3	146191492	146193867	Mcoln2
3	146243608	146245946	Lpar3
3	146257731	146260102	Lpar3
3	153218396	153220722	St6galnac3
3	153296859	153299208	St6galnac3
3	153866470	153868808	Msh4
3	154590785	154593118	Tyw3
3	154841122	154843652	Tnni3k
3	154883105	154885442	Tnni3k
3	158209046	158211382	Lrrc7
4	3684175	3686538	Lyn
4	6079849	6082234	Fam110b
4	6974727	6977111	Tox
4	9649775	9652123	Asph
4	14826263	14828598	Otud6b
4	24583916	24586254	Mms22l
4	32578447	32580765	Bach2
4	32667314	32669655	Mdn1
4	41769330	41771676	Ccl27a
4	41769330	41771676	Il11ra1
4	43898196	43900509	Reck
4	45888547	45890939	Ccdc180
4	46724432	46726816	Gabbr2
4	48131716	48134059	Stx17
4	48148253	48150579	Stx17
4	48159384	48161706	Stx17
4	59418253	59420593	Susd1
4	59593619	59595936	Hsdl2
4	63321831	63324179	Col27a1
4	72156947	72159436	Tle1
4	87952386	87955075	Mllt3
4	91370893	91373301	Elavl2
4	95741412	95743781	Fggy
4	95745854	95748284	Fggy
4	97838475	97840796	Nfia
4	97895097	97897431	Nfia
4	98108889	98111207	Nfia
4	101173777	101176142	Jak1
4	102807276	102809633	Sgip1
4	102880190	102882614	Sgip1
4	107674720	107677130	Dmrtb1
4	119827360	119829808	Hivep3
4	119967160	119969501	Hivep3
4	119978955	119981322	Hivep3
4	120986305	120988662	Smap2
4	121199645	121202231	Rlf
4	122859039	122861458	Ppt1
4	122859039	122861458	Cap1
4	123557484	123559815	Macf1
4	123920217	123922521	Rragc
4	126464833	126467162	Ago1
4	129826714	129829312	Ptp4a2
4	133378839	133381185	Slc9a1
4	133977380	133979755	Dhdds
4	133977799	133980136	Dhdds
4	134651587	134654201	Man1c1
4	135347599	135349950	Srrm1
4	139042633	139044947	Tmco4
4	139316143	139318501	Akr7a5
4	141834217	141836541	Ctrc
4	142102245	142104617	Kazn
4	142208971	142211317	Kazn
4	145037737	145040100	Vps13d
4	148043777	148046189	Mthfr
4	148805816	148808158	Casz1
4	149281338	149283910	Kif1b
4	149731801	149734259	Tmem201
4	150989169	150991517	Camta1
4	151042215	151044716	Per3
4	151042215	151044716	Camta1
4	151746741	151749110	Camta1
4	151803231	151805564	Camta1
4	154528823	154531193	Prdm16
4	154584821	154587180	Prdm16
5	3967432	3969767	Akap9
5	4812413	4814752	Cdk14
5	9345446	9347886	9330182L06Rik
5	16314912	16317532	Cacna2d1
5	17999142	18001474	Gnat3
5	21199070	21201423	Gsap
5	21212340	21214674	Gsap
5	23444015	23446462	Kmt2e
5	23525850	23528377	Srpk2
5	25088652	25090979	Prkag2
5	25090170	25092570	Prkag2
5	31907033	31909370	Babam2
5	32351834	32354188	Plb1
5	33271799	33274341	Ctbp1
5	35725955	35728289	Sh3tc1
5	37287410	37289735	Crmp1
5	37287410	37289735	Evc
5	38501077	38503424	Slc2a9
5	43841824	43844245	Bst1
5	44728955	44731272	Ldb2
5	52422915	52425263	Ccdc149
5	52773266	52775632	Zcchc4
5	54021926	54024243	Stim2
5	54045540	54047904	Stim2
5	62819703	62822247	Dthd1
5	62853331	62855930	Dthd1
5	64236682	64238995	Tbc1d1
5	65025777	65028142	Fam114a1
5	65246318	65248639	Wdr19
5	66154697	66157048	Rbm47
5	74028144	74030456	Usp46
5	74229140	74231470	Scfd2
5	74252725	74255257	Scfd2
5	74454531	74456847	Scfd2
5	75603268	75605614	Kit
5	81036153	81038488	Adgrl3
5	89747245	89749567	Adamts3
5	89851798	89854160	Adamts3
5	90998976	91001311	Mthfd2l
5	92143976	92146309	Uso1
5	92348407	92350862	Cxcl10
5	92348407	92350862	Art3
5	92707150	92709499	Shroom3
5	97934317	97936841	Antxr2
5	105544054	105546358	Lrrc8c
5	105708682	105711058	Lrrc8d
5	105791771	105794095	Lrrc8d
5	107105181	107107490	Tgfbr3
5	107251455	107253807	Tgfbr3
5	107353006	107355374	Brdt
5	107762674	107765035	Evi5
5	107940262	107942636	Fam69a
5	112354425	112357266	Gm6583
5	112354425	112357266	Hps4
5	113159776	113162390	2900026A02Rik
5	113287460	113289942	Sgsm1
5	113632919	113635589	Cmklr1
5	114267676	114270055	Foxn4
5	114342627	114344962	Myo1h
5	115070037	115072397	Sppl3
5	115132437	115134969	Unc119b
5	120591170	120593501	Iqcd
5	123078720	123081127	Tmem120b
5	125052008	125054589	Ncor2
5	125332017	125334420	Scarb1
5	127606560	127608892	Slc15a4
5	127783818	127786265	Tmem132d
5	128732812	128735352	Piwil1
5	129902073	129904401	Zbed5
5	132424896	132427332	Auts2
5	134114685	134117012	Castor2
5	134214387	134216855	Gtf2ird2
5	135151542	135153852	Tbl2
5	135534935	135537272	Hip1
5	137309476	137311893	Trip6
5	137331837	137334177	Slc12a9
5	138228536	138230883	Nxpe5
5	139284412	139287414	Adap1
5	139387197	139389629	3110082I17Rik
5	139387197	139389629	Gpr146
5	140621633	140624003	Ttyh3
5	141757698	141760267	Sdk1
5	141883283	141885613	Sdk1
5	141951308	141953620	Sdk1
5	147361574	147364093	Flt3
5	147443743	147446134	Pan3
5	150139473	150141834	Fry
5	151209918	151212245	Stard13
5	151209918	151212245	Gm42906
6	5005300	5007929	Ppp1r9a
6	17477769	17480179	Met
6	17770004	17772349	St7
6	17893276	17895608	St7
6	22009238	22011652	Cped1
6	23717294	23719620	Cadps2
6	34367037	34369363	Akr1b8
6	34618529	34620868	Cald1
6	34935724	34938032	Stra8
6	37257529	37259877	Dgki
6	43545547	43547894	Tpk1
6	47128818	47131146	Cntnap2
6	48740147	48742657	Gm28053
6	48740147	48742657	Gimap1
6	51879792	51882147	Skap2
6	52010104	52012422	Skap2
6	52622815	52625135	Hibadh
6	52859797	52862197	Jazf1
6	52865269	52867843	Jazf1
6	52904725	52907082	Jazf1
6	52963382	52965707	Jazf1
6	52986347	52988700	Jazf1
6	54283336	54285742	Chn2
6	55675833	55678224	Neurod6
6	56147435	56149767	Pde1c
6	57519826	57522465	Ppm1k
6	57532542	57534875	Ppm1k
6	58917312	58919650	Herc3
6	72234876	72237392	Atoh8
6	73084747	73087111	Dnah6
6	84751817	84754370	Exoc6b
6	88032534	88034861	Rab7
6	88819844	88822331	Mgll
6	91236290	91238659	Fbln2
6	92041765	92044186	Fgd5
6	92062504	92064838	Fgd5
6	95610109	95612445	Suclg2
6	95711111	95713436	Suclg2
6	97480923	97483240	Frmd4b
6	97813237	97815576	Mitf
6	100662185	100664545	Shq1
6	100849625	100852134	Ppp4r2
6	103738343	103740650	Chl1
6	103745133	103747465	Chl1
6	108236510	108238813	Itpr1
6	113165707	113168319	Lhfpl4
6	114819137	114821472	Atg7
6	114885548	114888304	Vgll4
6	118829944	118832302	Cacna1c
6	119455208	119457543	Wnt5b
6	119923278	119925606	Wnk1
6	121016341	121018687	Mical3
6	121085197	121087528	Mical3
6	126920579	126923008	Dyrk4
6	128973870	128976206	Clec2g
6	131322046	131324365	Styk1
6	131326079	131328434	Styk1
6	134629458	134631831	Mansc1
6	134869213	134871721	Gpr19
6	136656870	136659486	Plbd1
6	136712219	136714559	Gucy2c
6	137404705	137407031	Ptpro
6	140492020	140494376	Plekha5
6	140521813	140524153	Plekha5
6	141308916	141311251	Pde3a
6	142930762	142933124	St8sia1
6	142961507	142963886	St8sia1
6	144448210	144450570	Sox5
6	144741600	144743925	Sox5
6	145124622	145127178	Lrmp
6	145234448	145236789	Kras
6	145377703	145380256	Lmntd1
6	145529195	145531864	Lmntd1
6	145784643	145787194	Rassf8
6	145856445	145858809	Bhlhe41
6	146206220	146208938	Itpr2
6	146229360	146231810	Itpr2
6	147010530	147012911	Ppfibp1
6	147572208	147574549	Ccdc91
6	147608269	147610596	Ccdc91
6	148262799	148265425	Tmtc1
6	148293562	148296089	Tmtc1
7	3398954	3401281	Cacng8
7	4238084	4240743	Lilra5
7	4336523	4338864	Ncr1
7	16061627	16064023	Zfp541
7	27535650	27537974	Pld3
7	30593136	30595465	Zbtb32
7	30721934	30724510	Atp4a
7	35422096	35424520	Cep89
7	43563445	43566015	Zfp658
7	43966630	43968986	Klk1b1
7	51912634	51915041	Gas2
7	55908531	55910920	Cyfip1
7	55917384	55919694	Cyfip1
7	55958820	55961141	Nipa2
7	58680553	58682884	Atp10a
7	63915418	63917775	E030018B13Rik
7	63915418	63917775	Klf13
7	63916740	63919304	E030018B13Rik
7	63916740	63919304	Klf13
7	64157734	64160085	Trpm1
7	64222218	64224527	Trpm1
7	66074444	66076801	Snrpa1
7	66678135	66680461	Asb7
7	68091338	68093890	Igf1r
7	74340135	74342542	Slco3a1
7	79286225	79288567	Abhd2
7	88116061	88118407	Grm5
7	89215615	89217946	Tmem135
7	89297988	89300440	Tmem135
7	89526365	89528707	Prss23
7	91597572	91599914	Dlg2
7	91600350	91602677	Dlg2
7	92151349	92153662	Dlg2
7	96538252	96540626	Tenm4
7	96625478	96627792	Tenm4
7	97848589	97850898	Pak1
7	99122941	99125258	Uvrag
7	99821439	99823749	Neu3
7	100486323	100488724	Ucp3
7	100943347	100945657	P2ry6
7	101356760	101359099	Arap1
7	101743159	101745526	Clpb
7	102398175	102400500	Stim1
7	104020610	104022992	Olfr640
7	104020610	104022992	Olfr643
7	105714405	105716723	Dnhd1
7	106684399	106686706	Olfr694
7	107606790	107609148	Ppfibp2
7	107615703	107618034	Ppfibp2
7	107844882	107847238	Olfr470
7	108956764	108959095	Tub
7	110371550	110373909	Sbf2
7	110975187	110977736	Mrvi1
7	112374053	112376418	Mical2
7	112824473	112826830	Tead1
7	113542209	113544517	Far1
7	113777320	113779810	Spon1
7	114114011	114116334	Rras2
7	115841325	115843740	Sox6
7	115891707	115894059	Sox6
7	117410906	117413226	Xylt1
7	118902686	118905285	Iqck
7	121002768	121005150	Mfsd13b
7	122297559	122299935	Prkcb
7	123169377	123171914	Tnrc6a
7	125625726	125628055	Il21r
7	125876984	125879391	Gsg1l
7	125898097	125900451	Gsg1l
7	126288342	126290746	Sbk1
7	126912751	126915111	Tmem219
7	127064562	127066891	Zg16
7	128409733	128412385	Rgs10
7	130799353	130802205	Btbd16
7	130799353	130802205	Fgfr2
7	130800837	130803172	Btbd16
7	130800837	130803172	Fgfr2
7	131969302	131971674	Gpr26
7	131969302	131971674	Fgfr2
7	132459335	132461725	Fgfr2
7	132713184	132715709	Fam53b
7	132713184	132715709	Fgfr2
7	132792474	132794867	Fam53b
7	132792474	132794867	Fgfr2
7	133714388	133716705	Bccip
7	134033908	134036260	Adam12
7	134041629	134043954	Adam12
7	134710626	134712939	Dock1
7	135582945	135585406	Ptpre
7	139200240	139202571	Stk32c
7	142469783	142472234	Lsp1
7	142906668	142908991	Th
7	143094545	143096903	Trpm5
7	143105717	143108042	Kcnq1
7	143210405	143212731	Kcnq1
7	143573248	143575596	Cars
7	143836971	143839348	Dhcr7
7	145272205	145274581	Tpcn2
8	4334650	4337016	Ccl25
8	4506538	4508911	Cers4
8	12278438	12280853	A230072I06Rik
8	13313950	13316295	Tmco3
8	18728287	18730627	Angpt2
8	18728287	18730627	Mcph1
8	22357253	22359581	Tpte
8	25242139	25244489	Tacc1
8	26065506	26068005	Hook3
8	32220253	32222589	Nrg1
8	33539421	33541745	Tex15
8	35633735	35636109	Mfhas1
8	35644414	35646772	Mfhas1
8	40500122	40502457	Zdhhc2
8	40500122	40502457	Cnot7
8	40988034	40990383	Pdgfrl
8	45409900	45412303	Tlr3
8	47980075	47982420	Wwc2
8	48426807	48429210	Tenm3
8	53519029	53521418	Aga
8	54540352	54542705	Asb5
8	61542803	61545114	Palld
8	61577784	61580380	Palld
8	61586511	61588900	Palld
8	61823507	61825949	Palld
8	68522524	68524845	Csgalnact1
8	70770262	70772674	Pik3r2
8	71387303	71389636	Ushbp1
8	71567275	71569603	Slc27a1
8	72715631	72718059	Nwd1
8	72747479	72749826	Sin3b
8	77422676	77425106	Arhgap10
8	79029953	79032263	Zfp827
8	79371646	79374253	Smad1
8	80048234	80050578	Hhip
8	83439407	83442011	Scoc
8	84505115	84507447	Cacna1a
8	86870453	86872769	N4bp1
8	86872121	86874445	N4bp1
8	88294054	88296415	Adcy7
8	91539952	91542657	Fto
8	93839946	93842264	Gnao1
8	93916134	93918590	Gnao1
8	94870079	94872681	Dok4
8	94870079	94872681	Polr2c
8	104303995	104306317	Gm45711
8	104303995	104306317	Cmtm1
8	105749694	105751997	Gfod2
8	106835924	106838298	Tango6
8	106969381	106971725	Sntb2
8	108779198	108781523	Zfhx3
8	108858020	108860330	Zfhx3
8	109902903	109905262	Phlpp2
8	111028597	111030920	Ddx19b
8	114472540	114474918	Wwox
8	117334479	117336786	Cmip
8	117549566	117551885	Plcg2
8	117727201	117729545	Hsd17b2
8	120400723	120403156	Gse1
8	120400723	120403156	Gm20388
8	120460843	120463614	Gse1
8	120460843	120463614	Gm20388
8	120543121	120545466	Gse1
8	120543121	120545466	Gm20388
8	120708218	120710552	Gm20388
8	120723109	120725476	Gm20388
8	120767603	120770096	Gm20388
8	121159424	121162078	Gm20388
8	123020708	123023026	Ankrd11
8	123020708	123023026	Gm20388
8	124228793	124231250	Gm20388
8	124887430	124889772	Gnpat
8	125065445	125067784	Disc1
8	125745185	125747697	Ntpcr
8	127606375	127608844	Pard3
9	5299067	5301403	Casp1
9	7343166	7345489	Mmp12
9	8558766	8561343	Trpc6
9	14558528	14560847	Amotl1
9	15276678	15279036	Med17
9	15500359	15502712	Smco4
9	22676976	22679388	Bbs9
9	29887738	29890084	Ntm
9	35026640	35028968	Kirrel3
9	35048981	35051357	St3gal4
9	35264231	35266572	Fam118b
9	35276867	35279231	Rpusd4
9	38740439	38742769	Vwa5a
9	41078466	41080873	Ubash3b
9	43760701	43763304	Nectin1
9	44230659	44233038	Cbl
9	44840318	44842619	Kmt2a
9	44980596	44982922	Cd3d
9	45200359	45202768	Tmprss4
9	45200359	45202768	BC049352
9	48388900	48391284	Nxpe4
9	49532967	49535311	Ncam1
9	50530957	50533295	Bco2
9	50947080	50949433	Sik2
9	54061932	54064265	Tnfaip8l3
9	54062685	54065018	Tnfaip8l3
9	56100064	56102447	Pstpip1
9	59294279	59296676	Adpgk
9	62359780	62362099	Anp32a
9	64221111	64223436	Map2k1
9	65461595	65463959	Spg21
9	65567828	65570201	Plekho2
9	68883439	68885867	Rora
9	70033733	70036055	Gcnt3
9	70260646	70263059	Myo1e
9	70705473	70707791	Adam10
9	72098931	72101297	Tcf12
9	73086600	73088946	Rab27a
9	74984255	74986608	Fam214a
9	76023294	76025621	Hmgcll1
9	80386923	80389249	Impg1
9	83109816	83112166	Hmgn3
9	84081191	84083561	Bckdhb
9	89968083	89970422	Rasgrf1
9	96558165	96560520	Rasa2
9	96720242	96722768	Zbtb38
9	96724767	96727173	Zbtb38
9	99351991	99354324	Esyt3
9	99470393	99472702	Nme9
9	99478179	99480731	Armc8
9	100506619	100508961	Nck1
9	105185703	105188064	Nek11
9	106307214	106309529	Poc1a
9	106308916	106311244	Poc1a
9	107628795	107631303	Gnai2
9	109086953	109089287	Ccdc51
9	109848836	109851193	Camp
9	111160279	111162642	Lrrfip2
9	111219593	111222208	Lrrfip2
9	111328893	111331218	Trank1
9	118070404	118072721	Cmc1
9	118821633	118823980	Itga9
9	118943325	118945638	Ctdspl
9	119567745	119570076	Scn5a
9	119994866	119997325	Cx3cr1
9	120359622	120361958	Myrip
9	121846346	121848889	Higd1a
9	123172770	123175128	Cdcp1
9	123184553	123186881	Cdcp1
X	7838142	7840492	Kcnd1
X	48118307	48120721	Xpnpep2
X	52418846	52421225	Gpc3
X	73190921	73193315	Xlr3b
X	73190921	73193315	Xlr5a
X	93654084	93656556	Pcyt1b
X	101450181	101452557	Itgb1bp2
X	101906337	101908671	Nhsl2
X	103740617	103743253	Slc16a2
X	114473391	114475979	Klhl4
X	139208266	139210596	Mum1l1
X	139569091	139571415	Rnf128
X	140564813	140567242	Tsc22d3
X	151552376	151554734	Phf8
X	155723209	155725540	Gm15155
X	160525895	160528257	Phka2
X	166514913	166517265	Tceanc
X	168454266	168456586	Frmpd4
X	168847091	168849426	Arhgap6
