# Supplementary material for: PML::RARA and GATA2 proteins interact via DNA templates to induce aberrant self-renewal in mouse and human hematopoietic cells
Source: Proc Natl Acad Sci U S A. 2024 Apr 22;121(18):e2317690121. doi: 10.1073/pnas.2317690121 (PMC11067031; doi:10.1073/pnas.2317690121)
Supplement: Supplementary file 11 — Dataset S10 (XLSX) [file pnas.2317690121.sd10.xlsx]

## Sheet: Sheet 1
Genes within 1 kb of Ctsg-PML::RARA promyelocyte specific accessible regions by ATAC-seq
Chromosome	Start (bp)	End (bp)	Genes within 1 kb
1	6216493	6218825	Rb1cc1
1	12904893	12907232	Slco5a1
1	13257489	13259809	Ncoa2
1	13341999	13344318	Ncoa2
1	14226464	14228857	Eya1
1	16267719	16270156	Stau2
1	20730032	20732336	Il17a
1	20988471	20990815	Efhc1
1	33540679	33543067	Prim2
1	33555651	33557993	Prim2
1	33903727	33906071	Bend6
1	36655182	36657603	Fam178b
1	36663291	36665803	Fam178b
1	36878953	36881302	Tmem131
1	37461892	37464239	Mgat4a
1	38405208	38407534	Aff3
1	38546610	38548925	Aff3
1	38559730	38562203	Aff3
1	39570711	39573023	Rnf149
1	40440848	40443196	Il1rl1
1	40468570	40470890	Il18r1
1	40687578	40689903	Slc9a2
1	43469806	43472110	Nck2
1	43512744	43515050	Nck2
1	43513215	43515789	Nck2
1	43526980	43529322	Nck2
1	51464338	51466647	Nabp1
1	52948382	52950732	1700019D03Rik
1	53703184	53705490	Dnah7a
1	53875274	53877983	Hecw2
1	53911315	53913693	Hecw2
1	53923564	53925894	Hecw2
1	53979257	53981614	Hecw2
1	55482604	55484925	Plcl1
1	56954112	56956439	Satb2
1	59050330	59052642	C2cd6
1	62638493	62641119	Pard3b
1	64110743	64113055	Klf7
1	64826463	64828799	Plekhm3
1	69613107	69615413	Ikzf2
1	69614790	69617395	Ikzf2
1	69829614	69831936	Spag16
1	71584149	71586488	Fn1
1	74315146	74317519	Pnkd
1	84790436	84792777	Trip12
1	84840210	84842555	Fbxo36
1	84840210	84842555	Trip12
1	85592123	85594790	Sp110
1	85794260	85796582	Cab39
1	86386230	86388572	Nmur1
1	86978280	86980614	Dis3l2
1	88149134	88151456	Ugt1a8
1	88149134	88151456	Ugt1a7c
1	88149134	88151456	Ugt1a6b
1	88149134	88151456	Ugt1a6a
1	88149134	88151456	Ugt1a10
1	88149134	88151456	Ugt1a9
1	88151899	88154226	Ugt1a8
1	88151899	88154226	Ugt1a7c
1	88151899	88154226	Ugt1a6b
1	88151899	88154226	Ugt1a6a
1	88151899	88154226	Ugt1a10
1	88151899	88154226	Ugt1a9
1	88152714	88155065	Ugt1a8
1	88152714	88155065	Ugt1a7c
1	88152714	88155065	Ugt1a6b
1	88152714	88155065	Ugt1a6a
1	88152714	88155065	Ugt1a10
1	88152714	88155065	Ugt1a9
1	89073708	89076076	Sh3bp4
1	89095163	89097482	Sh3bp4
1	89494210	89496520	Agap1
1	89557041	89559444	Agap1
1	89624327	89626659	Agap1
1	89646799	89649376	Agap1
1	89715259	89717595	Agap1
1	90214937	90217292	Ackr3
1	91018731	91021216	Lrrfip1
1	91081789	91084108	Lrrfip1
1	91336367	91339007	Espnl
1	91447645	91450230	Per2
1	91448541	91451012	Per2
1	91955227	91957651	Hdac4
1	93474703	93477006	Hdlbp
1	97803555	97805884	Pam
1	98091515	98093858	Pam
1	100099457	100101797	Cntnap5b
1	105673793	105676109	Relch
1	106542686	106545029	Bcl2
1	106934519	106936836	Serpinb12
1	107509001	107511480	Serpinb2
1	119474198	119476559	Ralb
1	119609312	119611931	Epb41l5
1	119705850	119708188	Ptpn4
1	125693315	125695686	Gpr39
1	127968369	127970712	Zranb3
1	128226543	128228864	R3hdm1
1	128363106	128365438	Dars
1	128379722	128382044	Dars
1	129323487	129325795	Thsd7b
1	129500749	129503070	Thsd7b
1	129649505	129651829	Thsd7b
1	129651006	129653360	Thsd7b
1	129682164	129684483	Thsd7b
1	132252021	132254578	Lemd1
1	133227833	133230147	Plekha6
1	134415238	134417571	Adipor1
1	135722535	135724841	Csrp1
1	136492606	136494927	Kif14
1	138967859	138970189	Dennd1b
1	139263278	139265586	Crb1
1	151683151	151685560	Fam129a
1	153009968	153012315	Nmnat2
1	153871234	153873556	Teddm2
1	155559096	155561428	Acbd6
1	155559669	155561999	Acbd6
1	156056125	156058584	Tor1aip2
1	156422247	156424612	Soat1
1	156890626	156892937	Ralgps2
1	160285830	160288445	Rabgap1l
1	161941103	161943444	4930558K02Rik
1	161965356	161967987	4930558K02Rik
1	162015547	162017886	Dnm3
1	162651560	162653899	Myocos
1	164176080	164178401	F5
1	164192105	164194438	F5
1	164410206	164412509	Nme7
1	164428693	164431034	Nme7
1	164448716	164451221	Atp1b1
1	164453155	164455531	Atp1b1
1	165329801	165332271	Dcaf6
1	165686005	165688343	Rcsd1
1	165877844	165880195	Pou2f1
1	170565566	170567905	Nos1ap
1	170717103	170719436	Atf6
1	170906060	170908675	Fcrlb
1	171415899	171418548	Usf1
1	171564976	171567291	Cd244a
1	171864576	171866939	Cd84
1	172082763	172085095	Ncstn
1	172082763	172085095	Copa
1	173446623	173448935	Aim2
1	174657073	174659438	Fmn2
1	175908557	175910869	Exo1
1	178683869	178686635	Kif26b
1	179130337	179132727	Smyd3
1	179136121	179138454	Smyd3
1	179356131	179358480	Smyd3
1	179708428	179710750	Kif28
1	180258486	180261224	Psen2
1	180462020	180464359	Stum
1	181012196	181014794	Ephx1
1	181116120	181118431	Nvl
1	182002161	182004485	Enah
1	182506173	182508517	Capn2
1	182517200	182519845	Capn2
1	182969001	182971350	Tlr5
1	183148987	183151778	Disp1
1	183319152	183321474	Aida
1	183351820	183354150	Mia3
1	183361667	183363979	Mia3
1	187234199	187236508	Gpatch2
1	187336394	187338784	Gpatch2
1	191105005	191107356	Batf3
1	191374668	191377029	Ppp2r5a
1	191617167	191619507	Ints7
1	192688959	192691426	Hhat
1	193101578	193103894	Diexf
1	194743143	194745474	Plxna2
1	195099785	195102091	Cr1l
10	4031750	4034108	Mthfd1l
10	4558056	4560386	Ccdc170
10	5164473	5166785	Syne1
10	5165081	5167391	Syne1
10	5325697	5328082	Syne1
10	7176811	7179640	Cnksr3
10	8357244	8359567	Ust
10	10468988	10471310	Adgb
10	12412742	12415096	Utrn
10	12629938	12632272	Utrn
10	12810150	12812711	Utrn
10	13860841	13863161	Aig1
10	19715550	19717920	Il20ra
10	20110536	20112884	Map3k5
10	21616844	21619225	1700020N01Rik
10	21940263	21942602	Sgk1
10	24830655	24833001	Enpp3
10	25380960	25383295	Epb41l2
10	26789700	26792032	Arhgap18
10	28497538	28500117	Ptprk
10	28520913	28523259	Ptprk
10	31540400	31542758	Rnf217
10	31540877	31543218	Rnf217
10	31550935	31553266	Rnf217
10	31570580	31572898	Rnf217
10	31604201	31606555	Rnf217
10	31867305	31869632	Nkain2
10	34581585	34583917	Frk
10	39619634	39622187	Traf3ip2
10	39633708	39636037	Traf3ip2
10	39644815	39647169	Traf3ip2
10	39784255	39786559	Rev3l
10	39812335	39814669	Rev3l
10	40106982	40109325	Slc16a10
10	41477629	41479988	Mical1
10	42189086	42191394	Foxo3
10	42346987	42349335	Afg1l
10	42509187	42511523	Snx3
10	43009511	43011838	Sobp
10	45709874	45712281	Hace1
10	49150508	49152844	Grik2
10	50769433	50772027	Ascc3
10	53032187	53034544	Slc35f1
10	53588923	53591267	Mcm9
10	53629845	53632159	Mcm9
10	53916330	53918879	Man1a
10	54017110	54019465	Man1a
10	57723823	57726141	Pkib
10	57729397	57731712	Pkib
10	59422781	59425378	Oit3
10	59474075	59476394	Mcu
10	60291248	60293552	Psap
10	60808479	60810822	Unc5b
10	61928050	61930362	Col13a1
10	62316608	62318928	Hk1
10	62569343	62571654	Kif1bp
10	62807345	62809655	Tet1
10	63645409	63647733	Ctnna3
10	63645863	63648200	Ctnna3
10	67221812	67224181	Jmjd1c
10	68095423	68097761	Arid5b
10	69804627	69807185	Ank3
10	71358359	71360713	Ipmk
10	71362865	71365327	Ipmk
10	71371701	71374053	Ipmk
10	71372762	71375086	Ipmk
10	74974684	74977005	Rsph14
10	74974684	74977005	Gnaz
10	75683050	75685554	Cabin1
10	76902101	76904416	Pcbp3
10	77497743	77500103	Fam207a
10	77529613	77531925	Itgb2
10	77957106	77959449	Trpm2
10	78079286	78081650	Icosl
10	80047825	80050155	Gpx4
10	81228649	81230990	Atcay
10	81562474	81564869	Aes
10	82694951	82697288	Hcfc2
10	83319831	83322439	Slc41a2
10	86345954	86348277	Timp3
10	86345954	86348277	Syn3
10	86747154	86749499	Ttc41
10	88339598	88342030	Dram1
10	88380813	88383433	Gnptab
10	88391529	88393835	Gnptab
10	88493009	88495361	Chpt1
10	88500833	88503380	Chpt1
10	90859187	90861539	Anks1b
10	91161151	91163466	Tmpo
10	93067680	93070113	Cfap54
10	93208006	93210324	Cdk17
10	93264749	93267215	Elk3
10	93264749	93267215	Cdk17
10	93982402	93984793	Vezt
10	94879791	94882121	Plxnc1
10	95553099	95555438	Nudt4
10	99123744	99126074	Phxr2
10	99123744	99126074	Poc1b
10	99196104	99198500	Poc1b
10	107885377	107887713	Otogl
10	115338886	115341200	Tmem19
10	115354348	115356702	Tmem19
10	117783083	117785397	Nup107
10	119454557	119456968	Grip1
10	120190668	120193025	Irak3
10	121610676	121613012	Xpot
10	121899834	121902181	Srgap1
10	122722134	122724476	Ppm1h
10	125368501	125370825	Slc16a7
10	127117395	127119899	Os9
10	127704649	127706970	Myo1a
10	128061684	128064010	Ptges3
10	128252941	128255260	Apon
11	3517011	3519474	Selenom
11	3517011	3519474	Smtn
11	4239951	4242690	Osm
11	4826384	4828762	Nf2
11	5195993	5198325	Kremen1
11	6562312	6564790	Ccm2
11	8438023	8440337	Tns3
11	8465509	8467821	Tns3
11	8466492	8468809	Tns3
11	9614209	9616564	Abca13
11	9668469	9670800	Abca13
11	16997275	16999667	Plek
11	17000393	17003267	Plek
11	21140776	21143088	Peli1
11	22931122	22933527	Gm28048
11	22931122	22933527	Commd1
11	23318575	23320946	Usp34
11	23331150	23333515	Usp34
11	23568041	23570395	0610010F05Rik
11	23658059	23660625	Pex13
11	30859255	30861840	Psme4
11	31365792	31368125	Stc2
11	32195740	32198059	Il9r
11	34756826	34759140	Dock2
11	43692367	43694716	Pwwp2a
11	45865936	45868301	Clint1
11	48898168	48900759	Gm5431
11	51524129	51526720	Col23a1
11	53070643	53073028	Fstl4
11	53354520	53356858	Aff4
11	53617814	53620138	Il4
11	53634590	53636931	Il13
11	54063592	54065914	Pdlim4
11	54118781	54121116	P4ha2
11	54501874	54504204	Fnip1
11	55230036	55232471	Slc36a1
11	57804086	57806399	Sap30l
11	59408108	59410917	Snap47
11	61850234	61852559	Ulk2
11	61988694	61991328	Specc1
11	62015235	62017546	Specc1
11	62151944	62154393	Specc1
11	62165170	62167860	Specc1
11	62167528	62169869	Specc1
11	62201636	62204104	Specc1
11	62204151	62206773	Specc1
11	62331335	62333688	Ncor1
11	62903104	62905504	Tvp23b
11	65712942	65715254	Map2k4
11	67615509	67617819	Gas7
11	69318703	69321031	Cntrob
11	69918079	69920403	Eif5a
11	70543212	70545552	Pld2
11	70550130	70552432	Pld2
11	70882072	70884400	Rabep1
11	72916663	72918975	Zzef1
11	73094528	73096915	Itgae
11	73163752	73166087	P2rx5
11	75091683	75094056	Smg6
11	75561920	75564249	Slc43a2
11	75668179	75670507	Myo1c
11	76130105	76132497	Vps53
11	76130105	76132497	Glod4
11	76570315	76572696	Abr
11	76974092	76976427	Blmh
11	77016849	77019406	Slc6a4
11	77018620	77020960	Slc6a4
11	77590309	77592650	Taok1
11	80332688	80335285	Rhbdl3
11	80601672	80603984	Myo1d
11	82718381	82720700	Cct6b
11	82809550	82811874	Rffl
11	82865860	82868215	Rffl
11	83574027	83576665	Ccl9
11	83645684	83648014	Ccl3
11	83646081	83648453	Ccl3
11	83664160	83666914	Ccl4
11	83878442	83880770	Hnf1b
11	84196694	84199244	Acaca
11	85579996	85582379	Bcas3
11	86655499	86658131	Vmp1
11	86656207	86658519	Vmp1
11	86966327	86968820	Ypel2
11	87274668	87276996	Ppm1e
11	87873803	87876119	Epx
11	88399242	88401590	Msi2
11	90212757	90215110	Gm45716
11	90257350	90259915	Mmd
11	91573500	91575854	Kif2b
11	93528787	93531412	Car10
11	94116526	94119205	Spag9
11	95340673	95343012	Fam117a
11	95342139	95344546	Fam117a
11	96062998	96065325	Ube2z
11	96474764	96477094	Skap1
11	96804733	96807070	Cbx1
11	97023929	97026354	Sp6
11	97184868	97187219	Kpnb1
11	98416110	98418436	Erbb2
11	99080571	99082980	Tns4
11	101220607	101222985	Ezh1
11	102144363	102146798	Nags
11	102209222	102211583	Hdac5
11	102480839	102483181	Gpatch8
11	103221750	103224058	Map3k14
11	106175391	106177712	Strada
11	106382479	106384790	Icam2
11	109539843	109542156	Arsg
11	109821285	109823644	1700012B07Rik
11	109962055	109964368	Abca8b
11	110110207	110112516	Abca9
11	113538585	113540907	Slc39a11
11	113639824	113642450	Slc39a11
11	114928649	114931064	Cd300lb
11	115193956	115196301	Tmem104
11	115573483	115575819	Nup85
11	115597362	115599706	Gga3
11	115657557	115659947	Grb2
11	115997983	116000330	Itgb4
11	117711091	117713407	Tnrc6c
11	119023355	119025670	Cbx2
11	121278802	121281183	Foxk2
12	4392483	4394868	Ncoa1
12	8222045	8224391	Ldah
12	9004495	9006937	Wdr35
12	11333841	11336399	Vsnl1
12	12366794	12369120	Fam49a
12	24653525	24655974	Klf11
12	24680710	24683036	Cys1
12	31395276	31397602	Slc26a3
12	31430259	31432586	Slc26a3
12	31522369	31524713	Slc26a4
12	36131668	36134020	Bzw2
12	40116950	40119281	Scin
12	40117918	40120234	Scin
12	51410270	51412858	Scfd1
12	51650067	51652404	Strn3
12	51668775	51671094	Strn3
12	52703272	52705585	Akap6
12	54187592	54189987	Egln3
12	54643185	54645511	Sptssa
12	55060095	55062461	2700097O09Rik
12	55356333	55358922	1110008L16Rik
12	57443422	57445762	Mipol1
12	69615076	69617403	Sos2
12	69615812	69618150	Sos2
12	69648374	69650690	Sos2
12	71881412	71884006	Daam1
12	71901333	71903680	Daam1
12	71939348	71941665	Daam1
12	73230617	73232920	Mnat1
12	73625528	73627850	Prkch
12	73699515	73701830	Prkch
12	75323245	75325852	Rhoj
12	75559946	75562360	Ppp2r5e
12	75825959	75828298	Syne2
12	79334133	79336445	Rad51b
12	79367841	79370192	Rad51b
12	79761605	79763922	Rad51b
12	80472731	80475150	Exd2
12	80717681	80720456	Plekhd1
12	82224010	82226355	Sipa1l1
12	84103012	84105347	Acot6
12	84806296	84808665	Ltbp2
12	84925533	84927868	Arel1
12	85133020	85135617	Dlst
12	85133020	85135617	Rps6kl1
12	85349558	85351917	Tmed10
12	85368053	85370379	Tmed10
12	87141185	87143542	Pomt2
12	88428104	88430638	Adck1
12	88443604	88445912	Adck1
12	91698490	91700811	Ston2
12	98253741	98256255	Galc
12	98978705	98981028	Ttc8
12	99471670	99474052	Foxn3
12	100495221	100497627	Ttc7b
12	100784393	100786702	Dglucy
12	101076987	101079291	Ppp4r3a
12	102315634	102317965	Rin3
12	102350375	102352687	Rin3
12	102587880	102590189	Itpk1
12	104214318	104216629	Serpina3f
12	104714518	104716887	Dicer1
12	108795657	108797973	Yy1
12	110539295	110541658	Ppp2r5c
12	110580662	110583093	Ppp2r5c
12	111820162	111822985	Zfyve21
12	111973395	111975946	Tdrd9
12	113055180	113057608	Pacs2
12	113085660	113088029	Tex22
12	116627971	116630325	Ptprn2
12	119168845	119171179	Itgb8
13	13974466	13976910	B3galnt2
13	17605212	17607540	Sugct
13	17637058	17639379	Sugct
13	18758149	18760465	Vps41
13	23681062	23683545	Hist1h2ac
13	24194388	24196741	Carmil1
13	24210301	24212619	Carmil1
13	24237551	24240170	Carmil1
13	24622681	24624992	Ripor2
13	28948483	28950900	Sox4
13	29829543	29831847	Cdkal1
13	30145257	30147831	Mboat1
13	30175804	30178112	Mboat1
13	30176406	30178772	Mboat1
13	35753701	35756034	Cdyl
13	36964656	36967091	F13a1
13	37048426	37051016	F13a1
13	37050186	37052573	F13a1
13	40924218	40926571	Gcnt2
13	40940534	40942873	Gcnt2
13	43228811	43231140	Gfod1
13	44930065	44932420	Dtnbp1
13	44974093	44976439	Dtnbp1
13	46771486	46773818	Kif13a
13	48501481	48503853	Zfp169
13	48948009	48950338	Fam120a
13	49189059	49191407	Ninj1
13	49208228	49210564	Card19
13	49676859	49679169	Nol8
13	51517939	51520335	Shc3
13	52835305	52837629	Auh
13	52842111	52844478	Auh
13	52860628	52863139	Auh
13	52978274	52980694	Nfil3
13	54077586	54079933	Sfxn1
13	54079432	54081758	Sfxn1
13	54083832	54086216	Sfxn1
13	55002074	55004399	Unc5a
13	55113388	55115700	Zfp346
13	56733666	56735997	Smad5
13	58014356	58016693	Klhl3
13	58398443	58400755	Hnrnpk
13	58571507	58574140	Slc28a3
13	59537354	59539685	Agtpbp1
13	59756609	59759083	Isca1
13	59756609	59759083	Gm49354
13	63107126	63109531	2010111I01Rik
13	63338230	63340583	Fancc
13	63420306	63422678	Fancc
13	63529210	63531563	Ptch1
13	64076644	64078965	Hsd17b3
13	67077630	67080124	Zfp708
13	67077630	67080124	Gm28557
13	73492943	73495279	Lpcat1
13	75890872	75893191	Rhobtb3
13	75937592	75940196	Rhobtb3
13	75941706	75944054	Rhobtb3
13	76125099	76127419	Ttc37
13	76127837	76130142	Ttc37
13	76179531	76181841	Ttc37
13	76515913	76518260	Mctp1
13	76630965	76633295	Mctp1
13	76963108	76965678	Mctp1
13	77154938	77157269	2210408I21Rik
13	78094134	78096451	Fam172a
13	78097843	78100174	Fam172a
13	81220810	81223140	Adgrv1
13	81313788	81316115	Adgrv1
13	81704514	81706834	Polr3g
13	89256020	89258516	Edil3
13	89905151	89907468	Xrcc4
13	89912014	89914490	Xrcc4
13	90948642	90950956	Atg10
13	91088346	91090680	Atg10
13	91166558	91168952	Atg10
13	91179342	91181704	Atg10
13	91489819	91492433	Ssbp2
13	91599801	91602593	Ssbp2
13	91619636	91621963	Ssbp2
13	92361412	92363739	Dhfr
13	92641045	92643684	Serinc5
13	93141386	93143773	Cmya5
13	94156950	94159329	Lhfpl2
13	95835994	95838359	Iqgap2
13	98069479	98071876	Arhgef28
13	98121795	98124390	Arhgef28
13	98134899	98137586	Arhgef28
13	98790735	98793081	Fcho2
13	99383609	99386214	Mrps27
13	99969132	99971474	Mccc2
13	100827116	100829442	Slc30a5
13	103771940	103774269	Srek1
13	103871567	103874087	Erbin
13	104064962	104067349	Nln
13	105273196	105275513	Rnf180
13	106810268	106812759	Ipo11
13	107018348	107020697	Kif2a
13	108065070	108067391	Ndufaf2
13	108317023	108319451	Depdc1b
13	108465631	108467946	Pde4d
13	108543210	108545571	Pde4d
13	108597005	108599391	Pde4d
13	109276093	109278432	Pde4d
13	109276801	109279130	Pde4d
13	109277439	109280020	Pde4d
13	109313621	109316170	Pde4d
13	109325106	109327425	Pde4d
13	109425139	109427603	Pde4d
13	112612634	112614949	Ddx4
13	113796465	113798812	Arl15
13	113809334	113811693	Arl15
13	113813611	113815979	Arl15
13	113829830	113832171	Arl15
13	114925963	114928547	Itga2
13	115084367	115086675	Itga1
13	115084367	115086675	Gm49395
13	119476855	119479176	4833420G17Rik
13	119708346	119710668	Nim1k
14	7825290	7827650	Flnb
14	7849788	7852216	Flnb
14	7876475	7878992	Flnb
14	8127033	8129423	Pxk
14	9831390	9833779	Fhit
14	10365812	10368134	Fhit
14	10530276	10532638	Fhit
14	12403095	12405456	Cadps
14	14093058	14095359	Atxn7
14	20563735	20566042	Usp54
14	21173417	21175752	Adk
14	21494813	21497132	Kat6b
14	21675000	21677320	Dupd1
14	22187304	22189631	Lrmda
14	22334482	22336821	Lrmda
14	23484848	23487160	Kcnma1
14	27173142	27175551	Arhgef3
14	27266724	27269614	Arhgef3
14	30673446	30675837	Rft1
14	32678135	32680501	3425401B19Rik
14	34274254	34276661	Shld2
14	44995541	44997927	Ptger2
14	45314702	45317035	Ero1l
14	51069735	51072334	Olfr750
14	54628821	54631161	Psmb11
14	54659011	54661393	Acin1
14	54707802	54710418	Cebpe
14	56099821	56102356	Ctsg
14	57099314	57101709	Gjb2
14	57305896	57308226	Cryl1
14	57331473	57333856	Cryl1
14	57374140	57376625	Cryl1
14	60025751	60028098	Atp8a2
14	60034269	60036651	Atp8a2
14	60127933	60130533	Atp8a2
14	60147209	60149593	Atp8a2
14	60174165	60176535	Atp8a2
14	60745785	60748094	Spata13
14	61427143	61429541	Kpna3
14	62369856	62372197	Rnaseh2b
14	62739767	62742136	Ints6
14	64443091	64445648	Msra
14	64647279	64649678	Kif13b
14	66076586	66078896	Adam2
14	66222219	66224561	Ptk2b
14	66280738	66283083	Ptk2b
14	70708551	70711017	Xpo7
14	75175191	75177496	Lcp1
14	75758109	75760430	Slc25a30
14	76441420	76443737	Tsc22d1
14	78706692	78709070	Dgkh
14	79236654	79239001	Zfp957
14	79357064	79359424	Naa16
14	87441258	87443573	Tdrd3
14	87504962	87507467	Tdrd3
14	97876415	97879052	Dach1
14	99116609	99118934	Pibf1
14	99123132	99125447	Pibf1
14	99126540	99128874	Pibf1
14	99875782	99878105	Klf12
14	99884549	99886867	Klf12
14	101465386	101467918	Tbc1d4
14	101547959	101550544	Tbc1d4
14	101551763	101554095	Tbc1d4
14	103331465	103333782	Mycbp2
14	103532602	103535039	Scel
14	103546885	103549215	Scel
14	103673374	103675681	Slain1
14	105300764	105303100	Ndfip2
14	115199241	115201565	Gpc5
14	117414076	117416388	Gpc6
14	118629827	118632194	Abcc4
14	119048059	119050373	Uggt2
14	120282050	120284430	Mbnl2
14	120368924	120371439	Mbnl2
14	120492236	120494569	Rap2a
14	121129525	121132016	Farp1
14	122239800	122242157	Clybl
14	122785310	122787623	Pcca
15	3276414	3278759	Selenop
15	6566819	6569132	Fyb
15	6625895	6628218	Fyb
15	6652919	6655375	Fyb
15	7186749	7189077	Lifr
15	8347915	8350241	Nipbl
15	9628714	9631063	Spef2
15	11008201	11010816	Slc45a2
15	27486254	27488609	Ank
15	27492634	27494980	Ank
15	27524427	27526760	Ank
15	27537429	27539828	Ank
15	27747882	27750203	Trio
15	32342487	32344928	Sema5a
15	34389052	34391413	Matn2
15	36065674	36068052	Rgs22
15	36531305	36533942	Snx31
15	36784319	36786773	Ywhaz
15	37982894	37985249	Ubr5
15	41706604	41708934	Oxr1
15	41749786	41752117	Oxr1
15	41754203	41756515	Oxr1
15	41761376	41764143	Oxr1
15	41777219	41779754	Oxr1
15	42507891	42510209	Angpt1
15	42590710	42593048	Angpt1
15	42628552	42630906	Angpt1
15	50665001	50667340	Trps1
15	50665361	50667680	Trps1
15	53289113	53291449	Ext1
15	53328256	53330607	Ext1
15	53693031	53695340	Samd12
15	55198328	55200655	Deptor
15	55706355	55708685	Sntb1
15	57696088	57698417	Zhx2
15	57948547	57950871	Tbc1d31
15	58141333	58143736	Wdyhv1
15	58590136	58592481	Fer1l6
15	59428921	59431363	Nsmce2
15	60836715	60839029	Fam84b
15	63908924	63911264	Gsdmc4
15	63959468	63961921	Fam49b
15	64155299	64157630	Asap1
15	64930379	64932719	Gm21798
15	65974909	65977227	Hhla1
15	67127874	67130702	St3gal1
15	68248818	68251173	Zfat
15	76235650	76237985	Parp10
15	79386363	79388828	Tmem184b
15	79597768	79600096	Dmc1
15	80182498	80184830	Mgat3
15	81885859	81888242	Aco2
15	81885859	81888242	Polr3h
15	81911918	81914278	Aco2
15	81911918	81914278	Polr3h
15	85413718	85416142	Atxn10
15	85910178	85912583	Celsr1
15	86155486	86158153	Cerk
15	91179350	91181685	Abcd2
15	91180318	91182639	Abcd2
15	93265636	93267959	Gxylt1
15	95888186	95890526	Ano6
15	95919129	95921482	Ano6
15	97314412	97316751	Pced1b
15	100140444	100142949	Dip2b
15	100234243	100236574	Atf1
15	100377303	100379671	Methig1
15	100377303	100379671	Higd1c
15	100707688	100710065	Galnt6
15	101363416	101365819	Krt80
15	101920869	101923316	Krt4
15	102175558	102177902	Csad
15	102341126	102343455	Aaas
15	103320794	103323125	Zfp385a
16	3828760	3831070	Olfr15
16	3932665	3935012	Cluap1
16	4397662	4400248	Adcy9
16	4509359	4511904	Srl
16	4530336	4532714	Srl
16	5034030	5036413	Glyr1
16	5034443	5036806	Glyr1
16	5047353	5049739	Glyr1
16	5062445	5064751	Ubn1
16	10552911	10555217	Clec16a
16	10701414	10703726	Clec16a
16	11144840	11147178	Zc3h7a
16	11658807	11661157	Snx29
16	11812056	11814401	Cpped1
16	11813970	11816640	Cpped1
16	12213093	12215412	Shisa9
16	12222550	12224905	Shisa9
16	13335871	13338242	Mkl2
16	13416511	13419426	Mkl2
16	14127963	14130432	Marf1
16	14130209	14132867	Marf1
16	15814803	15817134	Prkdc
16	16899135	16901464	Ppm1f
16	17833540	17835868	Car15
16	17833540	17835868	Gm20518
16	18317942	18320336	Tango2
16	18809320	18811659	Cdc45
16	18830187	18832503	Ufd1
16	20190558	20192880	Yeats2
16	21822829	21825403	Map3k13
16	23157918	23160223	Adipoq
16	23265553	23267958	St6gal1
16	23967959	23970281	Bcl6
16	24773655	24775967	Lpp
16	30543729	30546061	Tmem44
16	32462314	32464731	Pcyt1a
16	32641578	32643906	Tnk2
16	32821476	32823792	Rubcn
16	33265236	33267601	Snx4
16	34804542	34806857	Mylk
16	34917768	34920106	Mylk
16	35944612	35946951	Parp9
16	35997837	36000264	Kpna1
16	37778387	37780981	Fstl1
16	37788901	37791218	Fstl1
16	37853665	37855969	Gm36028
16	37872168	37874501	Lrrc58
16	38177002	38179394	Gsk3b
16	38467456	38469809	Cd80
16	44158361	44160691	Naa50
16	44769473	44771790	Cd200r1
16	44942507	44944826	Cd200r3
16	45109517	45112042	Ccdc80
16	45619264	45621580	Gcsam
16	48997635	48999947	Cip2a
16	49864809	49867129	Cd47
16	50239149	50241508	Bbx
16	52074751	52077097	Cblb
16	56007920	56010462	Zbtb11
16	56007920	56010462	Pcnp
16	62843865	62846188	Arl13b
16	76000800	76003144	Samsn1
16	84852499	84854952	Gabpa
16	89800514	89802848	Tiam1
16	89853747	89856280	Tiam1
16	89854726	89857181	Tiam1
16	89921437	89923836	Tiam1
16	89963134	89965688	Tiam1
16	90046772	90049170	Tiam1
16	90119030	90121361	Tiam1
16	91386096	91388513	Ifnar2
16	92523605	92525933	Clic6
16	92648789	92651126	Runx1
16	92689545	92692118	Runx1
16	92694178	92697037	Runx1
16	92783401	92785714	Runx1
16	93755613	93757947	Dop1b
16	94651276	94653812	Dyrk1a
16	94670253	94672581	Dyrk1a
16	95429020	95431506	Erg
16	95486619	95488999	Erg
16	95487005	95489545	Erg
16	97840451	97842771	Prdm15
16	97924760	97927092	C2cd2
16	97925377	97927709	C2cd2
16	97946006	97948333	Zbtb21
16	97946006	97948333	C2cd2
17	3485755	3488304	Tiam2
17	5195582	5197904	Arid1b
17	5198791	5201122	Arid1b
17	5994926	5997251	Synj2
17	6706954	6709283	Sytl3
17	13712509	13714845	Tcte2
17	13715528	13717949	Tcte2
17	17421478	17423827	Lix1
17	17878405	17880706	Fpr1
17	24462413	24464731	E4f1
17	24604179	24606486	Tsc2
17	25193549	25196130	Unkl
17	25905771	25908125	Rab40c
17	26632558	26634921	Ergic1
17	28600585	28602935	Srpk1
17	28639121	28641485	Slc26a8
17	28686320	28688668	Slc26a8
17	29155954	29158334	Cpne5
17	30111488	30113893	Zfand3
17	32194708	32197170	Brd4
17	32372224	32374574	Wiz
17	32518349	32520683	Cyp4f17
17	33557566	33559914	Myo1f
17	34579040	34581379	Notch4
17	34824275	34826607	Stk19
17	34886615	34889370	Zbtb12
17	34886615	34889370	C2
17	37065010	37067323	Gabbr1
17	43403017	43405354	Adgrf5
17	43403452	43405776	Adgrf5
17	44609817	44612214	Runx2
17	44699071	44701695	Runx2
17	44941397	44943715	Supt3
17	44941752	44944059	Supt3
17	50100420	50102762	Rftn1
17	51750443	51752991	Satb1
17	51758433	51760891	Satb1
17	51759140	51761706	Satb1
17	51783621	51785942	Satb1
17	56334046	56336367	Kdm4b
17	56413851	56416177	Ptprs
17	56575450	56577862	Safb2
17	57306081	57308417	Vav1
17	57397892	57400212	Adgre1
17	58922286	58924595	Pdzph1
17	58929601	58931945	Pdzph1
17	62753365	62755709	Efna5
17	62759971	62762805	Efna5
17	63987727	63990062	Fer
17	65710862	65713236	Rab31
17	65730700	65733066	Rab31
17	65731331	65733700	Rab31
17	65769182	65771517	Rab31
17	67333322	67335699	Ptprm
17	69261749	69264069	Epb41l3
17	69288119	69290517	Epb41l3
17	71024252	71026554	Myom1
17	73882879	73885206	Xdh
17	74269233	74271592	Memo1
17	75199220	75201550	Ltbp1
17	75280339	75282688	Ltbp1
17	75542466	75544845	Fam98a
17	78517380	78519726	Vit
17	78961993	78964299	Prkd3
17	78973749	78976069	Prkd3
17	80975438	80977764	Tmem178
17	81055082	81057415	Thumpd2
17	81377436	81379778	Slc8a1
17	81503757	81506116	Slc8a1
17	81558481	81560804	Slc8a1
17	81634965	81637316	Slc8a1
17	81700789	81703115	Slc8a1
17	83478039	83480374	Eml4
17	85084357	85086685	Prepl
17	86416435	86418780	Prkce
17	87363175	87365595	Ttc7
17	87390794	87393145	Stpg4
17	88479430	88481770	Foxn2
18	5282769	5285136	Zfp438
18	6049065	6051424	Arhgap12
18	7252803	7255128	Armc4
18	11989516	11991873	Tmem241
18	12003934	12006283	Tmem241
18	12214550	12216866	Npc1
18	12629519	12631863	Ttc39c
18	12634796	12637100	Ttc39c
18	13782435	13784763	Zfp521
18	13789837	13792220	Zfp521
18	13859659	13861979	Zfp521
18	14639115	14641442	Ss18
18	14988157	14990620	Kctd1
18	15543755	15546155	Chst9
18	23990932	23993248	Zfp35
18	23993418	23995768	Zfp35
18	24218203	24220526	Galnt1
18	34546418	34548755	Wnt8a
18	34862768	34865307	Egr1
18	35361415	35363819	Sil1
18	37740085	37742426	Gm42416
18	37740085	37742426	Gm37013
18	37740085	37742426	Gm37388
18	37740085	37742426	Pcdhga1
18	37740085	37742426	Pcdhga2
18	37740085	37742426	Pcdhga3
18	37740085	37742426	Pcdhgb1
18	37740085	37742426	Pcdhga4
18	37740085	37742426	Pcdhgb2
18	37740085	37742426	Pcdhga5
18	37740085	37742426	Pcdhga6
18	37740085	37742426	Pcdhga7
18	37740085	37742426	Pcdhgb4
18	37740085	37742426	Pcdhga8
18	37740085	37742426	Pcdhgb5
18	37740085	37742426	Pcdhga9
18	37740085	37742426	Pcdhgb6
18	39035336	39037720	Arhgap26
18	46246552	46248895	Pggt1b
18	46263983	46266314	Pggt1b
18	46274264	46276628	Pggt1b
18	46300502	46302850	Ccdc112
18	46746729	46749162	Ap3s1
18	46747597	46750080	Ap3s1
18	50003852	50006186	Tnfaip8
18	51295204	51297528	Prr16
18	54954312	54956697	Zfp608
18	61009247	61011581	Slc6a7
18	61010356	61012669	Slc6a7
18	61045042	61047512	Pdgfrb
18	61047223	61049560	Pdgfrb
18	61129884	61132215	Csf1r
18	61129884	61132215	Hmgxb3
18	61754271	61756849	Afap1l1
18	62946596	62948993	Apcdd1
18	64467001	64469350	Fech
18	64510349	64512687	Nars
18	64530841	64533168	Atp8b1
18	64577177	64579487	Atp8b1
18	64609470	64611827	Atp8b1
18	64946906	64949233	Nedd4l
18	65004854	65007480	Nedd4l
18	65273540	65275861	Alpk2
18	65620831	65623170	Zfp532
18	66000399	66002730	Lman1
18	67216689	67219032	Gnal
18	68070595	68072918	Ldlrad4
18	68137976	68140306	Ldlrad4
18	68278414	68280738	Fam210a
18	70457517	70459862	4930503L19Rik
18	72350097	72352414	Dcc
18	73879426	73882045	Mro
18	74357463	74359820	Cfap53
18	75036377	75038707	Dym
18	75215756	75218125	Dym
18	75452586	75454915	Ctif
18	75507531	75509874	Ctif
18	75558258	75560582	Ctif
18	75616723	75619153	Ctif
18	77693624	77696058	8030462N17Rik
18	77878218	77880567	Pstpip2
18	77956416	77958746	Epg5
18	77972029	77974357	Epg5
18	79106606	79109253	Setbp1
18	80132899	80135215	Adnp2
18	80286373	80288734	Pqlc1
18	80303518	80306076	Kcng2
18	80329366	80331725	Kcng2
18	82572581	82574926	Mbp
18	84585081	84587424	Zfp407
18	84618641	84621159	Cndp1
18	84726329	84728947	Fam69c
18	88736349	88738729	Socs6
18	88901804	88904150	Socs6
19	3387114	3389435	Tesmin
19	3470231	3472568	Ppp6r3
19	5602901	5605219	Rnaseh2c
19	5602901	5605219	Kat5
19	6386965	6389368	Pygm
19	6849983	6852428	Ccdc88b
19	8663605	8665924	Chrm1
19	8672634	8675021	Chrm1
19	8741582	8744189	Stx5a
19	8767986	8770324	Nxf1
19	8843335	8845642	Bscl2
19	9892669	9895028	Incenp
19	10255665	10258024	Dagla
19	10300220	10302581	Dagla
19	11116895	11119271	1700017D01Rik
19	11622564	11624905	Ms4a2
19	11869492	11871965	Olfr1419
19	15977896	15980232	Cep78
19	16205215	16207536	Gnaq
19	16258816	16261133	Gnaq
19	16530804	16533360	Gna14
19	17164449	17166926	Prune2
19	17334475	17336784	Gcnt1
19	17336812	17339217	Gcnt1
19	18646807	18649125	Nmrk1
19	18648989	18651316	Nmrk1
19	20556247	20558620	Aldh1a1
19	21419372	21421710	Gda
19	21842842	21845210	Cemip2
19	23350871	23353212	Mamdc2
19	24335354	24337679	Pip5k1b
19	24462979	24465396	Pip5k1b
19	24539968	24542324	Pip5k1b
19	26673632	26676733	Smarca2
19	27227298	27229633	Vldlr
19	28537819	28540161	Glis3
19	29383384	29385705	Cd274
19	30860449	30862783	Prkg1
19	31306237	31308580	Prkg1
19	32268803	32271144	Sgms1
19	32509362	32511686	Minpp1
19	32511567	32513882	Minpp1
19	32652673	32655285	Papss2
19	33362734	33365083	Rnls
19	34119073	34121431	Lipm
19	34808110	34810951	Pank1
19	34838732	34841063	Pank1
19	36102924	36105269	Rpp30
19	37378818	37381135	Kif11
19	41337350	41339691	Pik3ap1
19	41952162	41954597	Mms19
19	42080519	42083007	Morn4
19	42747679	42750023	Pyroxd2
19	42776379	42778740	Hps1
19	43700049	43702383	Entpd7
19	44141052	44143419	Bloc1s2
19	44224238	44226630	Scd3
19	45563023	45565340	Gm17018
19	45770541	45772867	Mgea5
19	46340883	46343226	Mfsd13a
19	46509027	46511373	Trim8
19	46790988	46793327	Cnnm2
19	46818286	46820611	Cnnm2
19	47218710	47221038	Neurl1a
19	47688342	47690919	Col17a1
19	53032615	53034966	Xpnpep1
19	53358194	53360684	Mxi1
19	55746222	55748532	Tcf7l2
19	57120610	57122926	Ablim1
19	57915364	57917679	Atrnl1
19	57944653	57946987	Atrnl1
19	57998339	58000905	Atrnl1
19	58385335	58387843	Gfra1
2	3503529	3505870	Hspa14
2	3503529	3505870	Gm45902
2	3648180	3650792	Fam107b
2	4531580	4533914	Frmd4a
2	4543254	4545585	Frmd4a
2	4554766	4557102	Frmd4a
2	5800675	5803011	Cdc123
2	5801045	5803395	Cdc123
2	5806563	5808883	Cdc123
2	5850163	5852480	Nudt5
2	7253420	7255825	Celf2
2	7266203	7268816	Celf2
2	9970182	9972518	Taf3
2	10540519	10543169	Sfmbt2
2	12176400	12178715	Itga8
2	13469133	13471469	Cubn
2	13488253	13490815	Cubn
2	13576214	13578747	Vim
2	13577510	13580070	Vim
2	13580173	13582521	Vim
2	14125466	14127769	Stam
2	14175573	14178118	Tmem236
2	16369412	16371742	Plxdc2
2	17361155	17363485	Nebl
2	18298717	18301042	Dnajc1
2	18299680	18302298	Dnajc1
2	18896165	18898573	Pip4k2a
2	19233368	19236032	Armc3
2	19234173	19236514	Armc3
2	22844524	22846907	Apbb1ip
2	22928756	22931306	Pdss1
2	23539013	23541343	Spopl
2	26319284	26321614	Gpsm1
2	26595051	26597379	Agpat2
2	26595051	26597379	Gm20532
2	27414457	27416807	Vav2
2	27502669	27505025	Brd3
2	27698540	27700893	Rxra
2	32988416	32990861	Garnl3
2	33328690	33331084	Ralgps1
2	34808615	34810977	Fbxw2
2	35001695	35004074	Hc
2	35328062	35330409	Stom
2	35880193	35882504	Ttll11
2	35883767	35886111	Ttll11
2	36057142	36059459	Morn5
2	38776331	38778926	Nr6a1
2	43860301	43862614	Arhgap15
2	44023753	44026088	Arhgap15
2	44762888	44765250	Gtdc1
2	45079763	45082071	Zeb2
2	45087864	45090447	Zeb2
2	48814986	48817355	Acvr2a
2	48934072	48936406	Orc4
2	49823528	49825846	Lypd6b
2	52173442	52175832	Neb
2	52999265	53001601	Fmnl2
2	53198269	53200594	Arl6ip6
2	58176902	58179217	Cytip
2	58454296	58456627	Acvr1
2	58455549	58457879	Acvr1
2	58579251	58581594	Upp2
2	59652327	59654656	Tanc1
2	60223126	60225450	March7
2	60946056	60948373	Rbms1
2	62345777	62348100	Dpp4
2	62363905	62366235	Dpp4
2	62397170	62399492	Dpp4
2	62398347	62400669	Dpp4
2	66212767	66215620	Ttc21b
2	68974781	68977122	Cers6
2	68994757	68997085	Cers6
2	69339648	69342066	Abcb11
2	69584115	69586531	Lrp2
2	70667328	70669672	Gorasp2
2	71018897	71021294	Mettl8
2	71215201	71217530	Dync1i2
2	71750957	71753285	Itga6
2	71766253	71768569	Itga6
2	72088986	72091312	Rapgef4
2	72300197	72302504	Map3k20
2	72329123	72331471	Map3k20
2	73097878	73100202	Ola1
2	83940836	83943164	Zswim2
2	85190844	85193218	Lrrc55
2	91455426	91457789	Lrp4
2	92249490	92251844	Phf21a
2	93449357	93451686	Cd82
2	101622897	101625240	Rag2
2	101622897	101625240	B230118H07Rik
2	102712437	102714753	Slc1a2
2	103297790	103300107	Ehf
2	103716233	103718553	Abtb2
2	103989514	103991859	4931422A03Rik
2	104019695	104022019	4931422A03Rik
2	104670213	104672579	Tcp11l1
2	104681970	104684507	Tcp11l1
2	104813297	104815910	Qser1
2	105395868	105398257	Rcn1
2	112595441	112598075	Aven
2	112596092	112598412	Aven
2	113590823	113593160	Fmn1
2	113593416	113595999	Fmn1
2	114098986	114101300	Aqr
2	118632463	118634890	Bub1b
2	118699622	118701969	Ankrd63
2	118713595	118715947	Plcb2
2	118782066	118784422	Disp2
2	126396521	126398902	Atp8b4
2	128120467	128122830	Acoxl
2	129482189	129484512	F830045P16Rik
2	131338581	131340998	Rnf24
2	132305559	132307932	Cds2
2	135325002	135327381	Plcb1
2	135369307	135371641	Plcb1
2	135805194	135807594	Plcb4
2	136881023	136883332	Mkks
2	136881023	136883332	AL731706.1
2	136887833	136890160	Mkks
2	136887833	136890160	AL731706.1
2	142832755	142835060	Kif16b
2	144331978	144334509	Ovol2
2	145179610	145182023	Slc24a3
2	145234042	145236417	Slc24a3
2	145248915	145251259	Slc24a3
2	145449862	145452196	Slc24a3
2	145536676	145539260	Slc24a3
2	146093056	146095455	Cfap61
2	150130381	150132769	Zfp120
2	150438134	150440443	Zfp442
2	150680633	150682950	Vsx1
2	152690907	152693259	H13
2	152932991	152935348	Foxs1
2	153123417	153125747	Hck
2	153248846	153251148	Pofut1
2	153511812	153514150	Nol4l
2	153841160	153843467	Efcab8
2	155922192	155924516	Uqcc1
2	156086737	156089085	Cpne1
2	156086737	156089085	Gm28036
2	156855341	156857663	4930518I15Rik
2	156855341	156857663	Tgif2
2	156947543	156949906	Ndrg3
2	157032800	157035112	Soga1
2	157813350	157815697	Ctnnbl1
2	158087159	158089483	Rprd1b
2	158132812	158135201	Tgm2
2	160702720	160705045	Top1
2	160706718	160709047	Top1
2	163539651	163542268	Hnf4a
2	164002477	164004802	Ywhab
2	164016079	164018391	Ywhab
2	164126335	164128646	Stk4
2	164395827	164398289	Matn4
2	164826113	164828437	Spata25
2	164826113	164828437	Zswim1
2	165010254	165012564	Ncoa5
2	165632338	165634730	Eya2
2	165842759	165845346	Zmynd8
2	166152301	166154632	Sulf2
2	168666407	168669123	Atp9a
2	168685713	168688038	Atp9a
2	169729627	169732000	Tshz2
2	169868491	169870828	Tshz2
2	177934921	177937235	Gm14326
2	177946562	177948872	Gm14326
2	181536145	181538490	Dnajc5
2	181716136	181718566	Oprl1
3	8873061	8875374	Mrps28
3	8969322	8971683	Tpd52
3	9553949	9556289	Zfp704
3	9565895	9568228	Zfp704
3	9585852	9588178	Zfp704
3	9609500	9611821	Zfp704
3	16184260	16186606	Ythdf3
3	19142488	19144804	Armc1
3	20235662	20238504	Cpa3
3	20239284	20241898	Cpa3
3	26653126	26655433	Spata16
3	26707677	26710013	Spata16
3	26749280	26751869	Spata16
3	26751491	26753799	Spata16
3	26754836	26757195	Spata16
3	27453832	27456441	Fndc3b
3	27535152	27537605	Fndc3b
3	27557977	27560303	Fndc3b
3	27602861	27605473	Fndc3b
3	27606841	27609162	Fndc3b
3	27957610	27960005	Pld1
3	30654796	30657346	Lrriq4
3	30815268	30817625	Sec62
3	37364151	37366784	Fgf2
3	40994216	40996547	Larp1b
3	41553508	41555848	Jade1
3	41571348	41573700	Jade1
3	51762907	51765532	Maml3
3	51899166	51901500	Maml3
3	51914444	51916788	Maml3
3	52016448	52018777	Maml3
3	52072990	52075320	Maml3
3	55701054	55703398	Nbea
3	55745648	55747971	Nbea
3	57573846	57576196	Wwtr1
3	58553160	58555531	Eif2a
3	59154945	59157283	Med12l
3	59159500	59161811	Med12l
3	60508817	60511163	Mbnl1
3	65377828	65380158	Ssr3
3	65377828	65380158	Kcnab1
3	65540546	65542869	Tiparp
3	67434921	67437260	Gfm1
3	68698332	68700660	Il12a
3	68928298	68930607	Ift80
3	68928691	68930997	Ift80
3	69439840	69442175	Ppm1l
3	69499332	69501976	Ppm1l
3	79250760	79253088	Rapgef2
3	79260797	79263400	Rapgef2
3	79348362	79350679	Gm17359
3	79460648	79462962	Gm17359
3	79460648	79462962	Fnip2
3	79471361	79473725	Fnip2
3	79487081	79489759	Fnip2
3	79533734	79536061	Fnip2
3	83899742	83902286	Tmem131l
3	84290507	84292889	Trim2
3	84441857	84444513	Fhdc1
3	84917299	84919657	Gm37240
3	84917299	84919657	Fbxw7
3	86489017	86491389	Lrba
3	87785454	87787794	Ntrk1
3	87785454	87787794	Pear1
3	88500371	88502689	Lmna
3	89042409	89044751	Ash1l
3	89894707	89897029	Il6ra
3	90358270	90360579	Gatad2b
3	90406952	90409277	Ints3
3	90594320	90596932	S100a3
3	93557283	93559584	S100a10
3	94548097	94550441	Snx27
3	94866190	94868535	Pogz
3	95297115	95299454	Anxa9
3	96745838	96748162	Rnf115
3	96847462	96849859	Pdzk1
3	97263999	97266348	Bcl9
3	97596157	97598703	Chd1l
3	98052811	98055149	Notch2
3	98298165	98300747	Hmgcs2
3	98321195	98323611	Phgdh
3	99170170	99172478	Wars2
3	99176876	99179186	Wars2
3	100595301	100597742	Man1a2
3	101435331	101437718	Igsf3
3	101915538	101918120	Slc22a15
3	103147874	103150241	Dennd2c
3	103812056	103814417	Ap4b1
3	103812056	103814417	Gm43064
3	103845540	103847859	Bcl2l15
3	104413603	104415927	Lrig2
3	104776949	104779270	Fam19a3
3	104791896	104794220	Rhoc
3	105652846	105655166	Kcnd3
3	107738975	107741291	Csf1
3	107748042	107750700	Csf1
3	107757175	107759486	Csf1
3	107883846	107886185	Eps8l3
3	108111283	108113598	Gnai3
3	108139410	108141772	Gnai3
3	108832965	108835296	Stxbp3
3	108985534	108987846	Fam102b
3	108993545	108995891	Fam102b
3	116532225	116534569	Dbt
3	116704698	116707147	Slc35a3
3	122348194	122350692	Bcar3
3	122437435	122439798	Bcar3
3	122526829	122529142	Bcar3
3	122914511	122917137	Gm10959
3	126925273	126927613	Ank2
3	127457347	127459729	Ank2
3	127749111	127751430	Alpk1
3	129560021	129562527	Elovl6
3	129577729	129580478	Elovl6
3	129579010	129581332	Elovl6
3	130310743	130313331	Col25a1
3	130365936	130368274	Col25a1
3	130366738	130369063	Col25a1
3	130570051	130572376	Col25a1
3	130570541	130572846	Col25a1
3	133008725	133011203	Gstcd
3	135441955	135444281	Ube2d3
3	136060364	136062711	Bank1
3	136728477	136730824	Ppp3ca
3	136742068	136744479	Ppp3ca
3	136821448	136823766	Ppp3ca
3	136830231	136832811	Ppp3ca
3	138132497	138134894	Mttp
3	138133467	138135937	Mttp
3	138987016	138989372	Rap1gds1
3	138999491	139001835	Rap1gds1
3	139661292	139663616	Stpg2
3	141500874	141503209	Unc5c
3	141552013	141554328	Unc5c
3	141625962	141628301	Unc5c
3	142721430	142723737	Kyat3
3	142840105	142842417	Pkn2
3	144486475	144488914	Hs2st1
3	144487858	144490178	Hs2st1
3	144697813	144700414	Sh3glb1
3	146580451	146582830	Uox
3	146580451	146582830	Dnase2b
3	146613126	146615463	Uox
3	146613126	146615463	Dnase2b
3	146619828	146622203	Uox
3	151828148	151830450	Ptgfr
3	151836792	151839107	Ptgfr
3	152763568	152765880	Pigk
3	153685549	153688102	St6galnac3
3	154204021	154206435	Slc44a5
3	157956387	157958713	Ankrd13c
4	3770373	3773022	Lyn
4	6691832	6694153	Tox
4	8199680	8202002	Car8
4	8711699	8714071	Chd7
4	9348601	9350946	Clvs1
4	9350509	9352853	Clvs1
4	11756708	11759357	Cdh17
4	11961372	11963687	Pdp1
4	15266901	15269393	Tmem64
4	19591805	19594133	Rmdn1
4	22365731	22368053	Fbxl4
4	24624991	24627499	Klhl32
4	28822493	28824822	Epha7
4	28866204	28868993	Epha7
4	32308398	32310859	Bach2
4	34842086	34844818	Zfp292
4	40696041	40698467	Aptx
4	41302646	41304994	Dcaf12
4	43115274	43117588	Unc13b
4	43349079	43351395	Atp8b5
4	43515351	43517695	Tpm2
4	46387567	46389875	Trmo
4	46455762	46458097	Anp32b
4	46528681	46531177	Trim14
4	46748717	46751019	Gabbr2
4	47101793	47104429	Galnt12
4	48405149	48407470	Invs
4	48547590	48550224	Msantd3
4	53510462	53512806	Slc44a1
4	58125795	58128492	Svep1
4	62331013	62333320	Fkbp15
4	62352491	62354819	Fkbp15
4	62491366	62493726	Bspry
4	62968459	62970969	Zfp618
4	82290205	82292519	Nfib
4	82363714	82366052	Nfib
4	82393304	82395687	Nfib
4	83220181	83222525	Ttc39b
4	83233903	83236238	Ttc39b
4	83270328	83272654	Ttc39b
4	83784171	83786487	Ccdc171
4	86004152	86006474	Adamtsl1
4	87903757	87906112	Mllt3
4	87945764	87948152	Mllt3
4	88014731	88017123	Mllt3
4	89171431	89173738	Mtap
4	98949605	98951912	Dock7
4	99827155	99829681	Itgb3bp
4	99827155	99829681	Efcab7
4	100190455	100192823	Ror1
4	101168778	101171093	Jak1
4	101504978	101507305	Dnajc6
4	101573670	101576013	Dnajc6
4	101581926	101584376	Dnajc6
4	102518042	102520368	Pde4b
4	102557264	102559659	Pde4b
4	102919892	102922232	Sgip1
4	102927460	102930007	Sgip1
4	102971161	102973482	Sgip1
4	103184919	103187538	Slc35d1
4	103206053	103208441	Slc35d1
4	103207221	103209889	Slc35d1
4	103364656	103366980	Oma1
4	103364997	103367338	Oma1
4	104717920	104720274	Dab1
4	106721128	106723455	Mroh7
4	107810065	107812391	Lrp8
4	107980871	107983231	Slc1a7
4	107981239	107983547	Slc1a7
4	107981610	107983983	Slc1a7
4	115110133	115112456	Cyp4x1
4	116047511	116049942	Nsun4
4	116128248	116130701	Pomgnt1
4	117128778	117132185	Plk3
4	117550145	117552518	Eri3
4	118263489	118265815	Ptprf
4	118275485	118277842	Ptprf
4	119461451	119463779	Zmynd12
4	120994662	120997000	Smap2
4	124761692	124764459	Inpp5b
4	124775364	124777678	Inpp5b
4	124992173	124994525	Rspo1
4	125008340	125010930	Rspo1
4	129139833	129142157	Fndc5
4	130115292	130117611	Pef1
4	133582349	133584674	Gpn2
4	133582349	133584674	Gpatch3
4	134670757	134673117	Man1c1
4	136710994	136713599	Ephb2
4	137429516	137431861	Cela3b
4	138090538	138093150	Eif4g3
4	139393121	139395460	Ubr4
4	139584721	139587049	Iffo2
4	139627348	139629678	Gm21969
4	139627348	139629678	Aldh4a1
4	140630491	140632831	Arhgef10l
4	140660223	140663057	Arhgef10l
4	140917708	140920041	Padi2
4	140933355	140935809	Padi2
4	142001449	142003769	Fhad1
4	143293717	143296195	Pdpn
4	144974864	144977188	Vps13d
4	145003955	145006427	Vps13d
4	145158343	145160656	Vps13d
4	146892639	146895187	Gm21411
4	147878368	147881112	Mfn2
4	149565018	149567362	Ctnnbip1
4	150552187	150554551	Rere
4	152078992	152081313	Plekhg5
4	152149229	152151790	Espn
4	152180010	152182331	Acot7
4	152361608	152363997	Chd5
4	155133958	155136281	Morn1
4	155143866	155146230	Morn1
4	155750536	155752861	Atad3a
4	156128867	156131174	Rnf223
4	156186182	156188507	Agrn
5	5494047	5496382	Cldn12
5	17571895	17574520	Sema3c
5	20492961	20495355	Magi2
5	20642907	20645479	Magi2
5	21694075	21696393	Napepld
5	25274399	25276828	Kmt2c
5	27204815	27207227	Dpp6
5	31603126	31605451	Mrpl33
5	32015009	32017472	Babam2
5	32833558	32835901	Prr14l
5	34049975	34052329	Poln
5	34284334	34286656	Zfyve28
5	34472639	34474983	Fam193a
5	34513918	34516497	Tnip2
5	34604227	34606562	Add1
5	34604813	34607138	Add1
5	35036980	35039309	Rgs12
5	35669922	35672225	Htra3
5	35898486	35900855	Afap1
5	38870000	38872366	Clnk
5	39639640	39641966	Hs3st1
5	39659889	39662252	Hs3st1
5	45706212	45708791	Lcorl
5	45834127	45836473	Lcorl
5	52458363	52460680	Ccdc149
5	52656738	52659243	Sepsecs
5	53645488	53648038	Rbpj
5	53872916	53875238	Tbc1d19
5	64347249	64349602	Tbc1d1
5	65033263	65035722	Fam114a1
5	65323835	65326187	Rfc1
5	65444039	65446382	Gm43552
5	66106982	66109312	Rbm47
5	66566990	66569386	Apbb2
5	66816563	66818937	Limch1
5	67795700	67798016	Atp8a1
5	72838585	72840933	Tec
5	72857523	72859844	Tec
5	74325257	74327593	Scfd2
5	76901173	76903511	Aasdh
5	77404663	77407004	Igfbp7
5	88579073	88581530	Rufy3
5	88907087	88909518	Slc4a4
5	88911647	88914007	Slc4a4
5	90362167	90364499	Ankrd17
5	92006092	92008406	Cdkl2
5	92433000	92435341	Nup54
5	93198702	93201022	Ccni
5	98715268	98717635	Cfap299
5	98761331	98763789	Cfap299
5	100701199	100703930	Hpse
5	100704538	100706909	Hpse
5	100705790	100708106	Hpse
5	102063559	102065946	Wdfy3
5	103734162	103736607	Aff1
5	105753876	105756203	Lrrc8d
5	106651408	106653726	Zfp644
5	107787084	107789395	Evi5
5	108421118	108423558	Pde6b
5	108441706	108444028	Mfsd7a
5	110345875	110348414	Lrcol1
5	110758170	110760496	Ep400
5	110840480	110842822	Chek2
5	111246469	111248806	Ttc28
5	111246910	111249259	Ttc28
5	112867662	112869973	Myo18b
5	113700179	113702516	1700069L16Rik
5	114173648	114175963	Acacb
5	114791737	114794082	Ankrd13a
5	116047314	116049654	Tmem233
5	117135576	117137896	Taok3
5	117507616	117509949	Ksr2
5	118637579	118639918	Med13l
5	118658730	118661074	Med13l
5	118665845	118668177	Med13l
5	121282050	121284401	Hectd4
5	121518018	121520348	Adam1a
5	121518018	121520348	Gm42878
5	121518018	121520348	Tmem116
5	122131865	122134195	Ccdc63
5	122171447	122173996	Ppp1cc
5	122341932	122344242	Rad9b
5	123678060	123680384	Clip1
5	123704892	123707506	Zcchc8
5	123940725	123943093	Ccdc62
5	123941161	123943491	Ccdc62
5	125032878	125035207	Ncor2
5	125445878	125448265	Bri3bp
5	125780722	125783257	Tmem132b
5	129997134	129999458	Gusb
5	130173933	130176252	Rabgef1
5	131911776	131914292	Auts2
5	132214338	132216668	Auts2
5	132326671	132329030	Auts2
5	132466885	132469198	Auts2
5	135434085	135436430	Hip1
5	136186963	136189287	Prkrip1
5	136420349	136422703	Cux1
5	137799910	137802293	Zcwpw1
5	139207194	139209522	Sun1
5	140184814	140187144	Mad1l1
5	140773404	140775756	Gna12
5	141242564	141244880	Sdk1
5	142780198	142782543	Tnrc18
5	142782121	142784458	Tnrc18
5	143698262	143700586	Cyth3
5	143705712	143708086	Cyth3
5	144112384	144114746	Lmtk2
5	144289078	144291391	Bri3
5	144289078	144291391	Baiap2l1
5	144770820	144773366	Trrap
5	145053871	145056211	Kpna7
5	145094751	145097112	Arpc1a
5	147601227	147603569	Flt1
5	149441900	149444420	Tex26
5	150277766	150280104	Fry
5	150327054	150329494	Fry
5	150333439	150335782	Fry
5	150379791	150382104	Fry
5	150732928	150735285	Pds5b
5	150736861	150739408	Pds5b
5	150766897	150769220	Pds5b
6	6069951	6072320	Slc25a13
6	8298089	8300433	Umad1
6	8298089	8300433	Gm45062
6	13836891	13839248	Gpr85
6	17076310	17078630	Tes
6	17474198	17476512	Met
6	17508057	17510424	Met
6	17641754	17644081	Capza2
6	17777663	17779990	St7
6	18021822	18024181	Wnt2
6	18075634	18077957	Asz1
6	21951399	21953731	Ing3
6	23635126	23637475	Cadps2
6	23636073	23638448	Cadps2
6	28394982	28397657	Zfp800
6	28732950	28735289	Snd1
6	28732950	28735289	Lrrc4
6	28812452	28814796	Snd1
6	28812452	28814796	Lrrc4
6	29448371	29450706	Flnc
6	30273883	30276220	Ube2h
6	32166712	32169027	Plxna4
6	34068759	34071087	Lrguk
6	37050188	37053076	Dgki
6	37282670	37284983	Dgki
6	38747015	38749341	Hipk2
6	38825865	38828248	Hipk2
6	38835732	38838058	Hipk2
6	39806289	39808652	Mrps33
6	40410094	40412423	E330009J07Rik
6	40442172	40445208	Wee2
6	41030415	41032829	2210010C04Rik
6	41674700	41677058	Trpv5
6	47830684	47833371	Zfp786
6	48039000	48041334	Zfp777
6	48897253	48899871	Aoc1
6	48902252	48904804	Aoc1
6	48902918	48905225	Aoc1
6	49321942	49324338	Ccdc126
6	50238963	50241294	Gsdme
6	50320434	50322774	Osbpl3
6	52825944	52828299	Jazf1
6	53943913	53946260	Cpvl
6	54075730	54078083	Chn2
6	56736577	56739465	Avl9
6	56869448	56871786	Fkbp9
6	57762121	57764441	Vopp1
6	57768686	57771008	Vopp1
6	57805792	57808158	Vopp1
6	58912400	58914703	Herc3
6	58943005	58945340	Fam13a
6	65790395	65792708	Prdm5
6	65841601	65843945	Prdm5
6	66899688	66902009	Gng12
6	66900909	66903424	Gng12
6	66923722	66926064	Gng12
6	66946017	66948396	Gng12
6	66947889	66950439	Gng12
6	67281973	67284290	Serbp1
6	67433764	67436150	Il23r
6	72575116	72577421	Elmod3
6	72669687	72672030	Tcf7l1
6	72742542	72744931	Tcf7l1
6	83234252	83236585	Slc4a5
6	85354787	85357134	Rab11fip5
6	87071729	87074125	Gfpt1
6	88036463	88038806	Rab7
6	88201003	88203700	Gata2
6	88204236	88206593	Gata2
6	88205506	88207908	Gata2
6	88225515	88228020	Dnajb8
6	88229973	88232319	Dnajb8
6	88245206	88247551	Dnajb8
6	89441386	89443705	Chchd6
6	90612292	90614706	Slc41a3
6	90742303	90744622	Iqsec1
6	90787839	90790165	Iqsec1
6	91053250	91055674	Nup210
6	92104267	92106880	Nr2c2
6	93698588	93700910	Magi1
6	95487063	95489428	Suclg2
6	97314419	97316787	Frmd4b
6	97347327	97349633	Frmd4b
6	97397348	97399672	Frmd4b
6	97863729	97866080	Mitf
6	97896248	97898561	Mitf
6	97901231	97903552	Mitf
6	97987412	97989737	Mitf
6	98943114	98945447	Foxp1
6	99109949	99112262	Foxp1
6	99505849	99508166	Foxp1
6	99505849	99508166	Gm20696
6	99643472	99645837	Eif4e3
6	99643472	99645837	Gm20696
6	106720427	106723009	Il5ra
6	108441817	108444152	Itpr1
6	112690527	112692844	Rad18
6	113253946	113256282	Mtmr14
6	114879747	114882100	Vgll4
6	115946840	115949226	H1foo
6	115953003	115955339	Plxnd1
6	116373203	116375995	March8
6	116624053	116626385	Zfp422
6	118062949	118065274	Rasgef1a
6	118130762	118133197	Csgalnact2
6	118190266	118192594	Ret
6	119346855	119349172	Cacna2d4
6	119389156	119391474	Adipor2
6	120989882	120992218	Mical3
6	123230168	123232504	Clec4n
6	123236637	123238987	Clec4n
6	124669954	124672267	Lpcat3
6	126889761	126892120	Dyrk4
6	127490115	127492466	Parp11
6	127491566	127493890	Parp11
6	127570040	127572403	Cracr2a
6	127578213	127580552	Cracr2a
6	128231922	128234267	Tead4
6	128335776	128338108	Tulp3
6	128339641	128341958	Tulp3
6	128502233	128504590	Pzp
6	128823097	128825427	Klrb1b
6	128823097	128825427	Gm44511
6	131367504	131369846	Ybx3
6	134096761	134099099	Etv6
6	134099343	134101652	Etv6
6	134105498	134107841	Etv6
6	135168766	135171125	Hebp1
6	136763090	136765404	Gucy2c
6	136947073	136949643	Pde6h
6	137984182	137986559	Slc15a5
6	142346223	142348569	Pyroxd1
6	143086335	143088676	C2cd5
6	144385421	144387985	Sox5
6	146340454	146342856	Itpr2
6	146800533	146802863	Arntl2
6	147009008	147011316	Ppfibp1
6	148115468	148117781	Far2
6	148117021	148119342	Far2
6	149053864	149056176	Dennd5b
7	4855608	4857936	Isoc2b
7	12890968	12893578	Zfp128
7	12900578	12902938	Zscan22
7	16009655	16011984	Bicra
7	18903703	18906049	Ccdc61
7	19304250	19306850	Fosb
7	24054894	24057278	Vmn1r183
7	24616332	24618657	Phldb3
7	27252237	27254922	Coq8b
7	27306598	27308935	Ltbp4
7	29498157	29500568	Sipa1l3
7	30956824	30959169	Lsr
7	34345549	34347879	Lsm14a
7	34346027	34348367	Lsm14a
7	34995332	34997690	Pepd
7	37520477	37522818	Zfp536
7	38013486	38015882	Uri1
7	46535748	46538078	Sergef
7	46558674	46560977	Sergef
7	46559011	46561456	Sergef
7	48868315	48870659	E2f8
7	48874432	48876764	E2f8
7	48927725	48930134	Nav2
7	49533503	49536162	Nav2
7	51886888	51889208	Gas2
7	56147902	56150331	Herc2
7	66253973	66256299	Lrrk1
7	66257936	66260526	Lrrk1
7	67038147	67040483	Adamts17
7	67595344	67597673	Lrrc28
7	68198686	68201351	Igf1r
7	72270653	72272969	Mctp2
7	72291530	72293872	Mctp2
7	74415661	74418098	Slco3a1
7	74521050	74523654	Slco3a1
7	77069016	77071335	Agbl1
7	78834083	78836394	Det1
7	79821410	79823733	Anpep
7	80301806	80304156	Rccd1
7	80301806	80304156	Prc1
7	80473306	80475891	Blm
7	80624253	80626583	Crtc3
7	80735175	80737615	Iqgap1
7	80860962	80863309	Zscan2
7	81308207	81310546	Pde8a
7	82284569	82286899	Sh3gl3
7	89676204	89678803	Me3
7	92782405	92784717	Rab30
7	96227995	96230300	Tenm4
7	97203011	97205338	Gab2
7	97722961	97725304	Aqp11
7	98848188	98850872	Wnt11
7	98942785	98945122	Uvrag
7	99043416	99045727	Uvrag
7	99670097	99672469	Slco2b1
7	99763695	99766037	Olfr521
7	99903896	99906245	Xrra1
7	99905324	99907659	Xrra1
7	100031588	100033934	Chrdl2
7	100183423	100185748	Kcne3
7	100881832	100884208	Arhgef17
7	101126772	101129084	Fchsd2
7	102271260	102273804	Stim1
7	102313166	102315533	Stim1
7	102433408	102435720	Stim1
7	104248407	104250738	Trim34a
7	104330235	104332569	Trim34b
7	104333635	104335965	Trim34b
7	107620417	107622737	Ppfibp2
7	109627826	109630228	St5
7	110077192	110079518	Zfp143
7	110253437	110255747	Swap70
7	110256087	110258418	Swap70
7	110363570	110365905	Sbf2
7	113564554	113566901	Far1
7	114041022	114043386	Spon1
7	114267428	114269989	Psma1
7	115521797	115524143	Sox6
7	116231914	116234223	Plekha7
7	117531997	117534742	Xylt1
7	117534279	117536591	Xylt1
7	117586248	117588871	Xylt1
7	119774449	119776824	Acsm3
7	119774449	119776824	Eri2
7	120855031	120857365	Eef2k
7	121060323	121062656	Mettl9
7	121097614	121099943	Otoa
7	121114515	121116880	Otoa
7	121876796	121879183	Scnn1b
7	122339775	122342343	Prkcb
7	122417330	122419649	Prkcb
7	122454364	122456695	Prkcb
7	125468313	125470629	Nsmce1
7	125846428	125848912	D430042O09Rik
7	125863745	125866070	D430042O09Rik
7	126043827	126046459	Gsg1l
7	126656580	126658892	Sgf29
7	126802105	126804567	Aldoa
7	126802105	126804567	Fam57b
7	127309706	127312293	Itgal
7	127603295	127605637	Rnf40
7	127805847	127808196	Stx1b
7	127884958	127887325	Prss53
7	127884958	127887325	Zfp646
7	127884958	127887325	Gm21974
7	129619527	129621892	Wdr11
7	130551930	130554380	Nsmce4a
7	130551930	130554380	Fgfr2
7	130946514	130948866	Htra1
7	130946514	130948866	Fgfr2
7	131354677	131357000	2310057M21Rik
7	131354677	131357000	Fgfr2
7	131551589	131553910	Hmx2
7	131551589	131553910	Fgfr2
7	132301432	132303874	Chst15
7	132301432	132303874	Fgfr2
7	132386034	132388359	Fgfr2
7	132453252	132455576	Fgfr2
7	133028035	133030350	Ctbp2
7	133028035	133030350	Fgfr2
7	133647728	133650059	Edrf1
7	135553732	135556064	Ptpre
7	135598015	135600333	Ptpre
7	135599156	135601479	Ptpre
7	135608081	135610401	Ptpre
7	135642348	135644663	Ptpre
7	137452431	137454779	Glrx3
7	139006324	139008648	Jakmip3
7	140252936	140255256	5830411N06Rik
7	140342206	140344525	Olfr60
7	140944470	140946816	Pgghg
7	140946657	140948989	Pgghg
7	140946657	140948989	Ifitm5
7	141394403	141396728	Taldo1
7	141899676	141902092	Tollip
7	142017772	142020236	Mob2
7	143643859	143646174	Tnfrsf22
7	144232458	144234896	Shank2
7	144420020	144422556	Shank2
7	144490330	144492676	Ppfia1
8	3151462	3153998	Insr
8	3258207	3260548	Insr
8	3414242	3416563	Arhgef18
8	3414564	3416943	Arhgef18
8	3464397	3466718	Pex11g
8	9253667	9255997	Fam155a
8	9256530	9259119	Fam155a
8	9458879	9461209	Fam155a
8	9570192	9572514	Fam155a
8	11334244	11336657	Col4a2
8	12778592	12780924	Atp11a
8	12956045	12958381	Mcf2l
8	12971686	12974091	Mcf2l
8	13180339	13182784	Grtp1
8	13350583	13353152	Tfdp1
8	18787096	18789443	Mcph1
8	19159504	19161836	Spag11a
8	22073653	22076216	Nek5
8	22703267	22705639	Ikbkb
8	25070611	25072970	Plekha2
8	25204704	25207027	Tacc1
8	25798713	25801213	Lsm1
8	26120158	26122533	Rnf170
8	26120158	26122533	Gm45692
8	27107798	27110254	Adgra2
8	27479507	27481851	Poteg
8	27479507	27481851	Gm45861
8	28863600	28865938	Unc5d
8	29036065	29038442	Unc5d
8	32162292	32164633	Nrg1
8	33626380	33628716	Ubxn8
8	33650890	33653222	Gsr
8	33891400	33893738	Rbpms
8	36792029	36794370	Dlc1
8	37671902	37674230	Sgcz
8	38074277	38076618	Sgcz
8	40585404	40587712	Mtmr7
8	40955825	40958172	Pdgfrl
8	41024655	41027179	Mtus1
8	45325593	45327961	Cyp4v3
8	46495186	46497678	Acsl1
8	46772598	46775188	Irf2
8	47232299	47234619	Stox2
8	57611515	57614045	Galnt7
8	61235514	61237834	Sh3rf1
8	61677073	61679404	Palld
8	61738246	61740557	Palld
8	61738653	61740988	Palld
8	64765064	64767374	Klhl2
8	64767189	64769604	Klhl2
8	64770321	64772657	Klhl2
8	66517025	66519372	Tktl2
8	66518198	66520525	Tktl2
8	67717606	67720219	Psd3
8	67755325	67757658	Psd3
8	67812757	67815106	Psd3
8	68090072	68092399	Psd3
8	70456039	70458375	Klhl26
8	71657500	71659857	Unc13a
8	71998443	72000754	Cyp4f18
8	72142422	72144759	Tpm4
8	72429070	72431425	Calr3
8	77506748	77509363	Arhgap10
8	78707847	78710163	Slc10a7
8	79664220	79666552	Otud4
8	79778054	79780376	Anapc10
8	81489900	81492239	Inpp4b
8	81786777	81789100	Inpp4b
8	82381933	82384265	Il15
8	82768521	82770834	Zfp330
8	82918617	82920931	Rnf150
8	83678142	83680450	Pkn1
8	83981474	83983798	Prkaca
8	91248805	91251127	Rpgrip1l
8	91268384	91270703	Rpgrip1l
8	91330817	91333361	Fto
8	91358268	91360675	Fto
8	91537379	91539715	Fto
8	92861019	92863360	Lpcat2
8	95036759	95039086	Adgrg3
8	106538736	106541383	Cdh3
[truncated: 193 more rows]
