# Supplementary material for: PML::RARA and GATA2 proteins interact via DNA templates to induce aberrant self-renewal in mouse and human hematopoietic cells
Source: Proc Natl Acad Sci U S A. 2024 Apr 22;121(18):e2317690121. doi: 10.1073/pnas.2317690121 (PMC11067031; doi:10.1073/pnas.2317690121)
Supplement: Supplementary file 12 — Dataset S11 (XLSX) [file pnas.2317690121.sd11.xlsx]

## Sheet: ATAC_PR_vs_Empty_UP_FDR0.05_FC1
Genes within 1 kb of differentially accessible regions between PML::RARA MSCV vs. Empty vector hematopoietic cells at day 7 by ATAC-seq
Chromosome	Start (bp)	End (bp)	Genes within 1 kb	Increased vs. Decreased accessibility in PML::RARA vs. Empty vector
1	3450678	3453004	Xkr4	Increased
1	4774056	4776806	Mrpl15	Increased
1	4779125	4781426	Mrpl15	Increased
1	4785048	4787364	Mrpl15	Increased
1	5021748	5024066	Rgs20	Increased
1	5069257	5071572	Rgs20	Increased
1	5069257	5071572	Atp6v1h	Increased
1	5075304	5077629	Atp6v1h	Increased
1	6381732	6384315	Alkal1	Increased
1	7089135	7091711	Pcmtd1	Increased
1	7146072	7148381	Pcmtd1	Increased
1	9237240	9239560	Sntg1	Increased
1	9727281	9729598	Vcpip1	Increased
1	9798407	9800720	Sgk3	Increased
1	9811955	9814715	Sgk3	Increased
1	9821721	9825066	Sgk3	Increased
1	9845986	9848563	Sgk3	Increased
1	9846665	9848979	Sgk3	Increased
1	9847143	9849460	Sgk3	Increased
1	9941840	9944596	Mcmdc2	Increased
1	9965927	9969407	Ppp1r42	Increased
1	9965927	9969407	Tcf24	Increased
1	10008016	10010341	Ppp1r42	Increased
1	10038965	10041575	Cspp1	Increased
1	10324398	10326713	Cpa6	Increased
1	10485429	10487734	Cpa6	Increased
1	12941452	12943761	Slco5a1	Increased
1	12989242	12991919	Slco5a1	Increased
1	12990012	12992329	Slco5a1	Increased
1	12990363	12993911	Slco5a1	Increased
1	13153493	13155803	Ncoa2	Increased
1	13153834	13156192	Ncoa2	Increased
1	13160618	13162933	Ncoa2	Increased
1	13161392	13164278	Ncoa2	Increased
1	13205467	13208182	Ncoa2	Increased
1	13206288	13208605	Ncoa2	Increased
1	13213477	13215814	Ncoa2	Increased
1	13218944	13221267	Ncoa2	Increased
1	13231964	13234562	Ncoa2	Increased
1	13255759	13258062	Ncoa2	Increased
1	13258372	13260875	Ncoa2	Increased
1	13266148	13268777	Ncoa2	Increased
1	13292268	13294817	Ncoa2	Increased
1	13300553	13302861	Ncoa2	Increased
1	13638250	13640838	Lactb2	Increased
1	14226504	14228853	Eya1	Increased
1	14303549	14306308	Eya1	Increased
1	14308745	14311064	Eya1	Increased
1	14309106	14311420	Eya1	Increased
1	16091796	16094315	4930444P10Rik	Increased
1	16439249	16441556	Stau2	Increased
1	16517632	16519951	Stau2	Increased
1	16518139	16520454	Stau2	Increased
1	16518615	16521134	Stau2	Increased
1	16641206	16643532	Eloc	Increased
1	16697637	16699960	Ly96	Increased
1	17096007	17098709	Jph1	Increased
1	17096753	17099069	Jph1	Increased
1	17605476	17607789	Pi15	Increased
1	17607407	17609712	Pi15	Increased
1	20730030	20732355	Il17a	Increased
1	20888968	20891319	Paqr8	Increased
1	20889380	20892461	Paqr8	Increased
1	20911147	20913466	Paqr8	Increased
1	20911617	20913926	Paqr8	Increased
1	20924982	20927300	Paqr8	Increased
1	20927543	20930164	Paqr8	Increased
1	20929375	20931682	Paqr8	Increased
1	20932504	20934816	Paqr8	Increased
1	20950448	20952780	Efhc1	Increased
1	20988483	20990799	Efhc1	Increased
1	20994252	20996566	Tram2	Increased
1	21007871	21010186	Tram2	Increased
1	21011604	21013920	Tram2	Increased
1	21013506	21016086	Tram2	Increased
1	21024237	21026563	Tram2	Increased
1	21031216	21033566	Tram2	Increased
1	21047447	21049756	Tram2	Increased
1	21067523	21069845	Tram2	Increased
1	21247897	21250217	Gsta3	Increased
1	21410254	21412792	Kcnq5	Increased
1	21418275	21420679	Kcnq5	Increased
1	21457598	21459917	Kcnq5	Increased
1	21460122	21462425	Kcnq5	Increased
1	21617709	21620066	Kcnq5	Increased
1	21632837	21635386	Kcnq5	Increased
1	21669077	21671406	Kcnq5	Increased
1	21752163	21754482	Kcnq5	Increased
1	21797310	21799869	Kcnq5	Increased
1	21828642	21831525	Kcnq5	Increased
1	21835378	21837700	Kcnq5	Increased
1	21837554	21839868	Kcnq5	Increased
1	21890968	21893293	Kcnq5	Increased
1	23761825	23764137	B3gat2	Increased
1	23898660	23900971	Smap1	Increased
1	23914423	23916781	Smap1	Increased
1	23919337	23921653	Smap1	Increased
1	23920732	23923061	Smap1	Increased
1	24033081	24035395	Fam135a	Increased
1	24098920	24101586	Fam135a	Increased
1	24683020	24685327	Lmbrd1	Increased
1	33482781	33485145	Prim2	Increased
1	33524781	33527099	Prim2	Increased
1	33530162	33532758	Prim2	Increased
1	33534179	33536513	Prim2	Increased
1	33583244	33585556	Prim2	Increased
1	33756411	33758936	Bag2	Increased
1	33757549	33759861	Bag2	Increased
1	33767457	33770190	Zfp451	Increased
1	33812210	33815370	Zfp451	Increased
1	33895822	33898144	Bend6	Increased
1	34004695	34007003	Dst	Increased
1	34010392	34012703	Dst	Increased
1	34060161	34062561	Dst	Increased
1	34139076	34141398	Dst	Increased
1	34163647	34165971	Dst	Increased
1	34217370	34219678	Dst	Increased
1	34235410	34237728	Dst	Increased
1	34578505	34580816	Amer3	Increased
1	34851247	34853816	Plekhb2	Increased
1	36096335	36098871	Hs6st1	Increased
1	36144094	36146406	Uggt1	Increased
1	36148453	36150757	Uggt1	Increased
1	36159217	36161547	Uggt1	Increased
1	36159828	36162145	Uggt1	Increased
1	36179089	36181410	Uggt1	Increased
1	36186783	36189105	Uggt1	Increased
1	36230366	36232680	Uggt1	Increased
1	36233700	36236407	Uggt1	Increased
1	36234885	36237210	Uggt1	Increased
1	36274642	36277533	Neurl3	Increased
1	36320588	36323527	Arid5a	Increased
1	36322125	36325362	Arid5a	Increased
1	36491288	36493777	Cnnm4	Increased
1	36533566	36536149	Ankrd23	Increased
1	36533566	36536149	Gm42417	Increased
1	36544492	36547191	Ankrd39	Increased
1	36555586	36558397	Sema4c	Increased
1	36556432	36559030	Sema4c	Increased
1	36557089	36559414	Sema4c	Increased
1	36562005	36564516	Fam178b	Increased
1	36563149	36565636	Fam178b	Increased
1	36567922	36570265	Fam178b	Increased
1	36568368	36570681	Fam178b	Increased
1	36590384	36592977	Fam178b	Increased
1	36603297	36605630	Fam178b	Increased
1	36615006	36617333	Fam178b	Increased
1	36633779	36636299	Fam178b	Increased
1	36654943	36657556	Fam178b	Increased
1	36657023	36659353	Fam178b	Increased
1	36663469	36665992	Fam178b	Increased
1	36707169	36709978	Actr1b	Increased
1	36708007	36710856	4933424G06Rik	Increased
1	36708007	36710856	Actr1b	Increased
1	36718428	36720751	4933424G06Rik	Increased
1	36721630	36724203	4933424G06Rik	Increased
1	36752989	36755621	4933424G06Rik	Increased
1	36765863	36768178	Zap70	Increased
1	36771582	36773900	Zap70	Increased
1	36796487	36798810	Tmem131	Increased
1	36873478	36875790	Tmem131	Increased
1	36878173	36880487	Tmem131	Increased
1	36903596	36905918	Tmem131	Increased
1	36904194	36906840	Tmem131	Increased
1	36918750	36921112	Tmem131	Increased
1	36919343	36921925	Tmem131	Increased
1	36922455	36924792	Tmem131	Increased
1	36936316	36938625	Tmem131	Increased
1	37029691	37032289	Vwa3b	Increased
1	37217400	37219724	Cnga3	Increased
1	37247450	37249767	Cnga3	Increased
1	37306647	37308963	Inpp4a	Increased
1	37400733	37403053	Inpp4a	Increased
1	37429475	37431782	Coa5	Increased
1	37429475	37431782	Unc50	Increased
1	37449533	37451853	Mgat4a	Increased
1	37477494	37479809	Mgat4a	Increased
1	37517305	37519681	Mgat4a	Increased
1	37525238	37527557	Mgat4a	Increased
1	37530574	37532886	Mgat4a	Increased
1	37630472	37632805	2010300C02Rik	Increased
1	37634742	37637504	2010300C02Rik	Increased
1	37689705	37692019	2010300C02Rik	Increased
1	37690222	37692538	2010300C02Rik	Increased
1	37695937	37698263	2010300C02Rik	Increased
1	37708756	37711070	2010300C02Rik	Increased
1	37758456	37760768	Tsga10	Increased
1	37870600	37873368	Lipt1	Increased
1	37871521	37874037	Lipt1	Increased
1	37888236	37890987	Mrpl30	Increased
1	37888236	37890987	Mitd1	Increased
1	37889001	37891309	Mrpl30	Increased
1	37889001	37891309	Mitd1	Increased
1	37890458	37892771	Mrpl30	Increased
1	37984799	37987367	Txndc9	Increased
1	38003433	38005741	Eif5b	Increased
1	38010664	38012995	Eif5b	Increased
1	38011578	38013887	Eif5b	Increased
1	38038005	38040311	Eif5b	Increased
1	38184555	38186863	Aff3	Increased
1	38201843	38204156	Aff3	Increased
1	38391995	38394303	Aff3	Increased
1	38402844	38405166	Aff3	Increased
1	38405216	38407526	Aff3	Increased
1	38405552	38407860	Aff3	Increased
1	38423514	38425833	Aff3	Increased
1	38436744	38439055	Aff3	Increased
1	38440787	38443161	Aff3	Increased
1	38488729	38491062	Aff3	Increased
1	38546635	38548946	Aff3	Increased
1	38549634	38551952	Aff3	Increased
1	38556373	38558945	Aff3	Increased
1	38561837	38564363	Aff3	Increased
1	38625962	38628306	Aff3	Increased
1	38626337	38628679	Aff3	Increased
1	38633144	38635454	Aff3	Increased
1	38646460	38648774	Aff3	Increased
1	38656618	38659171	Aff3	Increased
1	38896879	38899204	Chst10	Increased
1	39192560	39194907	Npas2	Increased
1	39192976	39195283	Npas2	Increased
1	39193304	39195629	Npas2	Increased
1	39195773	39198362	Npas2	Increased
1	39204035	39206358	Npas2	Increased
1	39205980	39208288	Npas2	Increased
1	39209959	39212273	Npas2	Increased
1	39254459	39257402	Npas2	Increased
1	39255551	39258170	Npas2	Increased
1	39280894	39283486	Npas2	Increased
1	39339729	39342038	Npas2	Increased
1	39382239	39384561	Tbc1d8	Increased
1	39392454	39394787	Tbc1d8	Increased
1	39395397	39397705	Tbc1d8	Increased
1	39416852	39419175	Tbc1d8	Increased
1	39427279	39429601	Tbc1d8	Increased
1	39437648	39439963	Tbc1d8	Increased
1	39454661	39456985	Tbc1d8	Increased
1	39477003	39479332	Tbc1d8	Increased
1	39544641	39546970	Cnot11	Increased
1	39554801	39557393	Rnf149	Increased
1	39559412	39561733	Rnf149	Increased
1	39635700	39638342	Creg2	Increased
1	39649785	39652100	Creg2	Increased
1	39679577	39681892	Rfx8	Increased
1	39684875	39687182	Rfx8	Increased
1	39713028	39715350	Rfx8	Increased
1	39713788	39716110	Rfx8	Increased
1	39900844	39903159	Map4k4	Increased
1	39901191	39904021	Map4k4	Increased
1	39910541	39912850	Map4k4	Increased
1	39912313	39914630	Map4k4	Increased
1	39922414	39925017	Map4k4	Increased
1	39949115	39951438	Map4k4	Increased
1	39955747	39958061	Map4k4	Increased
1	39960343	39962658	Map4k4	Increased
1	39972652	39975268	Map4k4	Increased
1	39974924	39977484	Map4k4	Increased
1	39975915	39978232	Map4k4	Increased
1	40001093	40003636	Map4k4	Increased
1	40006988	40009309	Map4k4	Increased
1	40084787	40087098	Il1r2	Increased
1	40091527	40093868	Il1r2	Increased
1	40265445	40267987	Il1r1	Increased
1	40267045	40269928	Il1r1	Increased
1	40270032	40272492	Il1r1	Increased
1	40276981	40279304	Il1r1	Increased
1	40283006	40285371	Il1r1	Increased
1	40283406	40285767	Il1r1	Increased
1	40289514	40291857	Il1r1	Increased
1	40357853	40360187	Il1rl2	Increased
1	40436057	40438667	Il1rl1	Increased
1	40440853	40443183	Il1rl1	Increased
1	40464447	40467413	Il1rl1	Increased
1	40464447	40467413	Il18r1	Increased
1	40465600	40468636	Il18r1	Increased
1	40468581	40470894	Il18r1	Increased
1	40468959	40471543	Il18r1	Increased
1	40500073	40502386	Il18r1	Increased
1	40500606	40502920	Il18r1	Increased
1	40514981	40517305	Il18rap	Increased
1	40523321	40525635	Il18rap	Increased
1	40533300	40535627	Il18rap	Increased
1	40549297	40551615	Il18rap	Increased
1	40585884	40588194	Slc9a4	Increased
1	40679885	40683384	Slc9a2	Increased
1	40687586	40689960	Slc9a2	Increased
1	40767417	40769965	Slc9a2	Increased
1	40788896	40791207	Mfsd9	Increased
1	40846559	40848872	Tmem182	Increased
1	42951728	42954491	Gpr45	Increased
1	43064940	43067249	Tgfbrap1	Increased
1	43069764	43072069	Tgfbrap1	Increased
1	43090740	43093078	Tgfbrap1	Increased
1	43111935	43114243	AI597479	Increased
1	43144511	43146822	Fhl2	Increased
1	43162600	43165141	Fhl2	Increased
1	43167631	43170280	Fhl2	Increased
1	43173858	43176167	Fhl2	Increased
1	43181033	43184406	Fhl2	Increased
1	43444081	43447385	Nck2	Increased
1	43445689	43448449	Nck2	Increased
1	43463973	43466307	Nck2	Increased
1	43466611	43468935	Nck2	Increased
1	43499157	43501476	Nck2	Increased
1	43505661	43508031	Nck2	Increased
1	43513219	43515532	Nck2	Increased
1	43519266	43521576	Nck2	Increased
1	43519660	43521965	Nck2	Increased
1	43520030	43522338	Nck2	Increased
1	43520471	43522786	Nck2	Increased
1	43529272	43531598	Nck2	Increased
1	43533182	43535936	Nck2	Increased
1	43534565	43536898	Nck2	Increased
1	43535319	43537626	Nck2	Increased
1	43537727	43540281	Nck2	Increased
1	43541275	43543811	Nck2	Increased
1	43548621	43551222	Nck2	Increased
1	43561351	43563658	Nck2	Increased
1	43759135	43761456	Uxs1	Increased
1	43765353	43767662	Uxs1	Increased
1	43767429	43770032	Uxs1	Increased
1	43948780	43951096	Tpp2	Increased
1	43968373	43970682	Tpp2	Increased
1	44100484	44102791	Tex30	Increased
1	44121279	44123598	Bivm	Increased
1	44131208	44133522	Bivm	Increased
1	44135540	44138146	Bivm	Increased
1	44154318	44156635	Ercc5	Increased
1	44550468	44553655	Gulp1	Increased
1	44583546	44586122	Gulp1	Increased
1	45318046	45320377	Col3a1	Increased
1	45823465	45826060	Wdr75	Increased
1	46794918	46797243	Dnah7c	Increased
1	46814235	46816564	Slc39a10	Increased
1	46821377	46823941	Slc39a10	Increased
1	46851685	46854018	Slc39a10	Increased
1	46863200	46865513	Slc39a10	Increased
1	51464336	51467090	Nabp1	Increased
1	51467056	51469396	Nabp1	Increased
1	51913991	51917133	Myo1b	Increased
1	52007455	52009767	Stat4	Increased
1	52007932	52010251	Stat4	Increased
1	52009781	52012102	Stat4	Increased
1	52011050	52013613	Stat4	Increased
1	52011788	52014540	Stat4	Increased
1	52049025	52051388	Stat4	Increased
1	52065744	52068303	Stat4	Increased
1	52075475	52077843	Stat4	Increased
1	52094270	52096587	Stat4	Increased
1	52099538	52101850	Stat4	Increased
1	52145359	52147918	Stat1	Increased
1	52148958	52151285	Stat1	Increased
1	52149695	52152004	Stat1	Increased
1	52170400	52172710	Gls	Increased
1	52227022	52229592	Gls	Increased
1	52638114	52640467	Nemp2	Increased
1	52639488	52642075	Nemp2	Increased
1	52651591	52653902	Nemp2	Increased
1	52674546	52677200	Mfsd6	Increased
1	52707757	52710074	Mfsd6	Increased
1	52708838	52711154	Mfsd6	Increased
1	52798442	52801049	Inpp1	Increased
1	52801103	52803697	Inpp1	Increased
1	52854975	52857555	Hibch	Increased
1	52951082	52953974	1700019D03Rik	Increased
1	53271689	53273997	Pms1	Increased
1	53705658	53707961	Dnah7a	Increased
1	53760744	53763062	Stk17b	Increased
1	53761114	53763439	Stk17b	Increased
1	53781047	53783374	Stk17b	Increased
1	53783223	53786053	Stk17b	Increased
1	53837179	53839486	Hecw2	Increased
1	53837513	53840266	Hecw2	Increased
1	53844922	53847578	Hecw2	Increased
1	53855722	53858064	Hecw2	Increased
1	53858225	53860547	Hecw2	Increased
1	53870045	53872381	Hecw2	Increased
1	53881562	53884204	Hecw2	Increased
1	53887067	53889388	Hecw2	Increased
1	53888343	53890657	Hecw2	Increased
1	53889418	53891961	Hecw2	Increased
1	53926636	53928954	Hecw2	Increased
1	53939223	53941529	Hecw2	Increased
1	53940575	53942897	Hecw2	Increased
1	53944631	53947524	Hecw2	Increased
1	54038126	54040438	Hecw2	Increased
1	54437316	54440392	Gtf3c3	Increased
1	54646367	54648690	Ankrd44	Increased
1	54659620	54661947	Ankrd44	Increased
1	54709331	54712087	Ankrd44	Increased
1	54710621	54712927	Ankrd44	Increased
1	54712272	54714584	Ankrd44	Increased
1	54746774	54749372	Ankrd44	Increased
1	54834037	54836634	Ankrd44	Increased
1	54838748	54841072	Ankrd44	Increased
1	54839142	54841469	Ankrd44	Increased
1	54840840	54843152	Ankrd44	Increased
1	54853449	54855759	Ankrd44	Increased
1	54869492	54872682	Ankrd44	Increased
1	54881266	54884432	Ankrd44	Increased
1	54887571	54889877	Ankrd44	Increased
1	54901836	54904152	Ankrd44	Increased
1	54911291	54913607	Ankrd44	Increased
1	54912387	54915382	Ankrd44	Increased
1	54922983	54925330	Ankrd44	Increased
1	54984860	54987184	Sf3b1	Increased
1	55057475	55059817	Coq10b	Increased
1	55236823	55240007	Mars2	Increased
1	55435647	55437982	Plcl1	Increased
1	55482593	55485144	Plcl1	Increased
1	55527543	55530792	Plcl1	Increased
1	55735415	55737719	Plcl1	Increased
1	56924198	56926536	Satb2	Increased
1	56970571	56972880	Satb2	Increased
1	58028280	58031104	Aox1	Increased
1	58295355	58297900	Aox2	Increased
1	58302688	58305001	Aox2	Increased
1	58303133	58305732	Aox2	Increased
1	58310261	58312818	Aox2	Increased
1	58350964	58353278	Aox2	Increased
1	58373216	58375539	Aox2	Increased
1	58390872	58393603	Bzw1	Increased
1	58392250	58395141	Bzw1	Increased
1	58443702	58446021	Ppil3	Increased
1	58443702	58446021	Nif3l1	Increased
1	58494139	58496734	Orc2	Increased
1	58496109	58498444	Orc2	Increased
1	58576293	58578619	Fam126b	Increased
1	58651444	58654341	Als2cr12	Increased
1	58652378	58654942	Als2cr12	Increased
1	58657219	58659816	Als2cr12	Increased
1	58662367	58664677	Als2cr12	Increased
1	58677530	58679841	Als2cr12	Increased
1	58715078	58717933	Cflar	Increased
1	58718532	58720851	Cflar	Increased
1	58721120	58724014	Cflar	Increased
1	58738533	58740855	Cflar	Increased
1	58741526	58744176	Cflar	Increased
1	58745913	58748232	Cflar	Increased
1	58952740	58955352	Trak2	Increased
1	59161989	59164301	Mpp4	Increased
1	59161989	59164301	Als2	Increased
1	59170871	59173217	Als2	Increased
1	59172063	59174383	Als2	Increased
1	59182077	59184420	Als2	Increased
1	59255681	59258012	Cdk15	Increased
1	59486555	59488871	Fzd7	Increased
1	59542961	59545287	Gm973	Increased
1	59612837	59615170	Gm973	Increased
1	59612837	59615170	Sumo1	Increased
1	59683441	59685756	Nop58	Increased
1	59718552	59721455	Nop58	Increased
1	59761741	59764057	Bmpr2	Increased
1	59763356	59765909	Bmpr2	Increased
1	59914913	59917223	Fam117b	Increased
1	59916158	59918734	Fam117b	Increased
1	59965197	59967797	Fam117b	Increased
1	60015066	60017907	Ica1l	Increased
1	60016054	60018370	Ica1l	Increased
1	60016856	60019169	Ica1l	Increased
1	60041731	60044394	Ica1l	Increased
1	60239481	60242038	Nbeal1	Increased
1	60271512	60273823	Nbeal1	Increased
1	60360641	60362965	Cyp20a1	Increased
1	60407504	60410163	Abi2	Increased
1	60408946	60411291	Abi2	Increased
1	60409312	60411857	Abi2	Increased
1	60422902	60425227	Abi2	Increased
1	60424766	60427094	Abi2	Increased
1	60427971	60430280	Abi2	Increased
1	60446114	60448420	Abi2	Increased
1	60529159	60531483	Raph1	Increased
1	60538343	60540650	Raph1	Increased
1	60564118	60566857	Raph1	Increased
1	60743095	60745666	Cd28	Increased
1	60745213	60747529	Cd28	Increased
1	60747773	60750321	Cd28	Increased
1	60910643	60912952	Ctla4	Increased
1	60915525	60917841	Ctla4	Increased
1	60976684	60979003	Icos	Increased
1	62040727	62043084	Pard3b	Increased
1	62147833	62150174	Pard3b	Increased
1	62638490	62640820	Pard3b	Increased
1	62983488	62985796	Ino80d	Increased
1	63106589	63109712	Ino80d	Increased
1	63667852	63670166	Dytn	Increased
1	64077425	64079734	Klf7	Increased
1	64077746	64080115	Klf7	Increased
1	64080282	64082598	Klf7	Increased
1	64083722	64086065	Klf7	Increased
1	64100395	64102950	Klf7	Increased
1	64103667	64105978	Klf7	Increased
1	64104368	64106688	Klf7	Increased
1	64542792	64545105	Creb1	Increased
1	64545107	64547422	Creb1	Increased
1	64550963	64553280	Creb1	Increased
1	64602230	64605067	Creb1	Increased
1	64704286	64706872	Ccnyl1	Increased
1	64714507	64716826	Ccnyl1	Increased
1	64733783	64736099	Fzd5	Increased
1	64735135	64738273	Fzd5	Increased
1	64737623	64740164	Fzd5	Increased
1	64795975	64798562	Plekhm3	Increased
1	64822621	64824935	Plekhm3	Increased
1	64851197	64853541	Plekhm3	Increased
1	64874602	64876957	Plekhm3	Increased
1	64906773	64909097	Plekhm3	Increased
1	64948437	64950754	Plekhm3	Increased
1	64955383	64957952	Plekhm3	Increased
1	65184468	65187191	Idh1	Increased
1	65184468	65187191	Pikfyve	Increased
1	65244709	65247262	Pikfyve	Increased
1	65281811	65284125	Pth2r	Increased
1	65311166	65313474	Pth2r	Increased
1	65353245	65355582	Pth2r	Increased
1	66466984	66469298	Unc80	Increased
1	66813467	66816569	Kansl1l	Increased
1	66837525	66840493	Acadl	Increased
1	66840978	66843298	Acadl	Increased
1	66844718	66847296	Acadl	Increased
1	66857257	66859580	Acadl	Increased
1	66860853	66863676	Acadl	Increased
1	66862764	66865484	Acadl	Increased
1	66999017	67001333	Lancl1	Increased
1	67000403	67002712	Lancl1	Increased
1	67002687	67005008	Lancl1	Increased
1	67012947	67015566	Lancl1	Increased
1	67038132	67040462	Lancl1	Increased
1	69529652	69532188	Ikzf2	Increased
1	69558706	69561068	Ikzf2	Increased
1	69565595	69567962	Ikzf2	Increased
1	69588577	69591138	Ikzf2	Increased
1	69605869	69608455	Ikzf2	Increased
1	69607883	69610212	Ikzf2	Increased
1	69610124	69613004	Ikzf2	Increased
1	69653978	69656299	Ikzf2	Increased
1	69655964	69658315	Ikzf2	Increased
1	69679548	69681857	Ikzf2	Increased
1	69680015	69682349	Ikzf2	Increased
1	69681879	69684421	Ikzf2	Increased
1	69682885	69685969	Ikzf2	Increased
1	69684098	69687431	Ikzf2	Increased
1	69686120	69688695	Ikzf2	Increased
1	71055206	71057527	Bard1	Increased
1	71099161	71101511	Bard1	Increased
1	71584172	71586507	Fn1	Increased
1	72201109	72204019	Mreg	Increased
1	72305584	72308204	Xrcc5	Increased
1	72536013	72538322	March4	Increased
1	72869208	72871519	Igfbp5	Increased
1	72869620	72872380	Igfbp5	Increased
1	72871533	72873848	Igfbp5	Increased
1	73909800	73912126	Tns1	Increased
1	73935618	73937932	Tns1	Increased
1	73954483	73956792	Tns1	Increased
1	73955382	73957697	Tns1	Increased
1	73961897	73964424	Tns1	Increased
1	73995261	73997581	Tns1	Increased
1	73996820	73999906	Tns1	Increased
1	74000467	74002807	Tns1	Increased
1	74006087	74008987	Tns1	Increased
1	74014873	74017191	Tns1	Increased
1	74024096	74026585	Tns1	Increased
1	74035891	74038218	Tns1	Increased
1	74080521	74083119	Tns1	Increased
1	74097171	74099835	Tns1	Increased
1	74123412	74126044	Rufy4	Increased
1	74123412	74126044	Tns1	Increased
1	74131007	74133330	Rufy4	Increased
1	74134013	74136944	Rufy4	Increased
1	74145852	74148825	Rufy4	Increased
1	74148187	74150504	Rufy4	Increased
1	74155414	74157730	Cxcr2	Increased
1	74261592	74263913	Arpc2	Increased
1	74264083	74266413	Arpc2	Increased
1	74277133	74279447	Gpbar1	Increased
1	74293759	74296367	Tmbim1	Increased
1	74293759	74296367	Pnkd	Increased
1	74294445	74296775	Tmbim1	Increased
1	74294445	74296775	Pnkd	Increased
1	74296253	74298608	Tmbim1	Increased
1	74296253	74298608	Pnkd	Increased
1	74329637	74332707	Pnkd	Increased
1	74367252	74369914	Catip	Increased
1	74378713	74381034	Slc11a1	Increased
1	74388783	74391900	Ctdsp1	Increased
1	74438227	74440817	Usp37	Increased
1	74459311	74461627	Usp37	Increased
1	74505524	74507830	Cnot9	Increased
1	74505524	74507830	Usp37	Increased
1	74569150	74571480	Zfp142	Increased
1	74586438	74588983	Bcs1l	Increased
1	74586438	74588983	Zfp142	Increased
1	74599542	74602848	Rnf25	Increased
1	74599542	74602848	Stk36	Increased
1	74725718	74728030	Cyp27a1	Increased
1	74747810	74750120	Prkag3	Increased
1	74770587	74773356	Wnt6	Increased
1	74771833	74774454	Wnt6	Increased
1	74793526	74795839	Wnt10a	Increased
1	74799455	74801810	Wnt10a	Increased
1	74802072	74804552	Wnt10a	Increased
1	74879813	74882126	Fev	Increased
1	74881204	74883622	Fev	Increased
1	74947369	74950171	Ihh	Increased
1	74948714	74951068	Ihh	Increased
1	74949124	74951438	Ihh	Increased
1	75015900	75018211	Nhej1	Increased
1	75121250	75123793	Nhej1	Increased
1	75136477	75138815	Cnppd1	Increased
1	75139672	75142408	Cnppd1	Increased
1	75207648	75210218	Glb1l	Increased
1	75208323	75210649	Glb1l	Increased
1	75261999	75264592	Ptprn	Increased
1	75276230	75278534	Resp18	Increased
1	75412511	75415086	Speg	Increased
1	75449379	75452507	Asic4	Increased
1	75457197	75459580	Asic4	Increased
1	75476159	75478725	Chpf	Increased
1	75494233	75496542	Obsl1	Increased
1	75545335	75547644	Slc4a3	Increased
1	77484230	77486554	Epha4	Increased
1	78418637	78420947	Farsb	Increased
1	78418637	78420947	Sgpp2	Increased
1	78486906	78489454	Farsb	Increased
1	78535821	78538844	Mogat1	Increased
1	78657732	78660363	Acsl3	Increased
1	78657732	78660363	Utp14b	Increased
1	78685924	78688447	Acsl3	Increased
1	78695349	78697664	Acsl3	Increased
1	78700491	78703376	Acsl3	Increased
1	78706319	78708632	Acsl3	Increased
1	79438895	79441205	Scg2	Increased
1	79618450	79620767	Ap1s3	Increased
1	79640430	79642767	Ap1s3	Increased
1	79642441	79645080	Ap1s3	Increased
1	79702568	79704873	Wdfy1	Increased
1	79709774	79712349	Wdfy1	Increased
1	79733823	79736313	Wdfy1	Increased
1	79738522	79741074	Wdfy1	Increased
1	79759730	79762090	Wdfy1	Increased
1	79760211	79762526	Wdfy1	Increased
1	79777090	79779411	Mrpl44	Increased
1	79805653	79808267	Serpine2	Increased
1	79857001	79859341	Serpine2	Increased
1	79857466	79859786	Serpine2	Increased
1	79858414	79861122	Serpine2	Increased
1	80212913	80215225	Fam124b	Increased
1	80323424	80325751	Cul3	Increased
1	80338378	80340687	Cul3	Increased
1	80503800	80506116	Dock10	Increased
1	80511636	80513962	Dock10	Increased
1	80605357	80607668	Dock10	Increased
1	80620710	80623048	Dock10	Increased
1	80627086	80629400	Dock10	Increased
1	80635293	80638669	Dock10	Increased
1	80640870	80643542	Dock10	Increased
1	80642869	80645383	Dock10	Increased
1	80644486	80646825	Dock10	Increased
1	80660499	80663468	Dock10	Increased
1	80662788	80665158	Dock10	Increased
1	80663545	80665855	Dock10	Increased
1	80663941	80666514	Dock10	Increased
1	80678663	80681000	Dock10	Increased
1	80715012	80717319	Dock10	Increased
1	80715395	80717994	Dock10	Increased
1	80721139	80724013	Dock10	Increased
1	80722209	80724739	Dock10	Increased
1	80727227	80729535	Dock10	Increased
1	80729217	80731524	Dock10	Increased
1	80729692	80732033	Dock10	Increased
1	80745111	80747659	Dock10	Increased
1	80745748	80748061	Dock10	Increased
1	80754318	80756638	Dock10	Increased
1	80755067	80757380	Dock10	Increased
1	81279954	81282286	Nyap2	Increased
1	81300725	81303041	Nyap2	Increased
1	81309151	81311463	Nyap2	Increased
1	82281996	82284549	Irs1	Increased
1	82289683	82292292	Irs1	Increased
1	82290420	82292808	Irs1	Increased
1	82432391	82434698	Rhbdd1	Increased
1	82878213	82880542	Agfg1	Increased
1	82899631	82901950	Agfg1	Increased
1	82912372	82914693	A030005L19Rik	Increased
1	84283408	84286008	Pid1	Increased
1	84359123	84361435	Pid1	Increased
1	84595432	84597782	Dner	Increased
1	84695176	84697490	Dner	Increased
1	84790436	84793027	Trip12	Increased
1	84797974	84800507	Trip12	Increased
1	84880293	84882871	Fbxo36	Increased
1	84880882	84883187	Fbxo36	Increased
1	84914034	84916359	Slc16a14	Increased
1	85577235	85579563	G530012D18Rik	Increased
1	85577235	85579563	Sp110	Increased
1	85596904	85599985	Sp110	Increased
1	85648027	85650773	Sp100	Increased
1	85648848	85651889	Sp100	Increased
1	85650884	85653526	Sp100	Increased
1	85686404	85688723	Sp100	Increased
1	85738848	85741181	A630001G21Rik	Increased
1	85751050	85753669	A630001G21Rik	Increased
1	85762406	85764732	A630001G21Rik	Increased
1	85793135	85796114	Cab39	Increased
1	85798755	85801132	Cab39	Increased
1	85810823	85813143	Cab39	Increased
1	85895484	85898406	Itm2c	Increased
1	85900731	85903078	Itm2c	Increased
1	85932224	85934613	4933407L21Rik	Increased
1	85956347	85958975	Gpr55	Increased
1	86014800	86017110	Spata3	Increased
1	86017213	86019753	Spata3	Increased
1	86044839	86047555	2810459M11Rik	Increased
1	86047264	86049590	2810459M11Rik	Increased
1	86064045	86066556	Psmd1	Increased
1	86146622	86148928	Gm21972	Increased
1	86150008	86152346	Gm21972	Increased
1	86185696	86188076	Armc9	Increased
1	86188089	86190660	Armc9	Increased
1	86209628	86212015	Armc9	Increased
1	86224193	86226527	Armc9	Increased
1	86225458	86227782	Armc9	Increased
1	86227707	86230027	Armc9	Increased
1	86234080	86236677	Armc9	Increased
1	86244708	86247075	Armc9	Increased
1	86266265	86268806	Armc9	Increased
1	86299372	86303051	B3gnt7	Increased
1	86345877	86348450	Ncl	Increased
1	86399087	86401694	Nmur1	Increased
1	86414160	86416497	Nmur1	Increased
1	86541623	86543952	Pde6d	Increased
1	86570151	86572766	Pde6d	Increased
1	86579313	86581862	Pde6d	Increased
1	86582218	86584530	Pde6d	Increased
1	86582218	86584530	Cops7b	Increased
1	86585947	86588516	Cops7b	Increased
1	86597539	86599851	Cops7b	Increased
1	86668501	86670808	Nppc	Increased
1	86669435	86671783	Nppc	Increased
1	86702286	86704983	Dis3l2	Increased
1	87040148	87042454	Dis3l2	Increased
1	87097625	87099932	Alpi	Increased
1	87205385	87207704	Chrng	Increased
1	87213595	87216167	Eif4e2	Increased
1	87217037	87219345	Eif4e2	Increased
1	87263147	87265456	Efhd1	Increased
1	87263490	87266032	Efhd1	Increased
1	87508465	87511528	Ngef	Increased
1	87508465	87511528	Neu2	Increased
1	87550052	87552379	Ngef	Increased
1	87550052	87552379	Neu2	Increased
1	87620169	87623201	Inpp5d	Increased
1	87635454	87638513	Inpp5d	Increased
1	87638809	87641677	Inpp5d	Increased
1	87642075	87644397	Inpp5d	Increased
1	87644792	87647108	Inpp5d	Increased
1	87658663	87660989	Inpp5d	Increased
1	87708934	87711597	Inpp5d	Increased
1	87711309	87713661	Inpp5d	Increased
1	87720435	87722771	Inpp5d	Increased
1	87791507	87794128	Atg16l1	Increased
1	87853429	87856218	Dgkd	Increased
1	87874913	87877435	Dgkd	Increased
1	87876938	87879275	Dgkd	Increased
1	87889913	87892235	Dgkd	Increased
1	87898647	87901159	Dgkd	Increased
1	87905404	87907922	Dgkd	Increased
1	87909176	87911799	Dgkd	Increased
1	87925413	87927742	Dgkd	Increased
1	87934092	87936410	Dgkd	Increased
1	87934583	87936906	Dgkd	Increased
1	87934929	87937872	Dgkd	Increased
1	87945105	87947695	Dgkd	Increased
1	87945105	87947695	Usp40	Increased
1	87946685	87949021	Usp40	Increased
1	87959068	87962501	Usp40	Increased
1	87960532	87963128	Usp40	Increased
1	88006616	88009092	Usp40	Increased
1	88007152	88009725	Usp40	Increased
1	88102738	88105078	Ugt1a8	Increased
1	88102738	88105078	Ugt1a7c	Increased
1	88102738	88105078	Ugt1a6b	Increased
1	88102738	88105078	Ugt1a10	Increased
1	88102738	88105078	Ugt1a9	Increased
1	88108062	88110376	Ugt1a8	Increased
1	88108062	88110376	Ugt1a7c	Increased
1	88108062	88110376	Ugt1a6b	Increased
1	88108062	88110376	Ugt1a10	Increased
1	88108062	88110376	Ugt1a9	Increased
1	88120568	88122875	Ugt1a8	Increased
1	88120568	88122875	Ugt1a7c	Increased
1	88120568	88122875	Ugt1a6b	Increased
1	88120568	88122875	Ugt1a10	Increased
1	88120568	88122875	Ugt1a9	Increased
1	88133628	88135955	Ugt1a8	Increased
1	88133628	88135955	Ugt1a7c	Increased
1	88133628	88135955	Ugt1a6b	Increased
1	88133628	88135955	Ugt1a6a	Increased
1	88133628	88135955	Ugt1a10	Increased
1	88133628	88135955	Ugt1a9	Increased
1	88134284	88136619	Ugt1a8	Increased
1	88134284	88136619	Ugt1a7c	Increased
1	88134284	88136619	Ugt1a6b	Increased
1	88134284	88136619	Ugt1a6a	Increased
1	88134284	88136619	Ugt1a10	Increased
1	88134284	88136619	Ugt1a9	Increased
1	88139516	88141824	Ugt1a8	Increased
1	88139516	88141824	Ugt1a7c	Increased
1	88139516	88141824	Ugt1a6b	Increased
1	88139516	88141824	Ugt1a6a	Increased
1	88139516	88141824	Ugt1a10	Increased
1	88139516	88141824	Ugt1a9	Increased
1	88149220	88151568	Ugt1a8	Increased
1	88149220	88151568	Ugt1a7c	Increased
1	88149220	88151568	Ugt1a6b	Increased
1	88149220	88151568	Ugt1a6a	Increased
1	88149220	88151568	Ugt1a10	Increased
1	88149220	88151568	Ugt1a9	Increased
1	88151889	88154225	Ugt1a8	Increased
1	88151889	88154225	Ugt1a7c	Increased
1	88151889	88154225	Ugt1a6b	Increased
1	88151889	88154225	Ugt1a6a	Increased
1	88151889	88154225	Ugt1a10	Increased
1	88151889	88154225	Ugt1a9	Increased
1	88204361	88206874	Dnajb3	Increased
1	88204361	88206874	Ugt1a8	Increased
1	88204361	88206874	Ugt1a7c	Increased
1	88204361	88206874	Ugt1a6b	Increased
1	88204361	88206874	Ugt1a6a	Increased
1	88204361	88206874	Ugt1a5	Increased
1	88204361	88206874	Ugt1a2	Increased
1	88204361	88206874	Ugt1a10	Increased
1	88204361	88206874	Ugt1a9	Increased
1	88247746	88250332	Mroh2a	Increased
1	88261242	88263609	Mroh2a	Increased
1	88261242	88263609	Hjurp	Increased
1	88356478	88358790	Trpm8	Increased
1	89069793	89072369	Sh3bp4	Increased
1	89073707	89076020	Sh3bp4	Increased
1	89077772	89080089	Sh3bp4	Increased
1	89107645	89109981	Sh3bp4	Increased
1	89129440	89131791	Sh3bp4	Increased
1	89454356	89457206	Agap1	Increased
1	89456087	89458468	Agap1	Increased
1	89462182	89464487	Agap1	Increased
1	89492957	89495320	Agap1	Increased
1	89494193	89496515	Agap1	Increased
1	89522134	89524470	Agap1	Increased
1	89557098	89559443	Agap1	Increased
1	89575922	89578424	Agap1	Increased
1	89599960	89602287	Agap1	Increased
1	89600392	89603850	Agap1	Increased
1	89601937	89604256	Agap1	Increased
1	89605614	89607922	Agap1	Increased
1	89624018	89626650	Agap1	Increased
1	89645672	89647975	Agap1	Increased
1	89646793	89649368	Agap1	Increased
1	89696294	89698610	Agap1	Increased
1	89869796	89872403	Agap1	Increased
1	89926048	89928604	Gbx2	Increased
1	89928852	89932675	Gbx2	Increased
1	90059630	90061954	Iqca	Increased
1	90114598	90117240	Iqca	Increased
1	90202807	90205139	Ackr3	Increased
1	90203333	90205658	Ackr3	Increased
1	90204341	90206652	Ackr3	Increased
1	90214945	90217275	Ackr3	Increased
1	90963113	90965444	Rab17	Increased
1	90968294	90970851	Rab17	Increased
1	90998107	91000620	Lrrfip1	Increased
1	91021158	91023861	Lrrfip1	Increased
1	91022985	91025834	Lrrfip1	Increased
1	91036193	91038543	Lrrfip1	Increased
1	91048314	91050921	Lrrfip1	Increased
1	91061435	91063786	Lrrfip1	Increased
1	91066138	91068466	Lrrfip1	Increased
1	91068658	91070973	Lrrfip1	Increased
1	91091476	91093809	Lrrfip1	Increased
1	91092446	91094775	Lrrfip1	Increased
1	91093079	91095879	Lrrfip1	Increased
1	91152158	91154733	Rbm44	Increased
1	91179595	91182099	Ramp1	Increased
1	91180366	91183015	Ramp1	Increased
1	91185720	91188043	Ramp1	Increased
1	91186934	91189440	Ramp1	Increased
1	91192290	91194610	Ramp1	Increased
1	91201256	91203575	Ramp1	Increased
1	91258866	91261184	Ube2f	Increased
1	91277440	91279802	Ube2f	Increased
1	91277923	91280463	Ube2f	Increased
1	91298089	91300695	Scly	Increased
1	91298707	91301032	Scly	Increased
1	91320917	91323453	Scly	Increased
1	91320917	91323453	Espnl	Increased
1	91343967	91346777	Espnl	Increased
1	91345746	91348268	Espnl	Increased
1	91361118	91363447	Klhl30	Increased
1	91365214	91367535	Erfe	Increased
1	91448490	91451053	Per2	Increased
1	91456752	91459060	Per2	Increased
1	91538833	91541157	Asb1	Increased
1	91955300	91957610	Hdac4	Increased
1	91955727	91958321	Hdac4	Increased
1	91968054	91970367	Hdac4	Increased
1	92041249	92043580	Hdac4	Increased
1	92050052	92052384	Hdac4	Increased
1	92060237	92062551	Hdac4	Increased
1	92062980	92065306	Hdac4	Increased
1	92063400	92065732	Hdac4	Increased
1	92078731	92081069	Hdac4	Increased
1	92079212	92081525	Hdac4	Increased
1	92126797	92129115	Hdac4	Increased
1	92136180	92138501	Hdac4	Increased
1	92147574	92150109	Hdac4	Increased
1	92194782	92197313	Hdac4	Increased
1	92437055	92439395	Ndufa10	Increased
1	92448690	92451012	Ndufa10	Increased
1	92467878	92470275	Ndufa10	Increased
1	92473004	92475327	Ndufa10	Increased
1	92490215	92492774	Olfr1415	Increased
1	92640241	92643410	Cops9	Increased
1	92831065	92833597	Gpc1	Increased
1	92839287	92841615	Gpc1	Increased
1	92901766	92904113	Ankmy1	Increased
1	92909980	92912301	Rnpepl1	Increased
1	92910458	92913644	Rnpepl1	Increased
1	92934627	92936948	Capn10	Increased
1	93008076	93010441	Aqp12	Increased
1	93172368	93175255	Crocc2	Increased
1	93271560	93273869	Sned1	Increased
1	93304744	93307312	Mterf4	Increased
1	93387960	93390293	Ano7	Increased
1	93390557	93392872	Ano7	Increased
1	93399792	93402139	Ano7	Increased
1	93400403	93402946	Ano7	Increased
1	93443446	93446077	Hdlbp	Increased
1	93449144	93451538	Hdlbp	Increased
1	93474681	93477015	Hdlbp	Increased
1	93510506	93512823	Farp2	Increased
1	93623482	93625871	Stk25	Increased
1	93634034	93636376	Stk25	Increased
1	93653022	93655614	Stk25	Increased
1	93655709	93658035	Stk25	Increased
1	93684405	93686887	Bok	Increased
1	93685173	93688009	Bok	Increased
1	93726004	93728527	Thap4	Increased
1	93739667	93741989	Thap4	Increased
1	93741948	93744256	Thap4	Increased
1	93752914	93755406	Atg4b	Increased
1	93752914	93755406	Thap4	Increased
1	93759051	93761525	Atg4b	Increased
1	93804172	93806736	Ing5	Increased
1	93823606	93825932	D2hgdh	Increased
1	93824753	93827495	D2hgdh	Increased
1	93990084	93992394	Gal3st2c	Increased
1	94010680	94012988	Gal3st2c	Increased
1	95663207	95665778	St8sia4	Increased
1	95666518	95668828	St8sia4	Increased
1	95667332	95669863	St8sia4	Increased
1	97622288	97624797	D1Ertd622e	Increased
1	97646072	97648387	D1Ertd622e	Increased
1	97741875	97744473	Ppip5k2	Increased
1	97780648	97783142	Gin1	Increased
1	97808543	97810862	Pam	Increased
1	97909948	97912259	Pam	Increased
1	97962268	97964621	Pam	Increased
1	97975906	97978465	Pam	Increased
1	98026738	98029309	Pam	Increased
1	98027486	98029829	Pam	Increased
1	98027980	98030290	Pam	Increased
1	98028355	98031089	Pam	Increased
1	98071110	98073420	Pam	Increased
1	104992977	104995286	Cdh20	Increased
1	105554201	105556537	Pign	Increased
1	105564055	105566374	Pign	Increased
1	105649456	105652006	Pign	Increased
1	105801986	105804310	Tnfrsf11a	Increased
1	106175891	106178207	Phlpp1	Increased
1	106210190	106212507	Phlpp1	Increased
1	106388772	106391086	Phlpp1	Increased
1	106543688	106546194	Bcl2	Increased
1	106582206	106584524	Bcl2	Increased
1	106587425	106589830	Bcl2	Increased
1	106599912	106602253	Bcl2	Increased
1	106609451	106611782	Bcl2	Increased
1	106611725	106614065	Bcl2	Increased
1	106612211	106614742	Bcl2	Increased
1	106612833	106615182	Bcl2	Increased
1	106619216	106621549	Bcl2	Increased
1	106646379	106648714	Bcl2	Increased
1	106657472	106659831	Bcl2	Increased
1	106699521	106702044	Bcl2	Increased
1	106701726	106704517	Bcl2	Increased
1	106710477	106713326	Bcl2	Increased
1	106711350	106713662	Bcl2	Increased
1	106712633	106714950	Bcl2	Increased
1	106713217	106715542	Bcl2	Increased
1	106713904	106716448	Bcl2	Increased
1	106757695	106760577	Kdsr	Increased
1	106759090	106761402	Kdsr	Increased
1	107376017	107378331	Serpinb11	Increased
1	107421529	107423840	Serpinb7	Increased
1	107509109	107511468	Serpinb2	Increased
1	107510050	107512845	Serpinb2	Increased
1	107532770	107535091	Serpinb2	Increased
1	107588587	107591769	Serpinb8	Increased
1	118398908	118401236	Clasp1	Increased
1	118467915	118470242	Clasp1	Increased
1	118475945	118478265	Clasp1	Increased
1	118478013	118480609	Clasp1	Increased
1	118493511	118495828	Clasp1	Increased
1	118580178	118582504	Clasp1	Increased
1	118626735	118629042	Tfcp2l1	Increased
1	119052552	119054860	Gli2	Increased
1	119419699	119422309	Inhbb	Increased
1	119420487	119423505	Inhbb	Increased
1	119475854	119478231	Ralb	Increased
1	119483498	119485812	Ralb	Increased
1	119523978	119526506	Tmem185b	Increased
1	119609296	119611622	Epb41l5	Increased
1	119609623	119611945	Epb41l5	Increased
1	119647200	119649812	Epb41l5	Increased
1	119647846	119650151	Epb41l5	Increased
1	119674032	119676343	Ptpn4	Increased
1	119912008	119914322	Tmem177	Increased
1	119996079	119998645	Cfap221	Increased
1	120012163	120014475	Sctr	Increased
1	120054455	120056809	Sctr	Increased
1	120072664	120075235	Tmem37	Increased
1	120111484	120113798	Dbi	Increased
1	120122011	120124318	3110009E18Rik	Increased
1	120123920	120126233	3110009E18Rik	Increased
1	120135259	120137577	3110009E18Rik	Increased
1	120135580	120137892	3110009E18Rik	Increased
1	120146066	120148378	3110009E18Rik	Increased
1	120155078	120157386	3110009E18Rik	Increased
1	120170837	120173150	3110009E18Rik	Increased
1	120195966	120198559	Steap3	Increased
1	120230374	120232683	Steap3	Increased
1	120235421	120237735	Steap3	Increased
1	120236848	120239171	Steap3	Increased
1	120248875	120251187	Steap3	Increased
1	120257813	120260122	Steap3	Increased
1	120258242	120260574	Steap3	Increased
1	120263851	120266166	Steap3	Increased
1	121325993	121328553	Insig2	Increased
1	121477331	121479934	Ccdc93	Increased
1	121480750	121483083	Ccdc93	Increased
1	121489276	121491592	Ccdc93	Increased
1	125418950	125421270	Actr3	Increased
1	125429768	125432148	Actr3	Increased
1	125675742	125678054	Gpr39	Increased
1	126816722	126819034	Nckap5	Increased
1	127203782	127206384	Mgat5	Increased
1	127218668	127220997	Mgat5	Increased
1	127229539	127231858	Mgat5	Increased
1	127241186	127243498	Mgat5	Increased
1	127250323	127253242	Mgat5	Increased
1	127290325	127293318	Mgat5	Increased
1	127295599	127298179	Mgat5	Increased
1	127301701	127304032	Mgat5	Increased
1	127302796	127305121	Mgat5	Increased
1	127308042	127310781	Mgat5	Increased
1	127317340	127319831	Mgat5	Increased
1	127321232	127323554	Mgat5	Increased
1	127330662	127332987	Mgat5	Increased
1	127343980	127346288	Mgat5	Increased
1	127346946	127349275	Mgat5	Increased
1	127349341	127351664	Mgat5	Increased
1	127362747	127365089	Mgat5	Increased
1	127408614	127410933	Mgat5	Increased
1	127412841	127415242	Mgat5	Increased
1	127458018	127460329	Mgat5	Increased
1	127483839	127486161	Mgat5	Increased
1	127495780	127498090	Tmem163	Increased
1	127499271	127501582	Tmem163	Increased
1	127607372	127609691	Tmem163	Increased
1	127625653	127627975	Tmem163	Increased
1	127676657	127679624	Tmem163	Increased
1	127678851	127681416	Tmem163	Increased
1	127764498	127766813	Acmsd	Increased
1	127789012	127791338	Ccnt2	Increased
1	127795019	127797956	Ccnt2	Increased
1	127826148	127828668	Map3k19	Increased
1	127829248	127831570	Map3k19	Increased
1	127849113	127851445	Map3k19	Increased
1	127968365	127970704	Zranb3	Increased
1	127987571	127989885	Zranb3	Increased
1	128004972	128007578	Zranb3	Increased
1	128012826	128015286	Zranb3	Increased
1	128056275	128058600	Zranb3	Increased
1	128057672	128060000	Zranb3	Increased
1	128068077	128070407	Zranb3	Increased
1	128115397	128117720	R3hdm1	Increased
1	128123426	128125738	R3hdm1	Increased
1	128140081	128142392	R3hdm1	Increased
1	128152529	128155109	R3hdm1	Increased
1	128220600	128222916	R3hdm1	Increased
1	128220935	128223265	R3hdm1	Increased
1	128326205	128328773	Lct	Increased
1	128329065	128331922	Mcm6	Increased
1	128367726	128370032	Dars	Increased
1	128398116	128400423	Dars	Increased
1	128591936	128594524	Cxcr4	Increased
1	129490181	129492495	Thsd7b	Increased
1	129541575	129544049	Thsd7b	Increased
1	129558859	129561185	Thsd7b	Increased
1	129566613	129569234	Thsd7b	Increased
1	129614837	129617435	Thsd7b	Increased
1	129650504	129652816	Thsd7b	Increased
1	129776142	129778448	Thsd7b	Increased
1	130396146	130398486	Cd55b	Increased
1	130416314	130418623	Cd55b	Increased
1	130460741	130463911	Cd55	Increased
1	130690939	130693257	Pfkfb2	Increased
1	130690939	130693257	Gm29427	Increased
1	130713077	130715386	Pfkfb2	Increased
1	130713077	130715386	Gm29427	Increased
1	130739883	130742231	AA986860	Increased
1	130740293	130742602	AA986860	Increased
1	130871946	130874556	Fcmr	Increased
1	130875984	130878498	Fcmr	Increased
1	130876987	130879676	Fcmr	Increased
1	130878814	130881163	Fcmr	Increased
1	131020549	131023147	Il10	Increased
1	131059705	131062040	Mapkapk2	Increased
1	131063212	131065546	Mapkapk2	Increased
1	131073065	131075453	Mapkapk2	Increased
1	131074373	131077003	Mapkapk2	Increased
1	131078808	131081124	Mapkapk2	Increased
1	131079769	131082107	Mapkapk2	Increased
1	131124948	131127768	Dyrk3	Increased
1	131134174	131136479	Dyrk3	Increased
1	131203429	131205777	Rassf5	Increased
1	131277214	131280770	Ikbke	Increased
1	131279277	131281593	Ikbke	Increased
1	131348579	131350889	Srgap2	Increased
1	131437004	131439526	Srgap2	Increased
1	131445331	131447912	Srgap2	Increased
1	131445941	131448271	Srgap2	Increased
1	131446384	131448708	Srgap2	Increased
1	131459972	131462542	Srgap2	Increased
1	131524118	131526443	Srgap2	Increased
1	131707383	131709691	Rab7b	Increased
1	131746071	131748631	Slc26a9	Increased
1	131750866	131753419	Slc26a9	Increased
1	131796177	131798827	Pm20d1	Increased
1	131827259	131829580	Slc41a1	Increased
1	131845336	131847658	Slc41a1	Increased
1	131961538	131964602	Slc45a3	Increased
1	132007502	132009812	Elk4	Increased
1	132009687	132012276	Elk4	Increased
1	132053840	132056367	Mfsd4a	Increased
1	132059438	132061752	Mfsd4a	Increased
1	132066594	132069128	Mfsd4a	Increased
1	132124869	132127390	Cdk18	Increased
1	132210001	132212309	Lemd1	Increased
1	132236573	132239093	Lemd1	Increased
1	132240550	132242865	Lemd1	Increased
1	132245219	132247859	Lemd1	Increased
1	132297477	132300078	Klhdc8a	Increased
1	132318269	132320584	Nuak2	Increased
1	132389631	132392212	Tmcc2	Increased
1	132608095	132610651	Nfasc	Increased
1	133018872	133021726	Mdm4	Increased
1	133028807	133031125	Mdm4	Increased
1	133044954	133048285	Pik3c2b	Increased
1	133072302	133074983	Pik3c2b	Increased
1	133075906	133078476	Pik3c2b	Increased
1	133097585	133099945	Pik3c2b	Increased
1	133131373	133133694	Ppp1r15b	Increased
1	133179990	133182842	Plekha6	Increased
1	133181317	133183674	Plekha6	Increased
1	133186974	133189612	Plekha6	Increased
1	133187807	133190119	Plekha6	Increased
1	133209169	133211498	Plekha6	Increased
1	133221777	133224398	Plekha6	Increased
1	133236683	133239371	Plekha6	Increased
1	133264398	133266718	Plekha6	Increased
1	133310252	133312557	Golt1a	Increased
1	133310252	133312557	Gm28040	Increased
1	133310252	133312557	Gm28040	Increased
1	133352185	133354869	Ren1	Increased
1	133362423	133365072	Etnk2	Increased
1	133416611	133419567	Sox13	Increased
1	133421937	133424925	Sox13	Increased
1	133423030	133425542	Sox13	Increased
1	133660589	133663184	Zc3h11a	Increased
1	133660589	133663184	Zc3h11a	Increased
1	133660589	133663184	Gm38394	Increased
1	133660589	133663184	Zbed6	Increased
1	133688988	133691322	Lax1	Increased
1	133700849	133703177	Atp2b4	Increased
1	133715507	133717835	Atp2b4	Increased
1	133735296	133737612	Atp2b4	Increased
1	133748997	133751551	Atp2b4	Increased
1	133764091	133766706	Atp2b4	Increased
1	133776735	133779048	Atp2b4	Increased
1	133778059	133780392	Atp2b4	Increased
1	133800696	133803028	Atp2b4	Increased
1	133894955	133897288	Optc	Increased
1	133895324	133897878	Optc	Increased
1	133907363	133910209	Optc	Increased
1	134044962	134047272	Fmod	Increased
1	134076408	134079667	Btg2	Increased
1	134110039	134112349	Chit1	Increased
1	134193287	134195606	Mybph	Increased
1	134297699	134300373	Ppfia4	Increased
1	134331730	134334620	Ppfia4	Increased
1	134492559	134495319	Rabif	Increased
1	134559019	134561325	Kdm5b	Increased
1	134559409	134561717	Kdm5b	Increased
1	134559800	134562784	Kdm5b	Increased
1	134628444	134630829	Kdm5b	Increased
1	134645405	134647763	Syt2	Increased
1	134663872	134666193	Syt2	Increased
1	134673364	134675701	Syt2	Increased
1	134707797	134710430	Syt2	Increased
1	134953826	134956424	Ppp1r12b	Increased
1	134961863	134964378	Ube2t	Increased
1	134986604	134989172	Lgr6	Increased
1	135062438	135064755	Lgr6	Increased
1	135081333	135083659	Lgr6	Increased
1	135094211	135096528	Lgr6	Increased
1	135104065	135106391	Lgr6	Increased
1	135133134	135135454	Ptpn7	Increased
1	135267100	135270003	Rnpep	Increased
1	135268205	135270526	Rnpep	Increased
1	135373738	135376716	Shisa4	Increased
1	135470559	135473120	Nav1	Increased
1	135508772	135511613	Nav1	Increased
1	135553623	135556235	Nav1	Increased
1	135593015	135595379	Nav1	Increased
1	135593555	135595873	Nav1	Increased
1	135597457	135599832	Nav1	Increased
1	135718967	135721303	Csrp1	Increased
1	135722563	135724894	Csrp1	Increased
1	135764687	135767266	Phlda3	Increased
1	135765344	135767651	Phlda3	Increased
1	135780302	135782839	Tnni1	Increased
1	135787767	135790087	Tnni1	Increased
1	135788858	135791166	Tnni1	Increased
1	135792712	135795470	Tnni1	Increased
1	135793542	135795895	Tnni1	Increased
1	135846124	135848978	Tnnt2	Increased
1	135849759	135852068	Tnnt2	Increased
1	136049437	136051741	Ascl5	Increased
1	136049772	136052375	Ascl5	Increased
1	136075134	136077441	Cacna1s	Increased
1	136118694	136121049	Cacna1s	Increased
1	136169147	136171763	Kif21b	Increased
1	136172799	136175349	Kif21b	Increased
1	136211852	136214161	Inava	Increased
1	136211852	136214161	Mroh3	Increased
1	136258782	136261668	Gpr25	Increased
1	136305469	136307781	Camsap2	Increased
1	136422245	136424556	Ddx59	Increased
1	136492616	136494935	Kif14	Increased
1	136520553	136522878	Kif14	Increased
1	136523982	136526291	Kif14	Increased
1	136623116	136625600	Zfp281	Increased
1	138120115	138122702	Ptprc	Increased
1	138128627	138130944	Ptprc	Increased
1	138147880	138150196	Ptprc	Increased
1	138153278	138156032	Ptprc	Increased
1	138161805	138164155	Ptprc	Increased
1	138274894	138277202	Atp6v1g3	Increased
1	138288836	138291404	Atp6v1g3	Increased
1	138505652	138508450	Nek7	Increased
1	138506545	138509395	Nek7	Increased
1	138515973	138518283	Nek7	Increased
1	138516420	138518730	Nek7	Increased
1	138534798	138537116	Nek7	Increased
1	138535128	138537455	Nek7	Increased
1	138569959	138572468	Nek7	Increased
1	138619111	138621434	Nek7	Increased
1	138830343	138832652	Lhx9	Increased
1	138847593	138850149	Lhx9	Increased
1	138967837	138970159	Dennd1b	Increased
1	139035352	139037660	Dennd1b	Increased
1	139035827	139038135	Dennd1b	Increased
1	139078551	139080882	Dennd1b	Increased
1	139144587	139146903	Dennd1b	Increased
1	139160665	139162979	Dennd1b	Increased
1	139161856	139164174	Dennd1b	Increased
1	139437416	139439733	Zbtb41	Increased
1	143639554	143642336	B3galt2	Increased
1	143639554	143642336	Cdc73	Increased
1	143643277	143645586	B3galt2	Increased
1	143643277	143645586	Cdc73	Increased
1	143737804	143740117	Glrx2	Increased
1	144242289	144244877	Rgs1	Increased
1	144246509	144248864	Rgs1	Increased
1	144247207	144250293	Rgs1	Increased
1	144515355	144517676	Rgs21	Increased
1	149888030	149890346	Pla2g4a	Increased
1	149936847	149939159	Pla2g4a	Increased
1	150098331	150101121	Ptgs2	Increased
1	150394734	150397042	Tpr	Increased
1	150395052	150397372	Tpr	Increased
1	150458641	150460958	Prg4	Increased
1	150992032	150994532	Hmcn1	Increased
1	151197181	151199491	Gm47995	Increased
1	151208913	151211234	Gm47996	Increased
1	151344616	151347172	Ivns1abp	Increased
1	151345571	151348149	Ivns1abp	Increased
1	151347329	151349648	Ivns1abp	Increased
1	151361769	151364089	Ivns1abp	Increased
1	151389067	151391374	Swt1	Increased
1	151482598	151484910	Rnf2	Increased
1	151488851	151491163	Rnf2	Increased
1	151494674	151497262	Rnf2	Increased
1	151570276	151572589	Fam129a	Increased
1	151571641	151573948	Fam129a	Increased
1	151580687	151583341	Fam129a	Increased
1	151609619	151611953	Fam129a	Increased
1	151659991	151662299	Fam129a	Increased
1	151666413	151669070	Fam129a	Increased
1	151683804	151686412	Fam129a	Increased
1	151689613	151691923	Fam129a	Increased
1	151696538	151699247	Fam129a	Increased
1	151717373	151720168	Fam129a	Increased
1	151753084	151755458	Edem3	Increased
1	151756034	151758362	Edem3	Increased
1	151799216	151802317	Edem3	Increased
1	151800443	151803547	Edem3	Increased
1	151893031	151895347	1700025G04Rik	Increased
1	151946427	151949038	1700025G04Rik	Increased
1	151952598	151954914	1700025G04Rik	Increased
1	151954916	151957230	1700025G04Rik	Increased
1	151959675	151962094	1700025G04Rik	Increased
1	151967506	151969826	1700025G04Rik	Increased
1	151978861	151981485	1700025G04Rik	Increased
1	152014641	152016946	1700025G04Rik	Increased
1	152014969	152017551	1700025G04Rik	Increased
1	152083678	152086275	1700025G04Rik	Increased
1	152088040	152090407	1700025G04Rik	Increased
1	152088506	152090963	1700025G04Rik	Increased
1	152368224	152370779	Tsen15	Increased
1	152398693	152401316	Colgalt2	Increased
1	152498853	152501420	Colgalt2	Increased
1	152510285	152512594	Colgalt2	Increased
1	152530784	152533118	Rgl1	Increased
1	152531872	152534185	Rgl1	Increased
1	152583988	152586308	Rgl1	Increased
1	152584410	152586944	Rgl1	Increased
1	152590849	152594221	Rgl1	Increased
1	152616768	152619346	Rgl1	Increased
1	152686194	152689309	Rgl1	Increased
1	152719974	152722304	Rgl1	Increased
1	152955039	152957558	Nmnat2	Increased
1	153001321	153003637	Nmnat2	Increased
1	153009307	153011948	Nmnat2	Increased
1	153020281	153022597	Nmnat2	Increased
1	153034518	153036827	Nmnat2	Increased
1	153065402	153067809	Nmnat2	Increased
1	153084195	153086520	Nmnat2	Increased
1	153091290	153093945	Nmnat2	Increased
1	153100552	153102866	Nmnat2	Increased
1	153128775	153131383	Lamc2	Increased
1	153139907	153142218	Lamc2	Increased
1	153172339	153174663	Lamc2	Increased
1	153286765	153289334	Lamc1	Increased
1	153290427	153292752	Lamc1	Increased
1	153299384	153301695	Lamc1	Increased
1	153331034	153333354	Lamc1	Increased
1	153331414	153333732	Lamc1	Increased
1	153332298	153334632	Lamc1	Increased
1	153332722	153335040	Lamc1	Increased
1	153423348	153425655	Shcbp1l	Increased
1	153423933	153426263	Shcbp1l	Increased
1	153452126	153454779	Shcbp1l	Increased
1	153483680	153486549	Dhx9	Increased
1	153485103	153487733	Dhx9	Increased
1	153485742	153488242	Dhx9	Increased
1	153689911	153692484	Rgs8	Increased
1	153739164	153741471	Rgs16	Increased
1	153747580	153749897	Rnasel	Increased
1	155137841	155140154	Mr1	Increased
1	155145292	155147620	Mr1	Increased
1	155162503	155164825	Stx6	Increased
1	155172625	155175044	Stx6	Increased
1	155200351	155202901	Stx6	Increased
1	155214147	155216693	BC034090	Increased
1	155232859	155235269	BC034090	Increased
1	155243103	155246347	BC034090	Increased
1	155348244	155350553	Xpr1	Increased
1	155350572	155352892	Xpr1	Increased
1	155556954	155559480	Acbd6	Increased
1	155721220	155723528	Lhx4	Increased
1	155741678	155744256	Lhx4	Increased
1	155776311	155779688	Qsox1	Increased
1	155783371	155785688	Qsox1	Increased
1	155783819	155786376	Qsox1	Increased
1	155790939	155793543	Qsox1	Increased
1	155805913	155808515	Qsox1	Increased
1	155809153	155811462	Qsox1	Increased
1	155809548	155812053	Qsox1	Increased
1	155843344	155845924	Cep350	Increased
1	155874211	155876744	Cep350	Increased
1	155928632	155930954	Cep350	Increased
1	155949986	155952307	Cep350	Increased
1	156040884	156043401	Tor1aip2	Increased
1	156042068	156044383	Tor1aip2	Increased
1	156043222	156045548	Tor1aip2	Increased
1	156075431	156077758	Fam163a	Increased
1	156259772	156262082	Tdrd5	Increased
1	156288209	156290530	Tdrd5	Increased
1	156302147	156304801	Tdrd5	Increased
1	156401512	156403836	Axdnd1	Increased
1	156407043	156409845	Axdnd1	Increased
1	156453434	156455743	Soat1	Increased
1	156454055	156456358	Soat1	Increased
1	156461576	156463904	Soat1	Increased
1	156558000	156561023	Abl2	Increased
1	156583217	156585529	Abl2	Increased
1	156592259	156594583	Abl2	Increased
1	156604968	156607276	Abl2	Increased
1	156609348	156611669	Abl2	Increased
1	156615741	156618270	Abl2	Increased
1	156639651	156641977	Abl2	Increased
1	156666212	156669247	Tor3a	Increased
1	156672521	156675158	Tor3a	Increased
1	156679342	156682359	Fam20b	Increased
1	156709522	156712367	Fam20b	Increased
1	156717266	156719815	Fam20b	Increased
1	156886741	156889059	Ralgps2	Increased
1	156908890	156911210	Ralgps2	Increased
1	156909994	156912320	Ralgps2	Increased
1	156930495	156932824	Ralgps2	Increased
1	157231436	157234040	Rasal2	Increased
1	157457366	157459678	Cryzl2	Increased
1	159234677	159237002	Cop1	Increased
1	159255603	159257918	Cop1	Increased
1	159523108	159525425	Tnr	Increased
1	159594728	159597070	Tnr	Increased
1	159701068	159703381	Tnr	Increased
1	159832199	159834530	Tnr	Increased
1	159841175	159843749	Tnr	Increased
1	159888034	159890356	Tnr	Increased
1	159889612	159891939	Tnr	Increased
1	160285804	160288534	Rabgap1l	Increased
1	160292528	160294849	Rabgap1l	Increased
1	160305379	160307685	Rabgap1l	Increased
1	160305728	160308566	Rabgap1l	Increased
1	160324485	160326814	Rabgap1l	Increased
1	160326563	160328876	Rabgap1l	Increased
1	160370726	160373332	Rabgap1l	Increased
1	160376404	160378956	Rabgap1l	Increased
1	160377385	160379713	Rabgap1l	Increased
1	160396073	160398740	Rabgap1l	Increased
1	160560424	160562740	Rabgap1l	Increased
1	160687714	160690044	Rabgap1l	Increased
1	160713771	160716076	Rabgap1l	Increased
1	160757282	160759592	Rabgap1l	Increased
1	160790339	160793740	Rabgap1l	Increased
1	160905689	160908718	Rc3h1	Increased
1	160909542	160911881	Rc3h1	Increased
1	160909882	160912194	Rc3h1	Increased
1	160920989	160923298	Rc3h1	Increased
1	160932935	160935489	Rc3h1	Increased
1	160962258	160964591	Rc3h1	Increased
1	161076292	161078600	Cenpl	Increased
1	161169737	161172041	Ankrd45	Increased
1	161249077	161251413	Prdx6	Increased
1	161393741	161396594	Tnfsf4	Increased
1	161394601	161396943	Tnfsf4	Increased
1	161395383	161397707	Tnfsf4	Increased
1	161399177	161401479	Tnfsf4	Increased
1	161862793	161865353	Suco	Increased
1	161941111	161943431	4930558K02Rik	Increased
1	162015566	162017886	Dnm3	Increased
1	162017618	162019940	Dnm3	Increased
1	162185760	162188083	Dnm3	Increased
1	162206256	162208829	Dnm3	Increased
1	162312655	162315213	Dnm3	Increased
1	162335674	162337985	Dnm3	Increased
1	162357086	162359397	Dnm3	Increased
1	162358269	162360585	Dnm3	Increased
1	162596423	162599033	Vamp4	Increased
1	162669823	162672148	Prrc2c	Increased
1	162733053	162735889	Prrc2c	Increased
1	163311236	163313562	Prrx1	Increased
1	163382362	163384959	Gorab	Increased
1	163389081	163391396	Gorab	Increased
1	163398057	163400376	Gorab	Increased
1	163833118	163835827	Kifap3	Increased
1	163834107	163836418	Kifap3	Increased
1	163930790	163933146	Scyl3	Increased
1	163963049	163965885	BC055324	Increased
1	164052613	164054924	Sele	Increased
1	164072188	164074513	Sell	Increased
1	164072919	164075236	Sell	Increased
1	164077219	164080174	Sell	Increased
1	164081309	164084753	Sell	Increased
1	164248479	164251654	Slc19a2	Increased
1	164249758	164252073	Slc19a2	Increased
1	164275648	164277962	Ccdc181	Increased
1	164365538	164368084	Nme7	Increased
1	164449233	164451978	Atp1b1	Increased
1	164452717	164455072	Atp1b1	Increased
1	164456547	164459163	Atp1b1	Increased
1	164457257	164459561	Atp1b1	Increased
1	164457719	164460040	Atp1b1	Increased
1	164458165	164460480	Atp1b1	Increased
1	164814429	164816753	Dpt	Increased
1	165153193	165155520	Tbx19	Increased
1	165173033	165175365	Sft2d2	Increased
1	165194329	165196925	Sft2d2	Increased
1	165214890	165217198	Tiprl	Increased
1	165216275	165218598	Tiprl	Increased
1	165319360	165321896	Gpr161	Increased
1	165322072	165324402	Gpr161	Increased
1	165329871	165332204	Dcaf6	Increased
1	165431680	165434248	Dcaf6	Increased
1	165437317	165439634	Dcaf6	Increased
1	165602316	165604636	Mpzl1	Increased
1	165679078	165681412	Rcsd1	Increased
1	165681518	165683841	Rcsd1	Increased
1	165688477	165691198	Rcsd1	Increased
1	165693943	165696516	Rcsd1	Increased
1	165699226	165701809	Rcsd1	Increased
1	165699918	165703089	Rcsd1	Increased
1	165708007	165710356	Rcsd1	Increased
1	165708647	165711292	Rcsd1	Increased
1	165843304	165845978	Cd247	Increased
1	165843979	165846299	Cd247	Increased
1	165844386	165846696	Cd247	Increased
1	165847909	165850237	Cd247	Increased
1	165852769	165855079	Cd247	Increased
1	165857199	165859734	Cd247	Increased
1	165864176	165866499	Cd247	Increased
1	165864176	165866499	Pou2f1	Increased
1	165877840	165880162	Pou2f1	Increased
1	165947297	165949622	Pou2f1	Increased
1	165966065	165968605	Pou2f1	Increased
1	165984770	165987096	Pou2f1	Increased
1	166102230	166104552	Dusp27	Increased
1	166125005	166127333	Dusp27	Increased
1	166131437	166133761	Gpa33	Increased
1	166153206	166156238	Gpa33	Increased
1	166252940	166255392	Ildr2	Increased
1	166265933	166268557	Ildr2	Increased
1	166380933	166383246	Tada1	Increased
1	166402593	166405160	Pogk	Increased
1	166408027	166410617	Pogk	Increased
1	166408711	166411288	Pogk	Increased
1	166999612	167002700	Fam78b	Increased
1	167001523	167003843	Fam78b	Increased
1	167229986	167232291	Uck2	Increased
1	167230920	167233265	Uck2	Increased
1	167240529	167242868	Uck2	Increased
1	167244146	167246828	Uck2	Increased
1	167246609	167249292	Uck2	Increased
1	167254569	167256883	Uck2	Increased
1	167270379	167273274	Uck2	Increased
1	167311162	167313738	Tmco1	Increased
1	167391801	167394119	Mgst3	Increased
1	168282791	168285106	Pbx1	Increased
1	168416182	168418496	Pbx1	Increased
1	170166818	170169127	Uap1	Increased
1	170199400	170201717	Uhmk1	Increased
1	170213841	170216162	Uhmk1	Increased
1	170276034	170278391	Sh2d1b1	Increased
1	170362174	170364507	Nos1ap	Increased
1	170407301	170409725	Nos1ap	Increased
1	170437516	170439829	Nos1ap	Increased
1	170509260	170512184	Nos1ap	Increased
1	170534762	170537701	Nos1ap	Increased
1	170538252	170540844	Nos1ap	Increased
1	170560506	170562814	Nos1ap	Increased
1	170565579	170567924	Nos1ap	Increased
1	170586987	170589342	Nos1ap	Increased
1	170704278	170706586	Atf6	Increased
1	170717114	170719425	Atf6	Increased
1	170731178	170733497	Atf6	Increased
1	170766026	170768338	Atf6	Increased
1	170767821	170770132	Atf6	Increased
1	170838663	170840995	Atf6	Increased
1	170843414	170845721	Atf6	Increased
1	170844163	170847340	Atf6	Increased
1	170855224	170857652	Atf6	Increased
1	170864456	170866765	Atf6	Increased
1	170883900	170886209	Dusp12	Increased
1	170883900	170886209	Gm26620	Increased
1	170884332	170886956	Dusp12	Increased
1	170884332	170886956	Gm26620	Increased
1	170906739	170909238	Fcrlb	Increased
1	171026470	171028813	Fcgr4	Increased
1	171059313	171061638	Fcgr3	Increased
1	171121957	171124263	Cfap126	Increased
1	171187076	171189512	Pcp4l1	Increased
1	171230932	171233238	Fcer1g	Increased
1	171231326	171233651	Fcer1g	Increased
1	171268903	171272000	B4galt3	Increased
1	171359694	171362003	Klhdc9	Increased
1	171374665	171376973	Nectin4	Increased
1	171379696	171382304	Nectin4	Increased
1	171411537	171413854	Usf1	Increased
1	171436346	171439229	F11r	Increased
1	171439313	171441638	F11r	Increased
1	171503640	171506049	Alyref2	Increased
1	171531888	171534200	Itln1	Increased
1	171559018	171562563	Cd244a	Increased
1	171560626	171563432	Cd244a	Increased
1	171562068	171564391	Cd244a	Increased
1	171642666	171644994	Slamf7	Increased
1	171680553	171683398	Cd48	Increased
1	171686386	171688718	Cd48	Increased
1	171765947	171768266	Slamf1	Increased
1	171787565	171789930	Slamf1	Increased
1	171795226	171797561	Slamf1	Increased
1	171844440	171846780	Cd84	Increased
1	171847273	171849598	Cd84	Increased
1	172025301	172028207	Vangl2	Increased
1	172026242	172028792	Vangl2	Increased
1	172118731	172121044	Copa	Increased
1	172153430	172155920	Dcaf8	Increased
1	172161032	172163341	Dcaf8	Increased
1	172185428	172187737	Dcaf8	Increased
1	172187743	172190261	Dcaf8	Increased
1	172204805	172207120	Pea15a	Increased
1	172205122	172207904	Pea15a	Increased
1	172277151	172279480	Igsf8	Increased
1	172277151	172279480	Atp1a2	Increased
1	172304668	172307246	Igsf8	Increased
1	172305253	172307928	Igsf8	Increased
1	172307013	172309363	Igsf8	Increased
1	172325191	172327504	Kcnj9	Increased
1	172339708	172342499	Kcnj10	Increased
1	172363684	172366018	Kcnj10	Increased
1	172367795	172370325	Kcnj10	Increased
1	172480941	172483257	Igsf9	Increased
1	172506022	172508329	Tagln2	Increased
1	172506741	172509562	Tagln2	Increased
1	172524228	172526568	Cfap45	Increased
1	172525435	172528349	Cfap45	Increased
1	172529522	172532015	Cfap45	Increased
1	173360716	173363020	Cadm3	Increased
1	173360716	173363020	Aim2	Increased
1	173390811	173393146	Aim2	Increased
1	173429710	173432303	Aim2	Increased
1	173435926	173438465	Aim2	Increased
1	173436574	173438882	Aim2	Increased
1	173439561	173442104	Aim2	Increased
1	173440178	173442669	Aim2	Increased
1	173446613	173448936	Aim2	Increased
1	173766268	173768603	Ifi204	Increased
1	173912304	173914642	Ifi211	Increased
1	173912304	173914642	Mndal	Increased
1	173940939	173943262	Mndal	Increased
1	173940939	173943262	Ifi203	Increased
1	174157522	174159858	Olfr420	Increased
1	174158146	174160475	Olfr420	Increased
1	174655598	174657910	Fmn2	Increased
1	176074500	176077092	Pld5	Increased
1	176075599	176078168	Pld5	Increased
1	176079572	176081886	Pld5	Increased
1	176797718	176800511	Cep170	Increased
1	176820703	176823309	Sdccag8	Increased
1	176831081	176833395	Sdccag8	Increased
1	176834427	176837944	Sdccag8	Increased
1	176844608	176846926	Sdccag8	Increased
1	176846118	176848444	Sdccag8	Increased
1	176882885	176885216	Sdccag8	Increased
1	176942491	176944991	Sdccag8	Increased
1	177007712	177010056	Sdccag8	Increased
1	177124165	177126487	Akt3	Increased
1	177187785	177190091	Akt3	Increased
1	177247478	177250020	Akt3	Increased
1	177256173	177258490	Akt3	Increased
1	177747139	177749461	1700016C15Rik	Increased
1	177793701	177796679	Adss	Increased
1	178216186	178218529	Desi2	Increased
1	178217292	178219906	Desi2	Increased
1	178321802	178324140	Cox20	Increased
1	178321802	178324140	Hnrnpu	Increased
1	178334741	178337285	Hnrnpu	Increased
1	178526158	178529423	Kif26b	Increased
1	178527505	178530388	Kif26b	Increased
1	178529316	178531872	Kif26b	Increased
1	178654650	178656975	Kif26b	Increased
1	178674334	178677183	Kif26b	Increased
1	178822814	178825143	Kif26b	Increased
1	179047259	179049568	Smyd3	Increased
1	179130369	179132696	Smyd3	Increased
1	179141217	179143521	Smyd3	Increased
1	179168780	179171100	Smyd3	Increased
1	179182548	179184874	Smyd3	Increased
1	179197154	179199467	Smyd3	Increased
1	179360532	179363140	Smyd3	Increased
1	179491931	179495132	Smyd3	Increased
1	179510761	179513167	Smyd3	Increased
1	179516016	179518324	Smyd3	Increased
1	179535955	179538522	Tfb2m	Increased
1	179550351	179552658	Cnst	Increased
1	179553007	179555327	Cnst	Increased
1	179622703	179625014	Cnst	Increased
1	179667057	179669368	Sccpdh	Increased
1	179667474	179670577	Sccpdh	Increased
1	179703224	179705565	Kif28	Increased
1	179733469	179735802	Kif28	Increased
1	179739594	179741906	Kif28	Increased
1	179797839	179800166	Ahctf1	Increased
1	179968815	179971436	Cdc42bpa	Increased
1	180014151	180016751	Cdc42bpa	Increased
1	180020706	180023021	Cdc42bpa	Increased
1	180108063	180110406	Cdc42bpa	Increased
1	180115553	180117871	Cdc42bpa	Increased
1	180147057	180149368	Cdc42bpa	Increased
1	180193990	180196728	Coq8a	Increased
1	180198275	180200850	Coq8a	Increased
1	180224864	180227684	Psen2	Increased
1	180246921	180249647	Psen2	Increased
1	180247809	180250127	Psen2	Increased
1	180250709	180253036	Psen2	Increased
1	180263427	180265772	Psen2	Increased
1	180330318	180333684	Itpkb	Increased
1	180363040	180365360	Itpkb	Increased
1	180365439	180367749	Itpkb	Increased
1	180369928	180372272	Itpkb	Increased
1	180409334	180412343	Itpkb	Increased
1	180418742	180421058	Itpkb	Increased
1	180419850	180422172	Itpkb	Increased
1	180430529	180432885	Stum	Increased
1	180438549	180440857	Stum	Increased
1	180462041	180464374	Stum	Increased
1	180481941	180484947	Stum	Increased
1	180567287	180569616	Parp1	Increased
1	180695558	180698297	Mixl1	Increased
1	180798323	180800898	H3f3a	Increased
1	180902007	180904327	Pycr2	Increased
1	180935780	180938350	Lefty1	Increased
1	180979503	180981812	Ephx1	Increased
1	180980341	180982669	Ephx1	Increased
1	181012207	181014759	Ephx1	Increased
1	181124958	181127265	Nvl	Increased
1	181150235	181152543	Cnih4	Increased
1	181209997	181212367	Wdr26	Increased
1	181210434	181212750	Wdr26	Increased
1	181351269	181353824	Cnih3	Increased
1	181351850	181354392	Cnih3	Increased
1	181368538	181370850	Cnih3	Increased
1	181370290	181373244	Cnih3	Increased
1	181371351	181373992	Cnih3	Increased
1	181375177	181378015	Cnih3	Increased
1	181392268	181394593	Cnih3	Increased
1	181393925	181397068	Cnih3	Increased
1	181400936	181403253	Cnih3	Increased
1	181407112	181409431	Cnih3	Increased
1	181411995	181414497	Cnih3	Increased
1	181414068	181416376	Cnih3	Increased
1	181428069	181430382	Cnih3	Increased
1	181445838	181448166	Cnih3	Increased
1	181732512	181734827	Dnah14	Increased
1	181763034	181765346	Dnah14	Increased
1	181841900	181844224	Lbr	Increased
1	181926729	181929075	Enah	Increased
1	182004875	182007186	Enah	Increased
1	182017756	182021724	Enah	Increased
1	182129879	182132184	Srp9	Increased
1	182279988	182282825	Degs1	Increased
1	182322157	182324470	Fbxo28	Increased
1	182322474	182324790	Fbxo28	Increased
1	182333802	182336112	Fbxo28	Increased
1	182341028	182343389	Fbxo28	Increased
1	182431087	182433856	Trp53bp2	Increased
1	182502540	182505142	Capn2	Increased
1	182505291	182507598	Capn2	Increased
1	182505675	182507983	Capn2	Increased
1	182506168	182508506	Capn2	Increased
1	182515697	182518337	Capn2	Increased
1	182517188	182519842	Capn2	Increased
1	182762463	182765365	Susd4	Increased
1	183133517	183135846	Disp1	Increased
1	183143333	183146149	Disp1	Increased
1	183148601	183150928	Disp1	Increased
1	183166635	183169196	Disp1	Increased
1	183214451	183217043	Disp1	Increased
1	183217823	183220380	Disp1	Increased
1	183220364	183222678	Disp1	Increased
1	183296953	183299526	Brox	Increased
1	183296953	183299526	Aida	Increased
1	183314831	183317137	Aida	Increased
1	183318098	183320429	Aida	Increased
1	183321535	183323854	Aida	Increased
1	183326193	183328501	Mia3	Increased
1	183344967	183347293	Mia3	Increased
1	183361302	183363611	Mia3	Increased
1	184012894	184015462	Dusp10	Increased
1	184051371	184053689	Dusp10	Increased
1	184062059	184064369	Dusp10	Increased
1	184065100	184067441	Dusp10	Increased
1	184065566	184068539	Dusp10	Increased
1	184792167	184794900	Marc1	Increased
1	184843687	184845994	Marc2	Increased
1	184844069	184846688	Marc2	Increased
1	184907540	184909854	Mark1	Increased
1	184962371	184964700	Mark1	Increased
1	185204108	185206417	Rab3gap2	Increased
1	185208864	185211173	Rab3gap2	Increased
1	185228929	185231233	Rab3gap2	Increased
1	185229550	185231880	Rab3gap2	Increased
1	185235592	185237917	Rab3gap2	Increased
1	185261564	185263891	Rab3gap2	Increased
1	185262893	185265218	Rab3gap2	Increased
1	185327318	185330785	Iars2	Increased
1	185375422	185377738	Eprs	Increased
1	185402864	185405394	Eprs	Increased
1	185453529	185455856	Slc30a10	Increased
1	186704164	186706652	Tgfb2	Increased
1	187234185	187236717	Gpatch2	Increased
1	187277004	187279827	Gpatch2	Increased
1	187345911	187348250	Gpatch2	Increased
1	187347441	187349758	Gpatch2	Increased
1	188353799	188356109	Ush2a	Increased
1	188979099	188981407	Kctd3	Increased
1	189660907	189663224	Cenpf	Increased
1	189674396	189676886	Cenpf	Increased
1	189866077	189868390	Ptpn14	Increased
1	189866556	189868875	Ptpn14	Increased
1	189867074	189869391	Ptpn14	Increased
1	189881950	189884268	Smyd2	Increased
1	190853495	190855812	Rps6kc1	Increased
1	190873682	190876428	Rps6kc1	Increased
1	190880456	190882765	Rps6kc1	Increased
1	190926751	190929065	Angel2	Increased
1	190928040	190930683	Angel2	Increased
1	190977130	190980108	Vash2	Increased
1	190978585	190980920	Vash2	Increased
1	191009587	191011894	Flvcr1	Increased
1	191025485	191028136	Flvcr1	Increased
1	191034715	191037036	Spata45	Increased
1	191095907	191098636	Batf3	Increased
1	191101694	191104250	Batf3	Increased
1	191177720	191180031	Atf3	Increased
1	191215141	191217452	Atf3	Increased
1	191315823	191318150	Nenf	Increased
1	191316713	191319266	Nenf	Increased
1	191325660	191327969	Tmem206	Increased
1	191351572	191354371	Ppp2r5a	Increased
1	191390375	191393238	Ppp2r5a	Increased
1	191547953	191550269	Dtl	Increased
1	191573294	191575612	Dtl	Increased
1	191584735	191587062	Ints7	Increased
1	191586116	191588430	Ints7	Increased
1	191598276	191600586	Ints7	Increased
1	191717507	191720261	Lpgat1	Increased
1	191753233	191755552	Lpgat1	Increased
1	191830307	191832911	Nek2	Increased
1	191988109	191990866	Rd3	Increased
1	192060685	192063003	Traf5	Increased
1	192062587	192064900	Traf5	Increased
1	192069264	192072109	Traf5	Increased
1	192090926	192093294	Traf5	Increased
1	192098508	192100841	Rcor3	Increased
1	192106394	192108703	Rcor3	Increased
1	192136101	192138425	Rcor3	Increased
1	192137380	192139929	Rcor3	Increased
1	192189558	192191870	Kcnh1	Increased
1	192314697	192317012	Kcnh1	Increased
1	192531192	192533533	Hhat	Increased
1	192692023	192694331	Hhat	Increased
1	192735511	192737835	Hhat	Increased
1	192769149	192771458	Hhat	Increased
1	192769892	192772417	Hhat	Increased
1	192999935	193002244	Syt14	Increased
1	193034795	193037302	Syt14	Increased
1	193101575	193103892	Diexf	Increased
1	193124886	193127192	Diexf	Increased
1	193151914	193154225	Irf6	Increased
1	193168923	193171233	A130010J15Rik	Increased
1	193168923	193171233	Irf6	Increased
1	193197337	193199647	Traf3ip3	Increased
1	193206134	193208840	Lamb3	Increased
1	193206923	193209526	Lamb3	Increased
1	193229981	193232291	Hsd11b1	Increased
1	193229981	193232291	Lamb3	Increased
1	193252858	193255204	Hsd11b1	Increased
1	193252858	193255204	Lamb3	Increased
1	193262949	193265562	Hsd11b1	Increased
1	193262949	193265562	Lamb3	Increased
1	193297203	193299524	Lamb3	Increased
1	193313565	193316217	Lamb3	Increased
1	193323827	193326421	Lamb3	Increased
1	193325637	193327951	Lamb3	Increased
1	193329197	193331511	Lamb3	Increased
1	193336749	193339697	Lamb3	Increased
1	193362842	193365149	Camk1g	Increased
1	193364903	193367226	Camk1g	Increased
1	194674825	194677145	Plxna2	Increased
1	194937409	194940024	Cd34	Increased
1	194938549	194940935	Cd34	Increased
1	194941913	194944500	Cd34	Increased
1	194942563	194945121	Cd34	Increased
1	194945490	194948068	Cd34	Increased
1	194949989	194952305	Cd34	Increased
10	4064788	4067094	Mthfd1l	Increased
10	4101335	4103658	Mthfd1l	Increased
10	4333032	4335619	Akap12	Increased
10	4340469	4342777	Akap12	Increased
10	4345824	4348133	Akap12	Increased
10	4354573	4357743	Akap12	Increased
10	4370999	4373311	Zbtb2	Increased
10	4383607	4386224	Zbtb2	Increased
10	4388030	4390351	Zbtb2	Increased
10	4403930	4406864	Rmnd1	Increased
10	4424299	4426606	Rmnd1	Increased
10	4432398	4434704	Armt1	Increased
10	4610835	4613599	Esr1	Increased
10	4618433	4620777	Esr1	Increased
10	4619694	4622799	Esr1	Increased
10	4625464	4627787	Esr1	Increased
10	4774521	4776850	Esr1	Increased
10	4797296	4799657	Esr1	Increased
10	4908305	4910623	Esr1	Increased
10	4975959	4978752	Esr1	Increased
10	5030136	5032464	Syne1	Increased
10	5030956	5033271	Syne1	Increased
10	5082595	5084925	Syne1	Increased
10	5084859	5087168	Syne1	Increased
10	5162813	5165126	Syne1	Increased
10	5180951	5183272	Syne1	Increased
10	5193348	5196255	Syne1	Increased
10	5202567	5204879	Syne1	Increased
10	5202880	5205209	Syne1	Increased
10	5208914	5211387	Syne1	Increased
10	5271101	5273414	Syne1	Increased
10	5325706	5328042	Syne1	Increased
10	5335413	5337723	Syne1	Increased
10	5511339	5513651	Syne1	Increased
10	5548001	5550609	Syne1	Increased
10	5592452	5594894	Myct1	Increased
10	5599143	5601454	Myct1	Increased
10	5602502	5604912	Myct1	Increased
10	5814741	5817641	Mtrf1l	Increased
10	6760248	6762572	Gm10945	Increased
10	6760248	6762572	Oprm1	Increased
10	6787725	6790047	Oprm1	Increased
10	6952135	6954457	Oprm1	Increased
10	6952135	6954457	Ipcef1	Increased
10	6987229	6989937	Oprm1	Increased
10	6987229	6989937	Ipcef1	Increased
10	7117161	7120012	Cnksr3	Increased
10	7119138	7121450	Cnksr3	Increased
10	7144727	7147048	Cnksr3	Increased
10	7177679	7180296	Cnksr3	Increased
10	7204044	7206601	Cnksr3	Increased
10	7473290	7475870	Ulbp1	Increased
10	7588170	7590480	Lrp11	Increased
10	7747772	7750086	Katna1	Increased
10	7842216	7844534	Zc3h12d	Increased
10	7920467	7922779	Tab2	Increased
10	7927833	7930176	Tab2	Increased
10	8212992	8215306	Ust	Increased
10	8356954	8359573	Ust	Increased
10	8504703	8507019	Ust	Increased
10	8505109	8507692	Ust	Increased
10	8517292	8519615	Ust	Increased
10	9649290	9651900	Samd5	Increased
10	9800483	9803026	Stxbp5	Increased
10	9812961	9815273	Stxbp5	Increased
10	10349610	10351930	Adgb	Increased
10	10350926	10353835	Adgb	Increased
10	10354580	10357171	Adgb	Increased
10	10394826	10397436	Adgb	Increased
10	10464578	10466889	Adgb	Increased
10	10468707	10471588	Adgb	Increased
10	10470995	10473571	Adgb	Increased
10	10800907	10803229	Grm1	Increased
10	10813601	10816142	Grm1	Increased
10	11207650	11210124	Shprh	Increased
10	11344128	11346449	Epm2a	Increased
10	12547581	12549909	Utrn	Increased
10	12689667	12691975	Utrn	Increased
10	12693738	12696242	Utrn	Increased
10	12728049	12730362	Utrn	Increased
10	12808646	12810964	Utrn	Increased
10	12810832	12813165	Utrn	Increased
10	12812156	12814474	Utrn	Increased
10	12812538	12815214	Utrn	Increased
10	12820374	12822680	Utrn	Increased
10	12822572	12825222	Utrn	Increased
10	12835425	12837741	Utrn	Increased
10	12859355	12861661	Utrn	Increased
10	12860409	12862734	Utrn	Increased
10	13683498	13685825	Aig1	Increased
10	13867769	13870083	Aig1	Increased
10	13868626	13871031	Aig1	Increased
10	13965835	13968150	Hivep2	Increased
10	13966164	13969542	Hivep2	Increased
10	13967844	13970366	Hivep2	Increased
10	13986379	13988696	Hivep2	Increased
10	14016761	14019566	Hivep2	Increased
10	14033056	14035374	Hivep2	Increased
10	14044789	14047111	Hivep2	Increased
10	14045275	14048266	Hivep2	Increased
[truncated: 35,450 more rows]
