# Supplementary material for: PML::RARA and GATA2 proteins interact via DNA templates to induce aberrant self-renewal in mouse and human hematopoietic cells
Source: Proc Natl Acad Sci U S A. 2024 Apr 22;121(18):e2317690121. doi: 10.1073/pnas.2317690121 (PMC11067031; doi:10.1073/pnas.2317690121)
Supplement: Supplementary file 13 — Dataset S12 (XLSX) [file pnas.2317690121.sd12.xlsx]

## Sheet: ATAC_PR_vs_C88A_UP_FDR0.05_FC1.
Genes within 1 kb of differentially accessible regions between PML::RARA MSCV vs. C88A PML::RARA MSCV mouse hematopoietic cells at day 7 by ATAC-seq
Chromosome	Start (bp)	End (bp)	Genes within 1 kb	Increased vs. Decreased accessibility in PML::RARA vs. C88A PML::RARA
1	3450679	3453031	Xkr4	Increased
1	4774055	4776850	Mrpl15	Increased
1	4779120	4781427	Mrpl15	Increased
1	4785048	4787364	Mrpl15	Increased
1	4806657	4809271	Lypla1	Increased
1	4806657	4809271	Gm37988	Increased
1	4857193	4859781	Tcea1	Increased
1	4857193	4859781	Gm37988	Increased
1	5021753	5024065	Rgs20	Increased
1	5081688	5084530	Atp6v1h	Increased
1	6212770	6216616	Rb1cc1	Increased
1	6271277	6273585	Rb1cc1	Increased
1	6381734	6384315	Alkal1	Increased
1	7087112	7089433	Pcmtd1	Increased
1	7146063	7148381	Pcmtd1	Increased
1	9547479	9550316	Adhfe1	Increased
1	9572266	9574576	Adhfe1	Increased
1	9695868	9698178	Mybl1	Increased
1	9699922	9702422	Mybl1	Increased
1	9727281	9729598	Vcpip1	Increased
1	9806671	9809011	Sgk3	Increased
1	9811955	9814715	Sgk3	Increased
1	9821721	9824243	Sgk3	Increased
1	9824888	9827203	Sgk3	Increased
1	9832481	9834792	Sgk3	Increased
1	9845996	9848979	Sgk3	Increased
1	9847144	9849460	Sgk3	Increased
1	9941856	9944591	Mcmdc2	Increased
1	9965927	9969412	Ppp1r42	Increased
1	9965927	9969412	Tcf24	Increased
1	10006271	10008578	Ppp1r42	Increased
1	10038970	10041575	Cspp1	Increased
1	10053236	10055587	Cspp1	Increased
1	10088575	10090880	Cspp1	Increased
1	10230640	10233182	Arfgef1	Increased
1	10231236	10233787	Arfgef1	Increased
1	10324404	10326713	Cpa6	Increased
1	10485427	10487734	Cpa6	Increased
1	12863873	12866702	Slco5a1	Increased
1	12874493	12876811	Slco5a1	Increased
1	12941446	12943782	Slco5a1	Increased
1	12989243	12991919	Slco5a1	Increased
1	12990014	12992329	Slco5a1	Increased
1	12990363	12993912	Slco5a1	Increased
1	13142801	13145362	Ncoa2	Increased
1	13150111	13152420	Ncoa2	Increased
1	13153493	13155816	Ncoa2	Increased
1	13153840	13156176	Ncoa2	Increased
1	13160608	13162928	Ncoa2	Increased
1	13161392	13164278	Ncoa2	Increased
1	13205467	13208179	Ncoa2	Increased
1	13206283	13208605	Ncoa2	Increased
1	13213476	13215814	Ncoa2	Increased
1	13231957	13234562	Ncoa2	Increased
1	13255753	13258059	Ncoa2	Increased
1	13257025	13259367	Ncoa2	Increased
1	13258368	13260871	Ncoa2	Increased
1	13266463	13268776	Ncoa2	Increased
1	13300530	13302856	Ncoa2	Increased
1	13573122	13575446	Tram1	Increased
1	13638244	13640839	Lactb2	Increased
1	13658523	13661382	Lactb2	Increased
1	14221444	14223762	Eya1	Increased
1	14226504	14228866	Eya1	Increased
1	14303548	14306308	Eya1	Increased
1	14308741	14311064	Eya1	Increased
1	14309109	14311421	Eya1	Increased
1	14917772	14920140	Trpa1	Increased
1	16091740	16094315	4930444P10Rik	Increased
1	16104165	16106477	Rpl7	Increased
1	16104165	16106477	Rdh10	Increased
1	16432437	16434748	Stau2	Increased
1	16439248	16441560	Stau2	Increased
1	16517632	16519941	Stau2	Increased
1	16518139	16520454	Stau2	Increased
1	16518619	16521116	Stau2	Increased
1	16569766	16572301	Ube2w	Increased
1	16641206	16643524	Eloc	Increased
1	16656298	16658609	Eloc	Increased
1	16664030	16666570	Tmem70	Increased
1	16664659	16666989	Tmem70	Increased
1	16697636	16699952	Ly96	Increased
1	17095687	17098700	Jph1	Increased
1	17096745	17099069	Jph1	Increased
1	17605461	17607808	Pi15	Increased
1	17607407	17609712	Pi15	Increased
1	20889380	20892461	Paqr8	Increased
1	20911147	20913467	Paqr8	Increased
1	20911617	20913924	Paqr8	Increased
1	20924977	20927319	Paqr8	Increased
1	20927544	20930164	Paqr8	Increased
1	20929368	20931686	Paqr8	Increased
1	20932510	20934817	Paqr8	Increased
1	20938084	20940395	Paqr8	Increased
1	20950459	20952780	Efhc1	Increased
1	20988483	20990796	Efhc1	Increased
1	20994235	20996566	Tram2	Increased
1	20994626	20996969	Tram2	Increased
1	21007870	21010186	Tram2	Increased
1	21011600	21013925	Tram2	Increased
1	21013506	21015813	Tram2	Increased
1	21024252	21027055	Tram2	Increased
1	21031251	21033580	Tram2	Increased
1	21047431	21049767	Tram2	Increased
1	21067525	21069845	Tram2	Increased
1	21226645	21229190	Tmem14a	Increased
1	21410254	21412792	Kcnq5	Increased
1	21418271	21420656	Kcnq5	Increased
1	21460111	21462428	Kcnq5	Increased
1	21529874	21532181	Kcnq5	Increased
1	21551717	21554039	Kcnq5	Increased
1	21617705	21620066	Kcnq5	Increased
1	21752166	21754476	Kcnq5	Increased
1	21779846	21782193	Kcnq5	Increased
1	21786530	21788871	Kcnq5	Increased
1	21797301	21799859	Kcnq5	Increased
1	21828655	21831525	Kcnq5	Increased
1	21835388	21837700	Kcnq5	Increased
1	21837561	21839868	Kcnq5	Increased
1	21959413	21961726	Kcnq5	Increased
1	21959899	21962219	Kcnq5	Increased
1	21960263	21962573	Kcnq5	Increased
1	21960665	21963019	Kcnq5	Increased
1	21961915	21964437	Kcnq5	Increased
1	23761824	23764137	B3gat2	Increased
1	23898659	23900973	Smap1	Increased
1	23914442	23916781	Smap1	Increased
1	23919330	23921651	Smap1	Increased
1	24004090	24006825	Sdhaf4	Increased
1	24033080	24035392	Fam135a	Increased
1	24098967	24101586	Fam135a	Increased
1	24571630	24573958	Col19a1	Increased
1	24677142	24679452	Lmbrd1	Increased
1	25227637	25229973	Adgrb3	Increased
1	30871689	30875371	Phf3	Increased
1	31048994	31051332	4931428L18Rik	Increased
1	31152996	31155303	4931428L18Rik	Increased
1	33470107	33472431	Prim2	Increased
1	33524773	33527121	Prim2	Increased
1	33530173	33532758	Prim2	Increased
1	33534164	33536621	Prim2	Increased
1	33535331	33537930	Prim2	Increased
1	33555671	33557987	Prim2	Increased
1	33564826	33567147	Prim2	Increased
1	33583244	33585555	Prim2	Increased
1	33646699	33649024	Prim2	Increased
1	33662201	33664510	Prim2	Increased
1	33668215	33671206	Prim2	Increased
1	33718735	33721509	Rab23	Increased
1	33735882	33738205	Rab23	Increased
1	33741891	33744199	Rab23	Increased
1	33755330	33758384	Bag2	Increased
1	33756631	33758939	Bag2	Increased
1	33757549	33759874	Bag2	Increased
1	33767871	33770187	Zfp451	Increased
1	33812206	33814809	Zfp451	Increased
1	33812819	33815370	Zfp451	Increased
1	33813379	33815685	Zfp451	Increased
1	33891790	33894110	Bend6	Increased
1	33905870	33908395	Bend6	Increased
1	33905870	33908395	Dst	Increased
1	33906879	33909194	Bend6	Increased
1	33906879	33909194	Dst	Increased
1	33907955	33910514	Dst	Increased
1	33965376	33967690	Dst	Increased
1	34004686	34007005	Dst	Increased
1	34009984	34012299	Dst	Increased
1	34010391	34012703	Dst	Increased
1	34060164	34062554	Dst	Increased
1	34139086	34141394	Dst	Increased
1	34163647	34165964	Dst	Increased
1	34217372	34219682	Dst	Increased
1	34235411	34237728	Dst	Increased
1	34250197	34252518	Dst	Increased
1	34578504	34580816	Amer3	Increased
1	34841919	34844689	Fam168b	Increased
1	34850040	34852593	Plekhb2	Increased
1	34851247	34853811	Plekhb2	Increased
1	36067470	36069785	Hs6st1	Increased
1	36067827	36070181	Hs6st1	Increased
1	36068251	36071030	Hs6st1	Increased
1	36070166	36072520	Hs6st1	Increased
1	36088508	36090821	Hs6st1	Increased
1	36096320	36098871	Hs6st1	Increased
1	36144104	36146411	Uggt1	Increased
1	36148452	36150757	Uggt1	Increased
1	36159219	36161547	Uggt1	Increased
1	36160233	36162596	Uggt1	Increased
1	36161149	36163705	Uggt1	Increased
1	36179058	36181410	Uggt1	Increased
1	36186797	36189109	Uggt1	Increased
1	36230354	36232673	Uggt1	Increased
1	36233700	36236407	Uggt1	Increased
1	36234906	36237235	Uggt1	Increased
1	36273325	36275916	Neurl3	Increased
1	36274633	36277342	Neurl3	Increased
1	36308612	36310920	Arid5a	Increased
1	36309660	36311976	Arid5a	Increased
1	36320588	36323527	Arid5a	Increased
1	36322125	36325367	Arid5a	Increased
1	36367133	36369444	Kansl3	Increased
1	36367572	36370624	Kansl3	Increased
1	36470975	36473304	Cnnm4	Increased
1	36491302	36493745	Cnnm4	Increased
1	36500325	36502636	Cnnm4	Increased
1	36533560	36536150	Ankrd23	Increased
1	36533560	36536150	Gm42417	Increased
1	36544492	36547193	Ankrd39	Increased
1	36555586	36558397	Sema4c	Increased
1	36556429	36559409	Sema4c	Increased
1	36562005	36564516	Fam178b	Increased
1	36563132	36565628	Fam178b	Increased
1	36565463	36567793	Fam178b	Increased
1	36567922	36570278	Fam178b	Increased
1	36568368	36570684	Fam178b	Increased
1	36570645	36572962	Fam178b	Increased
1	36588985	36591296	Fam178b	Increased
1	36590141	36592985	Fam178b	Increased
1	36603302	36605630	Fam178b	Increased
1	36633779	36636299	Fam178b	Increased
1	36654943	36657554	Fam178b	Increased
1	36657033	36659353	Fam178b	Increased
1	36682691	36685456	Fam178b	Increased
1	36690329	36693427	Cox5b	Increased
1	36707169	36709978	Actr1b	Increased
1	36708005	36710855	4933424G06Rik	Increased
1	36708005	36710855	Actr1b	Increased
1	36718428	36720742	4933424G06Rik	Increased
1	36721619	36724203	4933424G06Rik	Increased
1	36736329	36738636	4933424G06Rik	Increased
1	36743640	36745953	4933424G06Rik	Increased
1	36745488	36747831	4933424G06Rik	Increased
1	36752989	36755627	4933424G06Rik	Increased
1	36765845	36768172	Zap70	Increased
1	36771582	36773912	Zap70	Increased
1	36796487	36798798	Tmem131	Increased
1	36835570	36837884	Tmem131	Increased
1	36869556	36871882	Tmem131	Increased
1	36873475	36875787	Tmem131	Increased
1	36891452	36893783	Tmem131	Increased
1	36903596	36905906	Tmem131	Increased
1	36916290	36918604	Tmem131	Increased
1	36918750	36921104	Tmem131	Increased
1	36919336	36921925	Tmem131	Increased
1	36922465	36924792	Tmem131	Increased
1	36937940	36940427	Tmem131	Increased
1	37027905	37030831	Vwa3b	Increased
1	37029704	37032289	Vwa3b	Increased
1	37217403	37219724	Cnga3	Increased
1	37247451	37249767	Cnga3	Increased
1	37249682	37251992	Cnga3	Increased
1	37306651	37308963	Inpp4a	Increased
1	37316123	37318690	Inpp4a	Increased
1	37316793	37319281	Inpp4a	Increased
1	37400728	37403053	Inpp4a	Increased
1	37429474	37431782	Coa5	Increased
1	37429474	37431782	Unc50	Increased
1	37449527	37451853	Mgat4a	Increased
1	37456598	37458907	Mgat4a	Increased
1	37477494	37479821	Mgat4a	Increased
1	37478084	37480395	Mgat4a	Increased
1	37480265	37482786	Mgat4a	Increased
1	37525238	37527555	Mgat4a	Increased
1	37530572	37532889	Mgat4a	Increased
1	37630477	37632803	2010300C02Rik	Increased
1	37633696	37636006	2010300C02Rik	Increased
1	37638189	37640495	2010300C02Rik	Increased
1	37677223	37679739	2010300C02Rik	Increased
1	37689705	37692023	2010300C02Rik	Increased
1	37690222	37692534	2010300C02Rik	Increased
1	37695944	37698260	2010300C02Rik	Increased
1	37711409	37713728	2010300C02Rik	Increased
1	37718746	37721355	2010300C02Rik	Increased
1	37758456	37760782	Tsga10	Increased
1	37798550	37800879	Tsga10	Increased
1	37870600	37874037	Lipt1	Increased
1	37888236	37890844	Mrpl30	Increased
1	37888236	37890844	Mitd1	Increased
1	37888998	37891304	Mrpl30	Increased
1	37888998	37891304	Mitd1	Increased
1	37890458	37892767	Mrpl30	Increased
1	37996919	37999222	Txndc9	Increased
1	37996919	37999222	Eif5b	Increased
1	37997388	37999698	Txndc9	Increased
1	37997388	37999698	Eif5b	Increased
1	38000990	38003308	Eif5b	Increased
1	38003429	38005761	Eif5b	Increased
1	38010664	38012992	Eif5b	Increased
1	38011577	38014124	Eif5b	Increased
1	38024363	38026700	Eif5b	Increased
1	38038005	38040311	Eif5b	Increased
1	38184553	38186863	Aff3	Increased
1	38201845	38204156	Aff3	Increased
1	38391992	38394303	Aff3	Increased
1	38402844	38405172	Aff3	Increased
1	38405206	38407522	Aff3	Increased
1	38405554	38407866	Aff3	Increased
1	38423489	38425824	Aff3	Increased
1	38436735	38439055	Aff3	Increased
1	38440795	38443161	Aff3	Increased
1	38488742	38491062	Aff3	Increased
1	38546638	38548951	Aff3	Increased
1	38549615	38551952	Aff3	Increased
1	38553580	38555888	Aff3	Increased
1	38556365	38558940	Aff3	Increased
1	38579606	38581934	Aff3	Increased
1	38625970	38628306	Aff3	Increased
1	38626337	38628695	Aff3	Increased
1	38646449	38648774	Aff3	Increased
1	38656615	38659175	Aff3	Increased
1	38664624	38666938	Aff3	Increased
1	38896879	38899209	Chst10	Increased
1	38986516	38988824	Pdcl3	Increased
1	38986846	38989152	Pdcl3	Increased
1	39192557	39195286	Npas2	Increased
1	39195776	39198358	Npas2	Increased
1	39204044	39206358	Npas2	Increased
1	39205979	39208286	Npas2	Increased
1	39209958	39212278	Npas2	Increased
1	39254442	39257402	Npas2	Increased
1	39255551	39258170	Npas2	Increased
1	39260023	39262334	Npas2	Increased
1	39280886	39283486	Npas2	Increased
1	39339729	39342038	Npas2	Increased
1	39365991	39368489	Rpl31	Increased
1	39382236	39384552	Tbc1d8	Increased
1	39383960	39386300	Tbc1d8	Increased
1	39391239	39393546	Tbc1d8	Increased
1	39392453	39394787	Tbc1d8	Increased
1	39395388	39397703	Tbc1d8	Increased
1	39416849	39419164	Tbc1d8	Increased
1	39427279	39429600	Tbc1d8	Increased
1	39437634	39439963	Tbc1d8	Increased
1	39454661	39456985	Tbc1d8	Increased
1	39534977	39537288	Cnot11	Increased
1	39544621	39546961	Cnot11	Increased
1	39555068	39557379	Rnf149	Increased
1	39559412	39561724	Rnf149	Increased
1	39635704	39638029	Creg2	Increased
1	39649784	39652094	Creg2	Increased
1	39650182	39652499	Creg2	Increased
1	39679570	39681881	Rfx8	Increased
1	39684868	39687181	Rfx8	Increased
1	39713028	39715353	Rfx8	Increased
1	39713783	39716110	Rfx8	Increased
1	39899644	39901969	Map4k4	Increased
1	39900127	39902753	Map4k4	Increased
1	39900846	39903153	Map4k4	Increased
1	39901196	39904024	Map4k4	Increased
1	39910541	39912851	Map4k4	Increased
1	39912310	39914627	Map4k4	Increased
1	39922397	39925017	Map4k4	Increased
1	39931368	39933689	Map4k4	Increased
1	39949115	39951428	Map4k4	Increased
1	39955752	39958065	Map4k4	Increased
1	39960342	39962659	Map4k4	Increased
1	39972652	39975260	Map4k4	Increased
1	39974924	39977509	Map4k4	Increased
1	39975911	39978224	Map4k4	Increased
1	39982192	39984513	Map4k4	Increased
1	39999968	40002278	Map4k4	Increased
1	40006988	40009312	Map4k4	Increased
1	40084138	40087098	Il1r2	Increased
1	40091534	40093871	Il1r2	Increased
1	40114327	40116641	Il1r2	Increased
1	40115478	40117784	Il1r2	Increased
1	40264516	40266834	Il1r1	Increased
1	40265430	40267994	Il1r1	Increased
1	40270147	40272492	Il1r1	Increased
1	40270760	40273078	Il1r1	Increased
1	40283042	40285371	Il1r1	Increased
1	40289514	40291844	Il1r1	Increased
1	40357847	40360157	Il1rl2	Increased
1	40427950	40430622	Il1rl1	Increased
1	40436057	40438667	Il1rl1	Increased
1	40440866	40443183	Il1rl1	Increased
1	40464448	40467021	Il1rl1	Increased
1	40464448	40467021	Il18r1	Increased
1	40465568	40468636	Il18r1	Increased
1	40468115	40470457	Il18r1	Increased
1	40468572	40470898	Il18r1	Increased
1	40468959	40472158	Il18r1	Increased
1	40474466	40477075	Il18r1	Increased
1	40478449	40481013	Il18r1	Increased
1	40500074	40502410	Il18r1	Increased
1	40500606	40502920	Il18r1	Increased
1	40514199	40516509	Il18rap	Increased
1	40515407	40517721	Il18rap	Increased
1	40528328	40530644	Il18rap	Increased
1	40543678	40546004	Il18rap	Increased
1	40578794	40581106	Slc9a4	Increased
1	40585870	40588194	Slc9a4	Increased
1	40679466	40681833	Slc9a2	Increased
1	40679869	40682942	Slc9a2	Increased
1	40767417	40769970	Slc9a2	Increased
1	40788886	40791207	Mfsd9	Increased
1	40789332	40791903	Mfsd9	Increased
1	40843689	40846006	Tmem182	Increased
1	40846567	40848880	Tmem182	Increased
1	42951728	42954401	Gpr45	Increased
1	42983133	42985452	Gpr45	Increased
1	43064929	43067248	Tgfbrap1	Increased
1	43069763	43072071	Tgfbrap1	Increased
1	43090763	43093078	Tgfbrap1	Increased
1	43091346	43094346	Tgfbrap1	Increased
1	43109576	43111887	AI597479	Increased
1	43111910	43114244	AI597479	Increased
1	43138381	43140962	Fhl2	Increased
1	43144517	43146822	Fhl2	Increased
1	43162600	43165147	Fhl2	Increased
1	43167631	43170325	Fhl2	Increased
1	43173856	43176166	Fhl2	Increased
1	43444081	43447504	Nck2	Increased
1	43445685	43448449	Nck2	Increased
1	43448133	43450455	Nck2	Increased
1	43449847	43452180	Nck2	Increased
1	43461748	43464062	Nck2	Increased
1	43463975	43466307	Nck2	Increased
1	43466610	43468938	Nck2	Increased
1	43469803	43472118	Nck2	Increased
1	43477581	43479894	Nck2	Increased
1	43499157	43501480	Nck2	Increased
1	43505661	43507981	Nck2	Increased
1	43512747	43515066	Nck2	Increased
1	43519258	43521587	Nck2	Increased
1	43519657	43521968	Nck2	Increased
1	43520030	43522340	Nck2	Increased
1	43520474	43522791	Nck2	Increased
1	43533200	43535928	Nck2	Increased
1	43534565	43536895	Nck2	Increased
1	43535319	43537634	Nck2	Increased
1	43536529	43539201	Nck2	Increased
1	43537724	43540281	Nck2	Increased
1	43538693	43541041	Nck2	Increased
1	43541308	43543812	Nck2	Increased
1	43548615	43551222	Nck2	Increased
1	43561348	43563663	Nck2	Increased
1	43737225	43739537	1500015O10Rik	Increased
1	43759135	43761447	Uxs1	Increased
1	43765355	43767672	Uxs1	Increased
1	43767429	43770037	Uxs1	Increased
1	43818110	43820424	Uxs1	Increased
1	43825443	43827813	Uxs1	Increased
1	43968372	43970682	Tpp2	Increased
1	44100481	44102790	Tex30	Increased
1	44100981	44103289	Tex30	Increased
1	44121277	44123595	Bivm	Increased
1	44131191	44133522	Bivm	Increased
1	44146699	44149474	Ercc5	Increased
1	44154318	44156637	Ercc5	Increased
1	44550468	44553658	Gulp1	Increased
1	44583546	44586126	Gulp1	Increased
1	45312999	45315319	Col3a1	Increased
1	45317272	45319584	Col3a1	Increased
1	45815904	45818218	Wdr75	Increased
1	45823473	45826060	Wdr75	Increased
1	46851230	46853542	Slc39a10	Increased
1	46851695	46854005	Slc39a10	Increased
1	46853003	46855310	Slc39a10	Increased
1	46863206	46865531	Slc39a10	Increased
1	50925730	50928623	Tmeff2	Increased
1	50934099	50936927	Tmeff2	Increased
1	50939679	50942022	Tmeff2	Increased
1	51467052	51469396	Nabp1	Increased
1	51472363	51474686	Nabp1	Increased
1	51848539	51850882	Myo1b	Increased
1	51914029	51917141	Myo1b	Increased
1	51997589	51999898	Stat4	Increased
1	52003145	52005764	Stat4	Increased
1	52007115	52009767	Stat4	Increased
1	52007934	52010256	Stat4	Increased
1	52009783	52012105	Stat4	Increased
1	52010288	52012853	Stat4	Increased
1	52011050	52013610	Stat4	Increased
1	52011802	52014540	Stat4	Increased
1	52049004	52051368	Stat4	Increased
1	52065736	52068303	Stat4	Increased
1	52075465	52077834	Stat4	Increased
1	52094278	52096587	Stat4	Increased
1	52097667	52100204	Stat4	Increased
1	52099545	52101850	Stat4	Increased
1	52145359	52147918	Stat1	Increased
1	52148949	52151272	Stat1	Increased
1	52149692	52152006	Stat1	Increased
1	52157844	52160155	Stat1	Increased
1	52165675	52167987	Gls	Increased
1	52169098	52171410	Gls	Increased
1	52170400	52172726	Gls	Increased
1	52226991	52229581	Gls	Increased
1	52230887	52233198	Gls	Increased
1	52500498	52503112	Nab1	Increased
1	52638107	52640449	Nemp2	Increased
1	52639488	52642095	Nemp2	Increased
1	52651590	52653902	Nemp2	Increased
1	52674546	52677130	Mfsd6	Increased
1	52707754	52710070	Mfsd6	Increased
1	52708845	52711153	Mfsd6	Increased
1	52725333	52728511	Mfsd6	Increased
1	52792540	52794997	Inpp1	Increased
1	52798119	52801050	Inpp1	Increased
1	52799331	52801637	Inpp1	Increased
1	52801103	52803700	Inpp1	Increased
1	52815958	52818277	Inpp1	Increased
1	52853065	52855371	Hibch	Increased
1	52854971	52857574	Hibch	Increased
1	52951082	52954005	1700019D03Rik	Increased
1	52954205	52956529	1700019D03Rik	Increased
1	53271692	53274000	Pms1	Increased
1	53312246	53315014	Osgepl1	Increased
1	53312246	53315014	Gm28778	Increased
1	53351249	53353562	Gm28551	Increased
1	53351249	53353562	Asnsd1	Increased
1	53705640	53707960	Dnah7a	Increased
1	53760744	53763055	Stk17b	Increased
1	53761111	53763432	Stk17b	Increased
1	53781051	53783372	Stk17b	Increased
1	53781390	53783711	Stk17b	Increased
1	53783223	53785754	Stk17b	Increased
1	53813119	53815683	Hecw2	Increased
1	53837177	53839486	Hecw2	Increased
1	53837512	53839827	Hecw2	Increased
1	53844917	53847233	Hecw2	Increased
1	53855726	53858064	Hecw2	Increased
1	53858216	53860535	Hecw2	Increased
1	53870039	53872381	Hecw2	Increased
1	53881558	53884221	Hecw2	Increased
1	53887071	53889388	Hecw2	Increased
1	53888343	53890673	Hecw2	Increased
1	53889420	53891961	Hecw2	Increased
1	53908178	53910492	Hecw2	Increased
1	53909300	53911614	Hecw2	Increased
1	53926643	53928954	Hecw2	Increased
1	53939217	53941528	Hecw2	Increased
1	53940575	53942897	Hecw2	Increased
1	53944631	53947524	Hecw2	Increased
1	53969655	53971978	Hecw2	Increased
1	54128088	54130398	Hecw2	Increased
1	54249550	54251860	Ccdc150	Increased
1	54437326	54440409	Gtf3c3	Increased
1	54646362	54648690	Ankrd44	Increased
1	54659605	54661948	Ankrd44	Increased
1	54665021	54667327	Ankrd44	Increased
1	54689622	54691957	Ankrd44	Increased
1	54709331	54712072	Ankrd44	Increased
1	54710611	54712938	Ankrd44	Increased
1	54712276	54714584	Ankrd44	Increased
1	54746769	54749372	Ankrd44	Increased
1	54748488	54750814	Ankrd44	Increased
1	54831780	54834098	Ankrd44	Increased
1	54839142	54841481	Ankrd44	Increased
1	54840840	54843151	Ankrd44	Increased
1	54853453	54855773	Ankrd44	Increased
1	54870024	54872683	Ankrd44	Increased
1	54881266	54884423	Ankrd44	Increased
1	54887571	54889876	Ankrd44	Increased
1	54901827	54904157	Ankrd44	Increased
1	54911287	54913605	Ankrd44	Increased
1	54911791	54914289	Ankrd44	Increased
1	54912383	54915392	Ankrd44	Increased
1	54921333	54923655	Ankrd44	Increased
1	54922983	54925324	Ankrd44	Increased
1	54924930	54927835	Ankrd44	Increased
1	54984871	54987189	Sf3b1	Increased
1	55007359	55009667	Sf3b1	Increased
1	55011556	55013866	Sf3b1	Increased
1	55085946	55088786	Hspe1	Increased
1	55085946	55088786	Hspd1	Increased
1	55130339	55132856	Mob4	Increased
1	55184744	55187065	Rftn2	Increased
1	55236821	55239884	Mars2	Increased
1	55238089	55240879	Mars2	Increased
1	55409693	55412004	Plcl1	Increased
1	55435663	55437982	Plcl1	Increased
1	55482582	55485144	Plcl1	Increased
1	55527543	55530792	Plcl1	Increased
1	55693206	55695527	Plcl1	Increased
1	55735415	55737720	Plcl1	Increased
1	56924198	56926545	Satb2	Increased
1	56970552	56972880	Satb2	Increased
1	56971171	56973490	Satb2	Increased
1	56976145	56978458	Satb2	Increased
1	57376120	57378714	1700066M21Rik	Increased
1	57376963	57379504	1700066M21Rik	Increased
1	57405107	57408356	Tyw5	Increased
1	57405107	57408356	Maip1	Increased
1	57968234	57970770	Kctd18	Increased
1	58028281	58031104	Aox1	Increased
1	58030227	58032534	Aox1	Increased
1	58295360	58297663	Aox2	Increased
1	58302688	58305008	Aox2	Increased
1	58303133	58305736	Aox2	Increased
1	58307564	58309899	Aox2	Increased
1	58310252	58312825	Aox2	Increased
1	58314603	58317226	Aox2	Increased
1	58357971	58360552	Aox2	Increased
1	58358574	58361170	Aox2	Increased
1	58373208	58375539	Aox2	Increased
1	58390872	58393590	Bzw1	Increased
1	58392241	58395138	Bzw1	Increased
1	58414529	58416837	Clk1	Increased
1	58422328	58424844	Clk1	Increased
1	58422920	58425480	Clk1	Increased
1	58443702	58446024	Ppil3	Increased
1	58443702	58446024	Nif3l1	Increased
1	58496109	58498438	Orc2	Increased
1	58576283	58578615	Fam126b	Increased
1	58583308	58585625	Fam126b	Increased
1	58651439	58654345	Als2cr12	Increased
1	58652378	58654931	Als2cr12	Increased
1	58657230	58659816	Als2cr12	Increased
1	58662367	58664691	Als2cr12	Increased
1	58676176	58679358	Als2cr12	Increased
1	58677530	58679840	Als2cr12	Increased
1	58709544	58712325	Cflar	Increased
1	58710345	58712916	Cflar	Increased
1	58711177	58713480	Cflar	Increased
1	58715078	58717911	Cflar	Increased
1	58721122	58724014	Cflar	Increased
1	58724589	58727157	Cflar	Increased
1	58733538	58735866	Cflar	Increased
1	58741533	58744176	Cflar	Increased
1	58745910	58748237	Cflar	Increased
1	58952740	58955352	Trak2	Increased
1	58955290	58957620	Trak2	Increased
1	58972325	58974949	Trak2	Increased
1	58972325	58974949	Stradb	Increased
1	59118679	59121494	Mpp4	Increased
1	59118679	59121494	Tmem237	Increased
1	59141834	59144141	Mpp4	Increased
1	59161509	59164301	Mpp4	Increased
1	59161509	59164301	Als2	Increased
1	59170902	59173230	Als2	Increased
1	59172060	59174395	Als2	Increased
1	59175506	59177836	Als2	Increased
1	59236162	59238478	Als2	Increased
1	59236572	59239525	Als2	Increased
1	59255691	59258017	Cdk15	Increased
1	59481666	59483990	Fzd7	Increased
1	59482751	59485070	Fzd7	Increased
1	59486565	59488875	Fzd7	Increased
1	59542963	59545284	Gm973	Increased
1	59570469	59572811	Gm973	Increased
1	59583673	59585985	Gm973	Increased
1	59612837	59615171	Gm973	Increased
1	59612837	59615171	Sumo1	Increased
1	59622369	59624674	Gm973	Increased
1	59622369	59624674	Sumo1	Increased
1	59645551	59647880	Sumo1	Increased
1	59668908	59671590	Sumo1	Increased
1	59669651	59672221	Sumo1	Increased
1	59683430	59685759	Nop58	Increased
1	59683800	59687639	Nop58	Increased
1	59718552	59721455	Nop58	Increased
1	59761741	59764060	Bmpr2	Increased
1	59763372	59765918	Bmpr2	Increased
1	59782631	59784952	Bmpr2	Increased
1	59914915	59917228	Fam117b	Increased
1	59916158	59918736	Fam117b	Increased
1	59962616	59964949	Fam117b	Increased
1	59965206	59967797	Fam117b	Increased
1	60015068	60017907	Ica1l	Increased
1	60016042	60018365	Ica1l	Increased
1	60016858	60019175	Ica1l	Increased
1	60041729	60044406	Ica1l	Increased
1	60096543	60099678	Wdr12	Increased
1	60096543	60099678	Carf	Increased
1	60103606	60105919	Carf	Increased
1	60239480	60242038	Nbeal1	Increased
1	60271516	60273829	Nbeal1	Increased
1	60360644	60362965	Cyp20a1	Increased
1	60407840	60410163	Abi2	Increased
1	60408480	60410791	Abi2	Increased
1	60408933	60411275	Abi2	Increased
1	60409312	60411845	Abi2	Increased
1	60415765	60418104	Abi2	Increased
1	60422919	60425227	Abi2	Increased
1	60424769	60427090	Abi2	Increased
1	60427968	60430279	Abi2	Increased
1	60446096	60448420	Abi2	Increased
1	60481916	60484239	Raph1	Increased
1	60529670	60531993	Raph1	Increased
1	60538347	60540657	Raph1	Increased
1	60564299	60566888	Raph1	Increased
1	60743087	60745668	Cd28	Increased
1	60745220	60747529	Cd28	Increased
1	60898367	60900707	Ctla4	Increased
1	60910644	60912956	Ctla4	Increased
1	60915525	60917841	Ctla4	Increased
1	60976683	60979032	Icos	Increased
1	61637693	61640031	Pard3b	Increased
1	62040748	62043138	Pard3b	Increased
1	62147833	62150163	Pard3b	Increased
1	62985306	62987618	Ino80d	Increased
1	63106589	63109712	Ino80d	Increased
1	63109910	63112220	Ino80d	Increased
1	63111795	63114291	Ino80d	Increased
1	63112370	63114905	Ino80d	Increased
1	63180068	63182377	Eef1b2	Increased
1	63181655	63183977	Gpr1	Increased
1	63657048	63659361	Dytn	Increased
1	63658604	63661129	Dytn	Increased
1	63667841	63670153	Dytn	Increased
1	63729197	63731787	Fastkd2	Increased
1	63729197	63731787	Mdh1b	Increased
1	64077420	64079735	Klf7	Increased
1	64077773	64080122	Klf7	Increased
1	64080289	64082604	Klf7	Increased
1	64083747	64086059	Klf7	Increased
1	64100395	64102950	Klf7	Increased
1	64103666	64105981	Klf7	Increased
1	64104354	64106689	Klf7	Increased
1	64118508	64121120	Klf7	Increased
1	64530547	64532864	Creb1	Increased
1	64530962	64533963	Creb1	Increased
1	64532144	64534704	Creb1	Increased
1	64532845	64535511	Creb1	Increased
1	64542787	64545105	Creb1	Increased
1	64545114	64547424	Creb1	Increased
1	64550962	64553280	Creb1	Increased
1	64602230	64605051	Creb1	Increased
1	64615052	64619185	Mettl21a	Increased
1	64704286	64706849	Ccnyl1	Increased
1	64708917	64711224	Ccnyl1	Increased
1	64735135	64737444	Fzd5	Increased
1	64735448	64738272	Fzd5	Increased
1	64737224	64739534	Fzd5	Increased
1	64737626	64740171	Fzd5	Increased
1	64795973	64798559	Plekhm3	Increased
1	64851197	64853519	Plekhm3	Increased
1	64874613	64877178	Plekhm3	Increased
1	64906773	64909090	Plekhm3	Increased
1	64917731	64920267	Plekhm3	Increased
1	64944286	64946617	Plekhm3	Increased
1	64948439	64950754	Plekhm3	Increased
1	64955383	64957952	Plekhm3	Increased
1	65178644	65181201	Idh1	Increased
1	65184535	65187160	Idh1	Increased
1	65184535	65187160	Pikfyve	Increased
1	65236736	65239054	Pikfyve	Increased
1	65244709	65247262	Pikfyve	Increased
1	65281813	65284125	Pth2r	Increased
1	65353244	65355558	Pth2r	Increased
1	66174038	66176365	Map2	Increased
1	66466981	66469298	Unc80	Increased
1	66699657	66702260	Rpe	Increased
1	66814731	66817295	Kansl1l	Increased
1	66837523	66840493	Acadl	Increased
1	66840985	66843304	Acadl	Increased
1	66844722	66847269	Acadl	Increased
1	66857256	66859578	Acadl	Increased
1	66860852	66863167	Acadl	Increased
1	66861694	66864107	Acadl	Increased
1	66862219	66864525	Acadl	Increased
1	66862765	66865484	Acadl	Increased
1	66999017	67001335	Lancl1	Increased
1	67000403	67002716	Lancl1	Increased
1	67002686	67005006	Lancl1	Increased
1	67038082	67040461	Lancl1	Increased
1	69529652	69532184	Ikzf2	Increased
1	69558706	69561031	Ikzf2	Increased
1	69605268	69607860	Ikzf2	Increased
1	69605860	69608450	Ikzf2	Increased
1	69607875	69610200	Ikzf2	Increased
1	69653986	69656301	Ikzf2	Increased
1	69654410	69656756	Ikzf2	Increased
1	69655964	69658294	Ikzf2	Increased
1	69679547	69681857	Ikzf2	Increased
1	69680018	69682343	Ikzf2	Increased
1	69681899	69684425	Ikzf2	Increased
1	69682885	69685967	Ikzf2	Increased
1	69684094	69687431	Ikzf2	Increased
1	69686117	69688695	Ikzf2	Increased
1	71035996	71038323	Bard1	Increased
1	71055206	71057522	Bard1	Increased
1	71102519	71104850	Bard1	Increased
1	71556719	71559072	Atic	Increased
1	71575791	71578139	Atic	Increased
1	71593259	71595662	Fn1	Increased
1	71651660	71653973	Fn1	Increased
1	72262141	72264468	Pecr	Increased
1	72282900	72285477	Pecr	Increased
1	72282900	72285477	Tmem169	Increased
1	72305584	72308205	Xrcc5	Increased
1	72306266	72308804	Xrcc5	Increased
1	72536010	72538327	March4	Increased
1	72709726	72712063	Rpl37a	Increased
1	72710075	72712850	Rpl37a	Increased
1	72864848	72867166	Igfbp5	Increased
1	72867862	72870268	Igfbp5	Increased
1	72869620	72872384	Igfbp5	Increased
1	72871530	72873848	Igfbp5	Increased
1	73909804	73912119	Tns1	Increased
1	73935618	73937929	Tns1	Increased
1	73946550	73948870	Tns1	Increased
1	73954483	73957025	Tns1	Increased
1	73955390	73957697	Tns1	Increased
1	73961877	73964426	Tns1	Increased
1	73965537	73967872	Tns1	Increased
1	73985726	73988031	Tns1	Increased
1	73995261	73997574	Tns1	Increased
1	73996820	73999881	Tns1	Increased
1	74000469	74002811	Tns1	Increased
1	74014864	74017192	Tns1	Increased
1	74035898	74038227	Tns1	Increased
1	74080521	74083135	Tns1	Increased
1	74081877	74084413	Tns1	Increased
1	74097171	74099839	Tns1	Increased
1	74123412	74126033	Rufy4	Increased
1	74123412	74126033	Tns1	Increased
1	74134002	74136944	Rufy4	Increased
1	74145852	74148764	Rufy4	Increased
1	74146898	74149387	Rufy4	Increased
1	74148187	74150513	Rufy4	Increased
1	74155415	74157729	Cxcr2	Increased
1	74237942	74241021	Arpc2	Increased
1	74239139	74241445	Arpc2	Increased
1	74261594	74263910	Arpc2	Increased
1	74264081	74266409	Arpc2	Increased
1	74277136	74279446	Gpbar1	Increased
1	74285954	74288753	Tmbim1	Increased
1	74285954	74288753	Pnkd	Increased
1	74293772	74296374	Tmbim1	Increased
1	74293772	74296374	Pnkd	Increased
1	74294445	74296793	Tmbim1	Increased
1	74294445	74296793	Pnkd	Increased
1	74296253	74298598	Tmbim1	Increased
1	74296253	74298598	Pnkd	Increased
1	74302784	74305746	Tmbim1	Increased
1	74302784	74305746	Pnkd	Increased
1	74312124	74314665	Pnkd	Increased
1	74329637	74332707	Pnkd	Increased
1	74331316	74333626	Pnkd	Increased
1	74360881	74363205	Catip	Increased
1	74367261	74369574	Catip	Increased
1	74378721	74381043	Slc11a1	Increased
1	74388790	74391897	Ctdsp1	Increased
1	74397040	74399518	Ctdsp1	Increased
1	74414170	74416495	Vil1	Increased
1	74437039	74439361	Usp37	Increased
1	74438234	74441053	Usp37	Increased
1	74451764	74454070	Usp37	Increased
1	74459312	74461623	Usp37	Increased
1	74503887	74506746	Cnot9	Increased
1	74503887	74506746	Usp37	Increased
1	74505524	74507835	Cnot9	Increased
1	74505524	74507835	Usp37	Increased
1	74586409	74588987	Bcs1l	Increased
1	74586409	74588987	Zfp142	Increased
1	74599542	74602847	Rnf25	Increased
1	74599542	74602847	Stk36	Increased
1	74712962	74715304	Cyp27a1	Increased
1	74725720	74728042	Cyp27a1	Increased
1	74747605	74750121	Prkag3	Increased
1	74770587	74773398	Wnt6	Increased
1	74771505	74774453	Wnt6	Increased
1	74783013	74785774	Wnt6	Increased
1	74799482	74801810	Wnt10a	Increased
1	74802076	74804567	Wnt10a	Increased
1	74853733	74856047	Cdk5r2	Increased
1	74879813	74882131	Fev	Increased
1	74881204	74883621	Fev	Increased
1	74892500	74894806	Cryba2	Increased
1	74947369	74950172	Ihh	Increased
1	74948712	74951034	Ihh	Increased
1	75015897	75018211	Nhej1	Increased
1	75121249	75123793	Nhej1	Increased
1	75139672	75142408	Cnppd1	Increased
1	75178257	75181605	Abcb6	Increased
1	75178257	75181605	Atg9a	Increased
1	75208317	75210633	Glb1l	Increased
1	75212170	75214493	Stk16	Increased
1	75212170	75214493	Tuba4a	Increased
1	75216407	75218750	Tuba4a	Increased
1	75218150	75221165	A630095N17Rik	Increased
1	75218150	75221165	Tuba4a	Increased
1	75220568	75223079	A630095N17Rik	Increased
1	75229393	75231965	A630095N17Rik	Increased
1	75235325	75237628	Dnajb2	Increased
1	75235728	75238288	Dnajb2	Increased
1	75243908	75246221	Dnajb2	Increased
1	75250356	75252939	Ptprn	Increased
1	75261997	75264592	Ptprn	Increased
1	75306461	75308827	Dnpep	Increased
1	75315645	75318222	Dnpep	Increased
1	75397727	75400039	Speg	Increased
1	75412511	75415087	Speg	Increased
1	75434550	75438002	Gmppa	Increased
1	75449377	75452507	Asic4	Increased
1	75457198	75459580	Asic4	Increased
1	75466630	75469177	Asic4	Increased
1	75476159	75478728	Chpf	Increased
1	75477530	75480068	Chpf	Increased
1	75477530	75480068	Tmem198	Increased
1	75477530	75480068	Obsl1	Increased
1	75478124	75480946	Chpf	Increased
1	75478124	75480946	Tmem198	Increased
1	75478124	75480946	Obsl1	Increased
1	75486369	75489197	Obsl1	Increased
1	75494231	75496537	Obsl1	Increased
1	75545326	75547646	Slc4a3	Increased
1	75558531	75560844	Slc4a3	Increased
1	77484231	77486554	Epha4	Increased
1	77515020	77517602	Epha4	Increased
1	78486906	78489449	Farsb	Increased
1	78487471	78490700	Farsb	Increased
1	78524234	78526550	Mogat1	Increased
1	78535821	78538855	Mogat1	Increased
1	78657732	78660356	Acsl3	Increased
1	78657732	78660356	Utp14b	Increased
1	78685924	78688447	Acsl3	Increased
1	78695357	78697664	Acsl3	Increased
1	78700496	78703090	Acsl3	Increased
1	79438892	79441200	Scg2	Increased
1	79618456	79620773	Ap1s3	Increased
1	79639235	79641633	Ap1s3	Increased
1	79640447	79642767	Ap1s3	Increased
1	79642456	79645081	Ap1s3	Increased
1	79702570	79704875	Wdfy1	Increased
1	79709800	79712350	Wdfy1	Increased
1	79710469	79713248	Wdfy1	Increased
1	79733823	79736313	Wdfy1	Increased
1	79738534	79741076	Wdfy1	Increased
1	79758885	79761446	Wdfy1	Increased
1	79759747	79762081	Wdfy1	Increased
1	79760205	79762528	Wdfy1	Increased
1	79777082	79779398	Mrpl44	Increased
1	79805653	79808267	Serpine2	Increased
1	79857458	79859788	Serpine2	Increased
1	79858420	79861122	Serpine2	Increased
1	80212913	80215233	Fam124b	Increased
1	80324968	80327317	Cul3	Increased
1	80338380	80340692	Cul3	Increased
1	80338776	80341095	Cul3	Increased
1	80503797	80506129	Dock10	Increased
1	80511624	80513962	Dock10	Increased
1	80575945	80578256	Dock10	Increased
1	80602140	80604472	Dock10	Increased
1	80605350	80607679	Dock10	Increased
1	80620689	80623061	Dock10	Increased
1	80627097	80629412	Dock10	Increased
1	80640862	80643455	Dock10	Increased
1	80642869	80645369	Dock10	Increased
1	80644485	80646808	Dock10	Increased
1	80660519	80663468	Dock10	Increased
1	80662791	80665158	Dock10	Increased
1	80663544	80665855	Dock10	Increased
1	80663941	80666515	Dock10	Increased
1	80715007	80717326	Dock10	Increased
1	80715395	80718002	Dock10	Increased
1	80721133	80724015	Dock10	Increased
1	80727227	80729537	Dock10	Increased
1	80729208	80731524	Dock10	Increased
1	80729692	80732033	Dock10	Increased
1	80745111	80747653	Dock10	Increased
1	80745748	80748059	Dock10	Increased
1	80754318	80756629	Dock10	Increased
1	81279960	81282284	Nyap2	Increased
1	81286202	81288523	Nyap2	Increased
1	81300724	81303033	Nyap2	Increased
1	82281996	82284550	Irs1	Increased
1	82289679	82292293	Irs1	Increased
1	82290433	82292808	Irs1	Increased
1	82432391	82434702	Rhbdd1	Increased
1	82661064	82663618	Col4a3	Increased
1	82878213	82880541	Agfg1	Increased
1	82912364	82914693	A030005L19Rik	Increased
1	84283408	84286003	Pid1	Increased
1	84359125	84361435	Pid1	Increased
1	84362237	84364836	Pid1	Increased
1	84404942	84407270	Dner	Increased
1	84695176	84697482	Dner	Increased
1	84721878	84724186	Trip12	Increased
1	84732851	84735160	Trip12	Increased
1	84790423	84793027	Trip12	Increased
1	84797974	84800507	Trip12	Increased
1	84818720	84821022	Trip12	Increased
1	84880281	84883187	Fbxo36	Increased
1	84914047	84916359	Slc16a14	Increased
1	84932511	84934821	Slc16a14	Increased
1	84932854	84936686	Slc16a14	Increased
1	85577219	85579563	G530012D18Rik	Increased
1	85577219	85579563	Sp110	Increased
1	85596904	85599987	Sp110	Increased
1	85648848	85651159	Sp100	Increased
1	85650887	85653534	Sp100	Increased
1	85654500	85657170	Sp100	Increased
1	85686392	85688720	Sp100	Increased
1	85697230	85699807	Sp100	Increased
1	85730962	85733965	A630001G21Rik	Increased
1	85738874	85741208	A630001G21Rik	Increased
1	85746814	85749129	A630001G21Rik	Increased
1	85750534	85752850	A630001G21Rik	Increased
1	85762406	85764736	A630001G21Rik	Increased
1	85768954	85771521	A630001G21Rik	Increased
1	85793135	85796114	Cab39	Increased
1	85805744	85808071	Cab39	Increased
1	85837076	85839381	Cab39	Increased
1	85841287	85843827	Cab39	Increased
1	85893388	85895955	Itm2c	Increased
1	85895484	85898088	Itm2c	Increased
1	85900547	85903078	Itm2c	Increased
1	85932246	85934613	4933407L21Rik	Increased
1	85956347	85958975	Gpr55	Increased
1	86017213	86019745	Spata3	Increased
1	86020387	86023021	Spata3	Increased
1	86044839	86047550	2810459M11Rik	Increased
1	86047269	86049579	2810459M11Rik	Increased
1	86146623	86148928	Gm21972	Increased
1	86151622	86154137	Gm21972	Increased
1	86152825	86155395	Gm21972	Increased
1	86152825	86155395	Armc9	Increased
1	86153560	86155867	Gm21972	Increased
1	86153560	86155867	Armc9	Increased
1	86185715	86188076	Armc9	Increased
1	86188089	86190660	Armc9	Increased
1	86189126	86191713	Armc9	Increased
1	86209631	86212012	Armc9	Increased
1	86227707	86230025	Armc9	Increased
1	86232522	86235425	Armc9	Increased
1	86234084	86236677	Armc9	Increased
1	86239953	86242269	Armc9	Increased
1	86244682	86247072	Armc9	Increased
1	86266270	86268806	Armc9	Increased
1	86299371	86303052	B3gnt7	Increased
1	86302024	86304885	B3gnt7	Increased
1	86302925	86305255	B3gnt7	Increased
1	86357915	86360221	Ncl	Increased
1	86358891	86362012	Ncl	Increased
1	86388288	86390609	Nmur1	Increased
1	86399087	86401689	Nmur1	Increased
1	86414160	86416469	Nmur1	Increased
1	86414491	86417209	Nmur1	Increased
1	86541625	86543941	Pde6d	Increased
1	86570151	86572768	Pde6d	Increased
1	86579313	86581853	Pde6d	Increased
1	86582218	86584535	Pde6d	Increased
1	86582218	86584535	Cops7b	Increased
1	86585950	86588516	Cops7b	Increased
1	86597543	86599858	Cops7b	Increased
1	86668503	86670808	Nppc	Increased
1	86669435	86671792	Nppc	Increased
1	86702431	86705001	Dis3l2	Increased
1	87040147	87042460	Dis3l2	Increased
1	87041107	87043418	Dis3l2	Increased
1	87097609	87099929	Alpi	Increased
1	87183863	87186397	Prss56	Increased
1	87205377	87207704	Chrng	Increased
1	87212277	87215046	Chrng	Increased
1	87212277	87215046	Eif4e2	Increased
1	87213595	87216182	Eif4e2	Increased
1	87217034	87219344	Eif4e2	Increased
1	87263147	87265478	Efhd1	Increased
1	87325734	87328051	Gigyf2	Increased
1	87326084	87329042	Gigyf2	Increased
1	87378977	87381319	Gigyf2	Increased
1	87417708	87420015	Gigyf2	Increased
1	87446305	87449051	Gigyf2	Increased
1	87508439	87511528	Ngef	Increased
1	87508439	87511528	Neu2	Increased
1	87540648	87542968	Ngef	Increased
1	87540648	87542968	Neu2	Increased
1	87550051	87552379	Ngef	Increased
1	87550051	87552379	Neu2	Increased
1	87620249	87623202	Inpp5d	Increased
1	87631185	87633501	Inpp5d	Increased
1	87636201	87638518	Inpp5d	Increased
1	87638797	87641677	Inpp5d	Increased
1	87642079	87644397	Inpp5d	Increased
1	87644785	87647099	Inpp5d	Increased
1	87657520	87659855	Inpp5d	Increased
1	87658648	87660988	Inpp5d	Increased
1	87695401	87697741	Inpp5d	Increased
1	87708934	87711599	Inpp5d	Increased
1	87711309	87713646	Inpp5d	Increased
1	87784193	87786613	Atg16l1	Increased
1	87791507	87794130	Atg16l1	Increased
1	87851835	87854674	Dgkd	Increased
1	87853429	87856212	Dgkd	Increased
1	87865706	87868058	Dgkd	Increased
1	87874916	87877435	Dgkd	Increased
1	87876938	87879250	Dgkd	Increased
1	87889913	87892234	Dgkd	Increased
1	87898642	87901155	Dgkd	Increased
1	87909176	87911801	Dgkd	Increased
1	87921696	87924012	Dgkd	Increased
1	87934092	87936407	Dgkd	Increased
1	87934583	87936903	Dgkd	Increased
1	87934929	87937865	Dgkd	Increased
1	87942439	87944775	Dgkd	Increased
1	87945083	87947682	Dgkd	Increased
1	87945083	87947682	Usp40	Increased
1	87946694	87949109	Usp40	Increased
1	87952010	87954396	Usp40	Increased
1	87959067	87962501	Usp40	Increased
1	87960528	87963128	Usp40	Increased
1	88006617	88009092	Usp40	Increased
1	88007156	88009725	Usp40	Increased
1	88102077	88104406	Ugt1a8	Increased
1	88102077	88104406	Ugt1a7c	Increased
1	88102077	88104406	Ugt1a6b	Increased
1	88102077	88104406	Ugt1a10	Increased
1	88102077	88104406	Ugt1a9	Increased
1	88102760	88105078	Ugt1a8	Increased
1	88102760	88105078	Ugt1a7c	Increased
1	88102760	88105078	Ugt1a6b	Increased
1	88102760	88105078	Ugt1a10	Increased
1	88102760	88105078	Ugt1a9	Increased
1	88108071	88110380	Ugt1a8	Increased
1	88108071	88110380	Ugt1a7c	Increased
1	88108071	88110380	Ugt1a6b	Increased
1	88108071	88110380	Ugt1a10	Increased
1	88108071	88110380	Ugt1a9	Increased
1	88119305	88122124	Ugt1a8	Increased
1	88119305	88122124	Ugt1a7c	Increased
1	88119305	88122124	Ugt1a6b	Increased
1	88119305	88122124	Ugt1a10	Increased
1	88119305	88122124	Ugt1a9	Increased
1	88124980	88127309	Ugt1a8	Increased
1	88124980	88127309	Ugt1a7c	Increased
1	88124980	88127309	Ugt1a6b	Increased
1	88124980	88127309	Ugt1a10	Increased
1	88124980	88127309	Ugt1a9	Increased
1	88132662	88135264	Ugt1a8	Increased
1	88132662	88135264	Ugt1a7c	Increased
1	88132662	88135264	Ugt1a6b	Increased
1	88132662	88135264	Ugt1a6a	Increased
1	88132662	88135264	Ugt1a10	Increased
1	88132662	88135264	Ugt1a9	Increased
1	88133621	88135955	Ugt1a8	Increased
1	88133621	88135955	Ugt1a7c	Increased
1	88133621	88135955	Ugt1a6b	Increased
1	88133621	88135955	Ugt1a6a	Increased
1	88133621	88135955	Ugt1a10	Increased
1	88133621	88135955	Ugt1a9	Increased
1	88134308	88136626	Ugt1a8	Increased
1	88134308	88136626	Ugt1a7c	Increased
1	88134308	88136626	Ugt1a6b	Increased
1	88134308	88136626	Ugt1a6a	Increased
1	88134308	88136626	Ugt1a10	Increased
1	88134308	88136626	Ugt1a9	Increased
1	88139516	88141820	Ugt1a8	Increased
1	88139516	88141820	Ugt1a7c	Increased
1	88139516	88141820	Ugt1a6b	Increased
1	88139516	88141820	Ugt1a6a	Increased
1	88139516	88141820	Ugt1a10	Increased
1	88139516	88141820	Ugt1a9	Increased
1	88149220	88151561	Ugt1a8	Increased
1	88149220	88151561	Ugt1a7c	Increased
1	88149220	88151561	Ugt1a6b	Increased
1	88149220	88151561	Ugt1a6a	Increased
1	88149220	88151561	Ugt1a10	Increased
1	88149220	88151561	Ugt1a9	Increased
1	88204361	88206876	Dnajb3	Increased
1	88204361	88206876	Ugt1a8	Increased
1	88204361	88206876	Ugt1a7c	Increased
1	88204361	88206876	Ugt1a6b	Increased
1	88204361	88206876	Ugt1a6a	Increased
1	88204361	88206876	Ugt1a5	Increased
1	88204361	88206876	Ugt1a2	Increased
1	88204361	88206876	Ugt1a10	Increased
1	88204361	88206876	Ugt1a9	Increased
1	88258222	88261004	Mroh2a	Increased
1	88259992	88263574	Mroh2a	Increased
1	88259992	88263574	Hjurp	Increased
1	88277902	88281332	Trpm8	Increased
1	88317582	88319893	Trpm8	Increased
1	88356472	88358803	Trpm8	Increased
1	88699257	88702898	Arl4c	Increased
1	89073703	89076036	Sh3bp4	Increased
1	89077772	89080089	Sh3bp4	Increased
1	89088642	89091406	Sh3bp4	Increased
1	89107656	89109972	Sh3bp4	Increased
1	89129467	89131786	Sh3bp4	Increased
1	89453552	89455863	Agap1	Increased
1	89453869	89456191	Agap1	Increased
1	89454467	89457206	Agap1	Increased
1	89462182	89464492	Agap1	Increased
1	89523423	89525741	Agap1	Increased
1	89524921	89527227	Agap1	Increased
1	89557097	89559456	Agap1	Increased
1	89575920	89578421	Agap1	Increased
1	89578988	89581310	Agap1	Increased
1	89579396	89581766	Agap1	Increased
1	89579788	89582574	Agap1	Increased
1	89599960	89602282	Agap1	Increased
1	89600387	89603850	Agap1	Increased
1	89601937	89604252	Agap1	Increased
1	89605614	89607923	Agap1	Increased
1	89624018	89626671	Agap1	Increased
1	89630772	89633098	Agap1	Increased
1	89635828	89638150	Agap1	Increased
1	89642510	89645054	Agap1	Increased
1	89643173	89645482	Agap1	Increased
1	89645451	89647977	Agap1	Increased
1	89715266	89717583	Agap1	Increased
1	89869795	89872403	Agap1	Increased
1	89926029	89928605	Gbx2	Increased
1	89928852	89932425	Gbx2	Increased
1	90059630	90061949	Iqca	Increased
1	90114598	90117240	Iqca	Increased
1	90202813	90205139	Ackr3	Increased
1	90203333	90205648	Ackr3	Increased
1	90204341	90206651	Ackr3	Increased
1	90601938	90604853	Cops8	Increased
1	90833791	90836134	Col6a3	Increased
1	90927294	90929882	Mlph	Increased
1	90963110	90965444	Rab17	Increased
1	90997122	90999890	Lrrfip1	Increased
1	91021158	91023850	Lrrfip1	Increased
1	91021982	91024587	Lrrfip1	Increased
1	91022982	91025834	Lrrfip1	Increased
1	91036221	91038568	Lrrfip1	Increased
1	91036810	91039376	Lrrfip1	Increased
1	91048319	91050903	Lrrfip1	Increased
1	91051195	91053537	Lrrfip1	Increased
1	91058815	91061176	Lrrfip1	Increased
1	91061435	91063779	Lrrfip1	Increased
1	91065523	91067854	Lrrfip1	Increased
1	91068660	91070972	Lrrfip1	Increased
1	91091476	91093809	Lrrfip1	Increased
1	91092446	91094779	Lrrfip1	Increased
1	91093079	91095879	Lrrfip1	Increased
1	91097527	91100259	Lrrfip1	Increased
1	91143808	91146133	Rbm44	Increased
1	91152158	91154737	Rbm44	Increased
1	91177844	91181166	Ramp1	Increased
1	91179606	91182118	Ramp1	Increased
1	91180351	91183015	Ramp1	Increased
1	91185720	91188042	Ramp1	Increased
1	91186915	91189448	Ramp1	Increased
1	91192290	91194610	Ramp1	Increased
1	91201242	91203575	Ramp1	Increased
1	91249401	91251712	Ube2f	Increased
1	91250994	91253756	Ube2f	Increased
1	91256329	91259487	Ube2f	Increased
1	91277440	91279797	Ube2f	Increased
1	91277923	91280463	Ube2f	Increased
1	91298080	91300695	Scly	Increased
1	91298712	91301035	Scly	Increased
1	91320917	91323480	Scly	Increased
1	91320917	91323480	Espnl	Increased
1	91343957	91346782	Espnl	Increased
1	91345746	91348268	Espnl	Increased
1	91365216	91368145	Erfe	Increased
1	91379507	91382053	Ilkap	Increased
1	91411611	91413991	Hes6	Increased
1	91427654	91429962	Per2	Increased
1	91435607	91438525	Per2	Increased
1	91447868	91450244	Per2	Increased
1	91448491	91451053	Per2	Increased
1	91456748	91459065	Per2	Increased
1	91493448	91495756	Traf3ip1	Increased
1	91522799	91525104	Traf3ip1	Increased
1	91538833	91541170	Asb1	Increased
1	91955287	91957604	Hdac4	Increased
1	91955727	91958342	Hdac4	Increased
1	91961310	91963614	Hdac4	Increased
1	92041237	92043577	Hdac4	Increased
1	92050052	92052387	Hdac4	Increased
1	92054260	92056887	Hdac4	Increased
1	92060236	92062551	Hdac4	Increased
1	92062986	92065310	Hdac4	Increased
1	92063425	92065742	Hdac4	Increased
1	92078743	92081069	Hdac4	Increased
1	92079212	92081524	Hdac4	Increased
1	92085189	92087507	Hdac4	Increased
1	92085668	92088278	Hdac4	Increased
1	92126783	92129115	Hdac4	Increased
1	92136180	92138493	Hdac4	Increased
1	92147574	92150103	Hdac4	Increased
1	92177884	92180486	Hdac4	Increased
1	92194775	92197313	Hdac4	Increased
1	92437074	92439412	Ndufa10	Increased
1	92448687	92451004	Ndufa10	Increased
1	92452610	92455692	Ndufa10	Increased
1	92467876	92470275	Ndufa10	Increased
1	92471970	92474952	Ndufa10	Increased
1	92473008	92475638	Ndufa10	Increased
1	92490233	92492782	Olfr1415	Increased
1	92610035	92612348	Olfr1410	Increased
1	92640250	92643418	Cops9	Increased
1	92646813	92649123	Otos	Increased
1	92647132	92649652	Otos	Increased
1	92647780	92650099	Otos	Increased
1	92830149	92832475	Gpc1	Increased
1	92830491	92832877	Gpc1	Increased
1	92831006	92833582	Gpc1	Increased
1	92833017	92835571	Gpc1	Increased
1	92848533	92850852	Gpc1	Increased
1	92848975	92851561	Gpc1	Increased
1	92894119	92896425	Ankmy1	Increased
1	92901760	92904113	Ankmy1	Increased
1	92905244	92908893	Dusp28	Increased
1	92908924	92911467	Rnpepl1	Increased
1	92909985	92912301	Rnpepl1	Increased
1	92910458	92913646	Rnpepl1	Increased
1	92934628	92937585	Capn10	Increased
1	92970903	92973885	Gpr35	Increased
1	93013513	93016104	Kif1a	Increased
1	93014442	93016771	Kif1a	Increased
1	93172375	93175255	Crocc2	Increased
1	93173451	93175767	Crocc2	Increased
1	93222995	93225301	Crocc2	Increased
1	93234585	93237172	Sned1	Increased
1	93235208	93237522	Sned1	Increased
1	93235576	93237889	Sned1	Increased
1	93271551	93273869	Sned1	Increased
1	93304539	93307305	Mterf4	Increased
1	93387961	93390293	Ano7	Increased
1	93390557	93392868	Ano7	Increased
1	93399792	93402129	Ano7	Increased
1	93400403	93402938	Ano7	Increased
1	93443427	93446077	Hdlbp	Increased
1	93444081	93447467	Hdlbp	Increased
1	93449144	93451526	Hdlbp	Increased
1	93474695	93477033	Hdlbp	Increased
1	93506024	93508638	Sept2	Increased
1	93506024	93508638	Sept2	Increased
1	93510506	93512821	Farp2	Increased
1	93510842	93513148	Farp2	Increased
1	93623489	93626099	Stk25	Increased
1	93634046	93636370	Stk25	Increased
1	93635247	93637554	Stk25	Increased
1	93653019	93655618	Stk25	Increased
1	93655709	93658021	Stk25	Increased
1	93684493	93686887	Bok	Increased
1	93685166	93688009	Bok	Increased
1	93690956	93693295	Bok	Increased
1	93726004	93728527	Thap4	Increased
1	93739667	93741987	Thap4	Increased
1	93752914	93755406	Atg4b	Increased
1	93752914	93755406	Thap4	Increased
1	93753522	93756366	Atg4b	Increased
1	93753522	93756366	Thap4	Increased
1	93803125	93805433	Ing5	Increased
1	93810470	93812795	Ing5	Increased
1	93816822	93819160	Ing5	Increased
1	93823612	93826673	D2hgdh	Increased
1	93824760	93827495	D2hgdh	Increased
1	93831771	93834300	D2hgdh	Increased
1	93990084	93992411	Gal3st2c	Increased
1	94010669	94012989	Gal3st2c	Increased
1	95663200	95665778	St8sia4	Increased
1	95664363	95666686	St8sia4	Increased
1	95665878	95668227	St8sia4	Increased
1	95666523	95668831	St8sia4	Increased
1	95667332	95669863	St8sia4	Increased
1	97622295	97624790	D1Ertd622e	Increased
1	97646072	97648387	D1Ertd622e	Increased
1	97649118	97651434	D1Ertd622e	Increased
1	97741875	97744472	Ppip5k2	Increased
1	97770185	97772508	Ppip5k2	Increased
1	97770185	97772508	Gin1	Increased
1	97801574	97803883	Pam	Increased
1	97975906	97978464	Pam	Increased
1	98026738	98029316	Pam	Increased
1	98027965	98030290	Pam	Increased
1	98028351	98031089	Pam	Increased
1	98034785	98037091	Pam	Increased
1	98071112	98073424	Pam	Increased
1	99938393	99940695	Cntnap5b	Increased
1	104985276	104987588	Cdh20	Increased
1	105354883	105358094	Rnf152	Increased
1	105518277	105520605	Pign	Increased
1	105554201	105556542	Pign	Increased
1	105564060	105566375	Pign	Increased
1	105629545	105631862	Pign	Increased
1	105649456	105652001	Pign	Increased
1	105659068	105661376	Pign	Increased
1	105662947	105665258	Relch	Increased
1	105662947	105665258	Pign	Increased
1	105663304	105665614	Relch	Increased
1	105663304	105665614	Pign	Increased
1	105679638	105681946	Relch	Increased
1	105734320	105736631	Relch	Increased
1	105751234	105753560	Relch	Increased
1	105779505	105781818	Tnfrsf11a	Increased
1	105801974	105804323	Tnfrsf11a	Increased
1	105804624	105806933	Tnfrsf11a	Increased
1	105995054	105997374	Zcchc2	Increased
1	106171346	106174439	Phlpp1	Increased
1	106210200	106212511	Phlpp1	Increased
1	106345778	106348092	Phlpp1	Increased
1	106388764	106391080	Phlpp1	Increased
1	106543688	106546187	Bcl2	Increased
1	106544971	106547290	Bcl2	Increased
1	106547576	106549892	Bcl2	Increased
1	106554541	106556867	Bcl2	Increased
1	106578864	106581174	Bcl2	Increased
1	106599910	106602253	Bcl2	Increased
1	106611725	106614057	Bcl2	Increased
1	106612211	106614740	Bcl2	Increased
1	106646395	106648714	Bcl2	Increased
1	106652594	106654923	Bcl2	Increased
1	106677267	106679579	Bcl2	Increased
1	106699520	106702038	Bcl2	Increased
1	106701728	106704517	Bcl2	Increased
1	106711350	106713670	Bcl2	Increased
1	106712627	106714950	Bcl2	Increased
1	106713217	106715553	Bcl2	Increased
1	106713904	106716448	Bcl2	Increased
1	106734636	106736947	Kdsr	Increased
1	106737109	106739419	Kdsr	Increased
1	106755495	106758035	Kdsr	Increased
1	106757694	106760589	Kdsr	Increased
1	106759083	106761402	Kdsr	Increased
1	107376002	107378331	Serpinb11	Increased
1	107421529	107423840	Serpinb7	Increased
1	107510050	107512845	Serpinb2	Increased
1	107526979	107529308	Serpinb2	Increased
1	107532770	107535099	Serpinb2	Increased
1	107588596	107591444	Serpinb8	Increased
1	107597528	107599836	Serpinb8	Increased
1	107608573	107610890	Serpinb8	Increased
1	111862986	111865295	Dsel	Increased
1	111863351	111865663	Dsel	Increased
1	118310112	118312421	Tsn	Increased
1	118319498	118322287	Nifk	Increased
1	118320660	118323259	Nifk	Increased
1	118388629	118391357	Clasp1	Increased
1	118398916	118401236	Clasp1	Increased
1	118457277	118459598	Clasp1	Increased
1	118457891	118460349	Clasp1	Increased
1	118458396	118460705	Clasp1	Increased
1	118467908	118470239	Clasp1	Increased
1	118475945	118478263	Clasp1	Increased
1	118478013	118480623	Clasp1	Increased
1	118493513	118495830	Clasp1	Increased
1	118496856	118499673	Clasp1	Increased
1	118563611	118565923	Clasp1	Increased
1	118579205	118581533	Clasp1	Increased
1	118580178	118582497	Clasp1	Increased
1	118626735	118629543	Tfcp2l1	Increased
1	119052552	119054865	Gli2	Increased
1	119419699	119422310	Inhbb	Increased
1	119420486	119423505	Inhbb	Increased
1	119475883	119478231	Ralb	Increased
1	119483498	119485811	Ralb	Increased
1	119485908	119488225	Ralb	Increased
1	119491228	119493806	Ralb	Increased
1	119523979	119526523	Tmem185b	Increased
1	119524722	119527575	Tmem185b	Increased
1	119547704	119550282	Epb41l5	Increased
1	119609298	119611622	Epb41l5	Increased
1	119647194	119649813	Epb41l5	Increased
1	119647846	119650151	Epb41l5	Increased
1	119674030	119676338	Ptpn4	Increased
1	119817736	119820054	Ptpn4	Increased
1	119835224	119838279	Ptpn4	Increased
1	119836383	119838696	Ptpn4	Increased
1	119912008	119914321	Tmem177	Increased
1	119996079	119998645	Cfap221	Increased
1	120012162	120014475	Sctr	Increased
1	120032070	120034585	Sctr	Increased
1	120054458	120056809	Sctr	Increased
1	120072664	120075253	Tmem37	Increased
1	120111313	120113790	Dbi	Increased
1	120111829	120114141	Dbi	Increased
1	120122012	120124322	3110009E18Rik	Increased
1	120123920	120126229	3110009E18Rik	Increased
1	120135257	120137883	3110009E18Rik	Increased
1	120146067	120148378	3110009E18Rik	Increased
1	120153272	120155578	3110009E18Rik	Increased
1	120154385	120156694	3110009E18Rik	Increased
1	120155078	120157387	3110009E18Rik	Increased
1	120170835	120173146	3110009E18Rik	Increased
1	120195973	120198559	Steap3	Increased
1	120230376	120232696	Steap3	Increased
1	120235421	120237745	Steap3	Increased
1	120248867	120251191	Steap3	Increased
1	120257545	120260120	Steap3	Increased
1	120258245	120260575	Steap3	Increased
1	120263848	120266166	Steap3	Increased
1	121326009	121328557	Insig2	Increased
1	121327198	121329506	Insig2	Increased
1	121439845	121442425	Ccdc93	Increased
1	121477329	121479951	Ccdc93	Increased
1	121480747	121483083	Ccdc93	Increased
1	121482161	121484469	Ccdc93	Increased
1	121489276	121491587	Ccdc93	Increased
1	121556977	121559298	Ddx18	Increased
1	121566560	121569138	Ddx18	Increased
1	121567141	121569452	Ddx18	Increased
1	125418950	125421266	Actr3	Increased
1	125429768	125432124	Actr3	Increased
1	125574329	125576838	Slc35f5	Increased
1	125675723	125678250	Gpr39	Increased
1	126816722	126819034	Nckap5	Increased
1	127203782	127206384	Mgat5	Increased
1	127218671	127220997	Mgat5	Increased
1	127229540	127231858	Mgat5	Increased
1	127240949	127243498	Mgat5	Increased
1	127250323	127253238	Mgat5	Increased
1	127290257	127293685	Mgat5	Increased
1	127295571	127298187	Mgat5	Increased
1	127301701	127304036	Mgat5	Increased
1	127302792	127305130	Mgat5	Increased
1	127304513	127307824	Mgat5	Increased
1	127308058	127310950	Mgat5	Increased
1	127317340	127319831	Mgat5	Increased
1	127321232	127323569	Mgat5	Increased
1	127343965	127346288	Mgat5	Increased
1	127346917	127349266	Mgat5	Increased
1	127362736	127365105	Mgat5	Increased
1	127408623	127410936	Mgat5	Increased
1	127412841	127415230	Mgat5	Increased
1	127458014	127460324	Mgat5	Increased
1	127483842	127486160	Mgat5	Increased
1	127495784	127498090	Tmem163	Increased
1	127499269	127501582	Tmem163	Increased
1	127499722	127502047	Tmem163	Increased
1	127607372	127609700	Tmem163	Increased
1	127624581	127626909	Tmem163	Increased
1	127624994	127627322	Tmem163	Increased
1	127676647	127679624	Tmem163	Increased
1	127764504	127766826	Acmsd	Increased
1	127772088	127774842	Ccnt2	Increased
1	127779904	127782508	Ccnt2	Increased
1	127795019	127797953	Ccnt2	Increased
1	127826148	127828668	Map3k19	Increased
1	127829248	127831902	Map3k19	Increased
1	127849113	127851453	Map3k19	Increased
1	127867612	127870197	Rab3gap1	Increased
1	127968342	127970701	Zranb3	Increased
1	127977069	127979421	Zranb3	Increased
1	127987574	127989884	Zranb3	Increased
1	128068085	128070407	Zranb3	Increased
1	128101298	128103608	Zranb3	Increased
1	128101298	128103608	R3hdm1	Increased
1	128123431	128125747	R3hdm1	Increased
1	128140081	128142394	R3hdm1	Increased
1	128152529	128155122	R3hdm1	Increased
1	128190143	128192776	R3hdm1	Increased
1	128220607	128222921	R3hdm1	Increased
1	128220935	128223265	R3hdm1	Increased
1	128225071	128227381	R3hdm1	Increased
1	128243002	128245308	Ubxn4	Increased
1	128243708	128246554	Ubxn4	Increased
1	128322069	128324645	Lct	Increased
1	128326211	128328773	Lct	Increased
1	128329065	128331922	Mcm6	Increased
1	128356484	128359839	Mcm6	Increased
1	128357982	128360875	Mcm6	Increased
1	128363128	128365442	Dars	Increased
1	128367724	128370029	Dars	Increased
1	128385186	128387825	Dars	Increased
1	128398114	128400423	Dars	Increased
1	128415489	128418827	Dars	Increased
1	128591930	128594524	Cxcr4	Increased
1	129541575	129544049	Thsd7b	Increased
1	129566613	129569234	Thsd7b	Increased
1	129614837	129617432	Thsd7b	Increased
1	129650504	129652826	Thsd7b	Increased
1	129776135	129778448	Thsd7b	Increased
1	130456280	130458608	Cd55	Increased
1	130460741	130463911	Cd55	Increased
1	130632794	130635350	C4bp	Increased
1	130690940	130693252	Pfkfb2	Increased
1	130690940	130693252	Gm29427	Increased
1	130713074	130715386	Pfkfb2	Increased
1	130713074	130715386	Gm29427	Increased
1	130714121	130717115	Pfkfb2	Increased
1	130714121	130717115	Gm29427	Increased
1	130715194	130718160	Yod1	Increased
1	130715194	130718160	Pfkfb2	Increased
1	130715194	130718160	Gm29427	Increased
1	130716341	130718899	Yod1	Increased
1	130716341	130718899	Pfkfb2	Increased
1	130739889	130742231	AA986860	Increased
1	130740292	130742605	AA986860	Increased
1	130871946	130874554	Fcmr	Increased
1	130874173	130876482	Fcmr	Increased
1	130875976	130878498	Fcmr	Increased
1	130876987	130879660	Fcmr	Increased
1	130878814	130881166	Fcmr	Increased
1	131020549	131022862	Il10	Increased
1	131024915	131027232	Il10	Increased
1	131052273	131054582	Mapkapk2	Increased
1	131059308	131061642	Mapkapk2	Increased
1	131059699	131062276	Mapkapk2	Increased
1	131063200	131065546	Mapkapk2	Increased
1	131071929	131074444	Mapkapk2	Increased
1	131073063	131075453	Mapkapk2	Increased
1	131074373	131077003	Mapkapk2	Increased
1	131078799	131081124	Mapkapk2	Increased
1	131079769	131082114	Mapkapk2	Increased
1	131085924	131088625	Mapkapk2	Increased
1	131124947	131127753	Dyrk3	Increased
1	131134169	131136479	Dyrk3	Increased
1	131152031	131154337	Eif2d	Increased
1	131154523	131156838	Eif2d	Increased
1	131180118	131182998	Eif2d	Increased
1	131180118	131182998	Rassf5	Increased
1	131203427	131205777	Rassf5	Increased
1	131206528	131208831	Rassf5	Increased
1	131235125	131237462	Rassf5	Increased
1	131244055	131247769	Rassf5	Increased
1	131259407	131261715	Ikbke	Increased
1	131277210	131280770	Ikbke	Increased
1	131279287	131281598	Ikbke	Increased
1	131289658	131291977	Srgap2	Increased
1	131348569	131350882	Srgap2	Increased
1	131361124	131363450	Srgap2	Increased
1	131362918	131365243	Srgap2	Increased
1	131377094	131379858	Srgap2	Increased
1	131377945	131380861	Srgap2	Increased
1	131437004	131439529	Srgap2	Increased
1	131445332	131447914	Srgap2	Increased
1	131445914	131448271	Srgap2	Increased
1	131446390	131448713	Srgap2	Increased
1	131459973	131462542	Srgap2	Increased
1	131524120	131526439	Srgap2	Increased
1	131527553	131530166	Fam72a	Increased
1	131637199	131640065	Ctse	Increased
1	131657068	131659383	Ctse	Increased
1	131707382	131709691	Rab7b	Increased
1	131746071	131748632	Slc26a9	Increased
1	131750863	131753420	Slc26a9	Increased
1	131753253	131756502	Slc26a9	Increased
1	131796186	131798846	Pm20d1	Increased
1	131826462	131828780	Slc41a1	Increased
1	131826790	131829099	Slc41a1	Increased
1	131827625	131829957	Slc41a1	Increased
1	131908692	131911236	Nucks1	Increased
1	131909713	131912554	Nucks1	Increased
1	131961538	131964606	Slc45a3	Increased
1	131980682	131983249	Slc45a3	Increased
1	131981936	131984250	Slc45a3	Increased
1	132006899	132009437	Elk4	Increased
1	132007499	132009813	Elk4	Increased
1	132009687	132012276	Elk4	Increased
1	132045187	132047723	Mfsd4a	Increased
1	132054026	132056366	Mfsd4a	Increased
1	132057764	132060087	Mfsd4a	Increased
1	132058305	132060612	Mfsd4a	Increased
1	132059438	132061762	Mfsd4a	Increased
1	132066601	132069126	Mfsd4a	Increased
1	132115697	132118006	Cdk18	Increased
1	132120236	132122541	Cdk18	Increased
1	132124869	132127389	Cdk18	Increased
1	132209995	132212305	Lemd1	Increased
1	132211150	132213665	Lemd1	Increased
1	132240553	132242865	Lemd1	Increased
1	132245228	132247859	Lemd1	Increased
1	132252224	132254541	Lemd1	Increased
1	132297478	132300305	Klhdc8a	Increased
1	132305241	132307546	Klhdc8a	Increased
1	132305855	132308175	Klhdc8a	Increased
1	132318270	132320578	Nuak2	Increased
1	132380626	132383265	Tmcc2	Increased
1	132389631	132392226	Tmcc2	Increased
1	132390613	132392924	Tmcc2	Increased
1	132415647	132418278	Dstyk	Increased
1	132416286	132418593	Dstyk	Increased
1	132416666	132419340	Dstyk	Increased
1	132419279	132422032	Dstyk	Increased
1	132475525	132478956	Rbbp5	Increased
1	132593681	132595991	Nfasc	Increased
1	132981775	132984083	Mdm4	Increased
1	133018416	133020763	Mdm4	Increased
1	133018872	133021726	Mdm4	Increased
1	133023982	133027493	Mdm4	Increased
1	133028807	133031120	Mdm4	Increased
1	133044956	133048285	Pik3c2b	Increased
1	133072332	133074983	Pik3c2b	Increased
1	133100454	133102759	Pik3c2b	Increased
1	133131376	133133694	Ppp1r15b	Increased
1	133161941	133164265	Plekha6	Increased
1	133163797	133166580	Plekha6	Increased
1	133176476	133178794	Plekha6	Increased
1	133179992	133182295	Plekha6	Increased
1	133181357	133183677	Plekha6	Increased
1	133187808	133190124	Plekha6	Increased
1	133209169	133211495	Plekha6	Increased
1	133221774	133224374	Plekha6	Increased
1	133227830	133230136	Plekha6	Increased
1	133236679	133238998	Plekha6	Increased
1	133267568	133269890	Plekha6	Increased
1	133310246	133312562	Golt1a	Increased
1	133310246	133312562	Gm28040	Increased
1	133310246	133312562	Gm28040	Increased
1	133313433	133315753	Golt1a	Increased
1	133313433	133315753	Gm28040	Increased
1	133313433	133315753	Gm28040	Increased
1	133352252	133354869	Ren1	Increased
1	133362426	133364749	Etnk2	Increased
1	133381068	133383385	Sox13	Increased
1	133384309	133387225	Sox13	Increased
1	133416611	133419567	Sox13	Increased
1	133421937	133424925	Sox13	Increased
1	133423029	133425535	Sox13	Increased
1	133659395	133662583	Zc3h11a	Increased
1	133659395	133662583	Zc3h11a	Increased
1	133659395	133662583	Gm38394	Increased
1	133659395	133662583	Zbed6	Increased
1	133684837	133687168	Lax1	Increased
1	133688990	133691322	Lax1	Increased
1	133735296	133737617	Atp2b4	Increased
1	133762263	133764586	Atp2b4	Increased
1	133776736	133779047	Atp2b4	Increased
1	133778046	133780392	Atp2b4	Increased
1	133800698	133803019	Atp2b4	Increased
1	133894957	133897283	Optc	Increased
1	133895324	133897881	Optc	Increased
1	133907348	133910207	Optc	Increased
1	134044963	134047272	Fmod	Increased
1	134047783	134050329	Fmod	Increased
1	134076408	134079816	Btg2	Increased
1	134110037	134112346	Chit1	Increased
1	134121228	134123540	Chit1	Increased
1	134150701	134153272	Chit1	Increased
1	134193274	134195628	Mybph	Increased
1	134297699	134300370	Ppfia4	Increased
1	134330919	134333227	Ppfia4	Increased
1	134331763	134334620	Ppfia4	Increased
1	134415254	134417576	Adipor1	Increased
1	134425339	134427661	Adipor1	Increased
1	134453899	134456888	Klhl12	Increased
1	134476673	134478999	Klhl12	Increased
1	134492559	134495319	Rabif	Increased
1	134493460	134496315	Rabif	Increased
1	134559019	134561328	Kdm5b	Increased
1	134559409	134561712	Kdm5b	Increased
1	134559800	134562784	Kdm5b	Increased
1	134628472	134630829	Kdm5b	Increased
1	134645427	134647763	Syt2	Increased
1	134663872	134666187	Syt2	Increased
1	134673374	134675701	Syt2	Increased
1	134707811	134710430	Syt2	Increased
1	134744720	134747044	Syt2	Increased
1	134828577	134830892	Ppp1r12b	Increased
1	134853365	134855670	Ppp1r12b	Increased
1	134953818	134956420	Ppp1r12b	Increased
1	134961861	134964378	Ube2t	Increased
1	134986604	134989174	Lgr6	Increased
1	134988409	134990726	Lgr6	Increased
1	135094211	135096521	Lgr6	Increased
1	135104749	135107309	Lgr6	Increased
1	135133120	135135669	Ptpn7	Increased
1	135145591	135147895	Arl8a	Increased
1	135153436	135156040	Arl8a	Increased
1	135258095	135260407	Elf3	Increased
1	135267100	135270024	Rnpep	Increased
1	135268198	135270526	Rnpep	Increased
1	135312359	135314949	Timm17a	Increased
1	135367249	135370442	Lmod1	Increased
1	135373927	135376415	Shisa4	Increased
1	135428702	135431926	Ipo9	Increased
1	135451304	135453618	Nav1	Increased
1	135470559	135473110	Nav1	Increased
1	135501220	135503546	Nav1	Increased
1	135508772	135511611	Nav1	Increased
1	135539342	135541649	Nav1	Increased
1	135543801	135546339	Nav1	Increased
1	135553623	135556229	Nav1	Increased
1	135592529	135594858	Nav1	Increased
1	135593017	135595379	Nav1	Increased
1	135593558	135595877	Nav1	Increased
1	135597457	135599792	Nav1	Increased
1	135718509	135720816	Csrp1	Increased
1	135718979	135721303	Csrp1	Increased
1	135720318	135722679	Csrp1	Increased
1	135722563	135725131	Csrp1	Increased
1	135723212	135725522	Csrp1	Increased
1	135751993	135754298	Csrp1	Increased
1	135764677	135767266	Phlda3	Increased
1	135777844	135780569	Tnni1	Increased
1	135780302	135782839	Tnni1	Increased
1	135786856	135789165	Tnni1	Increased
1	135787776	135790096	Tnni1	Increased
1	135788858	135791163	Tnni1	Increased
1	135792717	135795470	Tnni1	Increased
1	135793543	135795903	Tnni1	Increased
1	135817556	135819971	Lad1	Increased
1	135827957	135830268	Lad1	Increased
1	135846124	135848978	Tnnt2	Increased
1	135849756	135852070	Tnnt2	Increased
1	135957545	135959861	Igfn1	Increased
1	136016830	136019876	Tmem9	Increased
1	136049410	136051745	Ascl5	Increased
1	136049851	136052367	Ascl5	Increased
1	136050479	136052803	Ascl5	Increased
1	136050479	136052803	Cacna1s	Increased
1	136075134	136077442	Cacna1s	Increased
1	136115201	136117513	Cacna1s	Increased
1	136118670	136121033	Cacna1s	Increased
1	136138977	136141281	Kif21b	Increased
1	136139289	136141886	Kif21b	Increased
1	136169147	136171763	Kif21b	Increased
1	136173039	136175349	Kif21b	Increased
1	136173988	136176749	Kif21b	Increased
1	136211851	136214160	Inava	Increased
1	136211851	136214160	Mroh3	Increased
1	136233016	136235417	Inava	Increased
1	136258782	136261691	Gpr25	Increased
1	136305463	136307781	Camsap2	Increased
1	136344527	136347293	Camsap2	Increased
1	136345377	136348009	Camsap2	Increased
1	136422232	136424555	Ddx59	Increased
1	136492603	136494932	Kif14	Increased
1	136523985	136526291	Kif14	Increased
1	136623124	136625451	Zfp281	Increased
1	138084851	138087163	Ptprc	Increased
1	138128627	138130939	Ptprc	Increased
1	138143211	138145760	Ptprc	Increased
1	138147864	138150191	Ptprc	Increased
1	138153260	138156032	Ptprc	Increased
1	138161820	138164155	Ptprc	Increased
1	138174480	138177052	Ptprc	Increased
1	138274894	138277211	Atp6v1g3	Increased
1	138287782	138290102	Atp6v1g3	Increased
1	138288836	138291411	Atp6v1g3	Increased
1	138505658	138508450	Nek7	Increased
1	138506545	138509409	Nek7	Increased
1	138515969	138518286	Nek7	Increased
1	138516420	138518730	Nek7	Increased
1	138534790	138537102	Nek7	Increased
1	138535121	138537455	Nek7	Increased
1	138569979	138572468	Nek7	Increased
1	138616727	138619287	Nek7	Increased
1	138619118	138621434	Nek7	Increased
1	138830343	138832649	Lhx9	Increased
1	138834391	138836960	Lhx9	Increased
1	138847591	138850149	Lhx9	Increased
1	138967848	138970162	Dennd1b	Increased
1	139017979	139020291	Dennd1b	Increased
1	139035352	139037660	Dennd1b	Increased
1	139035827	139038135	Dennd1b	Increased
1	139078531	139080861	Dennd1b	Increased
1	139160658	139162979	Dennd1b	Increased
1	139161830	139164174	Dennd1b	Increased
1	139176011	139178337	Dennd1b	Increased
1	139266882	139269191	Crb1	Increased
1	139339512	139341830	Crb1	Increased
1	139437416	139439726	Zbtb41	Increased
1	143621682	143623995	Cdc73	Increased
1	143639561	143642336	B3galt2	Increased
1	143639561	143642336	Cdc73	Increased
1	143643278	143645585	B3galt2	Increased
1	143643278	143645585	Cdc73	Increased
1	143737804	143740113	Glrx2	Increased
1	143738391	143740940	Glrx2	Increased
1	143739009	143741320	Glrx2	Increased
1	143775659	143777967	Trove2	Increased
1	143775659	143777967	Uchl5	Increased
1	143787611	143790181	Uchl5	Increased
1	143802592	143804899	Uchl5	Increased
1	144242295	144244878	Rgs1	Increased
1	144246413	144248881	Rgs1	Increased
1	144247207	144250293	Rgs1	Increased
1	144515355	144517678	Rgs21	Increased
1	144759834	144762162	Rgs18	Increased
1	144774059	144776670	Rgs18	Increased
1	146723854	146726160	Brinp3	Increased
1	149888025	149890343	Pla2g4a	Increased
1	149936848	149939159	Pla2g4a	Increased
1	149947240	149949791	Pla2g4a	Increased
1	149954511	149956825	Pla2g4a	Increased
1	150098331	150101113	Ptgs2	Increased
1	150394729	150397039	Tpr	Increased
1	150395063	150397373	Tpr	Increased
1	150458636	150460957	Prg4	Increased
1	150992022	150994535	Hmcn1	Increased
1	150992699	150995027	Hmcn1	Increased
1	151197179	151199492	Gm47995	Increased
1	151343601	151346477	Ivns1abp	Increased
1	151344615	151347172	Ivns1abp	Increased
1	151345588	151348153	Ivns1abp	Increased
1	151347334	151349658	Ivns1abp	Increased
1	151351952	151354259	Ivns1abp	Increased
1	151361775	151364089	Ivns1abp	Increased
1	151389067	151391375	Swt1	Increased
1	151426830	151429316	Trmt1l	Increased
1	151426830	151429316	Swt1	Increased
1	151428320	151430643	Trmt1l	Increased
1	151428320	151430643	Swt1	Increased
1	151482598	151484918	Rnf2	Increased
1	151488851	151491168	Rnf2	Increased
1	151494669	151497254	Rnf2	Increased
1	151498705	151501790	Rnf2	Increased
1	151499828	151502137	Rnf2	Increased
1	151570276	151572592	Fam129a	Increased
1	151571634	151573947	Fam129a	Increased
1	151580677	151583329	Fam129a	Increased
1	151609619	151611963	Fam129a	Increased
1	151659991	151662298	Fam129a	Increased
1	151666408	151669062	Fam129a	Increased
1	151669061	151671376	Fam129a	Increased
1	151682005	151684325	Fam129a	Increased
1	151683804	151686408	Fam129a	Increased
1	151689616	151691919	Fam129a	Increased
1	151696528	151699162	Fam129a	Increased
1	151717373	151720168	Fam129a	Increased
1	151753084	151755450	Edem3	Increased
1	151756034	151758346	Edem3	Increased
1	151782507	151784819	Edem3	Increased
1	151799210	151802283	Edem3	Increased
1	151819490	151821810	Edem3	Increased
1	151893027	151895354	1700025G04Rik	Increased
1	151946427	151949037	1700025G04Rik	Increased
1	151947117	151949431	1700025G04Rik	Increased
1	151952591	151954919	1700025G04Rik	Increased
1	151954916	151957237	1700025G04Rik	Increased
1	151959675	151962075	1700025G04Rik	Increased
1	151967506	151969827	1700025G04Rik	Increased
1	151972134	151974729	1700025G04Rik	Increased
1	152014641	152016944	1700025G04Rik	Increased
1	152014965	152017551	1700025G04Rik	Increased
1	152018197	152020519	1700025G04Rik	Increased
1	152039000	152041322	1700025G04Rik	Increased
1	152079259	152081575	1700025G04Rik	Increased
1	152083685	152086303	1700025G04Rik	Increased
1	152087661	152090407	1700025G04Rik	Increased
1	152088499	152090963	1700025G04Rik	Increased
1	152089201	152091782	1700025G04Rik	Increased
1	152368226	152370779	Tsen15	Increased
1	152385092	152387819	Tsen15	Increased
1	152398696	152401322	Colgalt2	Increased
1	152498865	152501175	Colgalt2	Increased
1	152510281	152512590	Colgalt2	Increased
1	152519840	152522150	Rgl1	Increased
1	152523984	152526879	Rgl1	Increased
1	152530784	152533121	Rgl1	Increased
1	152531871	152534185	Rgl1	Increased
1	152583988	152586314	Rgl1	Increased
1	152584410	152586945	Rgl1	Increased
1	152686194	152689307	Rgl1	Increased
1	152719974	152722307	Rgl1	Increased
1	152723311	152725623	Rgl1	Increased
1	152814167	152816745	Ncf2	Increased
1	152955039	152957558	Nmnat2	Increased
1	153001320	153003640	Nmnat2	Increased
1	153009346	153011938	Nmnat2	Increased
1	153020273	153022600	Nmnat2	Increased
1	153034516	153036825	Nmnat2	Increased
1	153065415	153067877	Nmnat2	Increased
1	153084195	153086523	Nmnat2	Increased
1	153091290	153093931	Nmnat2	Increased
1	153100552	153102869	Nmnat2	Increased
1	153128775	153131393	Lamc2	Increased
1	153139900	153142218	Lamc2	Increased
1	153172339	153174663	Lamc2	Increased
1	153286765	153289323	Lamc1	Increased
1	153290428	153292739	Lamc1	Increased
1	153299384	153301697	Lamc1	Increased
1	153331030	153333354	Lamc1	Increased
1	153331414	153333736	Lamc1	Increased
1	153331926	153334253	Lamc1	Increased
1	153332297	153334644	Lamc1	Increased
1	153332721	153335040	Lamc1	Increased
1	153423341	153425652	Shcbp1l	Increased
1	153423941	153426263	Shcbp1l	Increased
1	153425769	153428517	Shcbp1l	Increased
1	153450275	153453026	Shcbp1l	Increased
1	153452126	153454764	Shcbp1l	Increased
1	153479430	153482328	Dhx9	Increased
1	153483680	153486761	Dhx9	Increased
1	153485114	153487733	Dhx9	Increased
1	153485742	153488255	Dhx9	Increased
1	153486278	153488886	Dhx9	Increased
1	153534531	153536883	Npl	Increased
1	153548600	153551189	Npl	Increased
1	153689911	153692484	Rgs8	Increased
1	153739167	153741474	Rgs16	Increased
1	153747569	153749887	Rnasel	Increased
1	153899051	153901371	Glul	Increased
1	153899051	153901371	Teddm2	Increased
1	153899432	153902693	Glul	Increased
1	153899432	153902693	Teddm2	Increased
1	154669787	154672140	Cacna1e	Increased
1	154728612	154730929	Cacna1e	Increased
1	155096267	155098831	Ier5	Increased
1	155137846	155140154	Mr1	Increased
1	155139124	155141434	Mr1	Increased
1	155145293	155147620	Mr1	Increased
1	155162516	155164841	Stx6	Increased
1	155172625	155175048	Stx6	Increased
1	155200005	155202901	Stx6	Increased
1	155232864	155235269	BC034090	Increased
1	155280528	155282836	Xpr1	Increased
1	155292461	155294768	Xpr1	Increased
1	155348237	155350560	Xpr1	Increased
1	155350571	155352892	Xpr1	Increased
1	155409153	155411475	Xpr1	Increased
1	155556955	155559482	Acbd6	Increased
1	155575256	155577772	Acbd6	Increased
1	155721220	155723528	Lhx4	Increased
1	155741704	155744256	Lhx4	Increased
1	155776297	155779666	Qsox1	Increased
1	155783372	155785697	Qsox1	Increased
1	155783819	155786376	Qsox1	Increased
1	155790939	155793543	Qsox1	Increased
1	155805913	155808514	Qsox1	Increased
1	155809153	155811460	Qsox1	Increased
1	155809555	155811904	Qsox1	Increased
1	155810783	155813611	Qsox1	Increased
1	155811724	155814026	Qsox1	Increased
1	155812157	155814631	Qsox1	Increased
[truncated: 45,535 more rows]
