# Supplementary material for: PML::RARA and GATA2 proteins interact via DNA templates to induce aberrant self-renewal in mouse and human hematopoietic cells
Source: Proc Natl Acad Sci U S A. 2024 Apr 22;121(18):e2317690121. doi: 10.1073/pnas.2317690121 (PMC11067031; doi:10.1073/pnas.2317690121)
Supplement: Supplementary file 14 — Dataset S13 (XLSX) [file pnas.2317690121.sd13.xlsx]

## Sheet: Sheet1
Genes within 1 kb of Gata2 binding sites in mouse hematopoietic cells by ChIP-seq (mm10)
Gata2 binding sites			Gene within 1 kb
Chromosome	Start (bp)	End (bp)
1	7087784	7090084	Pcmtd1
1	9967171	9969471	Ppp1r42
1	9967171	9969471	Tcf24
1	13153408	13155854	Ncoa2
1	13659325	13661625	Lactb2
1	14308895	14311195	Eya1
1	20911643	20913943	Paqr8
1	21247820	21250120	Gsta3
1	36067852	36070152	Hs6st1
1	36272406	36274706	Neurl3
1	36533579	36535879	Ankrd23
1	36533579	36535879	Gm42417
1	36590416	36592716	Fam178b
1	36919351	36921651	Tmem131
1	38028043	38030343	Eif5b
1	39437581	39440106	Tbc1d8
1	43561318	43563618	Nck2
1	44583836	44586136	Gulp1
1	52707706	52710006	Mfsd6
1	55051530	55053830	Coq10b
1	58422361	58424661	Clk1
1	59542933	59545233	Gm973
1	60006351	60008651	Ica1l
1	74294399	74296834	Tmbim1
1	74294399	74296834	Pnkd
1	74367283	74369583	Catip
1	74374089	74376389	Slc11a1
1	74378743	74381043	Slc11a1
1	75141340	75143640	Retreg2
1	75141340	75143640	Cnppd1
1	75216136	75218559	Tuba4a
1	75315890	75318190	Dnpep
1	75476191	75478491	Chpf
1	84838234	84840534	Fbxo36
1	84838234	84840534	Trip12
1	85793147	85795447	Cab39
1	85900760	85903060	Itm2c
1	86227732	86230032	Armc9
1	86234000	86236300	Armc9
1	87630526	87632997	Inpp5d
1	87659767	87662067	Inpp5d
1	87898548	87901026	Dgkd
1	90602251	90604551	Cops8
1	91040595	91042895	Lrrfip1
1	91081760	91084060	Lrrfip1
1	91297014	91299314	Scly
1	91435687	91437987	Per2
1	91448574	91451066	Per2
1	91539419	91541719	Asb1
1	92640363	92642869	Cops9
1	93653272	93655799	Stk25
1	95666490	95668790	St8sia4
1	97659947	97662247	D1Ertd622e
1	106757784	106760084	Kdsr
1	118310161	118312558	Tsn
1	119491020	119493320	Ralb
1	120258174	120260474	Steap3
1	120603869	120606169	En1
1	126816689	126819128	Nckap5
1	127362608	127364908	Mgat5
1	130716544	130718844	Yod1
1	130716544	130718844	Pfkfb2
1	131279189	131281603	Ikbke
1	133131457	133133757	Ppp1r15b
1	135727953	135730253	Csrp1
1	138135599	138137899	Ptprc
1	139330199	139332499	Crb1
1	151343001	151345301	Ivns1abp
1	152498814	152501114	Colgalt2
1	152519826	152522250	Rgl1
1	152591665	152593965	Rgl1
1	153084191	153086491	Nmnat2
1	156035139	156037439	Tor1aip1
1	156035139	156037439	Tor1aip2
1	156469722	156472022	Soat1
1	156717271	156719571	Fam20b
1	159230659	159233085	Cop1
1	164134213	164136513	Selp
1	165843973	165846273	Cd247
1	166131387	166133863	Gpa33
1	167349030	167351330	Aldh9a1
1	170708662	170711142	Atf6
1	170866602	170868902	Atf6
1	171059367	171061796	Fcgr3
1	171245995	171248295	Ndufs2
1	171269276	171271576	B4galt3
1	171279922	171282222	Usp21
1	171279922	171282222	Ppox
1	171410113	171412413	Usf1
1	171410113	171412413	Arhgap30
1	172340151	172342451	Kcnj10
1	172525718	172528018	Cfap45
1	174158014	174160530	Olfr420
1	180108048	180110348	Cdc42bpa
1	181841414	181843714	Lbr
1	182281634	182283934	Degs1
1	183295849	183298149	Brox
1	183295849	183298149	Aida
1	191101552	191104069	Batf3
1	191182386	191184686	Atf3
1	192664403	192666703	Hhat
1	193159319	193161619	Irf6
10	4027710	4030010	Mthfd1l
10	5803623	5805923	Fbxo5
10	7589100	7591400	Lrp11
10	18544792	18547212	Hebp2
10	19938241	19940541	Map3k5
10	20311897	20314197	Bclaf1
10	21022191	21024664	Ahi1
10	21334699	21336999	Hbs1l
10	22222558	22224858	Raet1e
10	22222558	22224858	H60b
10	24927224	24929524	Arg1
10	41952466	41954766	Armc2
10	42677802	42680102	Ostm1
10	43580219	43582694	Cd24a
10	45576663	45578963	Hace1
10	59429674	59432185	Oit3
10	59701460	59703760	Micu1
10	62338463	62340763	Hk1
10	68248493	68250956	Arid5b
10	70095707	70098007	Ccdc6
10	70132105	70134539	Ccdc6
10	71236925	71239225	Tfam
10	76541923	76544425	Lss
10	77509637	77511937	Fam207a
10	77582695	77585146	Pttg1ip
10	77605016	77607316	Sumo3
10	77605016	77607316	Gm49325
10	77970153	77972453	Trpm2
10	79779811	79782111	Fstl3
10	79779811	79782111	Prss57
10	79936169	79938469	Arid3a
10	79947921	79950417	Arid3a
10	79982591	79984970	Tmem259
10	80052229	80055016	Gpx4
10	80115878	80118364	Stk11
10	80225831	80228131	Mum1
10	80263616	80265916	Dazap1
10	80696983	80699283	Mob3a
10	80797572	80799872	Plekhj1
10	80797572	80799872	Sf3a2
10	81105071	81107371	Map2k2
10	81135197	81137497	Zbtb7a
10	81228727	81231027	Atcay
10	81293777	81296077	Pip5k1c
10	81349455	81351755	Hmg20b
10	81406512	81408812	Nfic
10	81509267	81511567	Gna15
10	81524105	81526405	Gna15
10	82862064	82864500	Txnrd1
10	82984804	82987104	Chst11
10	83003312	83005612	Chst11
10	83018454	83020754	Chst11
10	83136165	83138465	Chst11
10	83647782	83650082	Appl2
10	84934684	84936984	Ric8b
10	85385780	85388080	Btbd11
10	86777344	86779644	Nt5dc3
10	86777344	86779644	Gm49358
10	91170649	91172949	Tmpo
10	94941661	94943961	Plxnc1
10	98925940	98928453	Atp2b1
10	99197221	99199521	Poc1b
10	105573653	105575953	Tmtc2
10	112927591	112929891	Atxn7l3b
10	115585420	115587720	Lgr5
10	117737586	117739886	Slc35e3
10	121267742	121270249	Tbc1d30
10	121418087	121420387	Rassf3
10	121738562	121740862	BC048403
10	122932448	122934857	Ppm1h
10	127001634	127003934	Avil
10	127041039	127043339	Eef1akmt3
10	127041039	127043339	Mettl1
10	127099392	127101692	Os9
10	127310552	127312852	Mars
10	127612072	127614372	Lrp1
11	3386079	3388379	Limk2
11	3894030	3896330	4921536K21Rik
11	3894030	3896330	Dusp18
11	4115821	4118121	Sec14l2
11	4118679	4120979	Sec14l2
11	4235310	4237753	Osm
11	5098305	5100605	Rhbdd3
11	5098305	5100605	Ewsr1
11	5519910	5522210	Xbp1
11	11710730	11713191	Ikzf1
11	11724532	11726996	Ikzf1
11	11835856	11838156	Ddc
11	17210336	17212636	Wdr92
11	17210336	17212636	Pno1
11	18968981	18971281	Meis1
11	20247875	20250175	Cep68
11	22007037	22009484	Ehbp1
11	23254877	23257177	Xpo1
11	32194925	32197427	Il9r
11	32199100	32201400	Il9r
11	32388064	32390364	Sh3pxd2b
11	32641246	32643546	Fbxw11
11	33930921	33933221	Kcnip1
11	33937810	33940290	Kcnip1
11	34009124	34011602	4930469K13Rik
11	34030382	34032682	4930469K13Rik
11	34060841	34063141	4930469K13Rik
11	34060841	34063141	Lcp2
11	45850721	45853021	Clint1
11	49249310	49251610	Mgat1
11	49809955	49812418	Gfpt2
11	50376626	50378926	Hnrnph1
11	51583538	51585838	Phykpl
11	51583538	51585838	Col23a1
11	51584567	51586867	Phykpl
11	53429334	53431634	Gdf9
11	53429334	53431634	Uqcrq
11	53616382	53618682	Il4
11	53632764	53635307	Il13
11	53653998	53656534	Rad50
11	54063586	54066046	Pdlim4
11	54849106	54851406	Lyrm7
11	54865373	54867673	Hint1
11	54865782	54868082	Hint1
11	58903052	58905352	Zfp39
11	60045349	60047649	Pemt
11	60934348	60936648	Map2k3
11	61061496	61063796	Kcnj12
11	61266129	61268429	Aldh3a2
11	62465411	62467873	Pigl
11	64036463	64038935	Cox10
11	67561451	67563751	Gas7
11	69365385	69367851	Chd3
11	69670304	69672604	Eif4a1
11	69997517	70000017	Phf23
11	70219640	70222151	Slc16a13
11	70667431	70669731	Spag7
11	70667431	70669731	Camta2
11	72480979	72483279	Spns2
11	72549248	72551548	Spns3
11	72997806	73000106	P2rx1
11	73046603	73048903	Ncbp3
11	74546026	74548326	Rap1gap2
11	74825201	74827501	Mettl16
11	75566143	75568443	Slc43a2
11	76178729	76181202	Fam57a
11	76178729	76181202	Vps53
11	76178729	76181202	Glod4
11	76478125	76480425	Abr
11	76497308	76499608	Abr
11	76592817	76595117	Abr
11	76982558	76984858	Blmh
11	76997386	76999686	Slc6a4
11	77401570	77403870	Ssh2
11	77482550	77484850	Ankrd13b
11	78419488	78421788	Slc13a2
11	78535312	78537612	Ift20
11	78535312	78537612	Tnfaip1
11	79050136	79052436	Ksr1
11	79253546	79255846	Wsb1
11	80080114	80082611	Crlf3
11	80382138	80384438	Zfp207
11	80601910	80604369	Myo1d
11	81612303	81614603	Asic2
11	82213615	82215915	Ccl1
11	82763041	82765341	Zfp830
11	82763041	82765341	Cct6b
11	84828041	84830341	Dhrs11
11	86199594	86201894	Brip1
11	86256439	86258739	Ints2
11	86757002	86759302	Cltc
11	87073024	87075324	Gdpd1
11	87758538	87761056	Tspoap1
11	88046533	88048833	Srsf1
11	88144622	88147129	Cuedc1
11	88466880	88469180	Msi2
11	88988528	88991026	Coil
11	89016643	89019132	Trim25
11	89059743	89062043	Dgke
11	90248121	90250421	Gm45716
11	90248121	90250421	Mmd
11	90636942	90639242	Cox11
11	90636942	90639242	Stxbp4
11	94385044	94387344	Abcc3
11	94547536	94549975	Rsad1
11	95355710	95358010	Fam117a
11	95357259	95359559	Fam117a
11	95711533	95713833	Zfp652
11	96319052	96321352	Hoxb4
11	97023936	97026236	Sp6
11	97102593	97105094	Tbx21
11	97531401	97533701	Srcin1
11	97664043	97666343	Mllt6
11	97993597	97995897	Arl5c
11	98025253	98027766	Rpl19
11	98192139	98194439	Med1
11	98469097	98471541	Ikzf3
11	98598326	98600626	Lrrc3c
11	98981027	98983327	Gjd3
11	100424827	100427127	Nt5c3b
11	101195214	101197514	Ezh1
11	102155178	102157478	Tmem101
11	102209216	102211516	Hdac5
11	102689054	102691566	Ccdc43
11	102880113	102882413	Ccdc103
11	102880113	102882413	Eftud2
11	103411106	103413466	Plekhm1
11	105027980	105030280	Gm11639
11	105945620	105947920	Cyb561
11	106134183	106136600	Map3k3
11	106571022	106573322	Tex2
11	106687480	106689978	Pecam1
11	106787932	106790232	Ddx5
11	106787932	106790232	Cep95
11	107123481	107125781	Bptf
11	111064994	111067294	Kcnj2
11	113747800	113750100	Cdc42ep4
11	113749663	113751963	Cdc42ep4
11	115154045	115156508	Rab37
11	115183954	115186254	Nat9
11	115218620	115221111	Tmem104
11	115412240	115414540	Mrpl58
11	115563044	115565344	Nup85
11	116056494	116058794	Unk
11	116075909	116078209	Unc13d
11	116076355	116078655	Unc13d
11	116076355	116078655	Wbp2
11	116193595	116195895	Acox1
11	116614653	116616953	Rhbdf2
11	116623221	116625521	Rhbdf2
11	117291465	117293765	2023-09-09
11	117311805	117314105	2023-09-09
11	117335270	117337570	2023-09-09
11	117830934	117833423	Gm20708
11	117830934	117833423	Afmid
11	117968893	117971193	Socs3
11	118132852	118135152	Cyth1
11	119353891	119356191	Sgsh
11	119353891	119356191	Slc26a11
11	119602484	119604784	Rptor
11	119669920	119672220	Rptor
12	3981257	3983733	Efr3b
12	4233039	4235339	Ptrhd1
12	4233039	4235339	Cenpo
12	4873234	4875534	Mfsd2b
12	9028967	9031267	Ttc32
12	21130287	21132587	Asap2
12	26404087	26406387	Rnf144a
12	31394804	31397315	Slc26a3
12	35045594	35047894	Snx13
12	36041390	36043690	Tspan13
12	51354205	51356505	G2e3
12	52503656	52505956	Arhgap5
12	59065680	59067980	Pnn
12	73597246	73599651	Prkch
12	76404380	76406680	Hspa2
12	76536491	76538791	Plekhg3
12	76764340	76766754	Churc1
12	76764340	76766754	Fntb
12	76821019	76823319	Fntb
12	76821019	76823319	Rab15
12	76940517	76942817	Max
12	78979833	78982133	Tmem229b
12	79005725	79008025	Tmem229b
12	79611692	79614149	Rad51b
12	80719624	80721924	Plekhd1
12	84174619	84176919	Elmsan1
12	84771929	84774229	Isca2
12	84771929	84774229	Npc2
12	84806354	84808654	Ltbp2
12	84875798	84878286	Ltbp2
12	84969652	84971952	Fcf1
12	84969652	84971952	Arel1
12	85269413	85271713	Mlh3
12	87442685	87444985	Slirp
12	87442685	87444985	Alkbh1
12	87470992	87473460	Snw1
12	88427620	88430109	Adck1
12	99466824	99469124	Foxn3
12	101024500	101026800	Ccdc88c
12	101815733	101818033	Fbln5
12	102353574	102355874	Rin3
12	102651517	102653817	Itpk1
12	103345758	103348058	Asb2
12	103424789	103427089	Ddx24
12	104989872	104992394	Syne3
12	110496519	110498819	Ppp2r5c
12	110499162	110501462	Ppp2r5c
12	110973348	110975648	Ankrd9
12	112618390	112620947	Adssl1
12	112627792	112630266	Adssl1
12	112854016	112856316	Gpr132
12	112909426	112911726	Jag2
13	8995020	8997320	Gtpbp4
13	21734081	21736381	Hist1h4j
13	21749264	21751564	Hist1h4k
13	21753243	21755543	Hist1h2ak
13	21753243	21755543	Hist1h2bn
13	21810717	21813017	Hist1h2ao
13	21810717	21813017	Hist1h4m
13	21830937	21833237	Hist1h4n
13	21830937	21833237	Hist1h2ap
13	22040097	22042397	Hist1h4i
13	23422719	23425019	Abt1
13	23530096	23532396	Hist1h4h
13	23550369	23552669	Hist1h4f
13	23574792	23577092	Hist1h2ad
13	23574792	23577092	Hist1h3d
13	23697189	23699489	Hist1h4c
13	23756009	23758309	Hist1h4b
13	23759895	23762195	Hist1h4a
13	23759895	23762195	Hist1h3a
13	23760425	23762725	Hist1h4a
13	23760425	23762725	Hist1h3a
13	24637313	24639613	Ripor2
13	24683524	24686023	Ripor2
13	24932095	24934614	Aldh5a1
13	34074831	34077264	Tubb2a
13	35754908	35757208	Cdyl
13	38657922	38660222	Eef1e1
13	40916560	40918860	Gcnt2
13	41357804	41360104	Nedd9
13	43234900	43237386	Gfod1
13	43267964	43270264	Gfod1
13	43783818	43786118	Cd83
13	45848710	45851010	Atxn1
13	46272338	46274638	Stmnd1
13	47227794	47230094	Rnf144b
13	49186937	49189237	Ninj1
13	49212565	49214865	Card19
13	51643961	51646261	Cks2
13	51766478	51768899	Sema4d
13	51845476	51847776	Gadd45g
13	52847333	52849809	Auh
13	52975520	52977982	Nfil3
13	55445461	55447921	Grk6
13	55486022	55488478	Dbn1
13	55535429	55537729	Ddx41
13	56702266	56704566	Smad5
13	56702683	56704983	Smad5
13	59667532	59669832	Golm1
13	59769180	59771587	Tut7
13	59769180	59771587	Isca1
13	59769180	59771587	Gm49354
13	59769888	59772188	Tut7
13	59769888	59772188	Gm49354
13	60737352	60739824	Dapk1
13	62858266	62860763	Fbp2
13	63430621	63432921	Fancc
13	75708410	75710710	Ell2
13	76055274	76057574	Gpr150
13	95692020	95694320	Iqgap2
13	95778318	95780618	Iqgap2
13	96010050	96012526	Sv2c
13	96386912	96389374	Poc5
13	97069956	97072256	Fam169a
13	98121719	98124019	Arhgef28
13	98123502	98125802	Arhgef28
13	98889894	98892194	Tnpo1
13	101735698	101737998	Pik3r1
13	104816055	104818355	Srek1ip1
13	104816055	104818355	Cwc27
13	107020896	107023196	Kif2a
13	109901519	109903819	Pde4d
13	111795431	111797731	Map3k1
13	112988688	112990988	Ccno
13	113793568	113795868	Arl15
14	7927903	7930371	Flnb
14	8172154	8174454	Pdhb
14	14012339	14014639	Atxn7
14	16242031	16244331	Oxsm
14	20771909	20774209	Camk2g
14	20784590	20786890	Camk2g
14	21845845	21848145	Comtd1
14	21845845	21848145	Vdac2
14	25521643	25523943	Zmiz1
14	25692864	25695164	Ppif
14	25856257	25858746	Anxa11
14	25860986	25863537	Anxa11
14	26968998	26971298	Appl1
14	30091318	30093807	Cacna1d
14	30824440	30826740	Tmem110
14	32164389	32166689	Ncoa4
14	45328704	45331004	Psmc6
14	47471381	47473681	Fbxo34
14	50924069	50926369	Apex1
14	50924069	50926369	Pip4p1
14	50924069	50926369	Osgep
14	51905198	51907498	Ndrg2
14	54516244	54518544	Prmt5
14	54780772	54783072	Slc7a8
14	55496484	55498898	Carmil3
14	55602785	55605242	Rnf31
14	55602785	55605242	Irf9
14	55617800	55620100	Rec8
14	55720835	55723135	Rabggta
14	57305894	57308194	Cryl1
14	64948772	64951072	Hmbox1
14	64948772	64951072	Ints9
14	66217698	66220205	Ptk2b
14	66265239	66267539	Ptk2b
14	66276004	66278304	Ptk2b
14	67233429	67235729	Ebf2
14	70401258	70403743	Piwil2
14	70576652	70578952	Nudt18
14	70775045	70777345	Dok2
14	70775377	70777677	Dok2
14	73122749	73125049	Rcbtb2
14	73160487	73162787	Rcbtb2
14	79425407	79427707	Kbtbd7
14	79450724	79453024	Kbtbd6
14	87140071	87142371	Diaph3
14	102981392	102983692	Kctd12
14	118880436	118882736	Dzip1
14	120346825	120349223	Mbnl2
15	3994552	3996852	AW549877
15	6385658	6387958	Dab2
15	9579387	9581886	Spef2
15	12180218	12182518	Zfr
15	12823890	12826190	6030458C11Rik
15	12823890	12826190	Drosha
15	25804718	25807018	Myo10
15	27824359	27826814	Trio
15	27872752	27875278	Trio
15	27922510	27924966	Trio
15	36282114	36284414	Rnf19a
15	36486083	36488568	Ankrd46
15	42514281	42516581	Angpt1
15	57701734	57704034	Zhx2
15	63997401	63999701	Fam49b
15	67102498	67104798	St3gal1
15	67127902	67130202	St3gal1
15	73634561	73636861	Slc45a4
15	76191607	76194098	Plec
15	76195152	76197452	Plec
15	77970006	77972306	Eif3d
15	78324825	78327285	Csf2rb
15	78448264	78450564	Tmprss6
15	78570627	78572927	Rac2
15	79036830	79039130	Gcat
15	79036830	79039130	Gcat
15	79434371	79436671	Csnk1e
15	79926589	79928889	Cbx7
15	80249589	80252048	Mief1
15	80517884	80520388	Enthd1
15	80581900	80584200	Grap2
15	81046489	81048789	Mkl1
15	81871227	81873527	Phf5a
15	81871227	81873527	Aco2
15	82015249	82017549	Xrcc6
15	82015249	82017549	Desi1
15	82913463	82915972	Tcf20
15	83431708	83434008	Pacsin2
15	83554565	83556865	Mcat
15	84230249	84232549	Parvb
15	84255865	84258165	Parvb
15	84387838	84390138	Shisal1
15	85243252	85245727	Fbln1
15	86085001	86087301	Gramd4
15	86180984	86183284	Cerk
15	86228749	86231049	Tbc1d22a
15	88818377	88820677	Creld2
15	88818377	88820677	Alg12
15	89195461	89197761	Dennd6b
15	89475235	89477535	Arsa
15	94542708	94545008	Pus7l
15	94542708	94545008	Irak4
15	97344205	97346505	Pced1b
15	97372303	97374603	Pced1b
15	97747260	97749560	Rapgef3
15	97785880	97788180	Slc48a1
15	97789111	97791411	Slc48a1
15	97843644	97845944	Hdac7
15	98567693	98570211	Ccnt1
15	99250585	99252885	Mcrs1
15	99340108	99342605	Fmnl3
15	101363415	101365715	Krt80
15	102224126	102226426	Itgb7
15	102238242	102240542	Rarg
15	103257418	103259718	Nfe2
15	103271774	103274074	Copz1
16	4963137	4965437	Anks3
16	8654697	8656997	Pmm2
16	10671414	10673877	Clec16a
16	10718918	10721417	Clec16a
16	10843019	10845319	Rmi2
16	11368747	11371047	Snx29
16	13667006	13669306	Parn
16	16357583	16359883	Dnm1l
16	17248130	17250609	Hic2
16	17910162	17912462	Ess2
16	18459060	18461360	Txnrd2
16	30543749	30546049	Tmem44
16	30993371	30995671	Xxylt1
16	31080389	31082689	Xxylt1
16	31428003	31430303	Bdh1
16	32162269	32164752	Nrros
16	32164269	32166640	Nrros
16	32418661	32420961	Tctex1d2
16	32508110	32510410	Zdhhc19
16	32508603	32510903	Zdhhc19
16	32676112	32678412	Tnk2
16	38088814	38091114	Gsk3b
16	44962081	44964381	Cd200r3
16	55893708	55896008	Nxpe3
16	59458301	59460601	Gabrr3
16	75765620	75767920	Hspa13
16	89972010	89974474	Tiam1
16	89984910	89987390	Tiam1
16	90042975	90045275	Tiam1
16	91043315	91045737	Paxbp1
16	91062804	91065104	4932438H23Rik
16	92300114	92302414	Smim11
16	92442676	92444976	Rcan1
16	92652880	92655386	Runx1
16	92714540	92716957	Runx1
16	92792874	92795174	Runx1
16	92800611	92802911	Runx1
16	94312481	94314781	Hlcs
16	97792936	97795449	Prdm15
16	97925404	97927704	C2cd2
17	5093645	5095945	Arid1b
17	5994934	5997234	Synj2
17	6781002	6783302	Ezr
17	7172730	7175030	Rps6ka2
17	8250583	8252883	Ccr6
17	8309915	8312215	Sft2d1
17	14977532	14979832	Gm3417
17	14977532	14979832	9030025P20Rik
17	15008906	15011206	Gm3435
17	15008906	15011206	Gm3448
17	15498785	15501085	Psmb1
17	15498785	15501085	Tbp
17	15703899	15706199	Chd1
17	23563274	23565574	Zfp213
17	23992665	23994965	Prss22
17	24205438	24207738	Ntn3
17	24205438	24207738	Tbc1d24
17	24219617	24222147	Tedc2
17	24454329	24456629	E4f1
17	24462384	24464866	E4f1
17	24607949	24610249	Tsc2
17	24627654	24629954	Tsc2
17	25183272	25185572	BC003965
17	25791013	25793511	Fam173a
17	25919172	25921472	Rab40c
17	27589442	27591742	Nudt3
17	27589442	27591742	RPS10-NUDT3
17	27803798	27806098	D17Wsu92e
17	28216544	28218844	Def6
17	28289761	28292061	Ppard
17	28327510	28329810	Rpl10a
17	28340173	28342473	Tead3
17	28819675	28822153	Brpf3
17	28881446	28883746	Pnpla1
17	29092665	29094965	Cdkn1a
17	29112942	29115242	Rab44
17	29318873	29321173	Pi16
17	29858873	29861173	Mdga1
17	30745259	30747559	Dnah8
17	31854797	31857097	Sik1
17	32320086	32322386	Akap8
17	32320086	32322386	Akap8l
17	32633951	32636251	Cyp4f37
17	32923665	32925965	Cyp4f13
17	33684290	33686765	2023-03-02
17	33684290	33686765	Hnrnpm
17	34026659	34028959	H2-Ke6
17	34026659	34028959	Slc39a7
17	34396926	34399419	BC051142
17	35078781	35081241	Ly6g6f
17	35078781	35081241	Ly6g6e
17	35200234	35202740	Tnf
17	35231033	35233333	Nfkbil1
17	35977761	35980061	Gnl1
17	35977761	35980061	Prr3
17	36109805	36112105	Gm7030
17	44653510	44656004	Runx2
17	45685266	45687566	Tmem63b
17	45685266	45687566	Mrpl14
17	46029467	46031767	Vegfa
17	46297332	46299632	Dlk2
17	46505604	46507904	Cul9
17	46853488	46855966	Bicral
17	47464317	47466617	AI661453
17	47520541	47522841	Ccnd3
17	47742334	47744634	Tfeb
17	48271078	48273378	Treml4
17	50573041	50575531	Plcl2
17	53477818	53480118	Rab5a
17	53656468	53658768	Kat2b
17	53688587	53690887	Sgo1
17	56107891	56110383	Plin4
17	56288417	56290717	Plin3
17	56575549	56577849	Safb2
17	57059422	57061722	Slc25a23
17	57059422	57061722	Crb3
17	65736533	65738833	Rab31
17	65883123	65885423	Ralbp1
17	70984583	70986883	Myl12b
17	70984583	70986883	AC154187.2
17	71039580	71041880	Myom1
17	71550752	71553052	Spdya
17	79894965	79897265	Atl2
17	80060992	80063292	Hnrnpll
17	85102229	85104719	Camkmt
17	86300294	86302726	Prkce
17	86778215	86780515	Epas1
17	88065048	88067348	Fbxo11
18	11050232	11052532	Gata6
18	11051859	11054159	Gata6
18	12042222	12044693	Tmem241
18	24653320	24655790	Mocos
18	31758229	31760529	Ammecr1l
18	32541506	32543806	Gypc
18	37805049	37807349	Pcdhgb7
18	37805049	37807349	Pcdhga11
18	37805049	37807349	Pcdhga12
18	37805049	37807349	Pcdhgc3
18	37805049	37807349	Gm42416
18	37805049	37807349	Gm37013
18	37805049	37807349	Gm37388
18	37805049	37807349	Pcdhga1
18	37805049	37807349	Pcdhga2
18	37805049	37807349	Pcdhga3
18	37805049	37807349	Pcdhgb1
18	37805049	37807349	Pcdhga4
18	37805049	37807349	Pcdhgb2
18	37805049	37807349	Pcdhga5
18	37805049	37807349	Pcdhga6
18	37805049	37807349	Pcdhga7
18	37805049	37807349	Pcdhgb4
18	37805049	37807349	Pcdhga8
18	37805049	37807349	Pcdhgb5
18	37805049	37807349	Pcdhga9
18	37805049	37807349	Pcdhgb6
18	37805049	37807349	Pcdhga10
18	37997335	37999635	Arap3
18	38418352	38420652	Ndfip1
18	39487831	39490131	Nr3c1
18	39488422	39490722	Nr3c1
18	42274014	42276314	Rbm27
18	44401477	44403777	Dcp2
18	49754469	49756769	Dtwd2
18	49979016	49981316	Tnfaip8
18	50022998	50025520	Tnfaip8
18	50027172	50029736	Tnfaip8
18	50036303	50038603	Tnfaip8
18	53263262	53265562	Snx24
18	61010264	61012696	Slc6a7
18	61046724	61049024	Pdgfrb
18	61554609	61556909	Csnk1a1
18	62178370	62180670	Adrb2
18	62178370	62180670	Gm9949
18	64999778	65002246	Nedd4l
18	66457441	66459741	Pmaip1
18	67551171	67553471	Spire1
18	74281958	74284258	Mbd1
18	74281958	74284258	Cfap53
18	75369550	75371850	Smad7
18	77805361	77807811	Pstpip2
18	77864347	77866823	Pstpip2
18	78122971	78125271	Slc14a1
18	80046849	80049149	Pard6g
18	80607287	80609736	Nfatc1
18	82534074	82536374	Mbp
18	82558100	82560547	Mbp
18	82908746	82911046	Zfp516
19	3332995	3335430	Cpt1a
19	3653192	3655492	Lrp5
19	3928607	3930907	Aldh3b1
19	4112292	4114592	Aip
19	4112292	4114592	Pitpnm1
19	4877790	4880090	Actn3
19	4877790	4880090	Zdhhc24
19	5294801	5297101	Sf3b2
19	5602583	5604883	Rnaseh2c
19	5602583	5604883	Kat5
19	5723363	5725863	Ehbp1l1
19	5847741	5850041	Frmd8
19	5979501	5981801	Slc22a20
19	6060027	6062327	Znhit2
19	6116987	6119287	Sac3d1
19	6391712	6394012	Pygm
19	7017099	7019399	Fermt3
19	8803051	8805351	Zbtb3
19	9898502	9900802	Incenp
19	10868542	10870842	Tmem132a
19	10868542	10870842	Tmem109
19	10937813	10940113	Ptgdr2
19	12487118	12489418	Dtx4
19	12818888	12821188	Lpxn
19	15923899	15926199	Psat1
19	24475978	24478278	Fam122a
19	24475978	24478278	Pip5k1b
19	25359625	25362102	Kank1
19	29366320	29368620	Cd274
19	29366320	29368620	Plgrkt
19	32137250	32139550	Sgms1
19	32371385	32373685	Sgms1
19	38053031	38055520	Cep55
19	40812384	40814684	Cc2d2b
19	42431158	42433458	Crtac1
19	43523582	43525882	Got1
19	43752219	43754519	Cox15
19	43752219	43754519	Cutc
19	43981006	43983539	Cpn1
19	44145241	44147541	Bloc1s2
19	46327175	46329475	Fbxl15
19	46337429	46339729	Cuedc2
19	46454018	46456442	Sufu
19	46855902	46858202	Cnnm2
19	46862459	46864958	Cnnm2
19	47917755	47920055	Cfap43
19	53184510	53186810	Add3
19	53313223	53315523	Mxi1
19	53599213	53601513	Smc3
19	55315383	55317683	Zdhhc6
19	55315383	55317683	Vti1a
19	55768044	55770344	Tcf7l2
19	55826758	55829058	Tcf7l2
19	57116025	57118458	Ablim1
19	57609134	57611434	Atrnl1
19	59259607	59261907	Slc18a2
2	5800244	5802738	Cdc123
2	6351657	6354106	Usp6nl
2	11777360	11779660	Fbh1
2	11777360	11779660	Ankrd16
2	13543517	13545817	Trdmt1
2	13572755	13575055	Vim
2	18026414	18028714	A930004D18Rik
2	18938090	18940495	Pip4k2a
2	20968095	20970559	Arhgap21
2	25222848	25225148	Tubb4b
2	25331576	25333876	Man1b1
2	25577240	25579540	Ajm1
2	26319173	26321670	Gpsm1
2	26915198	26917498	Surf1
2	26915198	26917498	Surf2
2	27026750	27029050	Slc2a6
2	27231523	27233823	Sardh
2	27702293	27704593	Rxra
2	27743866	27746166	Rxra
2	28617650	28620125	Gfi1b
2	29244518	29246818	Ntng2
2	29772364	29774883	Trub2
2	30919085	30921570	Ptges
2	31060543	31062843	Fnbp1
2	31081561	31083861	Fnbp1
2	31140209	31142509	Fnbp1
2	31669608	31671908	Exosc2
2	32362523	32364823	Ciz1
2	32693128	32695428	Fpgs
2	33130025	33132325	Garnl3
2	33754664	33757096	Mvb12b
2	35281188	35283488	Gsn
2	35287981	35290281	Gsn
2	35447250	35449762	Ggta1
2	35680848	35683148	Dab2ip
2	35978655	35981057	Ttll11
2	38535396	38537696	Nek6
2	45108966	45111266	Zeb2
2	48813712	48816012	Acvr2a
2	49722069	49724369	Kif5c
2	49921767	49924067	Lypd6b
2	53050651	53052951	Fmnl2
2	68470219	68472519	Stk39
2	74703758	74706058	Hoxd8
2	80314419	80316719	Dnajc10
2	80637635	80639935	Nup35
2	84810913	84813213	Smtnl1
2	91095579	91097879	Spi1
2	91255288	91257588	Pacsin3
2	91933043	91935343	Dgkz
2	93457966	93460266	Cd82
2	94436908	94439208	Api5
2	101731603	101734106	Prr5l
2	102744063	102746580	Slc1a2
2	103564156	103566456	Abtb2
2	104001791	104004091	4931422A03Rik
2	104097455	104099755	Cd59a
2	104589159	104591459	Cstf3
2	105398318	105400618	Rcn1
2	117341818	117344118	Rasgrp1
2	120445356	120447656	Ganc
2	120701787	120704087	Stard9
2	121455925	121458225	Serinc4
2	121455925	121458225	Serf2
2	121455925	121458225	Hypk
2	125857885	125860185	Cops2
2	125857885	125860185	Galk2
2	126474639	126477133	Atp8b4
2	127759599	127762041	Nphp1
2	130666579	130668879	Itpa
2	130839298	130841598	4930402H24Rik
2	131209201	131211501	Ap5s1
2	131234241	131236711	Mavs
2	131517816	131520116	Smox
2	132694653	132696953	Shld1
2	135749842	135752142	Plcb4
2	143914758	143917254	Dstn
2	144008546	144010846	Rrbp1
2	150569724	150572252	Cst7
2	150908647	150911130	Gins1
2	151038281	151040581	Nanp
2	151038281	151040581	Ninl
2	151973028	151975328	Fam110a
2	152780152	152782452	Bcl2l1
2	152788482	152790990	Bcl2l1
2	153524786	153527273	Nol4l
2	153648505	153650805	Dnmt3b
2	156178521	156180821	Rbm39
2	156179563	156181863	Rbm39
2	156310867	156313167	Scand1
2	156310867	156313167	Cnbd2
2	156311582	156313882	Scand1
2	156311582	156313882	Cnbd2
2	156885100	156887400	Sla2
2	157366540	157368840	Manbal
2	157912373	157914673	Vstm2l
2	158104514	158107022	Rprd1b
2	163228164	163230464	Tox2
2	163659247	163661547	Pkig
2	164566453	164568753	Wfdc2
2	165320551	165323054	Elmo2
2	165366120	165368420	Zfp663
2	166655783	166658258	Prex1
2	166664705	166667005	Prex1
2	166682880	166685180	Prex1
2	166884642	166886942	Arfgef2
2	167093900	167096200	Kcnb1
2	167633396	167635857	Gm20431
2	167686731	167689031	Tmem189
2	167686731	167689031	Cebpb
2	168008966	168011266	Ripor3
2	168491793	168494093	Nfatc2
2	168589523	168592559	Nfatc2
2	168594763	168597063	Nfatc2
2	173034070	173036370	Rbm38
2	173228588	173230888	Pmepa1
2	180272600	180274900	Cables2
3	9801245	9803545	Pag1
3	27194176	27196595	Nceh1
3	30601570	30603870	Mynn
3	32708203	32710503	Actl6a
3	38484076	38486376	Ankrd50
3	40744440	40746740	Hspa4l
3	51338783	51341083	Elf2
3	51387841	51390141	Mgarp
3	51535036	51537336	Setd7
3	59150903	59153367	P2ry14
3	59150903	59153367	Med12l
3	60500071	60502371	Mbnl1
3	61364439	61366739	Rap2b
3	61364439	61366739	B430305J03Rik
3	63928130	63930430	E130311K13Rik
3	63974963	63977263	Gmps
3	69597809	69600109	B3galnt1
3	79627750	79630204	4930579G24Rik
3	79627750	79630204	Etfdh
3	84459911	84462388	Fhdc1
3	84680559	84682859	Tmem154
3	84680559	84682859	Gm37240
3	84770990	84773433	Gm37240
3	88140825	88143125	Mef2d
3	88454190	88456490	Sema4a
3	88491891	88494191	Lmna
3	88508879	88511179	Lmna
3	88685072	88687372	Khdc4
3	89871270	89873570	Il6ra
3	89886542	89889012	Il6ra
3	90212301	90214720	Rps27
3	90212301	90214720	Rab13
3	94480929	94483372	Celf3
3	95433318	95435618	Arnt
3	95732193	95734493	Ecm1
3	96219466	96221766	Hist2h2ab
3	96219466	96221766	Hist2h2ac
3	96219466	96221766	Hist2h2be
3	96219466	96221766	Bola1
3	96261992	96264292	Hist2h4
3	96579204	96581504	Gm16253
3	96579204	96581504	Polr3gl
3	97766837	97769137	Pde4dip
3	98045348	98047648	Notch2
3	98053260	98055693	Notch2
3	98338482	98340782	Phgdh
3	105891643	105893943	Adora3
3	105891643	105893943	Tmigd3
3	106787709	106790009	Cd53
3	108199687	108201987	Cyb561d1
3	113628829	113631129	Rnpc3
3	116661448	116663748	Mfsd14a
3	116661448	116663748	Gm43191
3	122330036	122332336	Bcar3
3	122377733	122380033	Bcar3
3	130708494	130710882	Ostc
3	130728820	130731120	Rpl34
3	131207634	131209934	Lef1
3	131333407	131335707	Sgms2
3	135589466	135591766	Nfkb1
3	138059298	138061780	Gm5105
3	138526144	138528444	Eif4e
3	138527023	138529323	Eif4e
3	138752545	138754845	Tspan5
3	144807409	144809905	Clca3a2
3	146449685	146451985	Ctbs
3	146685457	146687916	Samd13
3	152395488	152397788	Zzz3
3	152925094	152927394	Pigk
3	152925094	152927394	St6galnac5
3	152963932	152966232	Pigk
3	152963932	152966232	St6galnac5
3	154181960	154184260	Slc44a5
4	6691977	6694277	Tox
4	8197152	8199452	Car8
4	8199125	8201605	Car8
4	13750482	13752782	Runx1t1
4	16162841	16165141	Ripk2
4	19707759	19710059	Wwp1
4	20040997	20043297	Ggh
4	32257208	32259508	Bach2
4	32868438	32870930	Ankrd6
4	40838287	40840587	B4galt1
4	40852774	40855074	B4galt1
4	40918872	40921172	Spink4
4	41380269	41382569	Ubap1
4	41772548	41774848	Ccl27a
4	43363993	43366293	Atp8b5
4	43366737	43369198	Atp8b5
4	43692884	43695361	Olfr70
4	45011926	45014385	Zbtb5
4	45035076	45037376	Polr1e
4	45035076	45037376	Fbxo10
4	45407862	45410162	Slc25a51
4	45889279	45891579	Ccdc180
4	47292801	47295101	Col15a1
4	59437209	59439509	Susd1
4	62660659	62662959	Rgs3
4	83272618	83274918	Ttc39b
4	86574561	86576861	Rraga
4	86885252	86887682	Acer2
4	94977939	94980239	Mysm1
4	99946841	99949288	Pgm1
4	101597552	101600031	Dnajc6
4	106732208	106734508	Fam151a
4	106793474	106795774	Acot11
4	106934152	106936452	Ssbp3
4	107209420	107211867	Ldlrad1
4	108369351	108371764	Shisal2a
4	115055540	115057840	Tal1
4	115855418	115857718	Mknk1
4	117132823	117135123	Plk3
4	117181120	117183420	Kif2c
4	117477200	117479500	Rnf220
4	117865890	117868338	Ccdc24
4	117865890	117868338	Slc6a9
4	118284595	118286895	Ptprf
4	119126363	119128885	Slc2a1
4	119636409	119638709	Guca2a
4	124751486	124753786	Inpp5b
4	126057307	126059607	Oscp1
4	126081995	126084295	Oscp1
4	126102717	126105017	Stk40
4	126555782	126558082	Clspn
4	128616491	128618791	Tlr12
4	128654081	128656381	Phc2
4	129010672	129013183	Ak2
4	129233523	129236002	C77080
4	129809800	129812100	Ptp4a2
4	130913056	130915512	Laptm5
4	132075792	132078092	Gm10300
4	132344287	132346587	Rcc1
4	132842170	132844470	Ppp1r8
4	133246490	133249217	Map3k6
4	133755752	133758052	Arid1a
4	133871954	133874254	Rps6ka1
4	133874132	133876432	Rps6ka1
4	134105154	134107454	Ubxn11
4	134123295	134125595	Ubxn11
4	134130434	134132953	Cep85
4	134131832	134134132	Cep85
4	134341240	134343738	Slc30a2
4	134495798	134498098	Paqr7
4	134509919	134512219	Paqr7
4	134509919	134512219	Aunip
4	134664399	134666699	Man1c1
4	134923375	134925675	Rsrp1
4	135135672	135137972	Runx3
4	135170349	135172837	Runx3
4	135854617	135856917	Srsf10
4	135855498	135857987	Srsf10
4	136020670	136022970	Eloa
4	136176961	136179261	E2f2
4	136309413	136311713	Hnrnpr
4	137593493	137595793	Usp48
4	138081384	138083890	Eif4g3
4	138261578	138263878	Kif17
4	138324205	138326505	Pink1
4	139621399	139623699	Gm21969
4	139621399	139623699	Aldh4a1
4	139627245	139629780	Gm21969
4	139627245	139629780	Aldh4a1
4	140661826	140664126	Arhgef10l
4	140772854	140775154	Padi4
4	140815024	140817505	Padi1
4	140918703	140921238	Padi2
4	141077288	141079588	Necap2
4	141146620	141148920	Fbxo42
4	141476569	141478869	Spen
4	142047387	142049856	Tmem51
4	142047943	142050466	Tmem51
4	142126367	142128845	Kazn
4	149565039	149567339	Ctnnbip1
4	149661061	149663510	Pik3cd
4	150552221	150554521	Rere
4	152252540	152254840	Acot7
4	155162239	155164539	Ski
4	155573911	155576211	Nadk
4	155653693	155655993	Mib2
5	4103475	4105775	Cyp51
5	21353488	21355788	Ccdc146
5	21410329	21412629	Ccdc146
5	24446527	24448827	Tmub1
5	28070858	28073158	Insig1
5	29734574	29736874	Gm5129
5	29734574	29736874	Dnajb6
5	30342308	30344608	Drc1
5	31526475	31528775	Supt7l
5	31526475	31528775	Slc4a1ap
5	31595738	31598038	Mrpl33
5	33017376	33019676	Ywhah
5	33651576	33653876	Tmem129
5	33651576	33653876	Slbp
5	34986321	34988729	Rgs12
5	35034851	35037151	Rgs12
5	36548954	36551254	Tbc1d14
5	36694943	36697243	D5Ertd579e
5	36987798	36990098	Wfs1
5	66104458	66106758	Rbm47
5	67844142	67846641	Atp8a1
5	73254309	73256609	Fryl
5	76657233	76659533	C530008M17Rik
5	77264723	77267023	Rest
5	88579637	88582128	Rufy3
5	93265906	93268419	Ccng2
5	100797477	100799777	Mrps18c
5	100797477	100799777	Helq
5	103736305	103738605	Aff1
5	104020796	104023096	Hsd17b11
5	105875430	105877730	Zfp326
5	110093427	110095866	Gm35315
5	110834936	110837413	Hscb
5	110838694	110841150	Hscb
5	110838694	110841150	Chek2
5	110878497	110880797	Ttc28
5	112263069	112265369	Crybb1
5	112264613	112266913	Crybb1
5	113829309	113831609	Selplg
5	113859526	113861982	Coro1c
5	113950638	113952938	Ssh1
5	114370347	114372780	Kctd10
5	114443165	114445465	Mmab
5	114443165	114445465	Mvk
5	114590060	114592360	Fam222a
5	114638470	114640770	Trpv4
5	114783638	114785938	Ankrd13a
5	114791699	114794141	Ankrd13a
5	115057981	115060281	Sppl3
5	115186230	115188530	Cabp1
5	117317905	117320205	Vsig10
5	118560390	118562690	Med13l
5	120526589	120528889	Slc8b1
5	120711798	120714098	Dtx1
5	121190316	121192616	Ptpn11
5	121297785	121300085	Hectd4
5	122262916	122265216	Tctn1
5	122371250	122373662	Fam216a
5	122371250	122373662	Gpn3
5	123126030	123128470	Rhof
5	123227230	123229530	Psmd9
5	123343531	123345831	Bcl7a
5	123669543	123671969	Clip1
5	123748327	123750627	Kntc1
5	123748327	123750627	Rsrc2
5	124030106	124032406	Vps37b
5	124074032	124076332	Abcb9
5	125101318	125103618	Ncor2
5	125136972	125139272	Ncor2
5	129714242	129716679	Mrps17
5	129845786	129848086	Sumf2
5	130254334	130256634	Sbds
5	130254334	130256634	Tyw1
5	135023930	135026419	Stx1a
5	135062913	135065213	Dnajc30
5	135062913	135065213	Bud23
5	135148608	135150908	Tbl2
5	135186687	135188987	Baz1b
5	135687591	135689891	Por
5	135712527	135714827	Por
5	136134568	136136868	Alkbh4
5	136134568	136136868	Lrwd1
5	136135030	136137330	Alkbh4
5	136135030	136137330	Lrwd1
5	136148303	136150603	Orai2
5	137501308	137503608	Pop7
5	137501308	137503608	Epo
5	138170760	138173060	Ap4m1
5	138170760	138173060	Mcm7
5	138819758	138822058	Gm5294
5	139098020	139100320	Prkar1b
5	139381796	139384258	3110082I17Rik
5	139381796	139384258	Gpr146
5	139733021	139735484	Micall2
5	139803093	139805491	Tmem184a
5	142405399	142407915	Foxk1
5	143705915	143708215	Cyth3
5	143892309	143894828	Ankrd61
5	143892309	143894828	Eif2ak1
5	144112374	144114674	Lmtk2
5	144222482	144224782	Tecpr1
5	146219938	146222238	Rnf6
5	148309793	148312093	Mtus2
5	148398444	148400744	Slc7a1
5	148958018	148960318	Gm42791
5	149266195	149268495	Alox5ap
5	149273791	149276091	Alox5ap
6	17732871	17735171	St7
6	18029274	18031574	Wnt2
6	28420539	28422839	Gcc1
6	34316438	34318738	Akr1b3
6	34867871	34870361	Tmem140
6	37869798	37872098	Trim24
6	38341323	38343863	Zc3hav1
6	38634181	38636481	Klrg2
6	38994865	38997165	Tbxas1
6	39591793	39594093	Gm42420
6	39591793	39594093	Ndufb2
6	42353293	42355593	Zyx
6	50415745	50418297	Osbpl3
6	51469288	51471588	Hnrnpa2b1
6	51469288	51471588	Cbx3
6	51579205	51581643	Snx10
6	55293823	55296123	Mindy4
6	66896066	66898366	Gng12
6	67036262	67038562	Gadd45a
6	67532120	67534420	Tacstd2
6	72388620	72391095	Vamp8
6	72511439	72513739	Sh2d6
6	77178644	77180944	Ctnna2
6	82924947	82927247	Sema4f
6	83077360	83079660	Pcgf1
6	86218589	86220889	Tgfa
6	88225491	88227791	Dnajb8
6	88251122	88253422	Dnajb8
6	88251438	88253738	Dnajb8
6	88253030	88255330	Dnajb8
6	88757760	88760060	Mgll
6	89441362	89443849	Chchd6
6	97320165	97322643	Frmd4b
6	97885788	97888088	Mitf
6	108465087	108467387	Itpr1
6	113305563	113307863	Cpne9
6	113305563	113307863	Brpf1
6	113376887	113379187	Arpc4
6	113376887	113379187	Tada3
6	114892923	114895223	Vgll4
6	115582801	115585101	Mkrn2os
6	116672722	116675022	Rassf4
6	118166080	118168380	Ret
6	119174519	119176819	Dcp1b
6	119174519	119176819	Cacna1c
6	119901417	119903717	Rad52
6	120835078	120837378	Bcl2l13
6	122273578	122276077	Klrg1
6	122855029	122857479	C3ar1
6	124413342	124415642	Pex5
6	124739679	124741979	Grcc10
6	124739679	124741979	Gm45234
6	124839084	124841384	Gnb3
6	124839084	124841384	P3h3
6	125070255	125072738	Lpar5
6	125352132	125354601	Tnfrsf1a
6	125472466	125474766	Cd9
6	126847935	126850402	Ndufa9
6	127108510	127110977	Tigar
6	127470995	127473497	Parp11
6	128434474	128436774	Fkbp4
6	129532155	129534455	Gabarapl1
6	134065256	134067556	Etv6
6	134116363	134118900	Etv6
6	134639741	134642041	Borcs5
6	135187795	135190095	Hebp1
6	136803101	136805401	Hist4h4
6	136856625	136858925	Art4
6	142570941	142573241	Kcnj8
6	146119280	146121580	Itpr2
6	147090381	147092681	Klhl42
7	5060575	5062875	Ccdc106
7	5060575	5062875	U2af2
7	16247173	16249473	C5ar1
7	16399642	16401942	Zc3h4
7	19085054	19087354	Dmpk
7	19263434	19265734	Vasp
7	19263991	19266444	Vasp
7	19502720	19505020	Bloc1s3
7	24439129	24441429	Irgc1
7	24545887	24548187	Pinlyp
7	24545887	24548187	Xrcc1
7	24616399	24618699	Phldb3
7	24989520	24991820	Atp1a3
7	25062414	25064714	Grik5
7	25236952	25239401	Gsk3a
7	25282718	25285018	Cic
7	25679659	25681959	B9d2
7	27327760	27330259	Ltbp4
7	27331644	27333944	Ltbp4
7	28378051	28380351	Zfp36
7	28445393	28447693	Samd4b
7	28445393	28447693	Gmfg
7	28740529	28742998	Mrps12
7	28740529	28742998	Sars2
7	28781668	28783968	Sirt2
7	29122533	29124954	Ryr1
7	29133694	29135994	Rasgrp4
7	29169211	29171511	Ggn
7	29169211	29171511	Spred3
7	30193667	30195967	Capns1
7	30728598	30730898	Tmem147
7	30728598	30730898	Gapdhs
7	31040919	31043219	Fxyd5
7	31040919	31043219	Fxyd7
7	34195505	34197805	Pdcd2l
7	34990787	34993087	Pepd
7	35600163	35602463	Ankrd27
7	42504583	42506883	Zfp141
7	43464800	43467100	Vsig10l
7	43561018	43563502	Zfp658
7	44590024	44592324	Kcnc3
7	45082076	45084376	Rcn3
7	45335741	45338041	Hrc
7	45509229	45511529	Nucb1
7	45509229	45511529	Tulp2
7	45523816	45526116	Ppp1r15a
7	45525125	45527425	Ppp1r15a
7	45525125	45527425	Plekha4
7	45900480	45902780	Tmem143
7	46044936	46047236	Nomo1
7	47007249	47009549	Spty2d1
7	49533798	49536301	Nav2
7	51886729	51889228	Gas2
7	58657030	58659330	Atp10a
7	66308130	66310619	Lrrk1
7	67993562	67995862	Igf1r
7	73764686	73766986	Fam174b
7	75454190	75456490	Akap13
7	75611114	75613414	Akap13
7	78846139	78848439	Det1
7	79362273	79364736	Abhd2
7	79465302	79467602	Polg
7	80389755	80392055	Furin
7	80494147	80496625	Blm
7	81057118	81059418	Alpk3
7	81796319	81798619	Btbd1
7	82647446	82649746	Saxo2
7	82647446	82649746	Efl1
7	92873977	92876277	Ddias
7	92873977	92876277	Prcp
7	99658439	99660739	Slco2b1
7	99827130	99829430	Neu3
7	99906499	99908799	Xrra1
7	101317942	101320242	Stard10
7	101382889	101385189	Arap1
7	102240985	102243444	Rhog
7	105809809	105812109	Mrpl17
7	115940663	115943144	Sox6
7	118128163	118130463	Arl6ip1
7	118128491	118130791	Arl6ip1
7	120676675	120678975	Mosmo
7	120874269	120876569	Eef2k
7	121938698	121940998	Cog7
7	123376885	123379185	Lcmt1
7	125471212	125473758	Nsmce1
7	126022484	126024958	Gsg1l
7	126775539	126777978	Gdpd3
7	126775539	126777978	Ypel3
7	126798152	126800452	Aldoa
7	126798152	126800452	Fam57b
7	127231795	127234095	2023-09-01
7	127231795	127234095	Zfp553
7	128391271	128393571	Rgs10
7	128460745	128463045	Tial1
7	132401728	132404028	Fgfr2
7	132490982	132493500	Fgfr2
7	132655564	132657864	Lhpp
7	132655564	132657864	Fgfr2
7	132851327	132853627	Eef1akmt2
7	132851327	132853627	Fgfr2
7	135596581	135598881	Ptpre
7	139129501	139131801	Stk32c
7	139144932	139147232	Stk32c
7	139248551	139251005	Pwwp2b
7	140120460	140122916	Paox
7	140945892	140948280	Pgghg
7	141393249	141395549	Taldo1
7	141475279	141477579	Tspan4
7	142369302	142371602	Gm49369
7	142369302	142371602	Ifitm10
7	143359819	143362119	Kcnq1
7	143598927	143601227	Cars
7	143648549	143650849	Tnfrsf22
7	143711680	143713980	Osbpl5
7	144446392	144448692	Cttn
7	145242162	145244462	Tpcn2
8	3620095	3622395	Pet100
8	3620095	3622395	Xab2
8	11624207	11626507	Ankrd10
8	11774926	11777226	Arhgef7
8	15013379	15015679	Kbtbd11
8	23644962	23647262	Zmat4
8	25069295	25071595	Plekha2
8	25628655	25630955	Nsd3
8	25719303	25721603	Plpp5
8	25719303	25721603	Nsd3
8	33687484	33689784	Gsr
8	33896962	33899401	Rbpms
8	33929288	33931588	Rbpms
8	34096292	34098592	Dctn6
8	35375453	35377753	Ppp1r3b
8	35632889	35635380	Mfhas1
8	40925484	40927784	Pdgfrl
8	57486140	57488440	Sap30
8	57575308	57577608	Galnt7
8	64945996	64948296	Tmem192
8	68205658	68208159	Psd3
8	69831378	69833678	Pbx4
8	70419385	70421685	Crtc1
8	70475785	70478085	Klhl26
8	70672498	70674928	Lsm4
8	70673812	70676112	Lsm4
8	70776101	70778401	Pik3r2
8	70776101	70778401	Mast3
8	70904862	70907162	Map1s
8	71590675	71592975	Pgls
8	72353372	72355672	Eps15l1
8	72473925	72476225	Cherp
8	72503877	72506177	Med26
8	78716124	78718600	Slc10a7
8	83593484	83595784	Tecr
8	83606770	83609232	Dnajb1
8	83606770	83609232	Tecr
8	83954833	83957133	Gm10644
8	83954833	83957133	Asf1b
8	83981433	83983903	Prkaca
8	84700521	84702821	Lyl1
8	84700521	84702821	Nfix
8	84702370	84704839	Lyl1
8	84702370	84704839	Nfix
8	84978609	84980909	Junb
8	85035997	85038297	Tnpo2
8	85379837	85382309	Mylk3
8	90885846	90888146	Chd9
8	90906799	90909099	Chd9
8	92846418	92848718	Mmp2
8	94336455	94338755	Slc12a3
8	94915682	94917982	Ccdc102a
8	95011690	95013990	Adgrg1
8	105565914	105568214	Atp6v0d1
8	105565914	105568214	Agrp
8	105635363	105637663	Agrp
8	105635363	105637663	Ctcf
8	106149176	106151476	Pla2g15
8	106209361	106211661	Slc7a6os
8	106209361	106211661	Prmt7
8	106935023	106937323	Sntb2
8	107149468	107151768	Cyb5b
8	109595192	109597598	Dhodh
8	110996684	110998984	Ddx19a
8	111257825	111260125	Glg1
8	111594879	111597179	Znrf1
8	113634668	113636968	Mon1b
8	116589542	116592037	Cdyl2
8	117507923	117510454	Plcg2
8	117542772	117545072	Plcg2
8	117547390	117549866	Plcg2
8	117800805	117803105	Mphosph6
8	119829491	119832023	Cotl1
8	119839022	119841322	Cotl1
8	120324321	120326621	Gse1
8	120324321	120326621	Gm20388
8	120330714	120333014	Gse1
8	120330714	120333014	Gm20388
8	120331678	120334190	Gse1
8	120331678	120334190	Gm20388
8	120359953	120362407	Gse1
8	120359953	120362407	Gm20388
8	120369018	120371318	Gse1
8	120369018	120371318	Gm20388
8	120370783	120373083	Gse1
8	120370783	120373083	Gm20388
8	120455523	120457823	Gse1
8	120455523	120457823	Gm20388
8	120474538	120476838	Gse1
8	120474538	120476838	Gm20388
8	120486048	120488348	Gse1
8	120486048	120488348	Gm20388
8	120491700	120494212	Gse1
8	120491700	120494212	Gm20388
8	120536335	120538635	Gse1
8	120536335	120538635	Gm20388
8	121169799	121172307	Gm20388
8	121188338	121190638	Gm20388
8	121601973	121604273	Gm20388
8	121601973	121604273	Zcchc14
8	121847374	121849887	Gm20388
8	121906903	121909799	Slc7a5
8	121906903	121909799	Gm20388
8	122263295	122265595	Gm20388
8	122285957	122288257	Zfpm1
8	122285957	122288257	Gm20388
8	122292577	122294877	Zfpm1
8	122292577	122294877	Gm20388
8	122308358	122310658	Zfpm1
8	122308358	122310658	Gm20388
8	122312366	122314666	Zfpm1
8	122312366	122314666	Gm20388
8	122313937	122316237	Zfpm1
8	122313937	122316237	Gm20388
8	122318390	122320690	Zfpm1
8	122318390	122320690	Gm20388
8	122348493	122351040	Gm20388
8	122699795	122702095	Gm20388
8	122710972	122713272	Gm20388
8	122735222	122737522	Gm20388
8	122787528	122789828	Acsf3
8	122787528	122789828	Gm20388
8	123036503	123038803	Ankrd11
8	123036503	123038803	Gm20388
8	123406501	123408801	Mc1r
8	123406501	123408801	Gm20388
8	123796927	123799425	Gm20388
8	123844182	123846482	Ccsap
8	123844182	123846482	Gm20388
8	124241978	124244278	Galnt2
8	124241978	124244278	Gm20388
8	124269858	124272372	Galnt2
8	124269858	124272372	Gm20388
8	124274616	124277122	Galnt2
8	124274616	124277122	Gm20388
8	124721178	124723478	Ttc13
8	124721178	124723478	Arv1
8	125066594	125068894	Disc1
8	125132932	125135232	Disc1
8	126590430	126592730	Irf2bp2
9	7773454	7775899	Tmem123
9	13297295	13299595	Maml2
9	14738680	14740980	Piwil4
9	15020225	15022525	Panx1
9	15102627	15104927	Hephl1
9	20491523	20493823	Zfp426
9	21028264	21030564	Icam4
9	21028264	21030564	Icam1
9	21090648	21092948	Gm38431
9	21090648	21092948	Raver1
9	21264065	21266365	Atg4d
9	21286570	21288870	Cdkn2d
9	21286570	21288870	Kri1
9	21592437	21594737	Yipf2
9	21592437	21594737	Carm1
9	21592437	21594737	Timm29
9	21725171	21727549	Ldlr
9	21728353	21730653	Ldlr
9	21851760	21854060	Dock6
9	36766196	36768496	Stt3a
9	37612187	37614487	Spa17
9	37612187	37614487	Siae
9	40781112	40783412	Clmp
9	41063154	41065662	Ubash3b
9	41116998	41119540	Ubash3b
9	42460696	42463196	Tbcel
9	44342215	44344674	Hmbs
9	44377857	44380376	Hyou1
9	44516443	44518743	Cxcr5
9	44731129	44733633	Phldb1
9	44771786	44774086	Ift46
9	44985325	44987625	Cd3d
9	45498313	45500613	Dscaml1
9	45676383	45678683	Dscaml1
9	45787437	45789737	Cep164
9	46177804	46180104	Sik3
9	46211081	46213381	Sik3
9	48654839	48657139	Zbtb16
9	48743879	48746179	Zbtb16
9	48813604	48815904	Zbtb16
9	48818561	48821025	Zbtb16
9	56236552	56239032	Peak1
9	56980278	56982578	Snupn
9	57419785	57422085	Ppcdc
9	57438888	57441188	Ppcdc
9	57504860	57507160	Rpp25
9	57576307	57578788	Scamp2
9	57646649	57649166	Csk
9	58060318	58062618	Ccdc33
9	62369650	62371950	Anp32a
9	63280995	63283295	Map2k5
9	63719859	63722159	Smad3
9	63742936	63745236	Smad3
9	63973492	63975792	Smad6
9	64810413	64812713	Dennd4a
9	65216635	65219142	Parp16
9	66068319	66070739	Snx22
9	66348923	66351223	Herc1
9	66918356	66920656	Rab8b
9	67023928	67026228	Tpm1
9	69033590	69036088	Rora
9	72698824	72701124	Nedd4
9	72901624	72903924	Prtg
9	75023106	75025573	Fam214a
9	75409146	75411446	Mapk6
9	75557963	75560263	Tmod3
9	77542814	77545114	Lrrc1
9	77753960	77756260	Gclc
9	78442120	78444586	Cgas
9	78446902	78449347	Gm17324
9	78446902	78449347	Mto1
9	79791893	79794193	Tmem30a
9	89971635	89974351	Rasgrf1
9	90256738	90259038	Tbc1d2b
9	107262970	107265270	Mapkapk3
9	107277568	107280036	Mapkapk3
9	107279622	107281922	Mapkapk3
9	107288661	107290961	Mapkapk3
9	107985450	107987750	Inka1
9	107985450	107987750	Gm20661
9	108289348	108291829	Nicn1
9	108691514	108693814	Prkar2a
9	108782537	108784837	Ip6k2
9	110667439	110669973	Ccdc12
9	110684555	110686855	Ccdc12
9	114501797	114504097	Ccr4
9	114780211	114782511	Cmtm7
9	114787753	114790053	Cmtm8
9	114842662	114844962	Cmtm8
9	118058079	118060379	Azi2
9	118631738	118634038	Itga9
9	119402266	119404566	Acvr2b
9	120029360	120031852	Cx3cr1
9	120157060	120159507	Mobp
9	120567899	120570375	Entpd3
9	121641939	121644239	Vipr1
9	121641939	121644239	Lyzl4
9	121717824	121720124	Nktr
9	122187603	122189903	Ano10
X	7967337	7969637	Gata1
X	12155087	12157387	Bcor
X	16618509	16620809	Maoa
X	48438159	48440459	Elf4
X	74392057	74394357	Fam3a
X	74392057	74394357	Ikbkg
X	85573282	85575582	Tab3
X	94120114	94122542	Zfx
