# Supplementary material for: PML::RARA and GATA2 proteins interact via DNA templates to induce aberrant self-renewal in mouse and human hematopoietic cells
Source: Proc Natl Acad Sci U S A. 2024 Apr 22;121(18):e2317690121. doi: 10.1073/pnas.2317690121 (PMC11067031; doi:10.1073/pnas.2317690121)
Supplement: Supplementary file 15 — Dataset S14 (XLSX) [file pnas.2317690121.sd14.xlsx]

## Sheet: Sheet1
Genes within 1 kb of differentially accessible regions between Gata2 MSCV vs. Empty vector mouse hematopoietic cells at day 4 by ATAC-seq
Chromosome	Start (bp)	End (bp)	Genes within 1 kb	Increased vs. Decreased accessibility in Gata2 vs. Empty vector
1	3450682	3453006	Xkr4	Increased
1	3450682	3453006	Xkr4	Increased
1	4167271	4169588	Rp1	Increased
1	4167271	4169588	Rp1	Increased
1	4233126	4235462	Rp1	Increased
1	4233126	4235462	Rp1	Increased
1	4495297	4497649	Sox17	Increased
1	4495297	4497649	Sox17	Increased
1	4847110	4849453	Lypla1	Increased
1	4847110	4849453	Gm37988	Increased
1	4847110	4849453	Lypla1	Increased
1	4847110	4849453	Gm37988	Increased
1	5151180	5153517	Atp6v1h	Increased
1	5151180	5153517	Atp6v1h	Increased
1	6216260	6218799	Rb1cc1	Increased
1	6216260	6218799	Rb1cc1	Increased
1	6222006	6224343	Rb1cc1	Increased
1	6222006	6224343	Rb1cc1	Increased
1	6387963	6390285	Alkal1	Increased
1	6387963	6390285	Alkal1	Increased
1	7152445	7154771	Pcmtd1	Increased
1	7152445	7154771	Pcmtd1	Increased
1	9727276	9729595	Vcpip1	Increased
1	9727276	9729595	Vcpip1	Increased
1	9810529	9812875	Sgk3	Increased
1	9810529	9812875	Sgk3	Increased
1	9832480	9834791	Sgk3	Increased
1	9832480	9834791	Sgk3	Increased
1	9847149	9849459	Sgk3	Increased
1	9847149	9849459	Sgk3	Increased
1	9882156	9884510	Sgk3	Increased
1	9882156	9884510	Sgk3	Increased
1	10008023	10010345	Ppp1r42	Increased
1	10008023	10010345	Ppp1r42	Increased
1	10095324	10097823	Cspp1	Increased
1	10095324	10097823	Cspp1	Increased
1	10105522	10107853	Cspp1	Increased
1	10105522	10107853	Cspp1	Increased
1	10106110	10108431	Cspp1	Increased
1	10106110	10108431	Cspp1	Increased
1	10324388	10326716	Cpa6	Increased
1	10324388	10326716	Cpa6	Increased
1	10370645	10373089	Cpa6	Increased
1	10370645	10373089	Cpa6	Increased
1	10483763	10486096	Cpa6	Increased
1	10483763	10486096	Cpa6	Increased
1	10485419	10487742	Cpa6	Increased
1	10485419	10487742	Cpa6	Increased
1	11064202	11066513	Prex2	Increased
1	11064202	11066513	Prex2	Increased
1	12904438	12906788	Slco5a1	Increased
1	12904438	12906788	Slco5a1	Increased
1	12904885	12907194	Slco5a1	Increased
1	12904885	12907194	Slco5a1	Increased
1	12941396	12943778	Slco5a1	Increased
1	12941396	12943778	Slco5a1	Increased
1	13153500	13155816	Ncoa2	Increased
1	13153500	13155816	Ncoa2	Increased
1	13153817	13156163	Ncoa2	Increased
1	13153817	13156163	Ncoa2	Increased
1	13154324	13156800	Ncoa2	Increased
1	13154324	13156800	Ncoa2	Increased
1	13160476	13162944	Ncoa2	Increased
1	13160476	13162944	Ncoa2	Increased
1	13213494	13215822	Ncoa2	Increased
1	13213494	13215822	Ncoa2	Increased
1	13257009	13259347	Ncoa2	Increased
1	13257009	13259347	Ncoa2	Increased
1	13257501	13259824	Ncoa2	Increased
1	13257501	13259824	Ncoa2	Increased
1	13258558	13260873	Ncoa2	Increased
1	13258558	13260873	Ncoa2	Increased
1	13300556	13302879	Ncoa2	Increased
1	13300556	13302879	Ncoa2	Increased
1	13301202	13303529	Ncoa2	Increased
1	13301202	13303529	Ncoa2	Increased
1	13581672	13584003	Tram1	Increased
1	13581672	13584003	Tram1	Increased
1	13638230	13640842	Lactb2	Increased
1	13638230	13640842	Lactb2	Increased
1	14226509	14228870	Eya1	Increased
1	14226509	14228870	Eya1	Increased
1	15815248	15817580	Terf1	Increased
1	15815248	15817580	Terf1	Increased
1	15832122	15834423	Terf1	Increased
1	15832122	15834423	Terf1	Increased
1	15873957	15876263	Sbspon	Increased
1	15873957	15876263	Sbspon	Increased
1	16112589	16114914	Rdh10	Increased
1	16112589	16114914	Rdh10	Increased
1	16267727	16270060	Stau2	Increased
1	16267727	16270060	Stau2	Increased
1	16330109	16332717	Stau2	Increased
1	16330109	16332717	Stau2	Increased
1	16342725	16345039	Stau2	Increased
1	16342725	16345039	Stau2	Increased
1	16439239	16441558	Stau2	Increased
1	16439239	16441558	Stau2	Increased
1	16551687	16554524	Ube2w	Increased
1	16551687	16554524	Ube2w	Increased
1	16610847	16613164	Ube2w	Increased
1	16610847	16613164	Ube2w	Increased
1	16615305	16617822	Ube2w	Increased
1	16615305	16617822	Ube2w	Increased
1	16616443	16619028	Ube2w	Increased
1	16616443	16619028	Ube2w	Increased
1	16639860	16642409	Eloc	Increased
1	16639860	16642409	Eloc	Increased
1	16640853	16643174	Eloc	Increased
1	16640853	16643174	Eloc	Increased
1	16641188	16643522	Eloc	Increased
1	16641188	16643522	Eloc	Increased
1	16653171	16655525	Eloc	Increased
1	16653171	16655525	Eloc	Increased
1	16697627	16699957	Ly96	Increased
1	16697627	16699957	Ly96	Increased
1	16979047	16981390	Jph1	Increased
1	16979047	16981390	Jph1	Increased
1	17095681	17098706	Jph1	Increased
1	17095681	17098706	Jph1	Increased
1	17096760	17099080	Jph1	Increased
1	17096760	17099080	Jph1	Increased
1	17605456	17607785	Pi15	Increased
1	17605456	17607785	Pi15	Increased
1	17615863	17618177	Pi15	Increased
1	17615863	17618177	Pi15	Increased
1	20729960	20732339	Il17a	Increased
1	20729960	20732339	Il17a	Increased
1	20911609	20913933	Paqr8	Increased
1	20911609	20913933	Paqr8	Increased
1	20912329	20914629	Paqr8	Increased
1	20912329	20914629	Paqr8	Increased
1	20925396	20927721	Paqr8	Increased
1	20925396	20927721	Paqr8	Increased
1	20927544	20930170	Paqr8	Increased
1	20927544	20930170	Paqr8	Increased
1	20973906	20976219	Efhc1	Increased
1	20973906	20976219	Efhc1	Increased
1	20985323	20987655	Efhc1	Increased
1	20985323	20987655	Efhc1	Increased
1	20988484	20990796	Efhc1	Increased
1	20988484	20990796	Efhc1	Increased
1	21011570	21013923	Tram2	Increased
1	21011570	21013923	Tram2	Increased
1	21024257	21027046	Tram2	Increased
1	21024257	21027046	Tram2	Increased
1	21028182	21030517	Tram2	Increased
1	21028182	21030517	Tram2	Increased
1	21028653	21030979	Tram2	Increased
1	21028653	21030979	Tram2	Increased
1	21043218	21045541	Tram2	Increased
1	21043218	21045541	Tram2	Increased
1	21043576	21045927	Tram2	Increased
1	21043576	21045927	Tram2	Increased
1	21047435	21049824	Tram2	Increased
1	21047435	21049824	Tram2	Increased
1	21048987	21051319	Tram2	Increased
1	21048987	21051319	Tram2	Increased
1	21247597	21250199	Gsta3	Increased
1	21247597	21250199	Gsta3	Increased
1	21418269	21420679	Kcnq5	Increased
1	21418269	21420679	Kcnq5	Increased
1	21432674	21435066	Kcnq5	Increased
1	21432674	21435066	Kcnq5	Increased
1	21434676	21437000	Kcnq5	Increased
1	21434676	21437000	Kcnq5	Increased
1	21447834	21450140	Kcnq5	Increased
1	21447834	21450140	Kcnq5	Increased
1	21457602	21459916	Kcnq5	Increased
1	21457602	21459916	Kcnq5	Increased
1	21457993	21460357	Kcnq5	Increased
1	21457993	21460357	Kcnq5	Increased
1	21547792	21550118	Kcnq5	Increased
1	21547792	21550118	Kcnq5	Increased
1	21551486	21554052	Kcnq5	Increased
1	21551486	21554052	Kcnq5	Increased
1	21552199	21554513	Kcnq5	Increased
1	21552199	21554513	Kcnq5	Increased
1	21615655	21617984	Kcnq5	Increased
1	21615655	21617984	Kcnq5	Increased
1	21632815	21635419	Kcnq5	Increased
1	21632815	21635419	Kcnq5	Increased
1	21669060	21671402	Kcnq5	Increased
1	21669060	21671402	Kcnq5	Increased
1	21703663	21706000	Kcnq5	Increased
1	21703663	21706000	Kcnq5	Increased
1	21750802	21753221	Kcnq5	Increased
1	21750802	21753221	Kcnq5	Increased
1	21751575	21753897	Kcnq5	Increased
1	21751575	21753897	Kcnq5	Increased
1	21752160	21754783	Kcnq5	Increased
1	21752160	21754783	Kcnq5	Increased
1	21781829	21784235	Kcnq5	Increased
1	21781829	21784235	Kcnq5	Increased
1	21786550	21788883	Kcnq5	Increased
1	21786550	21788883	Kcnq5	Increased
1	21789994	21792383	Kcnq5	Increased
1	21789994	21792383	Kcnq5	Increased
1	21797307	21799873	Kcnq5	Increased
1	21797307	21799873	Kcnq5	Increased
1	21836419	21838725	Kcnq5	Increased
1	21836419	21838725	Kcnq5	Increased
1	21837557	21839877	Kcnq5	Increased
1	21837557	21839877	Kcnq5	Increased
1	21889947	21892318	Kcnq5	Increased
1	21889947	21892318	Kcnq5	Increased
1	21890462	21892787	Kcnq5	Increased
1	21890462	21892787	Kcnq5	Increased
1	21890965	21893295	Kcnq5	Increased
1	21890965	21893295	Kcnq5	Increased
1	21893697	21896021	Kcnq5	Increased
1	21893697	21896021	Kcnq5	Increased
1	21895099	21897682	Kcnq5	Increased
1	21895099	21897682	Kcnq5	Increased
1	21932462	21934799	Kcnq5	Increased
1	21932462	21934799	Kcnq5	Increased
1	21949575	21951898	Kcnq5	Increased
1	21949575	21951898	Kcnq5	Increased
1	21959415	21961726	Kcnq5	Increased
1	21959415	21961726	Kcnq5	Increased
1	21961917	21964452	Kcnq5	Increased
1	21961917	21964452	Kcnq5	Increased
1	23835629	23837962	B3gat2	Increased
1	23835629	23837962	B3gat2	Increased
1	23898029	23900979	Smap1	Increased
1	23898029	23900979	Smap1	Increased
1	23914442	23916887	Smap1	Increased
1	23914442	23916887	Smap1	Increased
1	24061174	24063512	Fam135a	Increased
1	24061174	24063512	Fam135a	Increased
1	24098910	24101552	Fam135a	Increased
1	24098910	24101552	Fam135a	Increased
1	24301700	24304012	Col19a1	Increased
1	24301700	24304012	Col19a1	Increased
1	24513254	24515607	Col19a1	Increased
1	24513254	24515607	Col19a1	Increased
1	30809205	30811538	Phf3	Increased
1	30809205	30811538	Phf3	Increased
1	30850953	30853376	Phf3	Increased
1	30850953	30853376	Phf3	Increased
1	33466449	33468767	Prim2	Increased
1	33466449	33468767	Prim2	Increased
1	33513822	33516151	Prim2	Increased
1	33513822	33516151	Prim2	Increased
1	33534165	33536629	Prim2	Increased
1	33534165	33536629	Prim2	Increased
1	33535313	33537948	Prim2	Increased
1	33535313	33537948	Prim2	Increased
1	33540717	33543054	Prim2	Increased
1	33540717	33543054	Prim2	Increased
1	33547026	33549348	Prim2	Increased
1	33547026	33549348	Prim2	Increased
1	33555663	33557986	Prim2	Increased
1	33555663	33557986	Prim2	Increased
1	33566114	33572074	Prim2	Increased
1	33566114	33572074	Prim2	Increased
1	33573332	33575860	Prim2	Increased
1	33573332	33575860	Prim2	Increased
1	33574189	33576511	Prim2	Increased
1	33574189	33576511	Prim2	Increased
1	33784878	33787193	Zfp451	Increased
1	33784878	33787193	Zfp451	Increased
1	33789566	33791892	Zfp451	Increased
1	33789566	33791892	Zfp451	Increased
1	33793452	33795829	Zfp451	Increased
1	33793452	33795829	Zfp451	Increased
1	33895821	33898186	Bend6	Increased
1	33895821	33898186	Bend6	Increased
1	33903743	33906095	Bend6	Increased
1	33903743	33906095	Bend6	Increased
1	33905877	33908417	Bend6	Increased
1	33905877	33908417	Dst	Increased
1	33905877	33908417	Bend6	Increased
1	33905877	33908417	Dst	Increased
1	33906885	33909728	Bend6	Increased
1	33906885	33909728	Dst	Increased
1	33906885	33909728	Bend6	Increased
1	33906885	33909728	Dst	Increased
1	33911358	33913943	Dst	Increased
1	33911358	33913943	Dst	Increased
1	34005390	34007708	Dst	Increased
1	34005390	34007708	Dst	Increased
1	34059615	34061948	Dst	Increased
1	34059615	34061948	Dst	Increased
1	34250196	34252524	Dst	Increased
1	34250196	34252524	Dst	Increased
1	34457451	34459771	Ptpn18	Increased
1	34457451	34459771	Ptpn18	Increased
1	34548936	34551277	Prss40	Increased
1	34548936	34551277	Prss40	Increased
1	36096296	36098889	Hs6st1	Increased
1	36096296	36098889	Hs6st1	Increased
1	36097040	36099376	Hs6st1	Increased
1	36097040	36099376	Hs6st1	Increased
1	36099418	36102002	Hs6st1	Increased
1	36099418	36102002	Hs6st1	Increased
1	36158705	36161033	Uggt1	Increased
1	36158705	36161033	Uggt1	Increased
1	36159222	36161538	Uggt1	Increased
1	36159222	36161538	Uggt1	Increased
1	36159820	36162155	Uggt1	Increased
1	36159820	36162155	Uggt1	Increased
1	36178492	36181069	Uggt1	Increased
1	36178492	36181069	Uggt1	Increased
1	36179074	36181412	Uggt1	Increased
1	36179074	36181412	Uggt1	Increased
1	36186782	36189131	Uggt1	Increased
1	36186782	36189131	Uggt1	Increased
1	36232222	36234595	Uggt1	Increased
1	36232222	36234595	Uggt1	Increased
1	36233758	36236069	Uggt1	Increased
1	36233758	36236069	Uggt1	Increased
1	36234074	36236426	Uggt1	Increased
1	36234074	36236426	Uggt1	Increased
1	36234850	36237211	Uggt1	Increased
1	36234850	36237211	Uggt1	Increased
1	36273345	36275917	Neurl3	Increased
1	36273345	36275917	Neurl3	Increased
1	36274033	36276549	Neurl3	Increased
1	36274033	36276549	Neurl3	Increased
1	36274616	36277572	Neurl3	Increased
1	36274616	36277572	Neurl3	Increased
1	36313988	36316313	Arid5a	Increased
1	36313988	36316313	Arid5a	Increased
1	36314323	36316630	Arid5a	Increased
1	36314323	36316630	Arid5a	Increased
1	36341566	36344095	Kansl3	Increased
1	36341566	36344095	Kansl3	Increased
1	36476270	36478607	Cnnm4	Increased
1	36476270	36478607	Cnnm4	Increased
1	36491300	36493766	Cnnm4	Increased
1	36491300	36493766	Cnnm4	Increased
1	36527863	36530179	Cnnm3	Increased
1	36527863	36530179	Cnnm3	Increased
1	36533557	36536152	Ankrd23	Increased
1	36533557	36536152	Gm42417	Increased
1	36533557	36536152	Ankrd23	Increased
1	36533557	36536152	Gm42417	Increased
1	36590401	36593002	Fam178b	Increased
1	36590401	36593002	Fam178b	Increased
1	36591424	36593951	Fam178b	Increased
1	36591424	36593951	Fam178b	Increased
1	36655171	36657584	Fam178b	Increased
1	36655171	36657584	Fam178b	Increased
1	36656754	36659349	Fam178b	Increased
1	36656754	36659349	Fam178b	Increased
1	36663479	36665808	Fam178b	Increased
1	36663479	36665808	Fam178b	Increased
1	36721600	36723960	4933424G06Rik	Increased
1	36721600	36723960	4933424G06Rik	Increased
1	36736320	36738637	4933424G06Rik	Increased
1	36736320	36738637	4933424G06Rik	Increased
1	36742439	36744746	4933424G06Rik	Increased
1	36742439	36744746	4933424G06Rik	Increased
1	36760060	36762368	Zap70	Increased
1	36760060	36762368	Zap70	Increased
1	36765844	36768225	Zap70	Increased
1	36765844	36768225	Zap70	Increased
1	36869556	36871891	Tmem131	Increased
1	36869556	36871891	Tmem131	Increased
1	36876129	36878440	Tmem131	Increased
1	36876129	36878440	Tmem131	Increased
1	36878723	36881287	Tmem131	Increased
1	36878723	36881287	Tmem131	Increased
1	36918785	36921948	Tmem131	Increased
1	36918785	36921948	Tmem131	Increased
1	36925842	36928304	Tmem131	Increased
1	36925842	36928304	Tmem131	Increased
1	36935594	36937926	Tmem131	Increased
1	36935594	36937926	Tmem131	Increased
1	36936321	36938625	Tmem131	Increased
1	36936321	36938625	Tmem131	Increased
1	37029702	37032281	Vwa3b	Increased
1	37029702	37032281	Vwa3b	Increased
1	37375822	37378347	Inpp4a	Increased
1	37375822	37378347	Inpp4a	Increased
1	37456591	37458924	Mgat4a	Increased
1	37456591	37458924	Mgat4a	Increased
1	37461915	37464229	Mgat4a	Increased
1	37461915	37464229	Mgat4a	Increased
1	37498351	37500660	Mgat4a	Increased
1	37498351	37500660	Mgat4a	Increased
1	37501548	37503889	Mgat4a	Increased
1	37501548	37503889	Mgat4a	Increased
1	37613761	37616092	2010300C02Rik	Increased
1	37613761	37616092	2010300C02Rik	Increased
1	37835352	37837696	Tsga10	Increased
1	37835352	37837696	Tsga10	Increased
1	38000990	38003352	Eif5b	Increased
1	38000990	38003352	Eif5b	Increased
1	38003422	38005770	Eif5b	Increased
1	38003422	38005770	Eif5b	Increased
1	38009064	38011617	Eif5b	Increased
1	38009064	38011617	Eif5b	Increased
1	38011565	38014105	Eif5b	Increased
1	38011565	38014105	Eif5b	Increased
1	38024305	38026719	Eif5b	Increased
1	38024305	38026719	Eif5b	Increased
1	38211396	38213705	Aff3	Increased
1	38211396	38213705	Aff3	Increased
1	38270345	38272680	Aff3	Increased
1	38270345	38272680	Aff3	Increased
1	38391984	38394298	Aff3	Increased
1	38391984	38394298	Aff3	Increased
1	38398366	38400699	Aff3	Increased
1	38398366	38400699	Aff3	Increased
1	38405203	38407529	Aff3	Increased
1	38405203	38407529	Aff3	Increased
1	38405552	38407865	Aff3	Increased
1	38405552	38407865	Aff3	Increased
1	38405952	38408311	Aff3	Increased
1	38405952	38408311	Aff3	Increased
1	38412380	38414710	Aff3	Increased
1	38412380	38414710	Aff3	Increased
1	38423498	38425882	Aff3	Increased
1	38423498	38425882	Aff3	Increased
1	38488710	38491124	Aff3	Increased
1	38488710	38491124	Aff3	Increased
1	38498486	38500813	Aff3	Increased
1	38498486	38500813	Aff3	Increased
1	38544641	38547177	Aff3	Increased
1	38544641	38547177	Aff3	Increased
1	38546621	38548977	Aff3	Increased
1	38546621	38548977	Aff3	Increased
1	38549635	38552436	Aff3	Increased
1	38549635	38552436	Aff3	Increased
1	38553586	38555908	Aff3	Increased
1	38553586	38555908	Aff3	Increased
1	38559888	38562204	Aff3	Increased
1	38559888	38562204	Aff3	Increased
1	38593110	38595433	Aff3	Increased
1	38593110	38595433	Aff3	Increased
1	38598746	38601091	Aff3	Increased
1	38598746	38601091	Aff3	Increased
1	38633142	38635454	Aff3	Increased
1	38633142	38635454	Aff3	Increased
1	38654056	38656541	Aff3	Increased
1	38654056	38656541	Aff3	Increased
1	39204446	39207049	Npas2	Increased
1	39204446	39207049	Npas2	Increased
1	39317386	39319722	Npas2	Increased
1	39317386	39319722	Npas2	Increased
1	39395398	39397714	Tbc1d8	Increased
1	39395398	39397714	Tbc1d8	Increased
1	39416849	39419180	Tbc1d8	Increased
1	39416849	39419180	Tbc1d8	Increased
1	39417812	39420162	Tbc1d8	Increased
1	39417812	39420162	Tbc1d8	Increased
1	39426830	39429168	Tbc1d8	Increased
1	39426830	39429168	Tbc1d8	Increased
1	39428977	39431339	Tbc1d8	Increased
1	39428977	39431339	Tbc1d8	Increased
1	39432964	39435572	Tbc1d8	Increased
1	39432964	39435572	Tbc1d8	Increased
1	39437654	39439975	Tbc1d8	Increased
1	39437654	39439975	Tbc1d8	Increased
1	39554825	39557406	Rnf149	Increased
1	39554825	39557406	Rnf149	Increased
1	39570689	39573005	Rnf149	Increased
1	39570689	39573005	Rnf149	Increased
1	39572971	39575272	Rnf149	Increased
1	39572971	39575272	Rnf149	Increased
1	39640934	39643274	Creg2	Increased
1	39640934	39643274	Creg2	Increased
1	39643031	39645366	Creg2	Increased
1	39643031	39645366	Creg2	Increased
1	39713020	39715354	Rfx8	Increased
1	39713020	39715354	Rfx8	Increased
1	39912283	39914642	Map4k4	Increased
1	39912283	39914642	Map4k4	Increased
1	39922423	39924765	Map4k4	Increased
1	39922423	39924765	Map4k4	Increased
1	39930939	39933284	Map4k4	Increased
1	39930939	39933284	Map4k4	Increased
1	39931350	39933687	Map4k4	Increased
1	39931350	39933687	Map4k4	Increased
1	39949108	39951448	Map4k4	Increased
1	39949108	39951448	Map4k4	Increased
1	40007001	40009328	Map4k4	Increased
1	40007001	40009328	Map4k4	Increased
1	40012425	40014765	Map4k4	Increased
1	40012425	40014765	Map4k4	Increased
1	40074194	40076530	Il1r2	Increased
1	40074194	40076530	Il1r2	Increased
1	40091564	40093877	Il1r2	Increased
1	40091564	40093877	Il1r2	Increased
1	40267463	40269977	Il1r1	Increased
1	40267463	40269977	Il1r1	Increased
1	40270013	40272428	Il1r1	Increased
1	40270013	40272428	Il1r1	Increased
1	40276983	40279297	Il1r1	Increased
1	40276983	40279297	Il1r1	Increased
1	40282721	40285378	Il1r1	Increased
1	40282721	40285378	Il1r1	Increased
1	40283453	40285787	Il1r1	Increased
1	40283453	40285787	Il1r1	Increased
1	40294565	40296875	Il1r1	Increased
1	40294565	40296875	Il1r1	Increased
1	40295131	40297933	Il1r1	Increased
1	40295131	40297933	Il1r1	Increased
1	40351169	40353854	Il1rl2	Increased
1	40351169	40353854	Il1rl2	Increased
1	40354350	40356856	Il1rl2	Increased
1	40354350	40356856	Il1rl2	Increased
1	40357872	40360197	Il1rl2	Increased
1	40357872	40360197	Il1rl2	Increased
1	40360014	40362336	Il1rl2	Increased
1	40360014	40362336	Il1rl2	Increased
1	40427954	40430622	Il1rl1	Increased
1	40427954	40430622	Il1rl1	Increased
1	40428974	40431931	Il1rl1	Increased
1	40428974	40431931	Il1rl1	Increased
1	40430793	40433709	Il1rl1	Increased
1	40430793	40433709	Il1rl1	Increased
1	40433297	40435615	Il1rl1	Increased
1	40433297	40435615	Il1rl1	Increased
1	40436059	40439017	Il1rl1	Increased
1	40436059	40439017	Il1rl1	Increased
1	40440851	40443208	Il1rl1	Increased
1	40440851	40443208	Il1rl1	Increased
1	40464823	40467383	Il1rl1	Increased
1	40464823	40467383	Il18r1	Increased
1	40464823	40467383	Il1rl1	Increased
1	40464823	40467383	Il18r1	Increased
1	40465569	40468881	Il18r1	Increased
1	40465569	40468881	Il18r1	Increased
1	40467952	40470472	Il18r1	Increased
1	40467952	40470472	Il18r1	Increased
1	40468571	40470887	Il18r1	Increased
1	40468571	40470887	Il18r1	Increased
1	40468948	40471538	Il18r1	Increased
1	40468948	40471538	Il18r1	Increased
1	40469552	40471886	Il18r1	Increased
1	40469552	40471886	Il18r1	Increased
1	40473068	40475921	Il18r1	Increased
1	40473068	40475921	Il18r1	Increased
1	40475607	40477962	Il18r1	Increased
1	40475607	40477962	Il18r1	Increased
1	40493195	40495497	Il18r1	Increased
1	40493195	40495497	Il18r1	Increased
1	40493629	40495947	Il18r1	Increased
1	40493629	40495947	Il18r1	Increased
1	40500057	40502394	Il18r1	Increased
1	40500057	40502394	Il18r1	Increased
1	40500599	40502919	Il18r1	Increased
1	40500599	40502919	Il18r1	Increased
1	40526201	40528502	Il18rap	Increased
1	40526201	40528502	Il18rap	Increased
1	40528333	40530646	Il18rap	Increased
1	40528333	40530646	Il18rap	Increased
1	40533321	40535648	Il18rap	Increased
1	40533321	40535648	Il18rap	Increased
1	40549273	40551617	Il18rap	Increased
1	40549273	40551617	Il18rap	Increased
1	40618128	40620439	Slc9a4	Increased
1	40618128	40620439	Slc9a4	Increased
1	40681936	40684290	Slc9a2	Increased
1	40681936	40684290	Slc9a2	Increased
1	40687557	40689928	Slc9a2	Increased
1	40687557	40689928	Slc9a2	Increased
1	40846560	40848883	Tmem182	Increased
1	40846560	40848883	Tmem182	Increased
1	42853139	42855464	Mrps9	Increased
1	42853139	42855464	Mrps9	Increased
1	42951751	42954510	Gpr45	Increased
1	42951751	42954510	Gpr45	Increased
1	43133974	43136298	Fhl2	Increased
1	43133974	43136298	Fhl2	Increased
1	43142309	43144616	Fhl2	Increased
1	43142309	43144616	Fhl2	Increased
1	43144494	43146828	Fhl2	Increased
1	43144494	43146828	Fhl2	Increased
1	43162009	43164564	Fhl2	Increased
1	43162009	43164564	Fhl2	Increased
1	43162577	43165121	Fhl2	Increased
1	43162577	43165121	Fhl2	Increased
1	43167630	43170291	Fhl2	Increased
1	43167630	43170291	Fhl2	Increased
1	43173843	43176164	Fhl2	Increased
1	43173843	43176164	Fhl2	Increased
1	43180947	43183296	Fhl2	Increased
1	43180947	43183296	Fhl2	Increased
1	43181400	43184011	Fhl2	Increased
1	43181400	43184011	Fhl2	Increased
1	43182091	43184406	Fhl2	Increased
1	43182091	43184406	Fhl2	Increased
1	43187922	43190241	Fhl2	Increased
1	43187922	43190241	Fhl2	Increased
1	43443105	43445427	Nck2	Increased
1	43443105	43445427	Nck2	Increased
1	43445689	43448458	Nck2	Increased
1	43445689	43448458	Nck2	Increased
1	43449832	43452170	Nck2	Increased
1	43449832	43452170	Nck2	Increased
1	43454227	43456833	Nck2	Increased
1	43454227	43456833	Nck2	Increased
1	43455124	43457454	Nck2	Increased
1	43455124	43457454	Nck2	Increased
1	43455510	43458440	Nck2	Increased
1	43455510	43458440	Nck2	Increased
1	43456713	43459048	Nck2	Increased
1	43456713	43459048	Nck2	Increased
1	43461499	43464065	Nck2	Increased
1	43461499	43464065	Nck2	Increased
1	43466604	43468934	Nck2	Increased
1	43466604	43468934	Nck2	Increased
1	43469525	43472118	Nck2	Increased
1	43469525	43472118	Nck2	Increased
1	43487059	43489372	Nck2	Increased
1	43487059	43489372	Nck2	Increased
1	43490938	43493495	Nck2	Increased
1	43490938	43493495	Nck2	Increased
1	43492876	43495187	Nck2	Increased
1	43492876	43495187	Nck2	Increased
1	43493333	43495636	Nck2	Increased
1	43493333	43495636	Nck2	Increased
1	43495626	43497935	Nck2	Increased
1	43495626	43497935	Nck2	Increased
1	43499534	43501953	Nck2	Increased
1	43499534	43501953	Nck2	Increased
1	43501518	43504127	Nck2	Increased
1	43501518	43504127	Nck2	Increased
1	43505664	43507983	Nck2	Increased
1	43505664	43507983	Nck2	Increased
1	43512714	43515051	Nck2	Increased
1	43512714	43515051	Nck2	Increased
1	43513217	43515754	Nck2	Increased
1	43513217	43515754	Nck2	Increased
1	43517027	43519365	Nck2	Increased
1	43517027	43519365	Nck2	Increased
1	43518875	43521181	Nck2	Increased
1	43518875	43521181	Nck2	Increased
1	43519270	43521596	Nck2	Increased
1	43519270	43521596	Nck2	Increased
1	43519655	43521972	Nck2	Increased
1	43519655	43521972	Nck2	Increased
1	43520013	43522331	Nck2	Increased
1	43520013	43522331	Nck2	Increased
1	43520470	43522860	Nck2	Increased
1	43520470	43522860	Nck2	Increased
1	43520960	43523281	Nck2	Increased
1	43520960	43523281	Nck2	Increased
1	43521535	43524556	Nck2	Increased
1	43521535	43524556	Nck2	Increased
1	43526538	43528873	Nck2	Increased
1	43526538	43528873	Nck2	Increased
1	43527017	43529328	Nck2	Increased
1	43527017	43529328	Nck2	Increased
1	43529280	43531596	Nck2	Increased
1	43529280	43531596	Nck2	Increased
1	43533139	43535913	Nck2	Increased
1	43533139	43535913	Nck2	Increased
1	43534004	43536307	Nck2	Increased
1	43534004	43536307	Nck2	Increased
1	43534568	43537126	Nck2	Increased
1	43534568	43537126	Nck2	Increased
1	43535328	43537646	Nck2	Increased
1	43535328	43537646	Nck2	Increased
1	43535788	43538325	Nck2	Increased
1	43535788	43538325	Nck2	Increased
1	43536522	43539167	Nck2	Increased
1	43536522	43539167	Nck2	Increased
1	43537728	43540304	Nck2	Increased
1	43537728	43540304	Nck2	Increased
1	43538720	43541036	Nck2	Increased
1	43538720	43541036	Nck2	Increased
1	43539079	43541386	Nck2	Increased
1	43539079	43541386	Nck2	Increased
1	43540895	43543200	Nck2	Increased
1	43540895	43543200	Nck2	Increased
1	43541291	43544034	Nck2	Increased
1	43541291	43544034	Nck2	Increased
1	43548618	43551217	Nck2	Increased
1	43548618	43551217	Nck2	Increased
1	43557372	43559702	Nck2	Increased
1	43557372	43559702	Nck2	Increased
1	43560119	43562436	Nck2	Increased
1	43560119	43562436	Nck2	Increased
1	43561349	43563660	Nck2	Increased
1	43561349	43563660	Nck2	Increased
1	43765346	43767664	Uxs1	Increased
1	43765346	43767664	Uxs1	Increased
1	43822312	43824619	Uxs1	Increased
1	43822312	43824619	Uxs1	Increased
1	43968362	43970696	Tpp2	Increased
1	43968362	43970696	Tpp2	Increased
1	44100487	44102792	Tex30	Increased
1	44100487	44102792	Tex30	Increased
1	44124624	44127224	Bivm	Increased
1	44124624	44127224	Bivm	Increased
1	44125842	44128154	Bivm	Increased
1	44125842	44128154	Bivm	Increased
1	44130344	44133157	Bivm	Increased
1	44130344	44133157	Bivm	Increased
1	44131192	44133522	Bivm	Increased
1	44131192	44133522	Bivm	Increased
1	44131718	44134065	Bivm	Increased
1	44131718	44134065	Bivm	Increased
1	44135532	44138429	Bivm	Increased
1	44135532	44138429	Bivm	Increased
1	44137630	44139963	Bivm	Increased
1	44137630	44139963	Bivm	Increased
1	44153397	44156165	Ercc5	Increased
1	44153397	44156165	Ercc5	Increased
1	44154311	44156630	Ercc5	Increased
1	44154311	44156630	Ercc5	Increased
1	44177179	44179492	Ercc5	Increased
1	44177179	44179492	Ercc5	Increased
1	44583811	44586138	Gulp1	Increased
1	44583811	44586138	Gulp1	Increased
1	45317278	45319592	Col3a1	Increased
1	45317278	45319592	Col3a1	Increased
1	45317605	45319946	Col3a1	Increased
1	45317605	45319946	Col3a1	Increased
1	45318033	45320389	Col3a1	Increased
1	45318033	45320389	Col3a1	Increased
1	45404905	45407256	Col5a2	Increased
1	45404905	45407256	Col5a2	Increased
1	45823491	45826065	Wdr75	Increased
1	45823491	45826065	Wdr75	Increased
1	46117807	46120167	Dnah7b	Increased
1	46117807	46120167	Dnah7b	Increased
1	46766833	46769148	Dnah7c	Increased
1	46766833	46769148	Dnah7c	Increased
1	46794886	46797247	Dnah7c	Increased
1	46794886	46797247	Dnah7c	Increased
1	46814226	46816543	Slc39a10	Increased
1	46814226	46816543	Slc39a10	Increased
1	46821368	46823943	Slc39a10	Increased
1	46821368	46823943	Slc39a10	Increased
1	46826413	46828729	Slc39a10	Increased
1	46826413	46828729	Slc39a10	Increased
1	46879036	46881339	Slc39a10	Increased
1	46879036	46881339	Slc39a10	Increased
1	46880210	46882526	Slc39a10	Increased
1	46880210	46882526	Slc39a10	Increased
1	50934100	50936931	Tmeff2	Increased
1	50934100	50936931	Tmeff2	Increased
1	51121219	51123520	Tmeff2	Increased
1	51121219	51123520	Tmeff2	Increased
1	51464323	51466651	Nabp1	Increased
1	51464323	51466651	Nabp1	Increased
1	51467022	51469365	Nabp1	Increased
1	51467022	51469365	Nabp1	Increased
1	51472360	51475224	Nabp1	Increased
1	51472360	51475224	Nabp1	Increased
1	51473669	51476033	Nabp1	Increased
1	51473669	51476033	Nabp1	Increased
1	51474216	51476519	Nabp1	Increased
1	51474216	51476519	Nabp1	Increased
1	51762271	51764594	Myo1b	Increased
1	51762271	51764594	Myo1b	Increased
1	51848560	51850880	Myo1b	Increased
1	51848560	51850880	Myo1b	Increased
1	51857420	51859753	Myo1b	Increased
1	51857420	51859753	Myo1b	Increased
1	52025723	52028055	Stat4	Increased
1	52025723	52028055	Stat4	Increased
1	52026819	52029155	Stat4	Increased
1	52026819	52029155	Stat4	Increased
1	52033542	52035890	Stat4	Increased
1	52033542	52035890	Stat4	Increased
1	52034398	52037160	Stat4	Increased
1	52034398	52037160	Stat4	Increased
1	52049023	52051385	Stat4	Increased
1	52049023	52051385	Stat4	Increased
1	52065743	52068058	Stat4	Increased
1	52065743	52068058	Stat4	Increased
1	52075459	52077843	Stat4	Increased
1	52075459	52077843	Stat4	Increased
1	52094273	52096589	Stat4	Increased
1	52094273	52096589	Stat4	Increased
1	52094858	52097189	Stat4	Increased
1	52094858	52097189	Stat4	Increased
1	52106220	52108542	Stat4	Increased
1	52106220	52108542	Stat4	Increased
1	52149675	52151993	Stat1	Increased
1	52149675	52151993	Stat1	Increased
1	52163958	52166780	Gls	Increased
1	52163958	52166780	Gls	Increased
1	52170386	52172698	Gls	Increased
1	52170386	52172698	Gls	Increased
1	52455565	52457960	Nab1	Increased
1	52455565	52457960	Nab1	Increased
1	52457134	52459476	Nab1	Increased
1	52457134	52459476	Nab1	Increased
1	52465559	52467862	Nab1	Increased
1	52465559	52467862	Nab1	Increased
1	52473304	52475637	Nab1	Increased
1	52473304	52475637	Nab1	Increased
1	52638147	52640466	Nemp2	Increased
1	52638147	52640466	Nemp2	Increased
1	52639770	52642091	Nemp2	Increased
1	52639770	52642091	Nemp2	Increased
1	52651591	52654282	Nemp2	Increased
1	52651591	52654282	Nemp2	Increased
1	52674553	52677186	Mfsd6	Increased
1	52674553	52677186	Mfsd6	Increased
1	52680748	52683102	Mfsd6	Increased
1	52680748	52683102	Mfsd6	Increased
1	52706945	52709252	Mfsd6	Increased
1	52706945	52709252	Mfsd6	Increased
1	52707281	52709592	Mfsd6	Increased
1	52707281	52709592	Mfsd6	Increased
1	52707767	52710097	Mfsd6	Increased
1	52707767	52710097	Mfsd6	Increased
1	52708811	52711389	Mfsd6	Increased
1	52708811	52711389	Mfsd6	Increased
1	52724680	52727285	Mfsd6	Increased
1	52724680	52727285	Mfsd6	Increased
1	52792555	52795013	Inpp1	Increased
1	52792555	52795013	Inpp1	Increased
1	52855270	52857617	Hibch	Increased
1	52855270	52857617	Hibch	Increased
1	52948366	52950709	1700019D03Rik	Increased
1	52948366	52950709	1700019D03Rik	Increased
1	53193554	53195879	Pms1	Increased
1	53193554	53195879	Pms1	Increased
1	53323928	53326239	Osgepl1	Increased
1	53323928	53326239	Gm28551	Increased
1	53323928	53326239	Osgepl1	Increased
1	53323928	53326239	Gm28551	Increased
1	53339411	53341762	Gm28551	Increased
1	53339411	53341762	Gm28551	Increased
1	53339779	53342099	Gm28551	Increased
1	53339779	53342099	Gm28551	Increased
1	53342312	53344652	Gm28551	Increased
1	53342312	53344652	Asnsd1	Increased
1	53342312	53344652	Gm28551	Increased
1	53342312	53344652	Asnsd1	Increased
1	53474642	53477016	Dnah7a	Increased
1	53474642	53477016	Dnah7a	Increased
1	53760741	53763413	Stk17b	Increased
1	53760741	53763413	Stk17b	Increased
1	53781048	53783722	Stk17b	Increased
1	53781048	53783722	Stk17b	Increased
1	53837171	53839493	Hecw2	Increased
1	53837171	53839493	Hecw2	Increased
1	53837514	53840297	Hecw2	Increased
1	53837514	53840297	Hecw2	Increased
1	53847072	53849446	Hecw2	Increased
1	53847072	53849446	Hecw2	Increased
1	53851247	53853569	Hecw2	Increased
1	53851247	53853569	Hecw2	Increased
1	53870033	53872369	Hecw2	Increased
1	53870033	53872369	Hecw2	Increased
1	53872718	53875264	Hecw2	Increased
1	53872718	53875264	Hecw2	Increased
1	53875320	53877938	Hecw2	Increased
1	53875320	53877938	Hecw2	Increased
1	53881556	53883869	Hecw2	Increased
1	53881556	53883869	Hecw2	Increased
1	53881885	53884211	Hecw2	Increased
1	53881885	53884211	Hecw2	Increased
1	53884438	53886770	Hecw2	Increased
1	53884438	53886770	Hecw2	Increased
1	53884898	53887209	Hecw2	Increased
1	53884898	53887209	Hecw2	Increased
1	53888330	53890719	Hecw2	Increased
1	53888330	53890719	Hecw2	Increased
1	53888787	53891091	Hecw2	Increased
1	53888787	53891091	Hecw2	Increased
1	53900972	53903315	Hecw2	Increased
1	53900972	53903315	Hecw2	Increased
1	53904924	53907530	Hecw2	Increased
1	53904924	53907530	Hecw2	Increased
1	53907144	53909706	Hecw2	Increased
1	53907144	53909706	Hecw2	Increased
1	53907912	53910489	Hecw2	Increased
1	53907912	53910489	Hecw2	Increased
1	53908919	53911229	Hecw2	Increased
1	53908919	53911229	Hecw2	Increased
1	53909303	53911630	Hecw2	Increased
1	53909303	53911630	Hecw2	Increased
1	53911383	53913964	Hecw2	Increased
1	53911383	53913964	Hecw2	Increased
1	53935041	53937357	Hecw2	Increased
1	53935041	53937357	Hecw2	Increased
1	53935574	53937882	Hecw2	Increased
1	53935574	53937882	Hecw2	Increased
1	53939216	53941527	Hecw2	Increased
1	53939216	53941527	Hecw2	Increased
1	53939726	53942048	Hecw2	Increased
1	53939726	53942048	Hecw2	Increased
1	53940211	53942575	Hecw2	Increased
1	53940211	53942575	Hecw2	Increased
1	53940589	53942910	Hecw2	Increased
1	53940589	53942910	Hecw2	Increased
1	53969637	53971963	Hecw2	Increased
1	53969637	53971963	Hecw2	Increased
1	53978826	53981138	Hecw2	Increased
1	53978826	53981138	Hecw2	Increased
1	53979202	53981574	Hecw2	Increased
1	53979202	53981574	Hecw2	Increased
1	54128081	54130396	Hecw2	Increased
1	54128081	54130396	Hecw2	Increased
1	54179382	54181986	Hecw2	Increased
1	54179382	54181986	Hecw2	Increased
1	54193074	54195977	Hecw2	Increased
1	54193074	54195977	Hecw2	Increased
1	54194009	54196344	Hecw2	Increased
1	54194009	54196344	Hecw2	Increased
1	54253602	54255936	Ccdc150	Increased
1	54253602	54255936	Ccdc150	Increased
1	54326927	54329294	Ccdc150	Increased
1	54326927	54329294	Ccdc150	Increased
1	54397922	54400271	Gtf3c3	Increased
1	54397922	54400271	Gtf3c3	Increased
1	54554430	54556773	Pgap1	Increased
1	54554430	54556773	Pgap1	Increased
1	54659618	54661970	Ankrd44	Increased
1	54659618	54661970	Ankrd44	Increased
1	54660345	54662694	Ankrd44	Increased
1	54660345	54662694	Ankrd44	Increased
1	54709339	54712329	Ankrd44	Increased
1	54709339	54712329	Ankrd44	Increased
1	54710607	54712920	Ankrd44	Increased
1	54710607	54712920	Ankrd44	Increased
1	54712272	54714610	Ankrd44	Increased
1	54712272	54714610	Ankrd44	Increased
1	54770443	54772803	Ankrd44	Increased
1	54770443	54772803	Ankrd44	Increased
1	54838764	54841497	Ankrd44	Increased
1	54838764	54841497	Ankrd44	Increased
1	54853433	54855773	Ankrd44	Increased
1	54853433	54855773	Ankrd44	Increased
1	54861681	54863996	Ankrd44	Increased
1	54861681	54863996	Ankrd44	Increased
1	54870375	54872723	Ankrd44	Increased
1	54870375	54872723	Ankrd44	Increased
1	54873132	54875481	Ankrd44	Increased
1	54873132	54875481	Ankrd44	Increased
1	54887564	54889886	Ankrd44	Increased
1	54887564	54889886	Ankrd44	Increased
1	54888052	54890357	Ankrd44	Increased
1	54888052	54890357	Ankrd44	Increased
1	54899816	54902364	Ankrd44	Increased
1	54899816	54902364	Ankrd44	Increased
1	54901838	54904156	Ankrd44	Increased
1	54901838	54904156	Ankrd44	Increased
1	54917331	54919652	Ankrd44	Increased
1	54917331	54919652	Ankrd44	Increased
1	54992614	54994950	Sf3b1	Increased
1	54992614	54994950	Sf3b1	Increased
1	54999503	55001830	Sf3b1	Increased
1	54999503	55001830	Sf3b1	Increased
1	55057475	55059816	Coq10b	Increased
1	55057475	55059816	Coq10b	Increased
1	55063187	55065542	Coq10b	Increased
1	55063187	55065542	Coq10b	Increased
1	55144690	55147004	Mob4	Increased
1	55144690	55147004	Mob4	Increased
1	55435661	55437974	Plcl1	Increased
1	55435661	55437974	Plcl1	Increased
1	55482347	55484911	Plcl1	Increased
1	55482347	55484911	Plcl1	Increased
1	55565151	55567464	Plcl1	Increased
1	55565151	55567464	Plcl1	Increased
1	55568321	55570885	Plcl1	Increased
1	55568321	55570885	Plcl1	Increased
1	55571233	55573574	Plcl1	Increased
1	55571233	55573574	Plcl1	Increased
1	56924207	56926577	Satb2	Increased
1	56924207	56926577	Satb2	Increased
1	57773851	57776387	Spats2l	Increased
1	57773851	57776387	Spats2l	Increased
1	57851609	57853935	Spats2l	Increased
1	57851609	57853935	Spats2l	Increased
1	58070986	58073306	Aox1	Increased
1	58070986	58073306	Aox1	Increased
1	58142281	58144610	Aox3	Increased
1	58142281	58144610	Aox3	Increased
1	58143228	58145579	Aox3	Increased
1	58143228	58145579	Aox3	Increased
1	58177408	58179759	Aox3	Increased
1	58177408	58179759	Aox3	Increased
1	58191691	58194027	Aox3	Increased
1	58191691	58194027	Aox3	Increased
1	58345226	58347549	Aox2	Increased
1	58345226	58347549	Aox2	Increased
1	58358206	58360526	Aox2	Increased
1	58358206	58360526	Aox2	Increased
1	58373202	58375539	Aox2	Increased
1	58373202	58375539	Aox2	Increased
1	58493750	58496068	Orc2	Increased
1	58493750	58496068	Orc2	Increased
1	58494150	58496457	Orc2	Increased
1	58494150	58496457	Orc2	Increased
1	58496071	58498428	Orc2	Increased
1	58496071	58498428	Orc2	Increased
1	58501539	58503845	Orc2	Increased
1	58501539	58503845	Orc2	Increased
1	58540450	58542810	Fam126b	Increased
1	58540450	58542810	Fam126b	Increased
1	58576303	58578605	Fam126b	Increased
1	58576303	58578605	Fam126b	Increased
1	58657224	58659567	Als2cr12	Increased
1	58657224	58659567	Als2cr12	Increased
1	58677891	58680220	Als2cr12	Increased
1	58677891	58680220	Als2cr12	Increased
1	58678302	58680625	Als2cr12	Increased
1	58678302	58680625	Als2cr12	Increased
1	58718529	58721083	Cflar	Increased
1	58718529	58721083	Cflar	Increased
1	59050338	59052647	C2cd6	Increased
1	59050338	59052647	C2cd6	Increased
1	59062776	59065080	C2cd6	Increased
1	59062776	59065080	C2cd6	Increased
1	59069870	59072195	C2cd6	Increased
1	59069870	59072195	C2cd6	Increased
1	59149596	59151907	Mpp4	Increased
1	59149596	59151907	Mpp4	Increased
1	59161982	59164294	Mpp4	Increased
1	59161982	59164294	Als2	Increased
1	59161982	59164294	Mpp4	Increased
1	59161982	59164294	Als2	Increased
1	59170889	59173221	Als2	Increased
1	59170889	59173221	Als2	Increased
1	59171619	59173970	Als2	Increased
1	59171619	59173970	Als2	Increased
1	59172064	59174394	Als2	Increased
1	59172064	59174394	Als2	Increased
1	59346371	59348707	Cdk15	Increased
1	59346371	59348707	Cdk15	Increased
1	59486548	59488867	Fzd7	Increased
1	59486548	59488867	Fzd7	Increased
1	59542982	59545291	Gm973	Increased
1	59542982	59545291	Gm973	Increased
1	59631337	59633669	Gm973	Increased
1	59631337	59633669	Sumo1	Increased
1	59631337	59633669	Gm973	Increased
1	59631337	59633669	Sumo1	Increased
1	59710664	59712983	Nop58	Increased
1	59710664	59712983	Nop58	Increased
1	59782632	59784956	Bmpr2	Increased
1	59782632	59784956	Bmpr2	Increased
1	59913796	59916149	Fam117b	Increased
1	59913796	59916149	Fam117b	Increased
1	59916222	59918737	Fam117b	Increased
1	59916222	59918737	Fam117b	Increased
1	60006440	60008789	Ica1l	Increased
1	60006440	60008789	Ica1l	Increased
1	60014831	60017931	Ica1l	Increased
1	60014831	60017931	Ica1l	Increased
1	60016054	60018375	Ica1l	Increased
1	60016054	60018375	Ica1l	Increased
1	60016853	60019179	Ica1l	Increased
1	60016853	60019179	Ica1l	Increased
1	60038585	60040917	Ica1l	Increased
1	60038585	60040917	Ica1l	Increased
1	60041741	60044402	Ica1l	Increased
1	60041741	60044402	Ica1l	Increased
1	60074005	60076352	Wdr12	Increased
1	60074005	60076352	Wdr12	Increased
1	60148997	60151341	Carf	Increased
1	60148997	60151341	Carf	Increased
1	60351851	60354171	Cyp20a1	Increased
1	60351851	60354171	Cyp20a1	Increased
1	60748016	60750331	Cd28	Increased
1	60748016	60750331	Cd28	Increased
1	60749447	60751788	Cd28	Increased
1	60749447	60751788	Cd28	Increased
1	60754861	60757281	Cd28	Increased
1	60754861	60757281	Cd28	Increased
1	60984087	60986428	Icos	Increased
1	60984087	60986428	Icos	Increased
1	60989092	60991589	Icos	Increased
1	60989092	60991589	Icos	Increased
1	62037788	62040094	Pard3b	Increased
1	62037788	62040094	Pard3b	Increased
1	62040722	62043161	Pard3b	Increased
1	62040722	62043161	Pard3b	Increased
1	62047409	62049771	Pard3b	Increased
1	62047409	62049771	Pard3b	Increased
1	62436519	62438852	Pard3b	Increased
1	62436519	62438852	Pard3b	Increased
1	62638026	62640365	Pard3b	Increased
1	62638026	62640365	Pard3b	Increased
1	62638494	62641090	Pard3b	Increased
1	62638494	62641090	Pard3b	Increased
1	63039639	63042000	Ino80d	Increased
1	63039639	63042000	Ino80d	Increased
1	64075017	64077533	Klf7	Increased
1	64075017	64077533	Klf7	Increased
1	64076308	64078620	Klf7	Increased
1	64076308	64078620	Klf7	Increased
1	64079812	64082113	Klf7	Increased
1	64079812	64082113	Klf7	Increased
1	64080267	64082590	Klf7	Increased
1	64080267	64082590	Klf7	Increased
1	64080619	64083109	Klf7	Increased
1	64080619	64083109	Klf7	Increased
1	64083723	64086060	Klf7	Increased
1	64083723	64086060	Klf7	Increased
1	64084284	64087252	Klf7	Increased
1	64084284	64087252	Klf7	Increased
1	64103663	64105982	Klf7	Increased
1	64103663	64105982	Klf7	Increased
1	64104340	64106682	Klf7	Increased
1	64104340	64106682	Klf7	Increased
1	64107650	64109962	Klf7	Increased
1	64107650	64109962	Klf7	Increased
1	64109504	64112302	Klf7	Increased
1	64109504	64112302	Klf7	Increased
1	64550949	64553284	Creb1	Increased
1	64550949	64553284	Creb1	Increased
1	64714527	64716834	Ccnyl1	Increased
1	64714527	64716834	Ccnyl1	Increased
1	64796590	64798990	Plekhm3	Increased
1	64796590	64798990	Plekhm3	Increased
1	64826488	64828812	Plekhm3	Increased
1	64826488	64828812	Plekhm3	Increased
1	65099125	65101491	Cryga	Increased
1	65099125	65101491	Gm28845	Increased
1	65099125	65101491	Cryga	Increased
1	65099125	65101491	Gm28845	Increased
1	65117961	65120782	Gm28845	Increased
1	65117961	65120782	D630023F18Rik	Increased
1	65117961	65120782	Gm28845	Increased
1	65117961	65120782	D630023F18Rik	Increased
1	65123185	65125507	D630023F18Rik	Increased
1	65123185	65125507	D630023F18Rik	Increased
1	65162787	65165093	Idh1	Increased
1	65162787	65165093	Idh1	Increased
1	65174504	65177040	Idh1	Increased
1	65174504	65177040	Idh1	Increased
1	65175950	65178276	Idh1	Increased
1	65175950	65178276	Idh1	Increased
1	65180517	65182844	Idh1	Increased
1	65180517	65182844	Idh1	Increased
1	65184499	65187205	Idh1	Increased
1	65184499	65187205	Pikfyve	Increased
1	65184499	65187205	Idh1	Increased
1	65184499	65187205	Pikfyve	Increased
1	65312973	65315364	Pth2r	Increased
1	65312973	65315364	Pth2r	Increased
1	66648211	66650600	Unc80	Increased
1	66648211	66650600	Unc80	Increased
1	66671849	66674174	Unc80	Increased
1	66671849	66674174	Unc80	Increased
1	66682000	66684329	Unc80	Increased
1	66682000	66684329	Unc80	Increased
1	66791837	66794192	Kansl1l	Increased
1	66791837	66794192	Kansl1l	Increased
1	66813047	66815359	Kansl1l	Increased
1	66813047	66815359	Kansl1l	Increased
1	66842532	66845753	Acadl	Increased
1	66842532	66845753	Acadl	Increased
1	66999005	67001331	Lancl1	Increased
1	66999005	67001331	Lancl1	Increased
1	66999483	67001836	Lancl1	Increased
1	66999483	67001836	Lancl1	Increased
1	67002689	67005008	Lancl1	Increased
1	67002689	67005008	Lancl1	Increased
1	68390243	68392614	Erbb4	Increased
1	68390243	68392614	Erbb4	Increased
1	69529800	69532158	Ikzf2	Increased
1	69529800	69532158	Ikzf2	Increased
1	69544243	69546563	Ikzf2	Increased
1	69544243	69546563	Ikzf2	Increased
1	69558696	69561045	Ikzf2	Increased
1	69558696	69561045	Ikzf2	Increased
1	69565592	69567949	Ikzf2	Increased
1	69565592	69567949	Ikzf2	Increased
1	69566619	69569129	Ikzf2	Increased
1	69566619	69569129	Ikzf2	Increased
1	69582939	69585330	Ikzf2	Increased
1	69582939	69585330	Ikzf2	Increased
1	69590246	69592574	Ikzf2	Increased
1	69590246	69592574	Ikzf2	Increased
1	69605277	69608485	Ikzf2	Increased
1	69605277	69608485	Ikzf2	Increased
1	69606513	69608879	Ikzf2	Increased
1	69606513	69608879	Ikzf2	Increased
1	69607875	69610193	Ikzf2	Increased
1	69607875	69610193	Ikzf2	Increased
1	69608929	69611253	Ikzf2	Increased
1	69608929	69611253	Ikzf2	Increased
1	69609255	69611584	Ikzf2	Increased
1	69609255	69611584	Ikzf2	Increased
1	69610387	69612993	Ikzf2	Increased
1	69610387	69612993	Ikzf2	Increased
1	69614829	69617366	Ikzf2	Increased
1	69614829	69617366	Ikzf2	Increased
1	69617958	69620284	Ikzf2	Increased
1	69617958	69620284	Ikzf2	Increased
1	69625160	69627489	Ikzf2	Increased
1	69625160	69627489	Ikzf2	Increased
1	69629591	69631905	Ikzf2	Increased
1	69629591	69631905	Ikzf2	Increased
1	69651553	69653938	Ikzf2	Increased
1	69651553	69653938	Ikzf2	Increased
1	69652495	69655060	Ikzf2	Increased
1	69652495	69655060	Ikzf2	Increased
1	69653435	69655792	Ikzf2	Increased
1	69653435	69655792	Ikzf2	Increased
1	69653992	69656311	Ikzf2	Increased
1	69653992	69656311	Ikzf2	Increased
1	69654418	69656749	Ikzf2	Increased
1	69654418	69656749	Ikzf2	Increased
1	69655474	69657806	Ikzf2	Increased
1	69655474	69657806	Ikzf2	Increased
1	69656473	69658800	Ikzf2	Increased
1	69656473	69658800	Ikzf2	Increased
1	69656915	69659383	Ikzf2	Increased
1	69656915	69659383	Ikzf2	Increased
1	69678191	69681110	Ikzf2	Increased
1	69678191	69681110	Ikzf2	Increased
1	69679166	69681474	Ikzf2	Increased
1	69679166	69681474	Ikzf2	Increased
1	69679547	69681861	Ikzf2	Increased
1	69679547	69681861	Ikzf2	Increased
1	69680019	69682376	Ikzf2	Increased
1	69680019	69682376	Ikzf2	Increased
1	69681099	69683662	Ikzf2	Increased
1	69681099	69683662	Ikzf2	Increased
1	69681874	69684421	Ikzf2	Increased
1	69681874	69684421	Ikzf2	Increased
1	69682870	69685953	Ikzf2	Increased
1	69682870	69685953	Ikzf2	Increased
1	69684822	69687423	Ikzf2	Increased
1	69684822	69687423	Ikzf2	Increased
1	71055202	71057529	Bard1	Increased
1	71055202	71057529	Bard1	Increased
1	71584175	71586477	Fn1	Increased
1	71584175	71586477	Fn1	Increased
1	72172360	72174694	Mreg	Increased
1	72172360	72174694	Mreg	Increased
1	72172699	72175028	Mreg	Increased
1	72172699	72175028	Mreg	Increased
1	72199793	72202735	Mreg	Increased
1	72199793	72202735	Mreg	Increased
1	72201118	72204030	Mreg	Increased
1	72201118	72204030	Mreg	Increased
1	72208269	72210571	Mreg	Increased
1	72208269	72210571	Mreg	Increased
1	72696795	72699126	Ankar	Increased
1	72696795	72699126	Ankar	Increased
1	72870687	72873421	Igfbp5	Increased
1	72870687	72873421	Igfbp5	Increased
1	72871514	72873832	Igfbp5	Increased
1	72871514	72873832	Igfbp5	Increased
1	72872519	72875088	Igfbp5	Increased
1	72872519	72875088	Igfbp5	Increased
1	73909801	73912132	Tns1	Increased
1	73909801	73912132	Tns1	Increased
1	73934756	73937924	Tns1	Increased
1	73934756	73937924	Tns1	Increased
1	73954458	73956789	Tns1	Increased
1	73954458	73956789	Tns1	Increased
1	73955385	73957962	Tns1	Increased
1	73955385	73957962	Tns1	Increased
1	74123418	74126034	Rufy4	Increased
1	74123418	74126034	Tns1	Increased
1	74123418	74126034	Rufy4	Increased
1	74123418	74126034	Tns1	Increased
1	74134024	74136903	Rufy4	Increased
1	74134024	74136903	Rufy4	Increased
1	74145042	74147550	Rufy4	Increased
1	74145042	74147550	Rufy4	Increased
1	74145863	74148466	Rufy4	Increased
1	74145863	74148466	Rufy4	Increased
1	74146515	74149379	Rufy4	Increased
1	74146515	74149379	Rufy4	Increased
1	74261573	74263920	Arpc2	Increased
1	74261573	74263920	Arpc2	Increased
1	74263870	74266407	Arpc2	Increased
1	74263870	74266407	Arpc2	Increased
1	74315175	74317486	Pnkd	Increased
1	74315175	74317486	Pnkd	Increased
1	74328476	74331036	Pnkd	Increased
1	74328476	74331036	Pnkd	Increased
1	74342567	74344897	Pnkd	Increased
1	74342567	74344897	Pnkd	Increased
1	74343193	74345553	Pnkd	Increased
1	74343193	74345553	Pnkd	Increased
1	74365957	74368303	Catip	Increased
1	74365957	74368303	Catip	Increased
1	74378606	74381056	Slc11a1	Increased
1	74378606	74381056	Slc11a1	Increased
1	74410904	74413220	Vil1	Increased
1	74410904	74413220	Vil1	Increased
1	74412758	74415080	Vil1	Increased
1	74412758	74415080	Vil1	Increased
1	74438181	74441037	Usp37	Increased
1	74438181	74441037	Usp37	Increased
1	74447235	74449558	Usp37	Increased
1	74447235	74449558	Usp37	Increased
1	74484828	74487150	Usp37	Increased
1	74484828	74487150	Usp37	Increased
1	74518914	74521240	Cnot9	Increased
1	74518914	74521240	Usp37	Increased
1	74518914	74521240	Cnot9	Increased
1	74518914	74521240	Usp37	Increased
1	74534220	74536526	Usp37	Increased
1	74534220	74536526	Usp37	Increased
1	74553404	74555728	Plcd4	Increased
1	74553404	74555728	Plcd4	Increased
1	74725697	74728070	Cyp27a1	Increased
1	74725697	74728070	Cyp27a1	Increased
1	74966995	74969331	Nhej1	Increased
1	74966995	74969331	Nhej1	Increased
1	74997876	75000177	Nhej1	Increased
1	74997876	75000177	Nhej1	Increased
1	74998212	75000546	Nhej1	Increased
1	74998212	75000546	Nhej1	Increased
1	75136484	75138812	Cnppd1	Increased
1	75136484	75138812	Cnppd1	Increased
1	75229351	75231967	A630095N17Rik	Increased
1	75229351	75231967	A630095N17Rik	Increased
1	75230109	75232563	A630095N17Rik	Increased
1	75230109	75232563	A630095N17Rik	Increased
1	75305794	75308129	Dnpep	Increased
1	75305794	75308129	Dnpep	Increased
1	75306463	75308811	Dnpep	Increased
1	75306463	75308811	Dnpep	Increased
1	75306899	75309214	Dnpep	Increased
1	75306899	75309214	Dnpep	Increased
1	75448392	75450716	Asic4	Increased
1	75448392	75450716	Asic4	Increased
1	75448789	75451950	Asic4	Increased
1	75448789	75451950	Asic4	Increased
1	75449990	75452697	Asic4	Increased
1	75449990	75452697	Asic4	Increased
1	75476170	75478735	Chpf	Increased
1	75476170	75478735	Chpf	Increased
1	75476810	75479296	Chpf	Increased
1	75476810	75479296	Chpf	Increased
1	75477530	75480958	Chpf	Increased
1	75477530	75480958	Tmem198	Increased
1	75477530	75480958	Obsl1	Increased
1	75477530	75480958	Chpf	Increased
1	75477530	75480958	Tmem198	Increased
1	75477530	75480958	Obsl1	Increased
1	75485526	75488363	Tmem198	Increased
1	75485526	75488363	Obsl1	Increased
1	75485526	75488363	Tmem198	Increased
1	75485526	75488363	Obsl1	Increased
1	75486386	75489178	Obsl1	Increased
1	75486386	75489178	Obsl1	Increased
1	77483957	77486547	Epha4	Increased
1	77483957	77486547	Epha4	Increased
1	78506211	78508527	BC035947	Increased
1	78506211	78508527	BC035947	Increased
1	78679974	78682313	Acsl3	Increased
1	78679974	78682313	Acsl3	Increased
1	78689249	78691574	Acsl3	Increased
1	78689249	78691574	Acsl3	Increased
1	79640441	79642787	Ap1s3	Increased
1	79640441	79642787	Ap1s3	Increased
1	79642433	79644756	Ap1s3	Increased
1	79642433	79644756	Ap1s3	Increased
1	79642771	79645081	Ap1s3	Increased
1	79642771	79645081	Ap1s3	Increased
1	79711501	79713845	Wdfy1	Increased
1	79711501	79713845	Wdfy1	Increased
1	79733819	79736356	Wdfy1	Increased
1	79733819	79736356	Wdfy1	Increased
1	79763518	79765831	Wdfy1	Increased
1	79763518	79765831	Wdfy1	Increased
1	79858559	79861116	Serpine2	Increased
1	79858559	79861116	Serpine2	Increased
1	80212918	80215238	Fam124b	Increased
1	80212918	80215238	Fam124b	Increased
1	80324851	80327346	Cul3	Increased
1	80324851	80327346	Cul3	Increased
1	80454205	80456516	Gm45261	Increased
1	80454205	80456516	Gm45261	Increased
1	80530337	80532721	Dock10	Increased
1	80530337	80532721	Dock10	Increased
1	80571220	80573556	Dock10	Increased
1	80571220	80573556	Dock10	Increased
1	80599651	80601976	Dock10	Increased
1	80599651	80601976	Dock10	Increased
1	80604773	80607101	Dock10	Increased
1	80604773	80607101	Dock10	Increased
1	80605134	80607694	Dock10	Increased
1	80605134	80607694	Dock10	Increased
1	80627094	80629403	Dock10	Increased
1	80627094	80629403	Dock10	Increased
1	80638508	80641122	Dock10	Increased
1	80638508	80641122	Dock10	Increased
1	80640864	80643186	Dock10	Increased
1	80640864	80643186	Dock10	Increased
1	80642064	80645343	Dock10	Increased
1	80642064	80645343	Dock10	Increased
1	80644481	80646828	Dock10	Increased
1	80644481	80646828	Dock10	Increased
1	80645678	80647984	Dock10	Increased
1	80645678	80647984	Dock10	Increased
1	80646122	80648754	Dock10	Increased
1	80646122	80648754	Dock10	Increased
1	80678643	80680962	Dock10	Increased
1	80678643	80680962	Dock10	Increased
1	80708066	80710371	Dock10	Increased
1	80708066	80710371	Dock10	Increased
1	80714593	80717310	Dock10	Increased
1	80714593	80717310	Dock10	Increased
1	80715393	80718014	Dock10	Increased
1	80715393	80718014	Dock10	Increased
1	80727224	80729544	Dock10	Increased
1	80727224	80729544	Dock10	Increased
1	80728625	80731183	Dock10	Increased
1	80728625	80731183	Dock10	Increased
1	80729206	80732031	Dock10	Increased
1	80729206	80732031	Dock10	Increased
1	80736854	80739445	Dock10	Increased
1	80736854	80739445	Dock10	Increased
1	80738712	80741083	Dock10	Increased
1	80738712	80741083	Dock10	Increased
1	80745114	80747656	Dock10	Increased
1	80745114	80747656	Dock10	Increased
1	80745731	80748067	Dock10	Increased
1	80745731	80748067	Dock10	Increased
1	80758169	80760560	Dock10	Increased
1	80758169	80760560	Dock10	Increased
1	81124354	81126707	Nyap2	Increased
1	81124354	81126707	Nyap2	Increased
1	81142666	81145454	Nyap2	Increased
1	81142666	81145454	Nyap2	Increased
1	81144813	81147130	Nyap2	Increased
1	81144813	81147130	Nyap2	Increased
1	81283601	81285920	Nyap2	Increased
1	81283601	81285920	Nyap2	Increased
1	82372717	82375381	Rhbdd1	Increased
1	82372717	82375381	Rhbdd1	Increased
1	82899629	82901962	Agfg1	Increased
1	82899629	82901962	Agfg1	Increased
1	84392817	84395125	Dner	Increased
1	84392817	84395125	Dner	Increased
1	84613640	84616316	Dner	Increased
1	84613640	84616316	Dner	Increased
1	84731746	84734057	Trip12	Increased
1	84731746	84734057	Trip12	Increased
1	84739040	84741658	Trip12	Increased
1	84739040	84741658	Trip12	Increased
1	84798188	84800518	Trip12	Increased
1	84798188	84800518	Trip12	Increased
1	84840173	84842581	Fbxo36	Increased
1	84840173	84842581	Trip12	Increased
1	84840173	84842581	Fbxo36	Increased
1	84840173	84842581	Trip12	Increased
1	84846903	84849488	Fbxo36	Increased
1	84846903	84849488	Fbxo36	Increased
1	84847928	84850440	Fbxo36	Increased
1	84847928	84850440	Fbxo36	Increased
1	84851020	84853326	Fbxo36	Increased
1	84851020	84853326	Fbxo36	Increased
1	84880874	84883190	Fbxo36	Increased
1	84880874	84883190	Fbxo36	Increased
1	85591381	85594762	Sp110	Increased
1	85591381	85594762	Sp110	Increased
1	85620043	85622414	Sp140	Increased
1	85620043	85622414	Sp140	Increased
1	85696514	85699812	Sp100	Increased
1	85696514	85699812	Sp100	Increased
1	85762421	85764748	A630001G21Rik	Increased
1	85762421	85764748	A630001G21Rik	Increased
1	85769212	85771539	A630001G21Rik	Increased
1	85769212	85771539	A630001G21Rik	Increased
1	85794236	85796561	Cab39	Increased
1	85794236	85796561	Cab39	Increased
1	85805739	85808065	Cab39	Increased
1	85805739	85808065	Cab39	Increased
1	85807620	85809950	Cab39	Increased
1	85807620	85809950	Cab39	Increased
1	85808297	85810646	Cab39	Increased
1	85808297	85810646	Cab39	Increased
1	85810826	85813146	Cab39	Increased
1	85810826	85813146	Cab39	Increased
1	85845117	85847444	Cab39	Increased
1	85845117	85847444	Cab39	Increased
1	85895514	85898539	Itm2c	Increased
1	85895514	85898539	Itm2c	Increased
1	85899964	85902299	Itm2c	Increased
1	85899964	85902299	Itm2c	Increased
1	85900576	85903412	Itm2c	Increased
1	85900576	85903412	Itm2c	Increased
1	85949161	85951554	Gpr55	Increased
1	85949161	85951554	Gpr55	Increased
1	86019347	86021653	Spata3	Increased
1	86019347	86021653	Spata3	Increased
1	86047259	86049595	2810459M11Rik	Increased
1	86047259	86049595	2810459M11Rik	Increased
1	86188086	86190677	Armc9	Increased
1	86188086	86190677	Armc9	Increased
1	86209691	86212015	Armc9	Increased
1	86209691	86212015	Armc9	Increased
1	86224212	86226516	Armc9	Increased
1	86224212	86226516	Armc9	Increased
1	86227018	86229530	Armc9	Increased
1	86227018	86229530	Armc9	Increased
1	86227701	86230028	Armc9	Increased
1	86227701	86230028	Armc9	Increased
1	86234068	86236644	Armc9	Increased
1	86234068	86236644	Armc9	Increased
1	86242066	86244399	Armc9	Increased
1	86242066	86244399	Armc9	Increased
1	86299700	86303052	B3gnt7	Increased
1	86299700	86303052	B3gnt7	Increased
1	86386246	86388826	Nmur1	Increased
1	86386246	86388826	Nmur1	Increased
1	86393051	86395636	Nmur1	Increased
1	86393051	86395636	Nmur1	Increased
1	86398801	86401690	Nmur1	Increased
1	86398801	86401690	Nmur1	Increased
1	86414153	86416493	Nmur1	Increased
1	86414153	86416493	Nmur1	Increased
1	86414543	86417224	Nmur1	Increased
1	86414543	86417224	Nmur1	Increased
1	86541610	86543958	Pde6d	Increased
1	86541610	86543958	Pde6d	Increased
1	86550414	86552723	Pde6d	Increased
1	86550414	86552723	Pde6d	Increased
1	86561728	86564032	Pde6d	Increased
1	86561728	86564032	Pde6d	Increased
1	86570156	86572774	Pde6d	Increased
1	86570156	86572774	Pde6d	Increased
1	86570870	86573255	Pde6d	Increased
1	86570870	86573255	Pde6d	Increased
1	86579563	86581876	Pde6d	Increased
1	86579563	86581876	Pde6d	Increased
1	86582204	86584530	Pde6d	Increased
1	86582204	86584530	Cops7b	Increased
1	86582204	86584530	Pde6d	Increased
1	86582204	86584530	Cops7b	Increased
1	86582571	86585045	Pde6d	Increased
1	86582571	86585045	Cops7b	Increased
1	86582571	86585045	Pde6d	Increased
1	86582571	86585045	Cops7b	Increased
1	86668925	86671742	Nppc	Increased
1	86668925	86671742	Nppc	Increased
1	86727859	86730201	Dis3l2	Increased
1	86727859	86730201	Dis3l2	Increased
1	86735507	86737842	Dis3l2	Increased
1	86735507	86737842	Dis3l2	Increased
1	86982941	86985241	Dis3l2	Increased
1	86982941	86985241	Dis3l2	Increased
1	87005482	87007795	Dis3l2	Increased
1	87005482	87007795	Dis3l2	Increased
1	87020609	87022917	Dis3l2	Increased
1	87020609	87022917	Dis3l2	Increased
1	87021338	87023644	Dis3l2	Increased
1	87021338	87023644	Dis3l2	Increased
1	87213851	87216173	Eif4e2	Increased
1	87213851	87216173	Eif4e2	Increased
1	87380889	87383194	Gigyf2	Increased
1	87380889	87383194	Gigyf2	Increased
1	87381268	87383585	Gigyf2	Increased
1	87381268	87383585	Gigyf2	Increased
1	87385751	87388068	Kcnj13	Increased
1	87385751	87388068	Gigyf2	Increased
1	87385751	87388068	Kcnj13	Increased
1	87385751	87388068	Gigyf2	Increased
1	87403697	87406035	Gigyf2	Increased
1	87403697	87406035	Gigyf2	Increased
1	87508417	87511544	Ngef	Increased
1	87508417	87511544	Neu2	Increased
1	87508417	87511544	Ngef	Increased
1	87508417	87511544	Neu2	Increased
1	87547915	87550230	Ngef	Increased
1	87547915	87550230	Neu2	Increased
1	87547915	87550230	Ngef	Increased
1	87547915	87550230	Neu2	Increased
1	87548289	87550603	Ngef	Increased
1	87548289	87550603	Neu2	Increased
1	87548289	87550603	Ngef	Increased
1	87548289	87550603	Neu2	Increased
1	87550017	87552362	Ngef	Increased
1	87550017	87552362	Neu2	Increased
1	87550017	87552362	Ngef	Increased
1	87550017	87552362	Neu2	Increased
1	87627107	87629429	Inpp5d	Increased
1	87627107	87629429	Inpp5d	Increased
1	87630615	87632946	Inpp5d	Increased
1	87630615	87632946	Inpp5d	Increased
1	87631175	87633493	Inpp5d	Increased
1	87631175	87633493	Inpp5d	Increased
1	87631643	87634120	Inpp5d	Increased
1	87631643	87634120	Inpp5d	Increased
1	87636206	87638512	Inpp5d	Increased
1	87636206	87638512	Inpp5d	Increased
1	87636522	87638851	Inpp5d	Increased
1	87636522	87638851	Inpp5d	Increased
1	87644785	87647111	Inpp5d	Increased
1	87644785	87647111	Inpp5d	Increased
1	87702915	87705226	Inpp5d	Increased
1	87702915	87705226	Inpp5d	Increased
1	87770761	87773084	Atg16l1	Increased
1	87770761	87773084	Atg16l1	Increased
1	87784197	87786610	Atg16l1	Increased
1	87784197	87786610	Atg16l1	Increased
1	87826513	87828829	Sag	Increased
1	87826513	87828829	Sag	Increased
1	87839888	87842213	Sag	Increased
1	87839888	87842213	Sag	Increased
1	87862580	87864922	Dgkd	Increased
1	87862580	87864922	Dgkd	Increased
1	87898627	87901432	Dgkd	Increased
1	87898627	87901432	Dgkd	Increased
1	87901233	87903611	Dgkd	Increased
1	87901233	87903611	Dgkd	Increased
1	87909217	87911785	Dgkd	Increased
1	87909217	87911785	Dgkd	Increased
1	87934580	87936896	Dgkd	Increased
1	87934580	87936896	Dgkd	Increased
1	87936312	87938625	Dgkd	Increased
1	87936312	87938625	Dgkd	Increased
1	87945104	87947790	Dgkd	Increased
1	87945104	87947790	Usp40	Increased
1	87945104	87947790	Dgkd	Increased
1	87945104	87947790	Usp40	Increased
1	87946683	87949214	Usp40	Increased
1	87946683	87949214	Usp40	Increased
1	87952015	87954355	Usp40	Increased
1	87952015	87954355	Usp40	Increased
1	87958661	87960975	Usp40	Increased
1	87958661	87960975	Usp40	Increased
1	87959062	87962499	Usp40	Increased
1	87959062	87962499	Usp40	Increased
1	87960530	87963143	Usp40	Increased
1	87960530	87963143	Usp40	Increased
1	88053196	88055538	Ugt1a10	Increased
1	88053196	88055538	Ugt1a10	Increased
1	88096891	88099208	Ugt1a8	Increased
1	88096891	88099208	Ugt1a7c	Increased
1	88096891	88099208	Ugt1a10	Increased
1	88096891	88099208	Ugt1a9	Increased
1	88096891	88099208	Ugt1a8	Increased
1	88096891	88099208	Ugt1a7c	Increased
1	88096891	88099208	Ugt1a10	Increased
1	88096891	88099208	Ugt1a9	Increased
1	88102664	88105072	Ugt1a8	Increased
1	88102664	88105072	Ugt1a7c	Increased
1	88102664	88105072	Ugt1a6b	Increased
1	88102664	88105072	Ugt1a10	Increased
1	88102664	88105072	Ugt1a9	Increased
1	88102664	88105072	Ugt1a8	Increased
1	88102664	88105072	Ugt1a7c	Increased
1	88102664	88105072	Ugt1a6b	Increased
1	88102664	88105072	Ugt1a10	Increased
1	88102664	88105072	Ugt1a9	Increased
1	88128537	88130862	Ugt1a8	Increased
1	88128537	88130862	Ugt1a7c	Increased
1	88128537	88130862	Ugt1a6b	Increased
1	88128537	88130862	Ugt1a10	Increased
1	88128537	88130862	Ugt1a9	Increased
1	88128537	88130862	Ugt1a8	Increased
1	88128537	88130862	Ugt1a7c	Increased
1	88128537	88130862	Ugt1a6b	Increased
1	88128537	88130862	Ugt1a10	Increased
1	88128537	88130862	Ugt1a9	Increased
1	88134256	88136563	Ugt1a8	Increased
1	88134256	88136563	Ugt1a7c	Increased
1	88134256	88136563	Ugt1a6b	Increased
1	88134256	88136563	Ugt1a6a	Increased
1	88134256	88136563	Ugt1a10	Increased
1	88134256	88136563	Ugt1a9	Increased
1	88134256	88136563	Ugt1a8	Increased
1	88134256	88136563	Ugt1a7c	Increased
1	88134256	88136563	Ugt1a6b	Increased
1	88134256	88136563	Ugt1a6a	Increased
1	88134256	88136563	Ugt1a10	Increased
1	88134256	88136563	Ugt1a9	Increased
1	88151876	88154474	Ugt1a8	Increased
1	88151876	88154474	Ugt1a7c	Increased
1	88151876	88154474	Ugt1a6b	Increased
1	88151876	88154474	Ugt1a6a	Increased
1	88151876	88154474	Ugt1a10	Increased
1	88151876	88154474	Ugt1a9	Increased
1	88151876	88154474	Ugt1a8	Increased
1	88151876	88154474	Ugt1a7c	Increased
1	88151876	88154474	Ugt1a6b	Increased
1	88151876	88154474	Ugt1a6a	Increased
1	88151876	88154474	Ugt1a10	Increased
1	88151876	88154474	Ugt1a9	Increased
1	88152730	88155322	Ugt1a8	Increased
1	88152730	88155322	Ugt1a7c	Increased
1	88152730	88155322	Ugt1a6b	Increased
1	88152730	88155322	Ugt1a6a	Increased
1	88152730	88155322	Ugt1a10	Increased
1	88152730	88155322	Ugt1a9	Increased
1	88152730	88155322	Ugt1a8	Increased
1	88152730	88155322	Ugt1a7c	Increased
1	88152730	88155322	Ugt1a6b	Increased
1	88152730	88155322	Ugt1a6a	Increased
1	88152730	88155322	Ugt1a10	Increased
1	88152730	88155322	Ugt1a9	Increased
1	88161227	88163547	Ugt1a8	Increased
1	88161227	88163547	Ugt1a7c	Increased
1	88161227	88163547	Ugt1a6b	Increased
1	88161227	88163547	Ugt1a6a	Increased
1	88161227	88163547	Ugt1a10	Increased
1	88161227	88163547	Ugt1a9	Increased
1	88161227	88163547	Ugt1a8	Increased
1	88161227	88163547	Ugt1a7c	Increased
1	88161227	88163547	Ugt1a6b	Increased
1	88161227	88163547	Ugt1a6a	Increased
1	88161227	88163547	Ugt1a10	Increased
1	88161227	88163547	Ugt1a9	Increased
1	88258002	88260540	Mroh2a	Increased
1	88258002	88260540	Mroh2a	Increased
1	88360500	88363108	Trpm8	Increased
1	88360500	88363108	Trpm8	Increased
1	89073702	89076018	Sh3bp4	Increased
1	89073702	89076018	Sh3bp4	Increased
1	89092753	89095064	Sh3bp4	Increased
1	89092753	89095064	Sh3bp4	Increased
1	89095151	89097459	Sh3bp4	Increased
1	89095151	89097459	Sh3bp4	Increased
1	89494198	89496538	Agap1	Increased
1	89494198	89496538	Agap1	Increased
1	89522144	89524496	Agap1	Increased
1	89522144	89524496	Agap1	Increased
1	89557100	89559424	Agap1	Increased
1	89557100	89559424	Agap1	Increased
1	89595214	89597524	Agap1	Increased
1	89595214	89597524	Agap1	Increased
1	89599486	89601846	Agap1	Increased
1	89599486	89601846	Agap1	Increased
1	89599938	89602302	Agap1	Increased
1	89599938	89602302	Agap1	Increased
1	89601924	89604242	Agap1	Increased
1	89601924	89604242	Agap1	Increased
1	89624327	89626660	Agap1	Increased
1	89624327	89626660	Agap1	Increased
1	89646785	89649374	Agap1	Increased
1	89646785	89649374	Agap1	Increased
1	89705122	89707439	Agap1	Increased
1	89705122	89707439	Agap1	Increased
1	89714992	89717587	Agap1	Increased
1	89714992	89717587	Agap1	Increased
1	89770300	89772617	Agap1	Increased
1	89770300	89772617	Agap1	Increased
1	90203312	90205652	Ackr3	Increased
1	90203312	90205652	Ackr3	Increased
1	90214933	90217258	Ackr3	Increased
1	90214933	90217258	Ackr3	Increased
1	91008876	91011630	Lrrfip1	Increased
1	91008876	91011630	Lrrfip1	Increased
1	91018190	91020697	Lrrfip1	Increased
1	91018190	91020697	Lrrfip1	Increased
1	91018823	91021141	Lrrfip1	Increased
1	91018823	91021141	Lrrfip1	Increased
1	91036233	91038575	Lrrfip1	Increased
1	91036233	91038575	Lrrfip1	Increased
1	91039944	91042260	Lrrfip1	Increased
1	91039944	91042260	Lrrfip1	Increased
1	91040284	91042590	Lrrfip1	Increased
1	91040284	91042590	Lrrfip1	Increased
1	91048314	91050904	Lrrfip1	Increased
1	91048314	91050904	Lrrfip1	Increased
1	91058808	91061190	Lrrfip1	Increased
1	91058808	91061190	Lrrfip1	Increased
1	91081774	91084101	Lrrfip1	Increased
1	91081774	91084101	Lrrfip1	Increased
1	91090946	91093315	Lrrfip1	Increased
1	91090946	91093315	Lrrfip1	Increased
1	91180366	91183128	Ramp1	Increased
1	91180366	91183128	Ramp1	Increased
1	91185477	91188286	Ramp1	Increased
1	91185477	91188286	Ramp1	Increased
1	91192109	91194628	Ramp1	Increased
1	91192109	91194628	Ramp1	Increased
1	91259200	91261521	Ube2f	Increased
1	91259200	91261521	Ube2f	Increased
1	91277486	91279830	Ube2f	Increased
1	91277486	91279830	Ube2f	Increased
1	91278148	91280458	Ube2f	Increased
1	91278148	91280458	Ube2f	Increased
1	91320908	91323468	Scly	Increased
1	91320908	91323468	Espnl	Increased
1	91320908	91323468	Scly	Increased
1	91320908	91323468	Espnl	Increased
1	91336668	91339004	Espnl	Increased
1	91336668	91339004	Espnl	Increased
1	91361130	91363437	Klhl30	Increased
1	91361130	91363437	Klhl30	Increased
1	91435607	91438263	Per2	Increased
1	91435607	91438263	Per2	Increased
1	91447913	91450276	Per2	Increased
1	91447913	91450276	Per2	Increased
1	91448478	91451042	Per2	Increased
1	91448478	91451042	Per2	Increased
1	91451856	91454162	Per2	Increased
1	91451856	91454162	Per2	Increased
1	91456464	91459066	Per2	Increased
1	91456464	91459066	Per2	Increased
1	91954827	91957163	Hdac4	Increased
1	91954827	91957163	Hdac4	Increased
1	91955301	91957622	Hdac4	Increased
1	91955301	91957622	Hdac4	Increased
1	91955694	91958369	Hdac4	Increased
1	91955694	91958369	Hdac4	Increased
1	92016438	92018767	Hdac4	Increased
1	92016438	92018767	Hdac4	Increased
1	92020464	92023014	Hdac4	Increased
1	92020464	92023014	Hdac4	Increased
1	92041256	92043575	Hdac4	Increased
1	92041256	92043575	Hdac4	Increased
1	92051863	92054178	Hdac4	Increased
1	92051863	92054178	Hdac4	Increased
1	92058613	92060922	Hdac4	Increased
1	92058613	92060922	Hdac4	Increased
1	92062985	92065320	Hdac4	Increased
1	92062985	92065320	Hdac4	Increased
1	92063384	92065732	Hdac4	Increased
1	92063384	92065732	Hdac4	Increased
1	92126411	92128762	Hdac4	Increased
1	92126411	92128762	Hdac4	Increased
1	92126789	92129119	Hdac4	Increased
1	92126789	92129119	Hdac4	Increased
1	92141080	92143398	Hdac4	Increased
1	92141080	92143398	Hdac4	Increased
1	92448689	92451010	Ndufa10	Increased
1	92448689	92451010	Ndufa10	Increased
1	92452592	92455680	Ndufa10	Increased
1	92452592	92455680	Ndufa10	Increased
1	92467847	92470246	Ndufa10	Increased
1	92467847	92470246	Ndufa10	Increased
1	92479075	92481406	Olfr1416	Increased
1	92479075	92481406	Olfr1416	Increased
1	92490199	92492579	Olfr1415	Increased
1	92490199	92492579	Olfr1415	Increased
1	92609766	92612355	Olfr1410	Increased
1	92609766	92612355	Olfr1410	Increased
1	92612483	92614858	Olfr1410	Increased
1	92612483	92614858	Olfr1410	Increased
1	92954515	92956825	Gpr35	Increased
1	92954515	92956825	Gpr35	Increased
1	92970911	92973698	Gpr35	Increased
1	92970911	92973698	Gpr35	Increased
1	93007746	93010058	Aqp12	Increased
1	93007746	93010058	Aqp12	Increased
1	93014179	93016753	Kif1a	Increased
1	93014179	93016753	Kif1a	Increased
1	93139687	93142026	Agxt	Increased
1	93139687	93142026	Agxt	Increased
1	93172635	93174976	Crocc2	Increased
1	93172635	93174976	Crocc2	Increased
1	93387993	93390313	Ano7	Increased
1	93387993	93390313	Ano7	Increased
1	93390106	93392481	Ano7	Increased
1	93390106	93392481	Ano7	Increased
1	93390534	93392852	Ano7	Increased
1	93390534	93392852	Ano7	Increased
1	93391037	93393581	Ano7	Increased
1	93391037	93393581	Ano7	Increased
1	93398621	93400931	Ano7	Increased
1	93398621	93400931	Ano7	Increased
1	93399800	93402151	Ano7	Increased
1	93399800	93402151	Ano7	Increased
1	93416791	93419118	Hdlbp	Increased
1	93416791	93419118	Hdlbp	Increased
1	93452648	93454964	Hdlbp	Increased
1	93452648	93454964	Hdlbp	Increased
1	93474675	93477006	Hdlbp	Increased
1	93474675	93477006	Hdlbp	Increased
1	93506031	93508890	Sept2	Increased
1	93506031	93508890	Sept2	Increased
1	93506031	93508890	Sept2	Increased
1	93506031	93508890	Sept2	Increased
1	93648612	93650931	Stk25	Increased
1	93648612	93650931	Stk25	Increased
1	93653013	93655613	Stk25	Increased
1	93653013	93655613	Stk25	Increased
1	93655714	93658032	Stk25	Increased
1	93655714	93658032	Stk25	Increased
1	93692601	93694930	Bok	Increased
1	93692601	93694930	Bok	Increased
1	93733116	93735418	Thap4	Increased
1	93733116	93735418	Thap4	Increased
1	93734903	93737215	Thap4	Increased
1	93734903	93737215	Thap4	Increased
1	93739657	93741976	Thap4	Increased
1	93739657	93741976	Thap4	Increased
1	93747930	93750249	Thap4	Increased
1	93747930	93750249	Thap4	Increased
1	93990070	93992410	Gal3st2c	Increased
1	93990070	93992410	Gal3st2c	Increased
1	94047055	94049371	Pdcd1	Increased
1	94047055	94049371	Pdcd1	Increased
1	94048535	94050844	Pdcd1	Increased
1	94048535	94050844	Pdcd1	Increased
1	95654590	95656912	St8sia4	Increased
1	95654590	95656912	St8sia4	Increased
1	97728362	97730960	Ppip5k2	Increased
1	97728362	97730960	Ppip5k2	Increased
1	97733569	97735897	Ppip5k2	Increased
1	97733569	97735897	Ppip5k2	Increased
1	97741867	97744478	Ppip5k2	Increased
1	97741867	97744478	Ppip5k2	Increased
1	97803273	97806123	Pam	Increased
1	97803273	97806123	Pam	Increased
1	97808531	97810859	Pam	Increased
1	97808531	97810859	Pam	Increased
1	97898828	97901161	Pam	Increased
1	97898828	97901161	Pam	Increased
1	98020915	98023255	Pam	Increased
1	98020915	98023255	Pam	Increased
1	98026746	98029314	Pam	Increased
1	98026746	98029314	Pam	Increased
1	98027485	98029832	Pam	Increased
1	98027485	98029832	Pam	Increased
1	98027964	98030332	Pam	Increased
1	98027964	98030332	Pam	Increased
1	98028346	98030671	Pam	Increased
1	98028346	98030671	Pam	Increased
1	98028785	98031099	Pam	Increased
1	98028785	98031099	Pam	Increased
1	98035978	98038306	Pam	Increased
1	98035978	98038306	Pam	Increased
1	98091516	98093838	Pam	Increased
1	98091516	98093838	Pam	Increased
1	99771194	99773528	Cntnap5b	Increased
1	99771194	99773528	Cntnap5b	Increased
1	100072539	100074844	Cntnap5b	Increased
1	100072539	100074844	Cntnap5b	Increased
1	100099465	100101831	Cntnap5b	Increased
1	100099465	100101831	Cntnap5b	Increased
1	100100084	100102435	Cntnap5b	Increased
1	100100084	100102435	Cntnap5b	Increased
1	104992925	104995305	Cdh20	Increased
1	104992925	104995305	Cdh20	Increased
1	105290853	105293181	Rnf152	Increased
1	105290853	105293181	Rnf152	Increased
1	105303042	105305367	Rnf152	Increased
1	105303042	105305367	Rnf152	Increased
1	105304157	105306501	Rnf152	Increased
1	105304157	105306501	Rnf152	Increased
1	105542125	105544666	Pign	Increased
1	105542125	105544666	Pign	Increased
1	105543630	105546037	Pign	Increased
1	105543630	105546037	Pign	Increased
1	105554205	105556557	Pign	Increased
1	105554205	105556557	Pign	Increased
1	105634657	105636963	Pign	Increased
1	105634657	105636963	Pign	Increased
1	105649685	105651994	Pign	Increased
1	105649685	105651994	Pign	Increased
1	105666230	105668829	Relch	Increased
1	105666230	105668829	Relch	Increased
1	105673786	105676124	Relch	Increased
1	105673786	105676124	Relch	Increased
1	105683218	105685832	Relch	Increased
1	105683218	105685832	Relch	Increased
1	105751226	105753568	Relch	Increased
1	105751226	105753568	Relch	Increased
1	105801960	105804294	Tnfrsf11a	Increased
1	105801960	105804294	Tnfrsf11a	Increased
1	105803305	105805665	Tnfrsf11a	Increased
1	105803305	105805665	Tnfrsf11a	Increased
1	106015284	106017602	Zcchc2	Increased
1	106015284	106017602	Zcchc2	Increased
1	106186492	106189039	Phlpp1	Increased
1	106186492	106189039	Phlpp1	Increased
1	106255344	106257661	Phlpp1	Increased
1	106255344	106257661	Phlpp1	Increased
1	106340461	106342813	Phlpp1	Increased
1	106340461	106342813	Phlpp1	Increased
1	106542414	106545041	Bcl2	Increased
1	106542414	106545041	Bcl2	Increased
1	106578443	106581171	Bcl2	Increased
1	106578443	106581171	Bcl2	Increased
1	106579238	106582262	Bcl2	Increased
1	106579238	106582262	Bcl2	Increased
1	106582197	106584513	Bcl2	Increased
1	106582197	106584513	Bcl2	Increased
1	106586489	106588809	Bcl2	Increased
1	106586489	106588809	Bcl2	Increased
1	106587475	106589880	Bcl2	Increased
1	106587475	106589880	Bcl2	Increased
1	106587918	106590243	Bcl2	Increased
1	106587918	106590243	Bcl2	Increased
1	106599862	106602276	Bcl2	Increased
1	106599862	106602276	Bcl2	Increased
1	106600296	106602618	Bcl2	Increased
1	106600296	106602618	Bcl2	Increased
1	106606045	106608382	Bcl2	Increased
1	106606045	106608382	Bcl2	Increased
1	106609432	106611755	Bcl2	Increased
1	106609432	106611755	Bcl2	Increased
1	106611736	106614058	Bcl2	Increased
1	106611736	106614058	Bcl2	Increased
1	106612230	106614736	Bcl2	Increased
1	106612230	106614736	Bcl2	Increased
1	106612812	106615268	Bcl2	Increased
1	106612812	106615268	Bcl2	Increased
1	106620342	106622683	Bcl2	Increased
1	106620342	106622683	Bcl2	Increased
1	106624125	106626436	Bcl2	Increased
1	106624125	106626436	Bcl2	Increased
1	106646389	106648707	Bcl2	Increased
1	106646389	106648707	Bcl2	Increased
1	106649004	106651838	Bcl2	Increased
1	106649004	106651838	Bcl2	Increased
1	106657396	106659797	Bcl2	Increased
1	106657396	106659797	Bcl2	Increased
[truncated: 115,326 more rows]
