# Supplementary material for: PML::RARA and GATA2 proteins interact via DNA templates to induce aberrant self-renewal in mouse and human hematopoietic cells
Source: Proc Natl Acad Sci U S A. 2024 Apr 22;121(18):e2317690121. doi: 10.1073/pnas.2317690121 (PMC11067031; doi:10.1073/pnas.2317690121)
Supplement: Supplementary file 16 — Dataset S15 (XLSX) [file pnas.2317690121.sd15.xlsx]

## Sheet: A-157_scRNA_WT_Gata2 vs Empty_v
Differentially expressed genes between Gata2 MSCV vs. empty vector transduced mouse hematopoietic cells at day 4 by single cell RNA-seq
Gene symbol	Gata2 MSCV Mean	Empty vector mean	Fold change (Gata2 MSCV vs. Empty vector)	FDR (Gata2 MSCV vs. Empty vector)
Prg3	793.205	8.40266	94.3993	0
Prg2	15827.9	186.574	84.8342	0
Epx	936.22	14.5584	64.308	0
Retnla	2611.01	67.2664	38.816	6.23E-322
Alox15	45.8008	1.60289	28.5738	0
Serpine1	64.5922	2.8103	22.9841	4.18678e-266
Il6	209.086	9.2117	22.6979	0
Rnase12	52.3127	2.34756	22.2838	0
Grm6	79.1692	3.67708	21.5304	0
Slpi	6815.78	339.6	20.07	0
Il13	57.493	2.91478	19.7246	0
Il4	104.108	5.58891	18.6275	0
Hrc	67.558	3.68171	18.3496	0
Igfbp5	97.9679	5.97628	16.3928	1.96541e-65
Hdc	1495.13	93.0981	16.0597	0
Ccl3	280.32	17.6525	15.8799	0
Ifi27l2b	21.1211	1.37199	15.3945	1.17197e-226
Ecm1	891.258	60.8574	14.645	0
Fxyd4	53.6437	3.78109	14.1874	0
Alox8	33.8732	2.45149	13.8174	0
Asb2	249.364	18.316	13.6145	0
Osm	260.805	20.1535	12.9409	0
Mboat1	154.042	12.1922	12.6344	0
Ccr3	15.5206	1.26386	12.2804	6.97763e-214
Ccl4	289.559	23.9326	12.0989	4.35476e-292
Lama5	115.945	9.67631	11.9824	0
Gata2	527.585	45.0483	11.7115	0
Fez1	13.2404	1.13132	11.7035	2.77885e-233
Hal	43.8708	3.81619	11.496	0
Cxadr	26.3528	2.31867	11.3655	1.55E-321
Htra1	22.8758	2.02613	11.2904	2.0613e-225
Selenom	254.068	23.9305	10.6169	0
Cd200r3	438.172	41.8181	10.4781	0
Prss34	1464.47	142.166	10.3011	0
Serpina3g	309.836	30.2063	10.2573	0
Avil	17.7879	1.78465	9.96714	4.921e-193
Cd200r4	312.923	31.7588	9.85312	0
Akr1c18	230.617	23.5046	9.81156	0
Slc6a4	71.1852	7.3379	9.70102	0
Rnf128	305.086	31.7454	9.61039	0
Mcpt8	1829.28	197.081	9.28188	0
Txk	51.2132	5.59951	9.14602	0
Gm35507	9.60108	1.07921	8.8964	8.64705e-124
Aqp9	120.478	13.7471	8.76388	0
A230098N10Rik	11.1092	1.27173	8.73549	1.51754e-252
Tgm1	85.3935	9.8944	8.63049	0
Ccl6	11053.7	1283.02	8.61536	0
Perp	200.589	23.7011	8.46331	0
Epcam	20.0482	2.38814	8.39492	3.77133e-264
Cdkn2a	79.5529	9.62515	8.26511	0
Trpm4	42.2719	5.21446	8.10667	0
Ren1	8.0398	1.00478	8.00151	5.96755e-72
Tigit	12.1269	1.51704	7.99378	8.17927e-209
Cyp11a1	1288.51	161.203	7.99305	0
Atp1b1	33.7636	4.23396	7.97447	1.63476e-301
Cd55	598.78	75.9849	7.88025	0
P2ry14	156.693	19.9601	7.85028	0
Hgf	459.293	60.0858	7.64397	0
Padi2	172.904	23.0742	7.49339	0
Tmem158	54.9224	7.33949	7.48314	1.528e-286
Ccl9	1548.71	206.992	7.48195	0
Slc41a2	28.9255	3.86914	7.47595	0
Spp1	844.279	113.252	7.45484	0
Itga2	18.5042	2.49697	7.41068	0
Cdh1	157.64	21.5192	7.32552	0
Oaf	66.8897	9.2462	7.2343	0
Cdh17	50.4403	7.03023	7.17477	5.34271141844E-312
Pglyrp2	34.5593	4.8824	7.07835	0
Furin	680.707	96.2761	7.07036	0
Gm35147	8.22955	1.16486	7.06485	2.04177e-155
Ppfia3	15.7142	2.23288	7.03763	8.35622e-269
Cdkn2b	34.1687	4.87476	7.0093	0
Cd226	36.9524	5.283	6.99459	0
Stx3	111.585	15.9601	6.99148	0
Slc26a3	10.1941	1.46427	6.96189	2.021e-125
Aldh1a3	14.1714	2.06997	6.84617	8.32566e-160
Tnfrsf18	247.618	36.4901	6.7859	0
Hmgn3	55.1857	8.15127	6.7702	0
Gzma	8.29701	1.24704	6.65334	1.12591e-20
Pld3	265.713	40.5391	6.55448	0
Cnga1	8.34502	1.27563	6.5419	3.41975e-141
Hecw2	8.95168	1.37954	6.48888	1.71164e-174
Ly6g5b	12.6505	1.9682	6.42745	1.53817e-208
4932438H23Rik	39.9532	6.22421	6.41901	0
Adora3	36.2053	5.69756	6.35453	0
Lif	40.8447	6.4694	6.31352	0
Ear6	22.0173	3.50367	6.28406	5.31754e-89
Egr1	78.9309	12.5973	6.26572	0
Slc39a8	26.5882	4.29233	6.19436	7.0447e-300
Atp1a2	8.04028	1.30742	6.14971	5.97294e-129
Ikzf2	153.078	25.2363	6.06578	0
Tcrg-C1	60.2409	9.95842	6.04924	7.81213e-195
Glb1	285.472	47.1972	6.0485	0
P2rx1	83.2965	13.8031	6.0346	0
Pkib	121.667	20.1634	6.03404	0
Kdelr3	20.0599	3.32454	6.03388	1.50312e-263
Gm33424	9.87922	1.66218	5.94352	5.90127e-105
Rcn1	103.184	17.4083	5.92726	0
Chpf	13.858	2.36635	5.85626	1.65617e-232
Tanc2	50.8956	8.70164	5.84897	0
Nipal1	9.23194	1.58014	5.84249	1.96093e-147
Pim2	91.3399	15.6501	5.83637	0
Ablim1	36.1999	6.21339	5.82611	0
Akr1c13	338.891	58.2945	5.81342	0
Eml5	22.9246	3.95753	5.79265	4.69093e-220
Srgn	8957.74	1546.56	5.79203	0
Csrp3	17.6628	3.05121	5.7888	3.21004e-168
Slc24a3	31.7912	5.58522	5.69203	0
Anpep	83.5727	14.8468	5.62902	0
Hbb-y	7.03403	1.2497	5.62857	9.16222e-21
Muc20	11.4551	2.0411	5.61221	1.03563e-111
Lypd6	11.004	1.96186	5.60896	1.1046e-160
Fhl2	12.1484	2.17117	5.59533	7.13858e-223
Nucb2	171.175	30.9657	5.52791	0
Skap1	21.3512	3.86371	5.52608	2.88721e-216
Tec	255.25	46.3425	5.5079	0
Slc6a9	14.581	2.64895	5.50444	1.19565e-233
Cpne7	14.1719	2.58227	5.48816	3.31487e-204
Itk	18.8338	3.44176	5.47214	2.067e-230
Fgfr1	48.7297	8.92951	5.45716	4.19969e-279
Rhoj	14.1707	2.60717	5.43528	9.53404e-164
Phlda1	111.398	20.8734	5.33683	3.15194e-306
Nomo1	210.139	39.3841	5.33564	0
Adora2b	125.603	23.59	5.32442	0
Spink2	23.1826	4.37786	5.29543	8.54544e-209
Myo1d	65.7707	12.5494	5.24095	0
Socs1	258.707	49.4288	5.23393	0
Il2ra	42.2695	8.12958	5.19947	1.66475e-197
Ccdc80	17.9481	3.46186	5.18451	1.38475e-86
Sucnr1	11.463	2.21533	5.17443	8.06722e-137
Tnfrsf9	341.431	66.6014	5.12649	1.04902e-298
Gatsl3	46.7371	9.13537	5.11606	0
Klc3	21.1177	4.16789	5.06675	2.20529e-278
Fam46a	281.77	55.7421	5.0549	0
4930519L02Rik	15.9368	3.15885	5.04514	1.19392e-180
Gm15675	17.9016	3.56251	5.02499	2.05493e-239
Ear1	10.6349	2.12674	5.00054	5.03083e-36
Akr1c12	152.827	30.7501	4.96996	0
Gm14010	5.93328	1.19716	4.95614	3.30692e-96
Npr2	6.34453	1.29662	4.89311	9.05829e-99
Flnb	259.729	53.3836	4.86533	0
Scd1	19.7929	4.11019	4.81556	5.56873e-256
Enah	114.98	23.8983	4.81121	0
Slc7a5	187.676	39.0416	4.80707	0
Spns3	90.9061	18.9603	4.79454	0
Pdia4	546.728	114.297	4.78338	0
Adgre1	209.193	44.0668	4.74718	0
D430036J16Rik	6.21396	1.31353	4.73074	4.70217e-135
Slc6a19	6.05098	1.2838	4.71333	9.32945e-111
D10Wsu102e	107.852	22.9293	4.70366	0
Cd53	890.937	189.56	4.70004	0
Slc23a2	43.9907	9.37384	4.69293	0
Ldhc	11.2219	2.42213	4.63307	1.08698e-76
Slc22a3	34.8643	7.57651	4.60162	0
Arsb	249.963	54.6444	4.57437	2.01588e-282
Slc7a8	144.623	31.637	4.57134	0
Chrne	7.21111	1.59831	4.5117	1.1208e-116
Lat2	282.918	62.7368	4.5096	0
Slc35d1	32.143	7.14804	4.49675	0
Tespa1	65.016	14.4645	4.49487	0
Htr1b	5.13594	1.14693	4.47798	9.35126e-94
Bcas1os2	4.7647	1.07919	4.41505	1.31702e-82
Paqr8	14.6817	3.34956	4.38315	1.34408e-177
Tox3	5.7821	1.32315	4.36997	6.41955e-96
Gla	84.9222	19.4874	4.35781	0
Prkcq	37.8537	8.73918	4.3315	0
Wfdc12	5.97008	1.40243	4.25695	3.45419e-50
F2r	126.978	29.8462	4.25442	0
Adam19	31.0758	7.37246	4.21512	4.01845e-208
Igfbp7	84.9481	20.2712	4.19057	0
Slc18a2	85.2677	20.3499	4.19008	0
Creb3l2	66.0745	15.7958	4.18305	0
Bcar3	34.3117	8.23951	4.16429	9.65463937387E-313
Naprt	14.8021	3.60256	4.10879	4.10763e-195
Alox5	691.2	168.714	4.09687	0
Tmigd3	7.42885	1.81876	4.08456	6.444e-135
Rcn3	44.7267	10.9698	4.07726	8.07672e-257
Rgs5	5.06273	1.24509	4.06617	2.98848e-102
Gm44851	7.91896	1.95895	4.04244	3.52499e-142
Tmem51	61.608	15.3897	4.00321	0
Nucb1	699.633	174.899	4.00021	0
Rgs1	77.8722	19.5691	3.97934	0
Ammecr1	60.4419	15.2218	3.97075	0
Tmem8b	8.31543	2.11068	3.93969	6.5078e-106
Dmwd	26.0385	6.64506	3.91848	6.96503e-261
Gimap1	30.3668	7.76076	3.91286	2.51493e-307
Fut8	217.739	55.8943	3.89555	0
Mns1	73.6457	18.9841	3.87934	0
Itgb7	254.805	66.1981	3.84913	0
Gpr34	17.8017	4.63646	3.8395	5.57599e-220
Ikzf3	4.42925	1.15689	3.82857	1.66432e-76
Gm10522	4.13682	1.08204	3.82316	3.69199e-45
Stab1	30.394	7.97018	3.81346	8.37032e-165
Itgae	12.3838	3.25139	3.80878	2.66075e-90
Gm19585	7.0897	1.86506	3.80133	5.73252e-85
Suox	24.4222	6.45255	3.78489	7.62847e-265
Gm14005	189.829	50.493	3.75952	0
6430531B16Rik	7.56646	2.01393	3.75707	6.91831e-91
Lin7b	5.83353	1.55389	3.75416	4.85271e-106
Faah	16.0956	4.29099	3.75103	3.02487e-199
Havcr2	27.8898	7.45834	3.73941	5.82839e-189
Gpr174	14.5624	3.90974	3.72463	1.28553e-154
Ptpn9	97.7181	26.2972	3.71591	0
Lilr4b	615.593	166.387	3.69977	0
Ctse	577.715	156.763	3.68527	0
Igsf8	108.341	29.3991	3.68518	0
Acsbg1	8.5347	2.31905	3.68026	1.10385e-123
Hyal3	6.53829	1.77851	3.67627	1.29847e-93
Pank1	23.4327	6.44191	3.63753	7.7901e-212
Il1rl1	207.923	57.3692	3.6243	0
Cd63	2001.96	557.819	3.5889	0
Adamtsl4	16.8858	4.70618	3.58801	6.31549e-150
Arhgef10l	23.6443	6.59234	3.58663	2.67902e-253
Scn1b	14.104	3.93497	3.58428	2.09582e-158
Rab19	22.8749	6.3948	3.57711	1.80204e-280
Gimap5	9.64834	2.69807	3.57602	1.97066e-116
Six2	3.8118	1.07093	3.55935	2.61866e-52
Zbtb16	13.2739	3.73927	3.54986	2.7033e-129
Cuedc1	26.7017	7.52207	3.54978	2.29384e-289
Chst13	43.9618	12.4064	3.54347	1.37694e-299
Arl4c	137.856	38.9296	3.54116	0
Gata1	49.6649	14.0363	3.53832	0
Pcdh1	4.26155	1.20693	3.5309	8.42872e-52
Gapt	242.965	68.9494	3.52382	0
Crisp1	35.5625	10.1091	3.51788	3.01973e-65
Cd9	699.074	199.252	3.5085	3.2124639966E-313
Il3ra	84.6854	24.1674	3.50412	0
Slc3a2	309.635	88.619	3.494	0
Padi1	5.80113	1.66342	3.48746	8.77386e-77
Plcxd1	5.53865	1.59051	3.48232	9.57081e-62
Inpp4b	77.3866	22.2261	3.4818	0
Inpp5j	29.0259	8.33903	3.48073	2.92071e-104
D330045A20Rik	15.9025	4.57002	3.47975	9.5054e-163
Tmem64	95.0351	27.3365	3.47649	0
Crtap	99.1356	28.5246	3.47545	0
Egr3	10.5767	3.07014	3.44501	3.85222e-112
Pde7a	78.3729	22.7605	3.44337	0
Camk1	120.696	35.0582	3.44273	0
Gm4610	4.11258	1.19595	3.43874	2.67822e-63
1700012B09Rik	4.80404	1.39938	3.43298	5.39979e-59
Ckm	8.33338	2.43089	3.42812	1.87737e-90
Coq8b	63.5779	18.5846	3.42099	0
Ubac2	106.882	31.3112	3.41354	0
Osbpl5	11.6091	3.43478	3.37986	5.97459e-124
Cst7	491.767	146.442	3.3581	0
Adamtsl1	9.43607	2.82282	3.34278	6.35672e-102
Ston2	27.2573	8.18225	3.33128	2.63105e-227
Gm38204	4.16302	1.25247	3.32384	3.58893e-60
Cd69	109.015	33.0482	3.29868	0
Slc37a3	19.3365	5.86496	3.29694	5.62228e-195
D630023F18Rik	5.3583	1.63433	3.27859	5.14783e-69
Pak6	5.04022	1.53748	3.27823	2.04116e-74
6430571L13Rik	5.79008	1.77224	3.26709	6.15105e-64
Spink4	4.76181	1.45828	3.26536	1.01915e-50
Plk3	18.1467	5.55943	3.26413	3.87675e-174
St14	23.1165	7.08388	3.26325	1.71021e-195
Alox12e	3.39606	1.04167	3.26021	1.61091e-47
Sncaip	4.01032	1.23513	3.24689	2.74942e-54
Nck2	35.1065	10.8156	3.2459	0
Calr	1083.06	333.732	3.2453	0
H2-T23	378.263	116.729	3.24051	0
Gm6093	19.9061	6.14608	3.23882	1.13588e-64
H2-Oa	90.4318	27.9328	3.23748	0
Ikzf4	7.38809	2.28429	3.2343	1.61195e-85
Slc30a2	6.65014	2.05637	3.23392	5.15965e-122
Sod1	163.697	50.6662	3.2309	0
Amdhd1	4.35218	1.34725	3.23042	1.04386e-57
Csf2rb2	361.209	112.289	3.21677	0
St6galnac3	11.1225	3.46394	3.21092	1.85076e-118
Galnt6	126.725	39.5167	3.20687	0
Rab37	55.6122	17.3886	3.1982	0
Pdcd1lg2	27.4629	8.61069	3.18939	7.1739e-282
Mfhas1	23.5974	7.41302	3.18323	1.15691e-190
Dab2ip	12.0399	3.79406	3.17336	1.67479e-122
Ero1l	2333.92	736.689	3.16811	0
Osbpl3	33.3814	10.5392	3.16736	3.83256e-233
Cldn11	5.85887	1.85849	3.15249	9.25428e-25
Ly6e	2310.43	733.009	3.15199	0
Ptpn13	8.46568	2.6893	3.14792	2.14189e-99
Spry4	4.07946	1.29685	3.14566	2.9871e-51
Pkp3	58.1557	18.489	3.14542	0
Gm42450	3.97438	1.269	3.13191	4.11984e-64
Nabp1	77.5416	24.7648	3.13112	0
Amigo2	6.50376	2.07794	3.1299	1.08302e-40
Bace2	7.75068	2.48271	3.12186	2.49592e-75
P2ry1	54.212	17.4191	3.11222	0
Rab44	236.348	76.2305	3.10044	0
Gm28592	4.04089	1.30831	3.08865	2.13882e-67
Dhtkd1	3.45047	1.12073	3.07876	6.114e-32
Il1b	53.0747	17.2841	3.07073	6.77881e-44
Teddm3	3.08664	1.00669	3.06613	1.25951e-51
Fndc5	4.84346	1.57971	3.06605	1.4772e-49
Gm35189	3.94707	1.28933	3.06135	6.82983e-60
Lat	67.994	22.2143	3.06083	0
Ms4a2	67.7521	22.1762	3.05517	0
Myo10	38.1293	12.4974	3.05099	6.142e-248
Lgals1	2160.36	710.36	3.04122	0
Bcl2	85.3305	28.104	3.03624	0
Fam102a	37.3966	12.3304	3.03289	8.40036e-255
Itga2b	108.692	35.8477	3.03204	0
Hao1	3.20957	1.05875	3.03146	8.68644e-47
L1cam	29.6871	9.82184	3.02257	1.16869e-211
Ighv1-23	57.9501	19.2161	3.0157	8.39472e-15
Dtnb	33.1503	11.0059	3.01205	2.35389e-274
Lilrb4a	311.102	103.291	3.0119	2.49092e-245
Ptprf	13.8465	4.61007	3.00354	1.45478e-88
Rab4a	17.0426	5.69073	2.99479	1.62237e-178
P2rx4	65.0356	21.7263	2.99341	0
Gm35037	7.61636	2.54566	2.9919	5.1429e-78
Nt5c3	176.931	59.1745	2.98999	0
Map3k6	10.244	3.42884	2.98759	8.34722e-117
Ddx25	6.18409	2.07114	2.98584	3.43384e-83
Otub2	8.6097	2.88602	2.98324	2.43014e-93
Cetn4	12.3714	4.1485	2.98214	2.04466e-100
Gm16341	4.38181	1.47043	2.97996	2.55018e-74
Hsf4	4.19763	1.41515	2.9662	1.14327e-54
Elmo2	104.063	35.102	2.9646	0
Serpina3f	4.10224	1.38754	2.95649	5.58366e-53
Dhrs1	141.213	47.8286	2.95248	8.45698e-279
Abhd17c	47.8665	16.216	2.9518	7.1876e-259
Pdzd4	4.1154	1.40311	2.93305	1.50154e-40
Calu	112.711	38.4857	2.92864	0
Tm6sf2	3.68453	1.26063	2.92277	1.0553e-61
Itpr3	40.144	13.7598	2.91749	7.64899e-300
Pcsk9	4.7185	1.61789	2.91645	5.63752e-46
Hpn	9.70083	3.33838	2.90585	6.2898e-114
Ptprcap	169.089	58.2131	2.90465	0
Aldh1l2	6.81325	2.35599	2.89188	1.07402e-65
Pecam1	181.491	63.0341	2.87925	0
Hgfac	23.5072	8.17764	2.87457	1.90227e-200
Pip5k1b	38.6592	13.4579	2.8726	2.47225e-237
Pcdh7	14.3427	5.00039	2.86832	8.79795e-117
Tnfrsf12a	10.561	3.69099	2.8613	7.14758e-93
Acbd6	149.825	52.4778	2.85501	0
Hilpda	54.7321	19.1754	2.85429	9.01709e-201
Tmem98	7.5247	2.63992	2.85035	2.82722e-66
Gm15674	4.44728	1.56167	2.84777	1.41753e-83
Qsox2	13.7718	4.84621	2.84177	3.52369e-119
Hs3st1	7.956	2.80036	2.84106	8.01747e-75
Acp5	12.9939	4.57777	2.83849	7.85803e-108
Slc7a11	26.7319	9.43546	2.83313	4.33325e-120
Il7r	16.7169	5.91972	2.82393	4.06682e-106
Traf1	32.6082	11.5655	2.81942	2.28825e-268
Gm12606	2.9854	1.05895	2.81921	2.10871e-34
Ptger3	40.5062	14.4135	2.81031	2.03714e-298
Prss28	3.22915	1.1498	2.80845	6.62033e-48
Tspoap1	76.3756	27.2158	2.8063	1.02306e-284
Gm15518	7.42985	2.65503	2.79841	6.72129e-61
Pear1	9.53619	3.41221	2.79472	2.1399e-103
Kcnk5	10.9728	3.92859	2.79306	8.95135e-118
Eya2	7.50305	2.68681	2.79255	8.15392e-94
Tnfrsf26	25.4415	9.11339	2.79166	3.38383e-157
Rec8	7.30046	2.61546	2.79127	4.00227e-85
Il1a	6.38617	2.2903	2.78835	2.58952e-43
Adam8	305.813	109.714	2.78737	0
Bcam	3.60478	1.29343	2.78699	3.48284e-42
Fam129a	239.615	86.1105	2.78265	0
Fgf2	4.85103	1.74437	2.78096	1.1959e-55
Tef	24.1266	8.68745	2.77718	1.37016e-158
Dnase2b	3.59154	1.29394	2.77565	5.68902e-51
P4ha2	39.8501	14.3727	2.77264	3.41487e-243
Pdia5	27.6719	9.98171	2.77226	2.67271e-210
Snupn	23.9883	8.68973	2.76054	1.47958e-171
Csf1	49.8935	18.1151	2.75424	8.93248e-234
Rplp1	9364.74	3404.91	2.75037	0
Os9	278.078	101.266	2.74602	0
Bmp7	5.21393	1.902	2.74128	3.01137e-64
Hspa2	22.2512	8.11972	2.74039	1.71133e-156
Icam4	13.8991	5.08336	2.73423	1.89428e-155
Efna5	3.15899	1.15649	2.73152	9.09445e-49
Rom1	7.73839	2.83402	2.73054	5.57801e-74
Etf1	238.115	87.2377	2.7295	0
Jazf1	15.3744	5.6373	2.72726	1.53522e-147
Tlr1	4.46859	1.63945	2.72566	5.56642e-75
Gm10073	37.4817	13.7692	2.72214	2.5232e-205
Oit3	6.98997	2.57083	2.71896	8.9448e-56
Fam118b	37.7047	13.9116	2.7103	1.53482e-224
Nmb	16.3719	6.06375	2.69996	1.19685e-105
Calca	22.5645	8.3656	2.69729	9.68223e-09
Creld2	125.439	46.5191	2.6965	0
Nol3	4.18208	1.55193	2.69476	4.32311e-44
Pcbd1	5.54359	2.05881	2.69262	4.38076e-49
Nov	116.432	43.2674	2.69099	2.57737e-72
Tnfrsf4	7.25876	2.6977	2.69072	5.43695e-44
Prkcsh	198.958	74.0319	2.68746	0
Ssr2	345.601	128.818	2.68286	0
Car4	23.156	8.63186	2.68262	2.45901e-08
4930455G09Rik	12.2728	4.58136	2.67885	7.15438e-80
Tgfa	4.2217	1.57931	2.67313	8.5333e-43
Pik3cd	275.827	103.222	2.67218	0
Angptl8	3.11135	1.16469	2.67141	8.20211e-44
Gm5122	3.53245	1.32697	2.66205	3.76407e-50
Thy1	93.8103	35.2814	2.65892	9.70868e-292
Aqp8	3.05535	1.15005	2.65671	4.01613e-07
Stc2	83.5722	31.4994	2.65313	2.14877e-300
Matk	62.909	23.7317	2.65084	5.11963e-263
Nat9	72.6205	27.4051	2.64989	0
Sema7a	16.3607	6.18171	2.64663	1.50874e-110
Sec14l2	4.60762	1.74374	2.64238	2.89169e-52
Aars2	17.6151	6.68012	2.63695	1.49086e-133
Gem	17.6029	6.68085	2.63484	1.37151e-54
Vopp1	36.0433	13.684	2.63397	5.70544e-238
Dkkl1	13.7606	5.23717	2.62748	7.7129e-128
Tnfsf14	38.6823	14.7347	2.62526	4.02339e-197
H2-K1	1045.35	399.106	2.61923	0
Adm2	17.8655	6.82587	2.61732	6.51071e-94
Gaa	49.3623	18.8932	2.6127	3.70131e-305
Btg3	33.6146	12.8668	2.6125	1.41588e-197
Gm10130	3.94535	1.51079	2.61144	3.89754e-52
B3gnt7	18.1352	6.95316	2.60819	2.11647e-122
1700097N02Rik	22.0535	8.45828	2.60733	6.55371e-159
Gucy2e	2.90966	1.11638	2.60634	2.49424e-56
Aspa	3.1362	1.20347	2.60597	1.29974e-23
Runx1	304.923	117.232	2.60102	0
Camk2n1	4.04902	1.55973	2.59598	4.45798e-46
Rbp1	3.91741	1.50983	2.5946	3.2025e-13
Chd3	47.0974	18.1759	2.59119	1.845789225023E-312
Rnf125	13.9322	5.38258	2.58839	1.37617e-90
Pmepa1	7.45661	2.89343	2.57709	2.81174e-58
Naaladl1	2.9058	1.12765	2.57686	5.66167e-23
Grin2d	3.64431	1.41438	2.5766	2.49569e-57
Sytl3	18.3195	7.11442	2.57498	5.56954e-168
Fcmr	3.04999	1.18448	2.57497	8.91841e-42
Gria3	53.6255	20.8594	2.57081	2.26151e-133
Gm32511	2.91554	1.13581	2.56694	2.33124e-41
Fcgr3	572.06	222.952	2.56585	1.91276e-270
Shroom4	7.17779	2.79823	2.56512	4.04997e-84
D16Ertd472e	66.665	26.0327	2.56082	0
Gm34908	3.7023	1.45359	2.54701	4.43321e-59
Kcnj2	17.6357	6.92551	2.54648	8.22706e-134
Itm2c	158.073	62.2236	2.54041	0
Fyb	275.444	108.879	2.52983	0
Ddit4l	3.04919	1.20561	2.52918	6.68825e-26
Lilra6	103.127	40.8278	2.52591	4.1767e-156
Bcl2l1	47.0071	18.6179	2.52483	3.22805e-252
Prkca	36.9359	14.6374	2.52339	2.90383e-307
Ccdc184	2.65178	1.05172	2.52137	1.91535e-25
AC160562.1	5.95257	2.36308	2.51899	3.10186e-69
Mfsd5	103.64	41.1585	2.51807	0
Vcam1	13.614	5.40931	2.51676	0.025645
B630019A10Rik	3.83473	1.52441	2.51556	8.07967e-49
Rab33a	7.77166	3.09543	2.51068	2.17163e-53
Camkk1	4.95354	1.97487	2.50828	2.35336e-40
Hbegf	5.57078	2.22254	2.5065	3.77949e-41
Basp1	374.285	149.43	2.50476	0
Fam199x	19.7872	7.90329	2.50367	5.1651e-123
Cystm1	147.337	58.9184	2.5007	0
Fkbp1a	417.718	167.338	2.49625	5.9655e-168
Rnf217	38.0418	15.2667	2.49182	3.04009e-217
F2rl2	42.7228	17.1676	2.48857	1.96072e-242
Ppp1r15a	37.9994	15.2719	2.48819	7.09842e-228
Olr1	47.2276	18.9988	2.48582	1.91796e-81
Chst15	40.9835	16.5104	2.48229	3.57172e-225
Manf	435.141	175.377	2.48118	0
Tal1	36.3191	14.6721	2.47538	1.81194e-211
Ephx2	3.4661	1.40212	2.47204	3.15995e-14
Ttc12	7.07664	2.86663	2.46863	1.98202e-53
Spry2	6.07349	2.46098	2.46792	2.08701e-41
Dus2	20.6694	8.3757	2.46778	1.76788e-129
Gm47939	11.0604	4.48631	2.46536	1.13847e-58
Gba	86.4022	35.0587	2.4645	0
Hsp90b1	1746.31	709.145	2.46255	0
Snap47	36.7976	14.9482	2.46168	6.10627e-172
5730460C07Rik	3.64218	1.47958	2.46163	4.23985e-38
Sdf4	369.03	150.003	2.46016	0
Hba-a1	34.4186	14.009	2.45689	4.24599e-64
Gcnt1	64.5622	26.2849	2.45625	8.87786e-271
Asph	104.231	42.4638	2.45458	0
Krtcap2	726.771	296.331	2.45256	0
Tiam1	102.151	41.7152	2.44878	0
Tecpr1	44.2142	18.139	2.43753	1.00708e-246
Dnaja4	6.28406	2.58194	2.43385	4.9572e-43
P2ry10	12.882	5.29375	2.43344	3.23814e-97
Gchfr	11.8525	4.8708	2.43339	2.45012e-73
Rsph9	8.80116	3.61925	2.43176	1.0486e-58
Pdlim5	96.0699	39.5101	2.43153	0
Copz2	27.7488	11.4189	2.43007	3.3474e-157
Csgalnact1	4.45337	1.8351	2.42678	8.31508e-36
P2rx7	15.11	6.2285	2.42595	1.44842e-121
Lman1	180.873	74.5937	2.42477	0
Nlrp4f	2.66744	1.10116	2.42238	3.00946e-31
C3ar1	74.592	30.8061	2.42134	0
Atp8b2	21.6612	8.9608	2.41733	7.38846e-156
Ltbp3	10.9146	4.5165	2.41661	8.05262e-72
Emilin2	944.068	391.03	2.41431	0
Fkbp11	55.9404	23.1751	2.41382	6.88977e-267
Dusp10	8.56973	3.55811	2.40851	6.10084e-61
Peg10	14.5727	6.05093	2.40834	4.51945e-12
Zcchc10	29.7037	12.3436	2.4064	2.60437e-161
Extl1	3.58786	1.49444	2.4008	7.98482e-46
Tmem229b	28.479	11.8641	2.40043	1.68826e-193
Fcgr2b	252.696	105.273	2.4004	0
Akr1c19	2.65353	1.10559	2.40011	5.51004e-37
Hipk2	95.9718	40.0188	2.39817	0
Samd11	3.12118	1.30256	2.39619	1.72955e-32
Ddx4	2.55598	1.06885	2.39133	1.22004e-07
Il18r1	28.2736	11.8295	2.39009	2.92306e-152
Rasal3	54.3681	22.7852	2.38611	1.6913e-254
Krba1	8.71268	3.65167	2.38594	3.4886e-66
March9	4.36733	1.8366	2.37794	1.58259e-47
C77080	7.0794	2.98192	2.37411	5.46373e-98
Cacna1d	3.24229	1.36698	2.37187	1.15174e-31
Anxa6	146.693	61.8978	2.36992	0
Cacng8	6.17602	2.61326	2.36334	3.89839e-63
Ifitm1	4047.56	1716.76	2.35768	0
Parm1	5.40393	2.2959	2.35374	6.3226e-42
Crybg1	22.3757	9.51842	2.35078	2.59741e-137
Tnk2	10.7131	4.56493	2.34682	7.21285e-77
2610524H06Rik	55.2203	23.546	2.34521	5.72155e-261
Idh1	197.228	84.2325	2.34147	1.33501e-254
Igsf23	6.69721	2.86109	2.34079	2.31343e-46
Ch25h	2.44685	1.04552	2.34031	1.35008e-32
Gmppb	42.6937	18.2758	2.33607	7.6928e-190
Fut7	43.6218	18.7132	2.33107	4.06179e-237
Arnt2	2.97725	1.27722	2.33103	1.26371e-39
Esyt1	262.145	112.567	2.32879	0
Mob3c	22.7567	9.77985	2.3269	1.36986e-155
Abca2	42.37	18.2181	2.32571	1.04336e-247
Plekhg5	8.15735	3.51148	2.32305	9.81251e-66
St3gal4	93.128	40.0922	2.32285	0
Cacnb4	3.4325	1.47805	2.32232	7.01285e-45
Gipc2	4.46116	1.92538	2.31702	1.58266e-55
Nfil3	172.553	74.5528	2.31451	6.64825e-302
H2-Q7	27.6369	11.9751	2.30786	1.7051e-144
Rnf138rt1	2.47438	1.0763	2.29896	1.32033e-47
Gale	37.1903	16.1796	2.29859	1.95906e-182
Igflr1	2.59307	1.12832	2.29818	3.62248e-33
Mrgpra6	3.24968	1.4165	2.29417	6.50337e-44
Ppib	705.58	307.57	2.29405	1.99946e-291
Fbxw7	29.1488	12.7097	2.29343	6.76157e-136
Abcb6	12.287	5.35836	2.29305	4.09457e-79
Gimap9	26.0675	11.3898	2.28867	6.98163e-157
Gm37035	5.99903	2.62192	2.28803	3.34085e-70
Tubb3	5.25674	2.29781	2.28772	1.06471e-36
Nat6	29.8728	13.0593	2.28747	8.3691e-173
Gstp1	374.907	163.987	2.2862	8.06104e-197
Nme1	101.053	44.2297	2.28473	3.80302e-219
Prr36	7.16596	3.14178	2.28086	1.1843e-40
Cbarp	6.23642	2.73893	2.27695	2.96426e-49
Fam241b	3.13268	1.37582	2.27695	3.17799e-41
Nrarp	5.02952	2.21012	2.27568	1.98624e-37
Cd276	7.85975	3.45383	2.27566	3.23245e-79
Mboat7	132.233	58.1227	2.27506	1.61E-320
Pea15a	32.8421	14.4528	2.27238	8.34089e-183
C1qtnf12	61.5584	27.1144	2.27032	5.7337e-214
Tmed3	428.631	188.855	2.26963	1.62714e-306
Il10	2.48233	1.09735	2.26211	4.83999e-27
Gfi1b	17.8232	7.88419	2.26062	8.90045e-135
Tulp3	5.05135	2.23588	2.25923	6.69204e-38
B4galnt4	3.77414	1.67395	2.25463	1.71781e-46
Axin2	3.45811	1.53432	2.25384	6.15307e-32
Frrs1	116.207	51.6048	2.25187	2.75657e-268
Dock6	4.72686	2.10063	2.2502	1.13349e-43
Heatr5a	55.3056	24.5841	2.24965	1.68962e-243
Glipr2	193.818	86.3357	2.24493	1.4643e-267
Spint2	217.148	96.748	2.24447	0
Hes1	8.20882	3.65921	2.24333	6.50148e-59
Cd244	48.0986	21.4523	2.24212	1.17555e-193
Gramd4	44.7121	19.9676	2.23923	6.20615e-207
Sec24d	37.7101	16.8442	2.23876	4.5495e-165
Crlf2	181.398	81.3902	2.22875	1.98838e-250
Impdh1	85.3497	38.2951	2.22874	0
Ick	14.9009	6.69266	2.22645	4.20878e-80
Gm43661	9.85576	4.42822	2.22567	2.94342e-92
Celsr1	10.4183	4.68602	2.22327	1.75423e-60
Ect2l	2.92957	1.31824	2.22233	3.57676e-37
Ighv1-15	3.95846	1.78483	2.21784	6.10738e-06
Errfi1	17.4451	7.88075	2.21364	7.99078e-68
Gfod1	34.2699	15.4883	2.21263	3.65372e-157
Tnik	18.8353	8.51447	2.21216	9.69885e-116
Arfgef3	18.2147	8.24623	2.20886	8.34977e-86
Icam2	34.9997	15.8617	2.20655	1.4042e-183
Man2a2	73.8699	33.5241	2.20348	1.37694e-299
Eaf1	50.8198	23.067	2.20314	2.11855e-199
Gm39469	13.0387	5.92159	2.2019	2.08789e-63
Ccdc85c	5.80997	2.63862	2.20189	1.39242e-26
Metrnl	89.0772	40.5758	2.19533	1.296352525387E-312
Mfsd6	33.5459	15.2872	2.19437	1.01132e-185
Soat2	5.68497	2.59153	2.19367	6.90853e-72
Amigo3	3.79327	1.72957	2.19319	1.04293e-34
Rhoh	56.0105	25.5392	2.19312	2.68985e-225
Ddost	454.774	207.418	2.19255	0
Creg1	495.096	225.92	2.19147	0
Adk	72.8989	33.2813	2.19038	4.68729e-307
Alkbh4	15.9885	7.29983	2.19026	1.32746e-88
Kcne3	7.58766	3.46755	2.18819	1.30668e-58
Itm2b	3991.95	1824.59	2.18786	3.32467e-101
AI464131	2.49111	1.13981	2.18555	8.46641e-28
Tfr2	13.1838	6.03622	2.18412	1.56091e-77
Vkorc1	112.431	51.4802	2.18397	0
Adgrg1	70.8909	32.4723	2.18312	0
Phc1	12.7089	5.83495	2.17807	2.0919e-84
Atcay	2.39658	1.10047	2.17778	3.11733e-35
Gnptg	33.5779	15.4324	2.1758	2.48522e-168
Adamts6	5.24378	2.4113	2.17467	2.19221e-35
Ostc	307.405	141.556	2.17162	0
Lman2	298.277	137.353	2.1716	0
Apoa2	3.69865	1.70329	2.17148	1.05715e-30
Il2rg	156.56	72.1766	2.16913	1.1728e-209
Csf2rb	540.267	249.199	2.16802	0
Ppp1r17	2.20595	1.01765	2.16768	1.02711e-17
Acot11	10.2829	4.74502	2.16709	2.30569e-77
Fbxo9	79.3775	36.6408	2.16637	1.56592e-298
Cyp4f18	177.33	81.879	2.16575	2.48888e-286
Tuba8	87.7733	40.5438	2.1649	6.0422e-276
Tnfaip8	271.813	125.603	2.16406	2.36928e-234
Nrbp2	5.08046	2.3493	2.16254	5.69017e-27
Bik	3.22222	1.49097	2.16116	1.25486e-40
Traf3ip2	5.28435	2.44519	2.16112	6.803e-54
Pcyox1l	48.6554	22.5376	2.15886	1.27053e-161
Gm49339	7.52379	3.4877	2.15723	4.54583e-68
B3galnt2	31.906	14.7906	2.15718	4.31501e-127
Trim38	2.15644	1	2.15644	3.94437e-31
Dusp14	3.28704	1.52479	2.15574	3.26819e-38
Gm28875	11.1849	5.18994	2.15512	5.54688e-63
Rpn2	330.21	153.634	2.14932	0
Ctsd	766.637	357.714	2.14315	4.44954e-252
Arl4a	29.2764	13.6901	2.13851	1.52422e-167
Eomes	2.64489	1.23746	2.13736	4.74173e-22
Efnb2	3.54249	1.65803	2.13657	3.10081e-31
5033430I15Rik	3.8621	1.80829	2.13578	3.55935e-34
Ctla2a	118.255	55.3715	2.13566	3.47175e-209
Akap6	2.39537	1.12414	2.13084	8.13818e-25
Cdkn1a	336.576	157.98	2.13049	1.82456e-291
Rnf19b	61.3044	28.782	2.12995	2.329e-247
Slc35a2	34.2059	16.0726	2.12821	1.17087e-142
Fam234b	11.6575	5.4812	2.12682	3.95766e-71
Csgalnact2	105.07	49.4204	2.12604	1.22743e-227
Kcnmb1	2.23976	1.05366	2.12568	1.32203e-33
Aplp1	3.16421	1.48946	2.12441	4.61781e-36
Ctsh	208.823	98.3014	2.12431	1.07126e-182
Fkbp2	250.177	117.8	2.12375	2.86787e-303
Acss2	37.4543	17.6381	2.12349	9.85665e-175
Crip1	1125.44	530.52	2.12139	0
Tmtc2	24.2256	11.424	2.1206	6.68252e-142
Pcbp4	12.2682	5.79591	2.11671	4.65559e-70
P4hb	1399.13	661.011	2.11666	0
Tmem160	250.989	118.667	2.11506	0
Trbv13-2	9.26385	4.38237	2.11389	1.12929e-35
Cavin1	7.77785	3.68798	2.10897	2.01462e-50
Cnpy2	168.712	79.9979	2.10895	0
Ebpl	51.0756	24.2536	2.1059	3.83446e-164
Me1	4.3319	2.05744	2.10549	2.5115e-31
Lmna	81.3071	38.656	2.10335	0
Tnfrsf22	10.6899	5.08799	2.10101	2.48872e-67
Mogs	85.8827	40.9365	2.09795	1.03754e-215
Hacd3	30.9707	14.7808	2.09534	3.9195e-148
Irf2bpl	16.1306	7.70004	2.09488	2.30542e-82
Orai2	46.0752	21.9945	2.09485	4.63768e-207
Clstn1	8.74051	4.1754	2.09334	1.1756e-48
Trim46	7.20696	3.44323	2.09308	4.65566e-37
Ggh	136.201	65.2052	2.08881	6.65062e-193
Hip1r	44.9587	21.5393	2.08729	2.19102e-185
Atxn1	72.0938	34.5833	2.08464	2.95703e-248
Pkp2	3.73629	1.79764	2.07844	3.39641e-25
Tmppe	8.88879	4.27954	2.07704	4.23086e-74
Bsg	1050.74	506.196	2.07576	0
She	2.48753	1.19949	2.07382	2.38211e-34
Nfatc2	26.147	12.6226	2.07144	1.54255e-139
Sil1	32.6323	15.7633	2.07015	2.05692e-161
Gimap6	7.26001	3.50715	2.07006	2.01029e-62
Ptprs	53.2422	25.7314	2.06915	2.52374e-145
Gm10734	4.74743	2.29464	2.06892	3.51741e-35
Erlec1	38.3708	18.5614	2.06723	3.8988e-193
Gm5547	6.49531	3.14398	2.06595	3.43192e-50
Pilrb1	61.5596	29.8127	2.06488	8.70615e-166
Trim16	31.3312	15.1751	2.06464	6.63204e-158
Ankrd35	3.93448	1.90579	2.06449	4.02197e-40
Tbc1d22b	18.1572	8.79891	2.06358	5.12458e-81
Acss1	21.8693	10.5989	2.06335	1.62082e-84
Dnase2a	90.102	43.6712	2.06319	1.58507e-259
Lgals3bp	60.451	29.3055	2.06279	2.62427e-246
Gm43549	4.4667	2.16672	2.0615	2.48614e-24
Asb1	16.1884	7.85499	2.06091	9.42539e-94
Folr1	2.12978	1.03346	2.06083	8.82823e-37
Fam3b	2.38405	1.15737	2.05988	5.38527e-31
Ccnd2	173.68	84.3548	2.05893	0
Spcs3	184.185	89.4588	2.05888	0
Golt1b	43.9327	21.3441	2.05831	9.136e-180
Bfsp2	5.70952	2.77857	2.05484	7.3085e-48
Pdgfrb	5.31012	2.58491	2.05428	5.87272e-29
Reps2	8.11843	3.95234	2.05408	2.81704e-34
Ttc19	15.5318	7.56302	2.05365	1.11569e-91
Tesc	52.9263	25.7971	2.05164	8.17527e-164
Pim3	45.1365	22.0014	2.05153	1.13285e-159
Sh3rf2	2.14297	1.04487	2.05093	3.04735e-20
Homer2	7.49751	3.65666	2.05037	6.39367e-59
Ier3ip1	303.104	148.02	2.04772	0
Tspan8	4.19261	2.04748	2.04769	1.99893e-14
Fndc3a	196.869	96.1519	2.04748	1.75607e-271
Cd320	24.5	11.9709	2.04664	9.61766e-137
Ltb4r2	5.0146	2.45107	2.04588	5.12446e-40
Selenok	412.817	201.83	2.04537	5.16368e-224
Tmem251	21.9336	10.7247	2.04515	2.19867e-136
5033406O09Rik	17.3219	8.47128	2.04478	7.85833e-105
Rnf144b	9.31465	4.55779	2.04368	2.65191e-28
Msi2	47.1683	23.089	2.04289	4.34847e-183
Tarm1	107.972	52.8641	2.04245	1.63182e-281
Slc41a3	22.4867	11.0108	2.04224	3.10205e-104
Slc12a4	9.18286	4.5005	2.04041	6.79831e-60
Angpt1	39.7764	19.5051	2.03928	3.31773e-188
Cyp51	81.6886	40.0614	2.03909	4.3516e-130
Cysltr2	3.24049	1.58939	2.03883	1.34805e-20
Zfp786	2.66949	1.30979	2.0381	5.72211e-22
Mt3	4.1793	2.0507	2.03799	5.96587e-36
Spire2	3.29507	1.61753	2.0371	1.48206e-32
Tnfrsf8	6.45158	3.1682	2.03635	1.20576e-40
9130008F23Rik	6.34125	3.11461	2.03597	1.50474e-29
Rhbdf2	51.6983	25.4198	2.03378	1.47953e-190
Man2b1	338.455	166.517	2.03255	8.95462e-163
Pla2g4c	2.36946	1.16643	2.03138	4.82104e-09
Cited1	2.31539	1.14092	2.02941	4.49445e-13
Irf6	2.65673	1.30958	2.02869	3.19174e-28
Leprotl1	235.667	116.231	2.02756	3.22001e-249
Eef2k	55.6079	27.5129	2.02115	2.33085e-195
Gm12660	2.21321	1.09799	2.01569	1.47361e-44
Saraf	104.254	51.7269	2.01547	9.94494e-260
Sapcd1	11.3717	5.64805	2.01339	1.66481e-54
Dbn1	3.20682	1.59426	2.01148	1.3182e-33
Hemk1	29.856	14.923	2.00067	3.05744e-112
Mlst8	7.86674	15.747	-2.00171	4.98003e-25
Hdac4	15.0695	30.1685	-2.00196	7.28856e-38
Trem1	8.44222	16.9055	-2.0025	2.72772e-27
Ccr10	1.28626	2.57575	-2.00251	1.06722e-20
Slc46a3	2.59234	5.1915	-2.00263	1.11973e-14
Scimp	1.53517	3.07457	-2.00275	5.49849e-17
Scamp1	16.0685	32.2001	-2.00393	1.59619e-63
Plcg2	50.3526	100.912	-2.0041	2.02136e-115
Kiz	7.54271	15.1193	-2.00449	8.36628e-32
Sh3bgrl	67.5191	135.352	-2.00465	4.61175e-144
Fam222b	13.7187	27.5013	-2.00466	1.66701e-44
Scarb2	19.4187	38.9707	-2.00687	3.11924e-57
Stk38	53.9956	108.386	-2.0073	5.89704e-99
Vps13b	27.1315	54.475	-2.00781	3.13462e-63
Magi3	5.91809	11.8833	-2.00796	3.16422e-24
Hist1h4a	5.45091	10.9473	-2.00835	4.46937e-25
Diaph2	33.3591	67.1672	-2.01346	1.57166e-64
Tmem87b	6.70597	13.5062	-2.01406	2.80635e-26
Tmem131	23.7684	47.903	-2.0154	1.46328e-71
Afap1	4.28907	8.64812	-2.01631	4.19307e-22
Bach1	24.3562	49.1259	-2.01698	3.34292e-65
Dhrs9	4.60236	9.28341	-2.0171	0.000570242
Lbh	26.426	53.3403	-2.01848	2.19819e-98
Rnf166	30.1357	60.8651	-2.0197	1.32151e-94
Hist1h4k	11.3828	22.9946	-2.02013	1.52474e-30
Rhog	192.776	389.705	-2.02155	9.1431e-162
Supt3	11.0206	22.3008	-2.02355	3.03973e-56
Uvrag	28.6226	57.9474	-2.02453	3.56429e-79
Plcb1	1.50782	3.05346	-2.02508	1.76696e-16
Gm26602	2.73874	5.54943	-2.02627	1.36628e-17
Sqor	46.9106	95.0876	-2.027	1.38923e-98
Ccdc126	4.68942	9.50708	-2.02735	1.00341e-21
Abcc3	2.24395	4.54934	-2.02738	1.51959e-15
Lrrc25	15.7477	31.9384	-2.02813	1.28204e-39
AC110211.1	7.07787	14.3636	-2.02937	0.00226072
Slc9a3r2	3.91713	7.94978	-2.02949	2.90144e-30
Hist1h2af	56.3745	114.426	-2.02975	2.95002e-89
Fam49b	117.076	237.771	-2.03091	7.59861e-197
Slc14a1	4.3048	8.74556	-2.03158	7.55891e-17
Gm11992	1.31348	2.66847	-2.0316	7.83135e-12
Ap5b1	11.365	23.0999	-2.03255	1.75932e-58
Arfgef1	51.1275	104.064	-2.03539	1.74281e-80
Hist1h2be	27.0053	54.9939	-2.03641	7.36356e-57
Oas1g	1.6399	3.33971	-2.03653	3.19522e-16
Cds1	1.33222	2.71517	-2.03808	1.89058e-19
AW112010	17.6961	36.0662	-2.03809	2.99917e-25
Gm11505	51.8351	105.674	-2.03866	0.00221588
Mocs1	8.77503	17.8917	-2.03893	9.63629e-34
Tmtc3	3.24655	6.62296	-2.04	3.3907e-23
Slc7a7	1.91368	3.91111	-2.04376	6.80239e-20
Adnp	12.0183	24.57	-2.04438	5.8465e-60
Hist1h2br	2.8499	5.82643	-2.04443	9.71536e-18
Mkl1	22.5072	46.0273	-2.04501	4.39763e-66
Vps9d1	8.00206	16.3727	-2.04606	2.14863e-29
Sirpa	71.031	145.356	-2.04637	2.55279e-133
Cdiptos	1.35668	2.77844	-2.04796	1.33103e-13
Treml4	1.17092	2.39872	-2.04859	3.15052e-16
Inpp5f	7.26538	14.8871	-2.04905	1.98683e-29
Abhd15	3.42734	7.02367	-2.04931	9.6442e-14
Plekhf2	16.0547	32.9016	-2.04935	4.18312e-71
St3gal2	9.02902	18.5399	-2.05337	1.26606e-43
Ndnf	1.39253	2.86442	-2.05698	1.1313e-10
Slc25a13	6.83744	14.0683	-2.05753	6.68823e-33
N4bp1	42.9883	88.5221	-2.05921	1.41538e-99
Hmgcl	28.2126	58.1079	-2.05964	1.14206e-91
Rab29	9.64185	19.8661	-2.0604	3.22806e-55
Sestd1	5.76924	11.9033	-2.06324	4.99006e-26
Gucy1a1	4.03912	8.33587	-2.06378	3.22091e-15
Sptssa	76.47	157.872	-2.0645	8.48477e-150
Glis3	1.2189	2.51685	-2.06485	1.24608e-16
Ppp1r14a	1.70573	3.5244	-2.06621	4.88058e-18
Ralb	28.7379	59.3884	-2.06655	4.00798e-109
Ms4a8a	1.07831	2.22963	-2.06771	1.28274e-16
Kcnk6	7.2151	14.9235	-2.06837	3.39107e-36
Thap11	12.7509	26.3968	-2.0702	1.10703e-62
Fam102b	8.85807	18.3382	-2.07022	4.5573e-41
Gm8066	2.56629	5.31365	-2.07056	6.19253e-14
4933424M12Rik	2.93958	6.08777	-2.07097	3.30485e-23
Ccl5	18.465	38.254	-2.0717	0.00257456
Cenpu	5.9153	12.2565	-2.072	3.22516e-39
Gpcpd1	21.5828	44.7897	-2.07525	5.3449e-41
Sun2	95.2694	197.717	-2.07535	4.10825e-170
Arhgap39	5.29436	10.9905	-2.0759	1.34547e-35
Retnlg	371.187	771.131	-2.07747	1.43316e-251
Rmnd5b	27.3978	56.9472	-2.07853	7.23086e-93
Hist1h2ah	12.6144	26.2275	-2.07917	4.32997e-33
Braf	20.0413	41.7097	-2.08119	2.88352e-49
Qpct	3.2258	6.7148	-2.0816	5.25711e-12
Cyp27a1	1.09372	2.27883	-2.08356	1.13906e-17
Gm49087	1.43149	2.98516	-2.08535	7.78439e-13
Ptpn22	10.5768	22.0603	-2.08572	3.35525e-52
Cep128	15.3765	32.0881	-2.08682	1.67541e-65
Slc25a24	25.5685	53.3906	-2.08814	1.57475e-83
Trim30a	11.5092	24.1311	-2.09667	2.21541e-43
Klra17	1.18582	2.48761	-2.0978	7.65715e-20
Nlrp1b	2.36143	4.95549	-2.09851	3.46816e-20
Zfp710	19.6653	41.3871	-2.10458	6.57133e-66
Ncoa1	15.7898	33.2745	-2.10734	4.26565e-59
Hist1h3e	97.5344	205.818	-2.11021	1.21709e-137
Clec10a	25.7724	54.3872	-2.11029	7.03518e-22
Mpnd	19.9928	42.2016	-2.11084	1.11431e-101
2510009E07Rik	1.49856	3.1641	-2.11143	2.59994e-14
Clec12a	123.347	260.515	-2.11206	0
Oas1a	7.38157	15.599	-2.11324	3.85802e-32
Il16	24.8422	52.5627	-2.11586	7.77738e-73
Prr5l	3.37435	7.14045	-2.1161	9.60848e-19
Rab11fip1	16.5811	35.0973	-2.1167	1.15549e-56
Tmem150b	1.95079	4.1293	-2.11674	4.92029e-30
Fam234a	8.01007	16.9625	-2.11765	5.83027e-31
Ypel3	88.4989	187.456	-2.11817	1.48684e-159
Mmp13	3.77514	7.99836	-2.11869	3.41225e-18
H2-Eb2	1.28476	2.72263	-2.11918	9.4497e-11
Rnd3	5.62854	11.9395	-2.12125	1.65373e-19
Tmem170b	15.0241	31.9118	-2.12404	1.59741e-48
B430010I23Rik	1.25052	2.65787	-2.12541	1.20425e-23
Reck	4.40684	9.36981	-2.1262	1.26267e-21
Erc2	1.10385	2.34792	-2.12704	1.69175e-12
Lpl	80.4928	171.353	-2.1288	7.75565e-86
Ppp1r9a	1.25174	2.66548	-2.12941	3.2333e-20
Slc30a1	3.23688	6.8949	-2.13011	3.46981e-15
Snx21	4.41434	9.41792	-2.13348	6.2432e-25
Pnpla8	29.6757	63.3672	-2.13532	1.15849e-75
Isoc1	11.2203	23.9645	-2.1358	2.30783e-72
Ppfibp2	2.15084	4.59621	-2.13694	8.74206e-21
Gm15729	1.12563	2.40724	-2.13857	2.94727e-13
Susd4	1.78705	3.82889	-2.14257	7.98488e-12
Gucy1b1	6.14538	13.1672	-2.14262	8.06888e-27
Agl	27.2921	58.5256	-2.14442	3.61969e-92
Wls	13.7541	29.506	-2.14525	2.79558e-105
Gab1	1.24574	2.67557	-2.14778	2.32218e-17
Hepacam2	1.29327	2.77898	-2.14881	4.80889e-23
Samd9l	99.1421	213.082	-2.14926	1.23772e-108
Gjb3	3.00821	6.46864	-2.15033	1.4131e-27
Haus8	24.5401	52.8001	-2.15158	8.43475e-103
Zcchc2	7.62008	16.4	-2.15221	4.56273e-42
Padi4	104.997	226.048	-2.15289	2.84488e-46
Ehd4	28.3555	61.0607	-2.1534	6.01523e-75
Gm19705	2.41105	5.19351	-2.15404	3.9893e-11
Dnah2	1.10915	2.38925	-2.15413	2.16269e-06
Gbe1	28.0183	60.3726	-2.15476	8.46646e-110
Hist2h2ab	3.19971	6.89975	-2.15637	1.85686e-31
Hnrnpll	25.6363	55.3941	-2.16077	2.72718e-112
Dhrs3	14.182	30.6739	-2.16287	3.53435e-67
Lpar5	1.13039	2.44864	-2.16619	1.19827e-30
BC147527	1.38225	2.9957	-2.16726	4.97651e-23
Hist1h2bf	6.56414	14.227	-2.16739	4.91716e-40
F7	10.6175	23.0147	-2.16762	1.65044e-38
Stap2	1.3781	2.98916	-2.16905	7.0479e-26
Tmem109	7.91723	17.1799	-2.16994	1.54105e-27
Ifit3	1.01284	2.19877	-2.17089	4.23256e-08
Gm36756	1.23088	2.67267	-2.17135	9.10729e-09
Xaf1	4.80882	10.4563	-2.1744	1.22695e-26
Gbp5	1.92016	4.17567	-2.17465	9.64204e-19
Bex6	3.21092	6.98737	-2.17613	2.22825e-30
Gsap	13.2299	28.8139	-2.17793	2.46143e-40
Apobec1	9.62464	20.9872	-2.18057	5.6027e-27
Ints12	17.1077	37.3227	-2.18163	8.31896e-93
Nxpe2	2.13469	4.65938	-2.1827	3.1941e-41
Mpst	28.453	62.1048	-2.18272	2.90119e-121
Mpzl3	1.31639	2.87355	-2.1829	1.97105e-09
Rnpep	24.7134	53.9912	-2.18469	1.90009e-83
Gm9733	15.7864	34.4929	-2.18497	9.52388e-75
Lrch1	8.46566	18.5064	-2.18606	1.25356e-48
Pld2	1.93461	4.23377	-2.18844	3.4051e-19
Clec4a4	1.00408	2.19782	-2.1889	4.74167e-25
Gadd45b	18.5263	40.5957	-2.19125	4.89124e-55
Nr4a3	2.28184	5.00281	-2.19245	3.8084e-05
Ms4a4c	5.19477	11.3926	-2.19309	6.29543e-18
Cpd	45.3403	99.4586	-2.1936	4.77058e-107
Uprt	3.64441	7.99854	-2.19475	5.19973e-24
Prdx5	749.641	1646.43	-2.19629	3.08674e-198
Grap2	1.55386	3.41467	-2.19754	1.05755e-12
Plekho1	18.9285	41.7184	-2.20401	1.07079e-33
Tom1	14.5369	32.0603	-2.20545	2.1541e-75
Wdfy2	29.9975	66.165	-2.20569	7.15236e-86
Txndc16	4.79811	10.584	-2.20587	2.10565e-20
4833418N02Rik	2.32819	5.13824	-2.20697	6.61029e-17
Aldh2	212.442	469.21	-2.20866	6.32204e-124
Kcnk13	1.68406	3.72769	-2.21351	8.64446e-22
Fgf13	1.22264	2.70638	-2.21355	1.99601e-23
Bphl	13.0942	29.0051	-2.21511	3.21433e-73
Scaper	7.8974	17.5019	-2.21616	5.07747e-29
Hist1h3f	48.0819	106.591	-2.21687	1.00874e-115
Hlf	2.88464	6.39538	-2.21705	1.75435e-25
Maf	4.99958	11.0868	-2.21754	3.15054e-19
Slc31a2	13.8518	30.7401	-2.21921	1.41882e-47
Gbp3	2.25032	4.99427	-2.21936	4.70584e-23
Aph1b	4.80556	10.6662	-2.21956	3.59473e-26
Ube2l6	4.98112	11.0588	-2.22013	2.82137e-40
Cmtr1	11.3251	25.1687	-2.22238	3.3356e-51
Sned1	1.44761	3.21759	-2.22269	3.62668e-14
Cbln3	1.64719	3.66139	-2.22281	1.1679e-14
Mgst2	88.4891	196.836	-2.2244	2.14449e-248
Rnaseh2c	89.4064	198.918	-2.22487	7.77444e-243
Sgk3	19.2053	42.7393	-2.2254	8.39415e-119
Phyh	13.2815	29.6052	-2.22905	2.05447e-80
Gm42743	9.64436	21.5094	-2.23025	5.66438e-44
Dcstamp	1.4401	3.21282	-2.23097	7.12918e-15
Parp14	9.67557	21.5954	-2.23195	6.96169e-33
Abcd1	14.6653	32.7532	-2.23338	3.60394e-86
S100a1	49.5093	110.767	-2.23729	3.77178e-212
Cbl	71.2469	159.446	-2.23793	4.57035e-246
Slc22a20	1.31747	2.95078	-2.23973	5.69026e-16
Cp	1.10696	2.47946	-2.23988	1.03159e-15
Crat	15.2106	34.0749	-2.24021	3.97651e-80
Tmem268	2.99073	6.71549	-2.24544	3.96916e-21
Pam	7.88519	17.7519	-2.2513	1.61846e-49
Mpo	527.401	1187.43	-2.25148	3.34006e-13
Rgs3	4.33056	9.75021	-2.25149	4.47296e-27
Cracr2b	1.96075	4.41469	-2.25154	2.16839e-32
Mycbp2	71.3927	160.969	-2.2547	4.87936e-98
Tmem131l	22.144	49.9383	-2.25516	2.81752e-94
Adgrg5	1.20502	2.71944	-2.25676	2.60322e-24
Ptgr1	13.121	29.6118	-2.25682	2.74693e-105
Rbm47	8.34596	18.8541	-2.25907	1.40525e-34
Clec1b	6.23548	14.0918	-2.25994	1.28019e-44
Ccl17	10.7007	24.1886	-2.26047	3.80655e-05
Zbtb46	1.72942	3.90953	-2.2606	1.60091e-18
Cyp4v3	3.87874	8.77213	-2.26159	1.28725e-39
Ms4a6b	2.19079	4.96238	-2.26511	1.66882e-18
Arhgef4	3.67799	8.33862	-2.26717	3.43145e-18
Ptpn6	90.7421	205.831	-2.2683	3.18747e-244
Acap2	40.704	92.3713	-2.26934	2.38092e-169
Zc3h12d	1.41468	3.21304	-2.27121	1.41036e-19
Ppp1r42	1.28718	2.92601	-2.27319	2.41017e-20
Hist1h2bh	11.3718	25.8611	-2.27414	1.94972e-54
Pilra	31.3354	71.2857	-2.27492	9.08341e-174
Nlrp1a	1.65591	3.76735	-2.27509	1.51177e-23
Trim30d	3.57616	8.1387	-2.27582	1.4526e-28
Mpc2	76.9399	175.443	-2.28027	1.3417e-298
Pygl	239.666	547.033	-2.28248	4.68399e-172
Ptpn1	63.3858	144.74	-2.28348	4.61307e-154
Tnfsf13os	1.51651	3.46607	-2.28556	2.91235e-30
Plxna4os1	1.35378	3.09992	-2.28982	1.34781e-21
Rcbtb2	22.3783	51.2482	-2.29008	3.40985e-76
Tigar	2.69092	6.16851	-2.29234	9.97442e-32
A430105J06Rik	2.45791	5.63886	-2.29417	6.66728e-19
Zfp467	2.66135	6.10802	-2.29508	2.89556e-23
Ethe1	54.8382	126.006	-2.29778	2.94844e-168
Vamp5	24.8742	57.1935	-2.29931	1.23951e-107
Sept10	3.09618	7.12602	-2.30155	5.54016e-33
H2-Ab1	159.802	367.972	-2.30268	4.31119e-38
Marcksl1	31.6611	72.9133	-2.30293	1.90019e-103
Hmgn2	323.46	745.271	-2.30406	4.99167e-154
Srpk2	31.3862	72.3766	-2.306	2.88389e-148
Smpdl3a	28.5604	65.8762	-2.30656	2.28753e-87
Vcl	50.0826	115.534	-2.30686	1.61475e-165
Rybp	8.8786	20.4833	-2.30705	4.37523e-59
Atp2b1	45.3765	104.699	-2.30734	1.02807e-145
Cd14	12.0545	27.8172	-2.30762	9.30722e-115
Tnfrsf14	3.51301	8.11141	-2.30896	2.05714e-33
Dscr3	12.0467	27.837	-2.31077	7.82277e-80
Slc28a2	6.0294	13.9492	-2.31352	5.66943e-68
Smap2	37.9993	87.9256	-2.31387	2.12911e-105
Gm40787	1.37814	3.18999	-2.3147	1.31359e-14
Mctp2	5.88768	13.63	-2.315	8.36003e-18
Gm32633	1.55182	3.59424	-2.31614	1.18778e-24
Irf7	4.94556	11.4567	-2.31656	2.35012e-09
Pstpip1	53.5461	124.172	-2.31897	1.24955e-186
Cyp26a1	3.58425	8.3169	-2.3204	7.283e-42
Gfi1	11.4776	26.6485	-2.32178	7.94408e-78
Nme6	9.37509	21.7732	-2.32245	2.43186e-69
Dpep2	11.0236	25.6302	-2.32504	2.10309e-39
Slc29a3	9.40105	21.898	-2.32931	1.67256e-60
Ccr7	7.98594	18.6063	-2.32989	1.74728e-10
Tmem2	7.83026	18.2455	-2.33012	2.26974e-70
Adgrl4	1.33302	3.11097	-2.33378	2.4329e-17
Mras	2.02854	4.74115	-2.33722	7.65658e-18
Tnfrsf21	23.8247	55.7273	-2.33906	1.45893e-113
Enc1	2.08357	4.87537	-2.33991	2.83267e-22
Sorl1	107.641	252.162	-2.34262	8.89035e-203
Ddhd1	12.0384	28.2479	-2.34649	1.34619e-62
Itga4	41.7217	97.9801	-2.34842	1.09759e-208
Pde8a	10.7892	25.3473	-2.34931	9.45199e-98
Mex3b	2.09572	4.92463	-2.34985	3.79522e-24
Lacc1	4.52572	10.6439	-2.35187	5.31763e-28
Sirpb1a	1.08416	2.55619	-2.35777	2.78176e-16
Asb4	1.45726	3.43596	-2.35782	5.87641e-23
Amotl2	1.14621	2.70356	-2.3587	7.00758e-34
Tcirg1	31.1604	73.5081	-2.35902	7.51731e-186
Npl	6.65737	15.7266	-2.36228	1.77499e-79
Trps1	8.91887	21.0838	-2.36395	1.13041e-34
Deptor	1.92109	4.55123	-2.36908	8.46464e-20
Mfsd7a	1.94911	4.63102	-2.37597	4.36461e-24
Il1rl2	5.18044	12.3161	-2.37743	1.6585e-44
Ppp1r21	21.1703	50.34	-2.37786	1.51967e-128
Crtac1	1.49634	3.56002	-2.37916	1.99303e-15
Sgpp1	13.1081	31.1926	-2.37964	1.50216e-128
Pi16	21.1759	50.4097	-2.38052	2.67646e-93
E030030I06Rik	2.57166	6.14277	-2.38864	1.24483e-19
Rassf3	26.0481	62.2768	-2.39084	1.34299e-96
Opn3	2.05278	4.91218	-2.39294	4.76391e-29
Oscp1	4.14209	9.91238	-2.39308	5.87002e-47
9930111J21Rik2	11.4154	27.3487	-2.39576	1.28134e-64
Stambpl1	9.62211	23.0632	-2.3969	6.06175e-58
Glrx	81.1764	195.014	-2.40235	8.56146e-234
Apba1	1.97406	4.74544	-2.4039	1.72136e-34
Mcpt2	2.53697	6.11024	-2.40848	0.019543
Gm5150	3.24477	7.81512	-2.40853	1.12451e-14
Hist1h2bj	36.3044	87.464	-2.40919	7.29377e-109
Fam69a	11.1629	26.9451	-2.41381	2.89059e-94
Cpne3	53.5545	129.357	-2.41543	4.18623e-135
Spaca9	10.7234	25.9033	-2.41559	3.61312e-66
Kazald1	1.96207	4.73982	-2.41573	1.34416e-14
Ctnnd1	4.28419	10.3616	-2.41858	3.38598e-53
Csf2ra	34.1183	82.5525	-2.4196	3.53934e-203
Plxna1	4.17054	10.0937	-2.42025	2.13878e-27
Ldlrad3	1.8033	4.36506	-2.4206	5.71228e-28
Gm5431	1.08085	2.61812	-2.42228	1.42964e-28
Fscn1	6.67108	16.1628	-2.42282	1.38661e-05
Tnfsf13b	6.02865	14.6128	-2.42389	1.58154e-26
Pgd	142.276	345.253	-2.42665	4.88242e-293
Bcl2a1a	18.0178	43.7431	-2.42777	6.01511e-147
Pknox2	2.04257	4.96015	-2.42839	7.09282e-24
Cd80	1.87612	4.55889	-2.42996	8.2369e-18
Slc6a12	1.36922	3.32743	-2.43017	1.68255e-29
Aatk	7.37467	17.9304	-2.43135	3.06399e-64
Rasgrp1	3.53043	8.58812	-2.4326	3.58766e-29
Ublcp1	4.57683	11.1411	-2.43423	2.91581e-31
Kctd12b	1.42249	3.46487	-2.43578	1.20864e-23
Golim4	32.3001	78.7247	-2.43729	1.66865e-100
D930048N14Rik	2.93911	7.17081	-2.43979	7.19002e-27
Pten	62.9602	153.684	-2.44097	3.19874e-234
Cavin2	4.01767	9.81853	-2.44384	2.99672e-24
Insr	18.4772	45.2067	-2.44662	6.59974e-101
B4galt4	3.56349	8.72191	-2.44757	2.73448e-45
Zfp503	1.31728	3.22489	-2.44815	1.07527e-17
Vsir	79.6925	195.378	-2.45165	1.68114e-259
Hist1h1b	273.726	672.23	-2.45585	6.01816e-159
Stard5	8.56022	21.0376	-2.4576	1.80873e-63
5031425F14Rik	1.72361	4.23698	-2.4582	1.13608e-25
Rps6kc1	4.66029	11.4664	-2.46045	1.30084e-30
Gbp9	1.81834	4.48004	-2.4638	7.69012e-32
Sh3bp2	6.15165	15.1634	-2.46493	1.8424e-56
Rap2a	21.4538	52.9142	-2.46643	1.20154e-108
Eml4	20.6527	50.9788	-2.46839	2.50167e-142
Hist1h3i	25.3047	62.6683	-2.47655	3.59674e-95
Sfxn5	3.00876	7.45288	-2.47706	1.43402e-11
Stac2	1.3069	3.23897	-2.47836	2.26385e-23
Pabpc1l	4.07217	10.0932	-2.47858	1.96699e-29
Rnase6	13.9557	34.6278	-2.48126	1.43591e-66
F10	54.5153	135.333	-2.48247	1.02803e-237
Zeb2os	3.67777	9.15195	-2.48845	7.3356e-48
Rpl3l	2.34893	5.84792	-2.48961	6.71103e-23
Arhgap22	1.40344	3.49658	-2.49145	3.63042e-30
Pls1	3.43541	8.61919	-2.50893	2.65866e-23
Cyp4f16	14.0588	35.3108	-2.51165	1.1341e-62
Hopx	24.3849	61.2827	-2.51314	2.03005e-80
Lrmda	3.27911	8.25349	-2.51699	2.21942e-33
Lgmn	6.15544	15.496	-2.51745	1.07903e-55
Rtl5	2.93142	7.38037	-2.51768	7.77992e-30
Hipk1	64.1663	161.853	-2.52239	1.36761e-232
Mrgpra2b	1	2.52613	-2.52613	4.79461e-18
Mefv	1.68306	4.2552	-2.52825	1.18263e-24
R3hdm4	91.0377	230.469	-2.53158	1.78229e-164
Gja5	1.12604	2.86227	-2.54188	3.10331e-27
Abi3	7.73449	19.6671	-2.54278	3.43241e-62
Relb	5.90567	15.0294	-2.54491	5.1972e-21
Irf5	24.8003	63.1282	-2.54546	7.83317e-52
Cd300a	19.5279	49.7327	-2.54675	2.54252e-156
Pwwp2b	2.2138	5.64191	-2.54852	2.54758e-29
Phospho1	11.9614	30.5469	-2.55378	7.87779e-54
Cd2ap	6.32238	16.1823	-2.55952	1.66441e-40
Mmp19	4.35665	11.158	-2.56115	3.76735e-35
Degs2	1.07382	2.75072	-2.56162	1.38383e-29
Card6	2.60948	6.68529	-2.56192	6.72522e-18
Lima1	5.87719	15.0824	-2.56627	1.07022e-66
Aaed1	11.3772	29.2195	-2.56825	1.38339e-98
Stard9	4.65374	11.9547	-2.56884	7.81542e-57
Tspan2	7.06573	18.1584	-2.56993	7.99535e-82
Tst	9.66039	24.8297	-2.57026	2.52982e-78
Kbtbd7	3.42979	8.83089	-2.57476	1.14719e-38
Rapgef5	1.79793	4.6302	-2.57529	2.38388e-39
Soga1	2.51678	6.49875	-2.58217	1.83875e-33
Hist1h2bg	20.8865	53.953	-2.58315	1.1186e-101
4930523C07Rik	14.7383	38.1571	-2.58897	5.46228e-145
Elovl7	8.11986	21.0309	-2.59006	7.53972e-76
Slfn9	7.02167	18.1982	-2.59171	1.32497e-62
Gm5833	1.12252	2.91617	-2.59788	7.08034e-27
Mapk13	19.77	51.4134	-2.60058	4.02074e-84
Ikbke	14.2529	37.0899	-2.60226	1.35666e-126
Apol7c	2.16455	5.63377	-2.60275	0.00299058
Soat1	43.3037	112.752	-2.60375	6.44906e-204
Xdh	13.5985	35.4107	-2.60401	4.11091e-45
Gm17110	1.18593	3.09043	-2.60591	1.86642e-33
Gm45014	1.18621	3.09277	-2.60728	5.45214e-21
Arhgef3	11.3499	29.6084	-2.60871	4.8927e-53
Mctp1	16.8919	44.1517	-2.61378	1.16493e-201
Il1rn	19.1337	50.0432	-2.61545	1.24352e-186
Ifit2	1.64325	4.30892	-2.62219	4.75542e-25
Tmem106a	5.42838	14.2347	-2.62228	1.5044e-42
Nlrp12	3.66052	9.59999	-2.62258	6.83307e-29
Rhob	20.8481	54.7326	-2.6253	1.73692e-150
Hist1h2ag	28.1434	74.0509	-2.6312	1.98522e-113
Gng11	7.77194	20.4985	-2.6375	6.16383e-112
Cd28	1.89632	5.00631	-2.64002	2.32256e-30
Lpar6	10.8487	28.6709	-2.64281	1.00209e-79
Marcks	24.82	65.7184	-2.6478	3.37191e-88
Hist1h2ab	105.233	278.88	-2.65013	1.4618e-201
Tns3	6.7359	17.851	-2.65013	2.7081e-75
Mmp25	2.24475	5.95082	-2.65099	3.66118e-19
Cd180	4.59233	12.1762	-2.65143	1.4988e-53
Otud3	3.77848	10.0245	-2.65306	4.49564e-36
Slc13a2	1.46611	3.89391	-2.65595	2.10639e-43
Nadk	28.2249	74.9793	-2.6565	5.28255e-162
Ifih1	5.99707	15.9378	-2.65761	3.63955e-71
Trf	10.4971	27.9063	-2.65849	5.36483e-53
Palld	2.28532	6.08207	-2.66137	5.34636e-34
Itgb5	5.12308	13.6406	-2.66257	9.63259e-53
Rassf2	13.8075	36.8272	-2.66718	2.33993e-120
C130026I21Rik	1.25022	3.33802	-2.66995	1.17307e-25
Thbs1	295.964	790.754	-2.67179	0
Mob3b	4.42324	11.8228	-2.67289	8.32439e-40
Ly86	2.58191	6.90168	-2.67309	8.3731e-22
Panct2	2.22254	5.94127	-2.67319	9.65366e-42
Fblim1	1.75281	4.68612	-2.67349	8.975e-19
Pde4b	9.56272	25.6244	-2.67962	3.06624e-72
Atg4c	4.01814	10.7704	-2.68044	5.3667e-45
Tbc1d2	7.50387	20.1597	-2.68658	1.73476e-74
Nlrx1	4.80235	12.9264	-2.69168	2.75099e-66
Antxr2	6.0955	16.4777	-2.70326	4.73147e-36
Gm20406	1.44214	3.90616	-2.70858	7.29376e-15
Mef2a	21.5584	58.4099	-2.70939	3.05611e-94
Zmpste24	20.8761	56.6175	-2.71208	1.25279e-61
Hist1h1e	301.446	818.223	-2.71433	5.7707377634E-313
Gsdme	17.3774	47.2045	-2.71643	1.99226e-97
Fry	12.0939	32.8695	-2.71785	6.23351e-102
Mical2	1.4489	3.93857	-2.71831	3.03144e-41
Ahnak	127.884	347.698	-2.71885	4.24906e-20
Pnkp	73.1987	199.028	-2.71901	3.29807e-221
Trp53inp2	6.47748	17.622	-2.72051	1.0072e-20
Smox	10.2819	27.977	-2.72099	4.62721e-76
Myo5a	28.532	77.712	-2.72368	4.40808e-221
Msrb1	188.823	514.769	-2.7262	0
Mef2c	13.4829	36.7835	-2.72815	3.27807e-190
Klk1b9	2.49595	6.8183	-2.73174	2.40786e-25
S100a4	62.9017	172.207	-2.73772	4.34325e-131
Pxylp1	6.35552	17.4196	-2.74086	1.7092e-75
Sp3	34.6441	94.9641	-2.74113	9.77664e-237
Gm10282	64.8106	177.778	-2.74304	6.27039e-158
Lmo2	24.6283	67.6492	-2.74681	1.98092e-235
9930111J21Rik1	1.85023	5.0833	-2.7474	3.32316e-28
A930007I19Rik	1.83195	5.03826	-2.75021	7.82258e-32
Lyn	48.1396	132.7	-2.75657	2.64123e-277
Pou2f2	5.01793	13.8554	-2.76118	2.90043e-52
Gm28068	1.28538	3.55868	-2.76859	3.57123e-43
Gstm1	64.2529	177.932	-2.76924	1.81792e-173
Spib	1.57739	4.36914	-2.76985	3.64006e-21
Bmf	3.36791	9.33053	-2.77042	2.94763e-40
Mcub	10.7373	29.7867	-2.77412	1.18527e-55
Msra	25.9254	71.9244	-2.77428	9.27072e-173
Gamt	4.82866	13.4013	-2.77538	2.78283e-79
Gm26778	3.44659	9.56863	-2.77626	5.85911e-48
Tnfrsf11a	1.88957	5.24821	-2.77747	2.46114e-29
F630028O10Rik	51.7449	143.773	-2.7785	8.33671e-263
Hist1h2bm	18.8542	52.4314	-2.78089	4.13565e-123
Hist1h2ae	213.33	593.565	-2.78238	6.67115e-109
Nuak1	1.56114	4.35235	-2.78793	6.7552e-22
Dclre1b	11.1567	31.1643	-2.79332	2.82659e-123
Rnf150	2.07927	5.8246	-2.80127	4.64399e-38
Pik3r6	5.8887	16.5101	-2.80369	5.77188e-87
Hist1h2bb	20.1352	56.6916	-2.81554	1.84691e-107
Adra2a	2.78223	7.83663	-2.81668	2.26613e-25
Slc11a1	1.31977	3.7183	-2.81739	2.57407e-20
Sh3tc1	4.16327	11.7473	-2.82165	3.25072e-81
Erg	5.10777	14.4302	-2.82515	4.84082e-55
Gpr65	3.43841	9.71768	-2.82621	2.29387e-47
Cmpk2	4.22537	11.9439	-2.82672	4.16446e-47
Ncf4	68.9683	195.025	-2.82775	0
5031439G07Rik	19.1973	54.4989	-2.83888	1.35008e-136
Eps8	13.3036	37.7921	-2.84074	1.26803e-104
Tnfrsf1b	20.8296	59.2716	-2.84554	3.17015e-119
Nostrin	3.06347	8.71799	-2.84579	5.09817e-46
Hist1h2bn	17.612	50.133	-2.84652	3.34573e-137
A430078G23Rik	7.27649	20.7254	-2.84827	2.87752e-88
Dnajb14	15.0748	43.0334	-2.85465	3.39035e-144
Fcgr4	4.30097	12.2843	-2.85617	4.81116e-44
Acvr2a	1.5987	4.56741	-2.85696	5.49617e-25
Ddr1	1.66118	4.74762	-2.85797	7.27694e-23
Scarf1	1.29217	3.69499	-2.85953	7.83582e-42
Glt1d1	2.52867	7.23279	-2.86031	4.95958e-49
Ltbr	10.3037	29.4888	-2.86195	2.70728e-137
Slc37a2	2.81001	8.05231	-2.86558	2.52879e-31
H2-DMa	56.8222	163.315	-2.87414	8.6767e-107
Ppm1m	29.0293	83.4881	-2.876	1.67739e-218
Crybg3	5.43803	15.646	-2.87715	3.62023e-61
Ap1s2	17.3175	49.8856	-2.88065	4.53319e-143
Htra3	3.4279	9.87497	-2.88076	1.02806e-37
Slc7a2	5.20606	15.0027	-2.88178	5.99945e-34
Atg16l2	6.53154	18.8237	-2.88198	1.18985e-67
Apoc1	1.04716	3.02312	-2.88697	4.56406e-15
Gm15232	1.2314	3.56863	-2.89804	2.04873e-29
N4bp3	5.66607	16.4228	-2.89845	3.03377e-90
Alpk1	2.54707	7.39284	-2.90249	3.35611e-39
B430306N03Rik	14.1143	41.092	-2.91137	1.6554e-144
Mtss1	19.6147	57.1296	-2.91259	3.31736e-214
Gda	66.2176	193.214	-2.91786	0
Adap2	1.07599	3.15133	-2.92878	1.16176e-29
Ogfrl1	35.4894	104.012	-2.93079	0
Gpc1	7.21829	21.2043	-2.93757	1.07497e-87
Ly6i	1.08775	3.19565	-2.93786	3.20817e-22
Gpr35	1.97225	5.80022	-2.94091	1.86648e-44
Zfp658	1.23815	3.64452	-2.94351	9.35866e-31
Adcy9	2.67504	7.87749	-2.94481	3.51904e-43
Skap2	34.2598	101.024	-2.94875	0
Mgl2	90.2633	266.85	-2.95636	2.15631e-24
Gngt2	16.0276	47.444	-2.96014	6.05449e-104
C3	170.75	505.525	-2.96061	0
Lsp1	135.858	402.801	-2.96487	0
Cdc42ep2	3.53944	10.4961	-2.96548	2.62071e-36
Gm15964	1.62366	4.81537	-2.96575	1.62236e-33
Rab7b	3.68738	10.9561	-2.97125	1.91259e-55
Serpinb8	1.4058	4.17773	-2.97178	1.8278e-28
Rragd	2.07094	6.15746	-2.97326	1.72041e-20
Pdgfb	1.40792	4.19355	-2.97854	5.64525e-39
Fkbp1b	6.94956	20.7089	-2.97988	9.75522e-131
Hist1h2ai	46.6036	139.232	-2.98758	1.70411e-179
Fam49a	2.40799	7.19674	-2.9887	7.61704e-43
AC169509.3	1.06566	3.19487	-2.99801	5.81533e-17
F3	1.10092	3.30208	-2.99937	4.19848e-41
Rnf144a	9.44209	28.35	-3.00252	1.0567e-80
Cep85l	6.14268	18.451	-3.00374	1.40738e-79
AA467197	37.8216	113.925	-3.01216	1.54965e-247
Dgkh	5.39274	16.2501	-3.01332	8.23862e-38
Phf11b	1.71978	5.19294	-3.01954	1.88347e-48
Agap1	6.98841	21.1077	-3.02039	1.31536e-86
Ifitm6	65.3748	198.087	-3.03003	3.23895e-287
Slfn2	85.7606	260.041	-3.03217	0
Hist1h4c	29.744	90.265	-3.03473	3.37297e-198
Gm15987	3.6214	11.0258	-3.04463	5.20096e-63
Pfkfb4	12.8864	39.3222	-3.05145	1.25425e-134
Nlrc4	1.46957	4.48945	-3.05494	4.42323e-52
Cxcl16	2.69294	8.24141	-3.06037	7.21459e-32
Kif13b	12.5577	38.4351	-3.06068	5.88965e-110
Sash1	2.33011	7.15072	-3.06884	1.47155e-47
Ifi209	1.94489	5.97067	-3.06992	2.50272e-41
9830107B12Rik	4.95161	15.224	-3.07456	2.24131e-70
Ifngr1	62.2925	191.702	-3.07744	0
Irf4	6.30019	19.4107	-3.08096	1.10326e-91
Tcaf1	1.20329	3.70935	-3.08267	1.79559e-26
Acox3	15.5311	47.9375	-3.08655	2.50519e-178
Mcam	1.13501	3.50365	-3.08689	8.17934e-17
Rab3il1	1.75151	5.41184	-3.08981	1.98959e-46
Tfec	13.176	40.8209	-3.09814	1.21521e-200
Ldhb	1.68464	5.22181	-3.09967	9.94328e-49
Gdpd3	3.17922	9.85654	-3.1003	1.0136e-30
Rassf4	42.2542	131.125	-3.10325	5.94798e-107
Slfn3	2.76482	8.58045	-3.10344	1.1532e-51
Rogdi	26.4304	82.1221	-3.10711	1.12019e-270
Hist1h2ad	8.77746	27.2729	-3.10715	2.94527e-112
1600010M07Rik	2.18381	6.80263	-3.11503	4.42672e-44
Clu	3.95219	12.363	-3.12815	1.15227e-110
Ly6a	7.40147	23.2339	-3.13909	3.83867e-42
Acvrl1	1.54966	4.87239	-3.14417	5.42215e-36
Gm32089	1.03732	3.26499	-3.14751	7.96452e-43
Hpse	6.51996	20.5324	-3.14916	6.26518e-119
Tmem243	7.18639	22.749	-3.16557	5.8996e-77
Tmem216	13.4992	42.7543	-3.16718	5.44563e-143
Gm17173	1.05868	3.35478	-3.16883	1.5478e-30
Pparg	2.93887	9.31915	-3.171	5.16765e-82
Stom	11.3972	36.1875	-3.17512	2.46373e-180
Ifit1	1.17952	3.75564	-3.18403	3.32967e-13
Mertk	1.50661	4.80589	-3.18986	8.17828e-33
Chit1	1.01298	3.23264	-3.1912	2.38899e-39
Ugt1a7c	6.70003	21.4445	-3.20066	2.37029e-79
Siglecg	3.51168	11.2539	-3.20472	3.22555e-89
Tesk2	5.46059	17.5001	-3.2048	1.14138e-90
Tmem38b	16.3179	52.3239	-3.20653	3.97326e-209
Cd38	1.33931	4.29464	-3.20661	1.12437e-42
Dhrs7	37.5792	120.824	-3.21518	1.09419e-193
Ggt5	2.80588	9.03936	-3.22157	1.61433e-44
Abca3	8.86553	28.5673	-3.22229	2.34923e-147
Rtkn2	2.18957	7.07308	-3.23035	2.10903e-61
Pald1	2.12666	6.87133	-3.23105	2.83062e-42
Ms4a6d	5.66999	18.3212	-3.23127	4.15403e-86
Nrep	1.31468	4.26743	-3.24597	5.35624e-51
Hck	15.8989	51.8439	-3.26085	5.20353e-243
Sp140	64.6168	210.789	-3.26214	0
Filip1l	3.63559	11.9041	-3.27431	6.48217e-80
Pbx1	11.7996	38.7131	-3.28089	1.38641e-146
Raph1	6.11717	20.1266	-3.29019	8.36132e-87
Abcg3	2.11826	6.97201	-3.29138	4.45505e-57
Ifi211	1.05573	3.47787	-3.29429	6.78023e-33
Pik3ap1	8.83142	29.1429	-3.29991	1.84472e-176
Gca	14.258	47.2678	-3.31517	2.42841e-178
Lyst	61.385	203.592	-3.31664	0
Camsap2	2.02005	6.71119	-3.32229	4.37835e-50
Grk5	3.995	13.3052	-3.33046	4.83935e-46
Cask	3.22287	10.7397	-3.33235	2.09631e-48
Map3k15	2.4937	8.34386	-3.34598	2.58841e-39
Grb14	1.05439	3.53471	-3.35239	2.08355e-55
Il18	1.5126	5.08271	-3.36024	1.77831e-45
Klhdc4	16.7837	56.4261	-3.36196	2.10474e-111
Ano10	7.79969	26.2452	-3.3649	1.53169e-110
Ighv1-41	1.40008	4.74706	-3.39057	1.95186e-53
Hist1h4h	39.8532	135.218	-3.39291	2.72593e-307
Flt3	1.84814	6.27059	-3.39292	1.52528e-32
Tmem65	4.69457	15.9617	-3.40003	3.76876e-90
Cd300lg	2.38383	8.11178	-3.40283	1.53671e-65
Ms4a4a	1.88543	6.42862	-3.40964	1.07892e-35
Smim5	4.95713	16.9229	-3.41385	1.0346e-123
Tbc1d8	26.78	91.7602	-3.42644	3.44842e-267
Als2cl	2.06004	7.10574	-3.44932	6.97896e-65
Dock7	3.58406	12.3843	-3.45537	1.24957e-113
Aph1c	7.125	24.6349	-3.45753	1.71065e-112
Fyb2	1.03604	3.59495	-3.46989	4.071e-44
Nod1	5.51632	19.1452	-3.47064	4.81352e-125
Cttnbp2nl	1.51237	5.25253	-3.47304	5.7342e-54
Cyb561a3	9.65618	33.5727	-3.47681	2.22188e-194
Rdh12	4.79602	16.6966	-3.48135	2.74027e-77
Klk1b1	1.28786	4.48862	-3.48534	1.14056e-31
Fbxl5	15.9644	55.7518	-3.49226	2.7009e-201
Tagap	5.93576	20.7423	-3.49446	1.27312e-150
Clec4e	10.864	37.9741	-3.4954	1.40701e-90
Gm3942	1	3.49774	-3.49774	1.18099e-28
Prss16	1.97713	6.92379	-3.50194	1.20056e-81
Dock1	4.94376	17.3247	-3.50435	4.24552e-135
Clec4d	6.96331	24.4965	-3.51794	2.65391e-95
Lrrk2	13.2009	46.4654	-3.51985	1.91736e-141
Kit	10.7021	37.7363	-3.52605	1.49481e-179
Gm33148	1.00466	3.55332	-3.53683	4.7026e-56
Snai3	2.70787	9.59902	-3.54486	4.14911e-95
Mogat2	17.1036	60.9464	-3.56338	1.68404e-209
5830432E09Rik	7.84698	27.9618	-3.56339	3.23646e-135
Saa3	4.64289	16.5853	-3.57219	6.99941e-24
Hist1h4d	121.705	434.923	-3.5736	0
Gm13431	6.00531	21.4648	-3.5743	1.89798e-147
Creb5	10.1506	36.2894	-3.5751	2.49714e-119
Ccl2	2.4806	8.87742	-3.57874	9.05067e-22
G0s2	13.2615	47.5057	-3.58224	2.6551977823592E-310
Scpep1	5.97952	21.5049	-3.59642	3.19161e-111
Nrp2	2.77702	9.99066	-3.59762	6.50329e-61
Bcl2a1b	26.4252	95.6861	-3.62102	4.1038e-303
Card10	1.23824	4.49791	-3.63249	1.38635e-46
Ctnnd2	1.14628	4.1665	-3.63479	4.96622e-53
Cib2	9.66232	35.1445	-3.63728	3.05828e-169
Snx9	7.89579	28.7235	-3.63782	2.47809e-218
Sdc1	1.62235	5.90399	-3.63916	4.75372e-34
Milr1	9.25734	33.6899	-3.63927	3.94073e-146
Hist1h3b	42.1725	153.6	-3.6422	2.135e-292
Kynu	1.92008	7.04401	-3.6686	1.31427e-76
Gm1673	17.1949	63.1005	-3.66971	6.08627e-248
Kctd12	19.7011	72.4488	-3.6774	6.63992e-281
Ticam2	2.09937	7.73653	-3.68516	1.84428e-77
Ifitm3	178.332	658.181	-3.69076	4.76546e-257
Tnip3	10.6451	39.3352	-3.69514	3.00823e-121
Cd36	2.08009	7.72449	-3.71355	1.44404e-30
Fcrls	3.48742	12.9766	-3.72097	9.9929e-55
Klk1b11	31.4166	117.084	-3.72681	2.32796e-111
Atrnl1	6.34085	23.6638	-3.73197	2.44334e-121
Rflnb	44.7144	166.968	-3.73411	0
Asap1	30.6182	114.427	-3.73724	0
Ahr	4.23189	15.9227	-3.76255	9.47112e-126
Adam23	1.93252	7.28027	-3.76723	2.22916e-26
Gbp8	1.55374	5.86803	-3.7767	1.177e-52
Sort1	23.9296	90.5949	-3.78589	0
Hist1h3c	47.8138	181.311	-3.79202	5.35783e-301
Sh2d1b1	4.05835	15.4796	-3.81427	4.48827e-108
Dock4	1.90693	7.29904	-3.82764	1.68122e-64
Mpp1	27.8239	107.251	-3.85462	0
H2-DMb2	11.9958	46.2436	-3.85498	2.77376e-158
Sdc3	7.69512	29.726	-3.86297	5.50871e-71
Fam20c	7.47347	28.9932	-3.87948	1.89931e-200
Klf4	4.79431	18.6684	-3.89387	9.28281e-111
Ncam1	7.09057	27.6104	-3.89396	1.78772e-123
Galc	4.0488	15.7887	-3.8996	5.43121e-124
Aoah	8.28886	32.3778	-3.90618	7.96754e-201
Amz1	2.26753	8.86276	-3.90855	1.35945e-70
Fcgrt	7.66636	30.0405	-3.91849	1.34825e-121
Oas2	1.31119	5.15589	-3.93222	2.62044e-43
Lpcat1	5.22678	20.5617	-3.93391	9.5384e-162
Wdfy3	6.06601	23.8632	-3.93392	1.34844e-123
Tcf7l2	1.96431	7.72919	-3.93481	4.32739e-58
Tifa	4.69093	18.4635	-3.936	2.947e-159
Tmem86a	2.10753	8.30122	-3.93884	4.61521e-95
Kcnk12	3.21971	12.7077	-3.94684	7.45621e-145
Tnfaip2	18.1176	71.5658	-3.95007	0
Plppr3	10.4795	41.4644	-3.95673	1.7328e-228
Plxnc1	11.5472	45.8756	-3.97286	1.95177e-299
Hnmt	1.52083	6.04518	-3.97492	3.46722e-71
Ms4a6c	11.628	46.2451	-3.97704	3.57495e-110
Fbxo10	1.76023	7.02313	-3.9899	1.35557e-59
Sulf2	2.11236	8.44482	-3.99781	1.44168e-46
Slfn8	2.35479	9.43286	-4.00582	4.05298e-58
Plau	2.41635	9.70773	-4.01752	3.77436e-83
Lbp	11.051	44.4476	-4.02204	8.82293e-254
Arhgap31	12.12	48.8167	-4.02777	1.44271e-299
Fgd4	23.453	94.5093	-4.02973	0
3110043O21Rik	2.27425	9.16917	-4.03173	1.04389e-69
Clec4b2	4.79491	19.3859	-4.04301	3.44189e-117
Tmem176a	11.6647	47.5694	-4.07805	5.02137e-112
Plet1	1.56626	6.40454	-4.08907	1.24138e-28
Tnni2	3.11462	12.7933	-4.10751	4.24958e-86
Stard8	2.8009	11.5235	-4.11422	9.82997e-118
Scel	1.35461	5.5826	-4.12118	3.83884e-62
Sh3bp5	7.22049	29.9276	-4.14481	1.96039e-155
Fcgr1	1.30416	5.41918	-4.1553	3.12451e-72
Svil	21.4987	89.4774	-4.16199	0
Mreg	2.96313	12.3581	-4.17062	4.18052e-102
Slamf9	2.35498	9.83249	-4.17519	2.25183e-68
Hist2h2ac	47.709	200.848	-4.20986	3.56997e-300
Abcd2	17.004	71.6085	-4.21126	0
A530032D15Rik	1.23347	5.22526	-4.23621	2.23744e-55
Slamf7	1.84651	7.88784	-4.27176	2.07013e-58
Ampd3	3.22077	13.7863	-4.28042	8.18475e-85
Irgc1	1.50203	6.42946	-4.28052	2.09771e-55
Dapk1	3.14869	13.5237	-4.29504	2.25848e-112
Aif1	1.95451	8.40827	-4.30198	6.07961e-65
Gpnmb	2.22965	9.60199	-4.30649	7.02974e-39
Actn1	41.3729	178.358	-4.31099	0
Pik3r5	5.64186	24.3374	-4.31372	1.45476e-175
Ear2	22.6585	98.3259	-4.33947	1.45583e-188
Gm9949	1.51034	6.5737	-4.35246	1.05805e-70
Ttc21a	1.28066	5.60078	-4.37337	2.4404e-86
AC163018.1	1.65602	7.24475	-4.37479	2.25863e-45
Olfm1	12.2994	53.8484	-4.37815	4.84831e-167
Skint3	1.11737	4.89791	-4.38342	3.87877e-41
Ceacam1	34.1108	150.073	-4.39957	9.03177e-262
Dse	2.20512	9.71019	-4.40348	2.38491e-90
Tmem176b	17.3745	76.6641	-4.41244	1.30363e-165
Epsti1	5.0509	22.3474	-4.42445	2.40127e-124
Camk2d	3.11124	13.8222	-4.44267	8.76749e-120
Myl10	20.0078	88.9491	-4.44573	0
AC139671.1	6.43876	28.6461	-4.44901	1.49666e-212
Tmcc1	27.8615	123.968	-4.44942	0
Abcc5	8.35529	37.2192	-4.45457	6.08813e-258
Vav3	7.94653	35.4144	-4.45658	7.32325e-265
Gm7694	2.66593	11.8916	-4.46059	1.09803e-126
Rab32	13.2224	59.1415	-4.47282	0
Tlr7	1.03122	4.68216	-4.54042	5.16792e-52
Rubcnl	2.24641	10.2487	-4.56227	5.15504e-89
Ptpro	2.08216	9.52537	-4.57474	6.78182e-94
Slco3a1	4.12393	18.939	-4.59245	1.03935e-163
Kmo	2.7166	12.4762	-4.59256	1.5456e-89
Nfam1	27.3688	126.636	-4.62703	0
Klrd1	3.31652	15.3539	-4.62951	1.05009e-47
Calcrl	2.87431	13.3078	-4.62991	5.14581e-91
Fmnl3	5.86618	27.1791	-4.63319	8.13171e-231
Selenop	10.409	48.2411	-4.63457	6.85747e-260
Ccdc125	7.41609	34.5479	-4.6585	1.58031e-207
Tex15	1.36253	6.38244	-4.68427	6.27299e-45
Alcam	9.90968	46.495	-4.69187	0
Kcnn3	1.53717	7.21411	-4.6931	1.33017e-53
Atf3	7.63896	35.8724	-4.69598	1.3591e-129
Bcl2a1d	11.6593	54.8967	-4.70839	2.81998e-237
Ccnd1	6.33226	29.8232	-4.70973	2.97839e-102
Cldn15	5.31635	25.299	-4.75873	1.36361e-203
Hcar2	2.95772	14.105	-4.76889	6.66824e-60
Fgr	14.04	67.7337	-4.82432	0
Mgam	1.18835	5.74417	-4.83373	1.9146e-54
Ddx60	1.96806	9.56606	-4.86065	1.55773e-50
F730016J06Rik	12.8335	62.5001	-4.87007	0
Shtn1	6.64884	32.5201	-4.8911	2.14152e-187
Agpat2	22.7081	111.301	-4.90138	0
Fmo5	9.25313	45.3559	-4.90168	1.72949e-271
Prtn3	524.657	2574.39	-4.90681	0
Il6st	3.50108	17.2229	-4.91932	8.19463e-134
Cd74	339.847	1672.59	-4.92159	2.42174e-137
Slfn4	1.24865	6.15213	-4.92702	1.6332e-33
Galm	1.58162	7.84893	-4.96258	4.45573e-103
Plekhm3	2.75568	13.7553	-4.9916	1.74615e-110
Pltp	4.28012	21.4601	-5.01389	8.98763e-72
Acsl1	17.2518	86.6153	-5.02066	0
St3gal5	8.63065	43.5654	-5.04775	3.00998e-184
Il15	3.46282	17.5969	-5.08165	1.72564e-126
Unc93b1	22.0769	112.461	-5.09403	0
Dab2	4.65756	23.9898	-5.15074	3.96076e-157
Inpp4a	5.61591	29.0644	-5.17537	5.07444e-224
Ptger2	2.1425	11.0941	-5.17813	1.2408e-105
Slc22a15	6.29125	32.8295	-5.21828	1.54205e-266
Myof	1.87736	9.84895	-5.24618	6.31457e-74
Tifab	9.05131	47.5509	-5.25349	1.56047e-280
Arhgap24	1.07825	5.66611	-5.25491	1.16076e-75
Ifnlr1	1.17125	6.17342	-5.2708	1.4432e-50
Msr1	1.15898	6.12028	-5.28074	1.26826e-61
Phactr2	5.98416	31.7931	-5.31289	1.93505e-261
Mmp12	13.7231	73.2302	-5.33628	3.19647e-158
H2-Aa	79.567	426.777	-5.36375	5.8729e-161
Cxcl10	1.07975	5.81146	-5.38223	7.55552e-16
Nudt4	15.2727	82.2839	-5.38764	0
Ccno	1.76556	9.54065	-5.40376	8.06282e-102
Rtp4	1.47524	8.08722	-5.48199	8.16616e-69
Samd5	1.95172	10.7467	-5.5063	1.46932e-120
Tlr8	1.11395	6.1415	-5.51328	1.46645e-62
Mndal	6.23206	34.501	-5.53605	8.762e-213
Mmp9	27.254	150.902	-5.53688	2.72484e-175
AI839979	2.88808	16.0135	-5.54471	4.35236e-162
Ly75	2.82736	15.7241	-5.56142	4.12281e-131
Asprv1	2.73701	15.376	-5.61782	3.96376e-50
Fcor	10.2019	57.3865	-5.62507	0
H2-Eb1	45.3917	256.324	-5.64693	7.46359e-160
Map3k8	2.26674	12.8207	-5.65601	1.30946e-132
Sowahc	1.98768	11.267	-5.66843	2.44337e-132
Nat8l	1.71938	9.79796	-5.69855	1.26018e-84
Psap	323.642	1849.76	-5.71545	0
C1qa	1.1688	6.70526	-5.73686	1.7743e-39
Mgst1	57.4396	333.313	-5.80284	0
Slc15a3	2.61033	15.1739	-5.81302	8.8697e-126
Smim6	2.8069	16.3977	-5.84195	5.41576e-163
Map3k9	2.13576	12.483	-5.84478	5.08874e-117
Orm1	1.056	6.20566	-5.87656	4.66099e-89
Zfhx3	3.44636	20.3703	-5.91067	5.28201e-178
Ica1	5.56324	32.9976	-5.93137	1.43983e-307
Rhou	7.75732	46.2655	-5.9641	5.372214849E-314
Peli2	6.12604	36.5653	-5.96884	0
Spint1	5.29728	31.8937	-6.02077	1.75475e-148
Bcl6	2.62014	15.8061	-6.03254	3.88529e-102
Pde2a	1.66593	10.0885	-6.05576	2.571e-135
D1Ertd622e	4.85669	29.4907	-6.07218	7.77672e-232
Inhba	5.21949	31.8066	-6.09381	1.534e-232
Ciita	4.30372	26.4796	-6.15273	5.37779e-136
Axl	3.19381	19.6941	-6.16632	9.10176e-128
Hsd11b1	9.90108	61.3172	-6.19298	0
Gm38843	1.29674	8.065	-6.21944	4.19269e-84
Clec4b1	2.85103	17.7646	-6.23093	7.86596e-124
P2ry6	1.19041	7.41751	-6.23104	2.37457e-106
Junos	1.471	9.17411	-6.23664	7.71188e-145
Cgnl1	1.84482	11.6626	-6.32181	5.54529e-111
Dram1	5.47361	34.7021	-6.3399	0
Cd300c2	5.95235	37.8532	-6.35937	7.93663e-276
Megf9	9.97493	63.5307	-6.36904	0
Pak1	8.6027	54.8193	-6.37233	0
Cd33	20.1432	128.376	-6.37317	0
Pld4	8.86975	56.5854	-6.3796	2.57373e-241
Tbc1d9	1.41567	9.19856	-6.49768	3.08167e-120
Cysltr1	3.68978	24.2573	-6.57419	1.54771e-192
Acpp	9.04781	60.1259	-6.64535	0
Clec4a3	3.49693	23.8174	-6.81094	7.13276e-173
Pgr	1.65232	11.3043	-6.84149	1.52509e-92
Hist1h2an	41.4841	284.433	-6.85644	5.55764e-294
Jaml	3.88105	26.6692	-6.87165	9.74717e-168
Dusp22	2.55033	17.6025	-6.90206	4.09832e-205
Elane	429.955	2977.74	-6.92569	0
Slfn5	1.88032	13.1678	-7.00294	6.7268e-101
Acot1	2.23876	15.6807	-7.00421	2.97386e-170
Adrb2	3.07225	21.5395	-7.01098	1.54941e-185
Siglece	4.70382	33.0965	-7.03608	3.24758e-270
1700047M11Rik	1.13804	8.09046	-7.10911	8.52753e-64
Mtus1	9.75763	69.6871	-7.1418	0
Pid1	2.8839	20.7017	-7.17838	3.37403e-174
Wfdc17	5.37997	38.7989	-7.21174	6.65655e-220
Lrp1	3.18708	23.0482	-7.23176	1.91211e-214
Gm34084	2.21255	16.0391	-7.24915	4.48421e-146
Ipcef1	3.10482	22.511	-7.25034	2.25426e-166
Sirpb1b	1.62851	11.8807	-7.29545	5.10005e-81
Arl5c	2.66633	19.7601	-7.41099	6.28659e-170
Aff2	1.31251	9.76759	-7.44193	1.15987e-128
Slfn1	4.38161	32.6598	-7.45383	1.80178e-115
Arg2	1.86683	13.9648	-7.4805	6.05402e-71
Tnfrsf1a	13.4878	101.098	-7.49552	0
Gm21188	3.81397	28.8472	-7.56358	0
Csf1r	10.1954	77.3934	-7.59101	1.55E-321
Rin2	1.93633	14.7769	-7.63137	9.11776e-149
Mrc1	4.94818	37.9207	-7.66357	6.69048e-197
B230208H11Rik	4.18669	32.3206	-7.71986	1.40947e-267
Gm5483	105.196	815.848	-7.75553	0
Il13ra1	2.33926	18.2013	-7.78077	2.57332e-181
Gal	5.39418	42.0214	-7.79015	0
Sirpb1c	2.31963	18.2216	-7.85541	6.40629e-108
Cldn1	1.49368	11.7829	-7.88846	2.32568e-147
Il1f9	2.14456	17.0232	-7.93785	2.40737e-142
Dgat2	6.40855	51.0294	-7.96271	0
Gpr84	1.31112	10.5167	-8.02115	2.19949e-197
Slco4c1	1.81094	14.6033	-8.06396	2.93343e-185
Trem3	9.54755	77.7726	-8.14582	0
Krt83	1.36645	11.1351	-8.14887	2.24868e-110
Olfml2b	5.14981	42.6701	-8.28575	0
AC140186.1	6.56121	54.4198	-8.29417	0
Tgfbr3	1.24186	10.3491	-8.33353	1.06873e-156
Tbkbp1	2.25805	19.0042	-8.41619	3.37666e-297
Plekhg1	1.8227	15.4185	-8.45915	2.91941e-160
Cd302	1.60205	13.6149	-8.4984	7.60664e-174
Slc40a1	7.09591	61.1301	-8.61483	0
Ifi207	1.06549	9.21511	-8.64869	8.53364e-130
Scnn1a	2.63731	22.8169	-8.65159	3.34056e-257
Gm36161	2.37785	21.0824	-8.86615	1.27444e-249
Pram1	7.71082	69.5043	-9.01387	0
Ctss	25.254	228.245	-9.03796	0
Hp	27.3131	247.956	-9.07827	0
Adpgk	29.2933	269.885	-9.21322	0
Bmx	1.47991	13.6912	-9.25138	5.17787e-99
Mafb	2.7872	25.9862	-9.32343	7.43255e-156
Irf8	2.41594	22.7479	-9.41577	2.61408e-231
Clec4a1	2.22297	21.4334	-9.64181	5.63145e-200
Aldh3b1	5.72599	55.8495	-9.75369	0
Prom1	1.21831	11.9013	-9.76868	2.79538e-198
Mpeg1	6.23411	61.4547	-9.85782	0
Dennd2a	2.32678	23.1804	-9.96244	1.77931e-254
Cebpd	19.8735	202.789	-10.204	0
March1	1.96842	20.7074	-10.5198	2.3663e-239
Clec5a	4.39312	46.9774	-10.6934	0
Bst1	2.67593	29.1144	-10.8801	1.61006e-204
Id3	4.20143	46.0855	-10.969	6.53159e-154
Fpr1	2.18773	24.0128	-10.9761	7.2695e-115
Asgr2	6.34341	70.786	-11.159	3.00492e-159
Crispld2	1.82927	20.4766	-11.1938	2.37165e-195
Cybb	56.0734	633.416	-11.2962	0
Nos1ap	3.32365	39.0322	-11.7438	0
Tgfbi	5.18093	60.9702	-11.7682	0
Il6ra	3.02287	35.8354	-11.8548	0
Ifi204	1.13422	13.5112	-11.9123	4.05924e-125
C1qb	4.33308	51.6556	-11.9212	2.69806e-115
Ifi203	3.33102	40.3986	-12.128	0
Fn1	12.6989	155.928	-12.2788	1.16087e-254
Igsf6	14.5512	182.871	-12.5674	0
Csf3r	4.6946	61.7236	-13.1478	0
C1qc	1.96348	26.429	-13.4603	7.03911e-112
Plbd1	5.51504	74.3937	-13.4892	0
Stfa2l1	12.6105	177.257	-14.0563	0
6430548M08Rik	2.84019	40.4574	-14.2446	0
Vcan	3.10819	44.3284	-14.2618	8.49646e-203
Clec4a2	11.4289	164.198	-14.3669	0
Tnfsf13	1.95028	28.4499	-14.5876	0
Chil3	299.578	4381.37	-14.6251	0
Chil1	24.7164	364.993	-14.7672	0
Fpr2	1.44065	21.3351	-14.8094	5.81205e-152
Olfm4	3.29328	50.1694	-15.2339	3.53035e-45
F13a1	8.77301	146.11	-16.6545	0
Trem2	3.10829	52.2234	-16.8014	0
Mcemp1	7.94456	135.052	-16.9994	0
Abca13	3.86642	67.7621	-17.5258	0
Stfa1	27.7098	486.337	-17.5511	0
4930438A08Rik	1.4209	24.9789	-17.5796	0
Ankrd22	1.24305	22.4105	-18.0286	1.03347e-240
Sept5	3.44715	62.1689	-18.0349	0
Lcn2	204.2	4344.5	-21.2757	0
Clec4n	4.81477	102.989	-21.3903	0
Apoe	4.12699	90.3032	-21.8811	2.08053e-166
BC100530	77.9319	2485.44	-31.8924	0
Mmp8	7.50683	246.715	-32.8654	0
Itgb2l	2.59261	87.4498	-33.7304	0
Lrg1	5.51499	201.24	-36.4896	0
Wfdc21	36.0511	1353.32	-37.5389	0
Ngp	365.761	14071.3	-38.4714	0
Ceacam10	2.25898	92.713	-41.042	0
S100a9	941.092	40731.9	-43.2815	0
S100a8	743.771	38494	-51.7552	0
Lyz2	100.104	5181.64	-51.7626	0
Cd177	5.05149	262.925	-52.049	0
Stfa2	6.47936	349.763	-53.981	0
Fcnb	3.34218	184.468	-55.1939	0
Ltf	29.9223	2395.84	-80.0686	0
Stfa3	1.95114	157.175	-80.5555	2.51033e-224
Camp	35.4349	4118.19	-116.218	0
