# Supplementary material for: PML::RARA and GATA2 proteins interact via DNA templates to induce aberrant self-renewal in mouse and human hematopoietic cells
Source: Proc Natl Acad Sci U S A. 2024 Apr 22;121(18):e2317690121. doi: 10.1073/pnas.2317690121 (PMC11067031; doi:10.1073/pnas.2317690121)
Supplement: Supplementary file 17 — Dataset S16 (XLSX) [file pnas.2317690121.sd16.xlsx]

## Sheet: gene_list - 2023-04-22T141042.0
Differentially expressed genes between Gata2 vs Rosa26 CRISPR/Cas9 targeted Ctsg-PML::RARA hematopoietic cells by single cell RNA-seq
Gene symbol	Gata2-targeted mean	Rosa26-targeted mean	Fold change (Gata2 vs. Rosa26 targeted)	FDR (Gata2 vs. Rosa26 targeted)
Sox4	39.432	1.25912	31.3171	0
Grk3	34.2104	1.17051	29.2268	0
Pak1	39.105	1.4408	27.1412	0
Thbs1	57.8638	2.5239	22.9264	2.32372e-214
Cox6b2	24.3109	1.3172	18.4565	0
Prdm16	19.8235	1.18122	16.7822	0
Hbb-bt	38.2908	2.28188	16.7804	9.16925e-122
Slc27a3	37.4319	2.42121	15.46	0
Cxxc5	16.8919	1.18319	14.2766	2.58024e-229
Maoa	16.791	1.19347	14.0691	3.95288e-289
Enah	44.0724	3.37906	13.0428	0
Olfm1	12.4379	1.0698	11.6264	2.97501e-163
Mboat2	12.3248	1.14927	10.724	4.97926e-188
Rab27b	56.0066	5.25621	10.6553	0
Smim24	14.0638	1.34172	10.4819	2.21529e-229
Fam92a	11.0468	1.07441	10.2817	1.2846e-168
Epx	235.696	24.8846	9.47157	6.47107e-23
Cdh1	155.756	16.5518	9.4102	0
Them6	17.0177	1.84843	9.20657	5.78788e-230
Flrt3	11.9	1.30816	9.0967	9.98932e-99
Snx7	10.8781	1.23359	8.8182	1.12378e-178
Col6a3	9.1428	1.04387	8.75855	1.81979e-148
Ndrg2	9.04521	1.06268	8.51171	6.22232e-148
Ear1	8.23904	1	8.23904	2.64069e-08
Creb5	24.3504	3.00314	8.10832	7.23406e-221
Scin	263.498	32.7296	8.05074	0
Mgl2	11.5069	1.48205	7.76416	1.09518e-172
Ear6	10.7387	1.38382	7.76019	7.8047e-13
Ttll9	8.85567	1.16699	7.58845	4.00046e-136
Spats2	8.25568	1.1035	7.48133	5.68285e-124
P2ry14	69.6844	9.55963	7.28945	0
Tcrg-C1	171.083	23.5684	7.25897	0
Kcnk5	8.24942	1.13745	7.25255	4.52157e-116
Scd1	11.5829	1.61275	7.1821	5.49376e-108
Rab4a	9.31275	1.31359	7.08952	4.2066e-94
Gata2	502.899	71.2161	7.06159	0	#REF!
Cebpe	160.832	23.5418	6.83176	0
Slc36a2	14.9349	2.18906	6.82252	6.00791e-168
Rpp25	12.963	1.91803	6.75846	1.7656e-120
St6galnac3	7.55784	1.12217	6.73503	2.6505e-104
Mycn	6.97669	1.03896	6.71508	5.92805e-58
Gngt2	10.4724	1.56161	6.70616	5.62785e-125
Ephb2	7.96365	1.19357	6.67214	2.31267e-99
Maged1	24.5799	3.74626	6.56119	1.03119e-282
St6gal1	20.1005	3.104	6.47568	3.61186e-175
Ctsh	11.7926	1.83469	6.42758	1.96667e-37
Deptor	21.1729	3.39964	6.22798	5.07884e-234
Bhlhb9	6.09407	1.0101	6.03311	2.47967e-87
Ncf1	42.1817	7.06498	5.97053	1.07206e-209
Cox4i2	10.124	1.70373	5.94222	1.06894e-96
Ctss	10.5165	1.78489	5.89196	2.28033e-114
Dhrs9	18.3411	3.14771	5.8268	1.2621e-132
Ak3	8.93078	1.53921	5.80217	2.4071e-90
Fbp1	7.84783	1.37071	5.72536	8.24961e-95
Clec12a	348.872	61.8618	5.63954	0
Mylk	37.2476	6.62031	5.62625	0
Car2	5.92752	1.06564	5.56239	1.1003e-78
Amot	9.3778	1.68841	5.55421	3.4355e-121
Olfm4	5.45861	1	5.45861	1.65946e-07
Sh3pxd2a	6.5945	1.20846	5.45693	3.30182e-86
Pik3c2a	7.5177	1.39617	5.38451	1.76988e-88
Slc45a3	7.01543	1.32519	5.29392	2.21092e-46
Mamdc2	9.30534	1.75817	5.29264	3.39279e-61
Plekho1	9.92672	1.88805	5.25767	3.24768e-95
Gm8113	6.10437	1.16418	5.24348	2.75833e-49
Lfng	17.0139	3.25149	5.23264	4.54373e-104
Psd3	5.22368	1	5.22368	7.58441e-66
Clec4n	6.07644	1.18458	5.12961	2.84773e-25
Tmem176b	6.64396	1.3067	5.08452	6.15726e-73
Bsn	17.9757	3.55375	5.05824	2.01895e-204
2900026A02Rik	5.21798	1.03232	5.0546	3.13957e-64
Gm15657	22.5834	4.50144	5.01694	4.26734e-201
Ighm	6.13338	1.2391	4.94987	1.79374e-39
Clcf1	7.88952	1.60546	4.91418	1.76102e-78
Slc36a4	7.27703	1.49556	4.86575	6.56258e-99
Lpxn	5.86105	1.21383	4.82854	1.19566e-52
Fbxo17	8.60083	1.78586	4.81608	3.14502e-100
Bex6	35.9124	7.52198	4.77432	1.66219e-256
Prr5	5.14291	1.10788	4.64211	2.27125e-66
Clec4a2	6.13808	1.3266	4.62693	3.52382e-29
Rnf43	10.5428	2.28894	4.60598	9.17254e-112
6030419C18Rik	5.12032	1.11225	4.60357	7.47845e-62
Tmem158	21.0668	4.63338	4.54674	2.67624e-129
Tspan13	4.71318	1.03856	4.53817	2.03743e-48
Susd3	38.0965	8.45124	4.5078	4.83805e-202
Armcx2	4.77236	1.06	4.50224	9.76622e-70
Samd14	9.25864	2.06095	4.49241	2.63875e-76
Slc2a3	5.36825	1.20279	4.46318	5.422e-40
Gimap1	4.45435	1	4.45435	3.50582e-49
Zfp507	10.4034	2.33725	4.4511	1.20171e-110
Arhgef40	27.3687	6.17211	4.43426	9.62881e-197
Cd300a	4.77646	1.08758	4.39182	7.8584e-47
Siglecg	9.05414	2.07127	4.37129	3.57082e-101
Cd74	17.8245	4.0845	4.36392	8.42964e-85
Pram1	6.97041	1.62133	4.29919	6.30526e-54
Cryzl2	4.88004	1.13623	4.29494	3.63686e-68
Platr27	4.87896	1.14357	4.26644	2.1497e-64
Mc5r	7.75603	1.84276	4.20891	5.81642e-95
Amacr	43.4097	10.3437	4.19671	1.09516e-210
Stc2	22.0461	5.27181	4.18188	2.05426e-177
Siglecf	52.6523	12.7926	4.11583	1.30816e-257
Crisp1	4.31409	1.05449	4.09116	7.86669e-26
Tgfbr2	7.87	1.9396	4.05754	1.76897e-59
Cep164	9.38594	2.31518	4.05409	1.07974e-64
Zfp760	5.15244	1.28997	3.99422	2.18284e-56
Rabgap1l	26.0791	6.53523	3.99055	3.1045e-179
Ganc	21.4063	5.37416	3.9832	1.33105e-140
Retreg1	12.2289	3.09143	3.95575	6.68021e-96
Zcchc3	6.1438	1.57498	3.90088	3.92539e-74
Zfp995	5.29268	1.36467	3.87835	1.93875e-58
Fam198b	6.69893	1.73336	3.86471	3.81077e-30
Ehd3	12.7971	3.34869	3.82154	1.40371e-89
Vat1l	3.89663	1.02274	3.80999	4.88014e-47
Epdr1	3.92153	1.03108	3.80334	7.70344e-48
Abi3	5.15233	1.36416	3.77693	1.28065e-41
Scimp	5.84621	1.55734	3.75398	8.9414e-28
Rgs7bp	112.595	30.1291	3.7371	0
Tox	14.5382	3.89432	3.73319	4.13019e-106
Hck	7.63653	2.05763	3.71133	5.06536e-60
Ear2	3.85511	1.04019	3.70617	3.61423e-06
Immp2l	6.69414	1.8237	3.67064	4.30018e-68
Jup	7.57782	2.08035	3.64257	5.49156e-35
Tmem176a	5.32905	1.47515	3.61254	7.60866e-55
Afap1	8.79459	2.43875	3.60619	1.59236e-90
Bcas1os2	4.0734	1.13148	3.60008	2.17912e-57
Irf8	5.34979	1.48646	3.59901	1.40697e-48
Gm4924	3.64884	1.02082	3.57441	1.15638e-50
Vcam1	3.53209	1.01239	3.48887	1.80363e-13
Zfp385a	18.8659	5.46171	3.4542	4.83045e-79
Gramd1b	7.72492	2.23712	3.45307	1.07055e-54
BC035044	7.53918	2.1853	3.44995	6.26728e-63
Kctd1	13.3947	3.8857	3.44719	8.96999e-110
Vopp1	4.00104	1.17317	3.41044	1.70197e-37
Arhgap28	3.47947	1.02173	3.40545	7.85791e-45
Il31ra	4.89612	1.44336	3.39217	1.80575e-52
Ranbp17	3.77209	1.11661	3.37817	6.30502e-44
Kcng2	10.7855	3.1968	3.37386	3.40516e-76
Rasl11a	12.5123	3.77052	3.31846	4.95455e-50
Nrcam	3.68413	1.11776	3.29601	2.01583e-34
Bmpr1a	22.0461	6.70556	3.28774	6.36023e-134
Dusp5	16.3463	4.99304	3.27381	2.81477e-57
Cd300lb	3.55295	1.08977	3.26027	9.86272e-29
Tlcd2	8.81503	2.74331	3.21329	1.26573e-56
B4galt6	17.1171	5.32755	3.21295	1.70287e-49
Muc13	81.5676	25.441	3.20615	6.68126e-282
Nt5c3b	47.1668	14.7512	3.19748	2.55287e-226
Dach1	12.7977	4.03308	3.17318	5.07537e-58
1700001L05Rik	4.08166	1.29112	3.16133	3.43098e-42
Dnajb13	3.51161	1.11087	3.16114	3.21902e-43
Lst1	73.6683	23.3319	3.15741	2.24411e-184
Gstk1	11.0887	3.53681	3.13521	1.62094e-70
Igfbp4	236.814	75.7213	3.12744	2.98594e-217
Cyth3	4.14286	1.32575	3.12493	1.06475e-33
Il11ra1	31.0597	9.99883	3.10633	6.19821e-146
Smpdl3b	7.53491	2.42757	3.10389	6.9339e-60
Pde5a	4.93091	1.58898	3.1032	9.09122e-38
Ctnnd1	7.02842	2.26531	3.10263	1.34716e-51
Exoc3l	4.01389	1.29499	3.09955	6.9206e-37
Ptgis	3.49461	1.12981	3.0931	2.02914e-36
Clec2g	5.04267	1.63255	3.08882	1.77957e-32
Plekha7	3.78274	1.24354	3.04191	2.23487e-34
Gapt	46.8843	15.415	3.04146	3.29584e-94
Cavin1	12.6072	4.16832	3.02452	7.9489e-71
Car13	3.22497	1.0844	2.97396	1.07265e-31
Mast4	3.67178	1.23572	2.97137	4.73848e-39
Maged2	3.42966	1.15504	2.9693	1.32631e-41
Gm34084	5.76421	1.95056	2.95516	4.73861e-42
Rnf17	3.15404	1.07271	2.94025	2.89877e-31
Rab3il1	3.90347	1.33395	2.92624	5.95567e-35
Bcl2l14	8.37052	2.87069	2.91586	1.015e-52
Rassf8	3.59048	1.23492	2.90746	6.35346e-31
Ngp	24.3542	8.41966	2.89254	0.00490148
Cd300c2	4.50665	1.5613	2.88647	6.30243e-23
Hmces	24.3887	8.44963	2.88637	2.1596e-105
Gm31718	5.83413	2.03739	2.86353	7.85131e-34
Mgst2	142.009	49.946	2.84325	3.38654e-177
F2r	113.055	39.9942	2.82678	1.7392e-245
Aldoc	13.6648	4.83423	2.82667	1.6628e-50
Ttyh3	39.6766	14.2572	2.78291	7.58725e-128
Arhgap5	15.7553	5.67377	2.77686	5.16235e-65
Traf5	4.13793	1.49417	2.76938	5.62626e-29
Gspt2	11.7019	4.22668	2.76857	1.49646e-74
D130040H23Rik	3.05291	1.1028	2.76834	8.60541e-33
Mlph	2.75651	1	2.75651	1.97213e-35
Tcrg-C2	2.93729	1.06677	2.75344	8.02415e-25
Nbeal2	37.715	13.7542	2.74207	8.0069e-105
St3gal5	3.90091	1.4399	2.70915	5.00291e-22
Rapsn	53.6469	19.8344	2.70473	8.92196e-118
Nostrin	10.5058	3.88487	2.7043	1.01029e-50
Padi4	30.7247	11.3775	2.70049	1.24827e-81
Lrrc25	5.3286	1.97348	2.70011	9.10234e-18
Hivep3	8.35079	3.09526	2.69793	4.30032e-51
Treml2	10.321	3.87878	2.66089	1.72949e-23
AU022793	3.21363	1.20928	2.65748	1.64757e-19
Bin1	83.3572	31.4893	2.64716	1.08114e-208
Ttpa	2.74402	1.03702	2.64605	1.35271e-33
Gm11361	7.15727	2.71699	2.63426	2.01259e-39
AC140186.1	52.5202	20.0572	2.61851	1.37642e-124
Kif5a	6.04554	2.31213	2.61471	2.94056e-30
Ttc39c	25.7399	9.9417	2.58908	5.4331e-105
Zfp938	13.0531	5.04173	2.58901	1.22e-58
Adamts17	5.81422	2.247	2.58755	7.70301e-33
Tmem144	3.48566	1.34871	2.58445	1.0768e-23
Csf1r	4.4113	1.71184	2.57694	2.03882e-21
Ccl9	217.225	84.4391	2.57256	1.21142e-171
Tgfbr3	3.65446	1.42472	2.56505	2.90894e-31
Insl6	8.68507	3.3872	2.56408	1.38949e-35
Zfhx3	3.82325	1.49347	2.55998	4.25021e-22
Adssl1	4.40365	1.72736	2.54936	1.86268e-14
AI839979	17.5227	6.87846	2.54747	8.1629e-54
Ffar2	120.468	47.3473	2.54435	1.36819e-203
Relt	13.9883	5.50361	2.54166	1.01433e-39
Unc13d	29.5815	11.6466	2.53992	1.84993e-86
Bcl2a1a	3.41734	1.34946	2.53238	1.20994e-23
Eya2	3.64036	1.44071	2.52679	5.6123e-10
Paox	45.2031	17.9589	2.51703	4.20794e-145
Adgra3	2.51578	1	2.51578	2.16902e-23
Cmtm8	3.49843	1.39414	2.50938	1.61241e-22
Lrrc1	5.1622	2.05846	2.5078	5.44207e-22
Klrb1f	98.2605	39.2995	2.5003	2.71338e-156
Kctd12	25.22	10.1111	2.49429	5.42512e-73
Lpcat1	6.30383	2.52932	2.4923	3.25636e-31
Gpsm2	8.05089	3.23323	2.49005	9.55477e-29
Zfp286	2.51371	1.00993	2.48898	8.12518e-28
Myl10	2.55898	1.03202	2.47957	3.08993e-25
Rasal2	4.25409	1.7175	2.47691	2.15272e-33
Ttyh2	5.06729	2.04714	2.4753	1.40345e-27
Epsti1	4.97668	2.01127	2.4744	7.32252e-30
Clnk	2.70567	1.09591	2.46887	3.41536e-21
Gm15991	2.51565	1.02193	2.46168	9.26003e-28
Ltc4s	10.3343	4.20225	2.45924	1.09787e-33
Mpzl1	14.4187	5.86514	2.45838	3.47278e-63
Nat2	7.05434	2.87119	2.45694	2.4854e-30
Tspan2	20.5993	8.43368	2.44251	1.58929e-89
Ddit4	10.169	4.16439	2.4419	2.00608e-22
Med12l	4.34774	1.7832	2.43817	4.2579e-16
Por	153.274	62.9795	2.43372	1.14372e-172
Unc93b1	25.7401	10.5853	2.43169	6.40509e-90
Rnf150	10.0817	4.14902	2.42991	3.19909e-28
Id1	146.222	60.4361	2.41945	2.61239e-135
Notch3	9.9979	4.14208	2.41374	5.17183e-33
Atp9a	2.40932	1	2.40932	5.07394e-20
Retsat	28.204	11.7168	2.40714	1.50861e-108
Gm10260	55.5741	23.1234	2.40337	5.71038e-152
Slc4a5	2.40047	1	2.40047	3.68106e-31
Fmnl1	65.3989	27.26	2.39908	3.26458e-134
Gimap9	16.3983	6.83603	2.3988	1.47357e-55
Selenop	39.7516	16.6158	2.3924	2.76392e-97
Mgmt	3.77299	1.58163	2.38552	1.56979e-25
Zfp947	2.7895	1.17344	2.3772	4.80451e-25
Cited2	312.8	131.6	2.37691	9.60594e-198
Nrep	12.2307	5.14907	2.37533	1.34864e-56
Ccdc50	37.9128	16.0462	2.36273	1.7215e-108
Ctnnbip1	13.8508	5.87237	2.35863	3.63811e-45
Soga1	2.85012	1.20895	2.35752	3.31431e-22
Spns1	182.787	77.628	2.35466	2.63945e-205
Jade2	7.75376	3.3032	2.34735	8.60228e-28
Cep126	2.90428	1.24029	2.34162	5.95552e-33
Myo10	3.01684	1.29011	2.33844	6.0596e-25
Gm29050	3.49461	1.49811	2.33269	6.86928e-25
Mex3a	2.89781	1.2424	2.33243	2.78984e-24
Sh3bp4	3.031	1.30006	2.33143	9.24291e-23
2010013B24Rik	3.21056	1.37866	2.32876	4.66259e-17
Lsp1	6.8905	2.96444	2.32438	3.91157e-20
Zfp946	2.95223	1.2725	2.32002	1.26158e-20
Rpgrip1	5.62397	2.42948	2.31489	1.25445e-29
Slfn9	15.126	6.54197	2.31215	7.40205e-40
Stag3	2.83558	1.22791	2.30927	3.56321e-20
Ksr1	7.36916	3.19971	2.30307	4.47241e-24
Kcnk12	2.4187	1.05043	2.30259	3.81063e-26
Fkbp6	2.45506	1.06817	2.29838	3.3224e-24
H2afy	392.276	171.156	2.29192	1.16202e-129
Gm10269	35.8259	15.6948	2.28266	2.27439e-90
Bbs7	4.99834	2.19076	2.28155	3.16258e-26
Paqr8	5.83829	2.56198	2.27882	2.91486e-17
Rnd1	10.1362	4.45931	2.27303	2.35781e-34
Gm20658	13.1096	5.77071	2.27174	5.16222e-38
Lmna	86.6841	38.3996	2.25742	1.86858e-110
Slc1a4	3.15311	1.41385	2.23015	1.75839e-22
Hist4h4	20.214	9.07329	2.22786	7.61698e-55
Gria3	42.5033	19.0924	2.22618	3.79583e-103
Bcl2a1d	4.14355	1.8653	2.22138	1.42207e-21
Qrfp	2.4355	1.10148	2.21111	6.67451e-18
Lat	67.8204	30.8152	2.20087	1.03809e-115
Myo18a	31.0673	14.1361	2.19773	2.03911e-67
Accs	4.08981	1.86458	2.19342	4.99619e-22
Rem2	2.56708	1.1707	2.19277	1.00791e-20
Sh2d5	23.0634	10.5448	2.18719	1.36053e-67
Tmem14a	4.38624	2.02111	2.17022	2.42196e-24
Prg3	20.8167	9.59981	2.16845	0.0005153
Rere	38.5477	17.7849	2.16745	2.05569e-86
Itm2a	2.25216	1.03953	2.16651	5.55604e-21
Gm9493	3.84647	1.77804	2.16332	5.13165e-16
Zfp945	2.16196	1	2.16196	2.69403e-19
Mknk2	30.7225	14.2207	2.16041	3.77373e-60
C3ar1	6.8824	3.1858	2.16034	7.13763e-10
Layn	2.15938	1	2.15938	3.541e-26
Dbndd2	5.07019	2.35114	2.15648	2.89194e-16
Fam110b	2.22191	1.03154	2.15398	2.77163e-23
Nrp1	15.6086	7.24833	2.1534	8.92516e-23
Procr	5.34093	2.48211	2.15177	3.32761e-21
Slc35f2	2.15081	1	2.15081	3.69103e-22
Aqp11	4.41443	2.05344	2.14977	1.00774e-22
Cd37	75.6942	35.2887	2.145	1.94724e-131
a	12.8418	5.98851	2.14441	1.1185e-37
Sox6	2.22519	1.03807	2.14358	3.96645e-20
Ebi3	58.3426	27.2383	2.14193	1.57787e-125
Zc3h12c	2.18289	1.02097	2.13806	4.37303e-22
Ctr9	65.6512	30.7207	2.13703	1.85228e-93
Pip4k2a	23.8872	11.1801	2.13657	6.79574e-48
Gm10093	4.18292	1.95827	2.13603	8.21995e-18
Reps1	43.0571	20.1859	2.13304	2.06756e-86
Rel	16.1085	7.57579	2.12631	1.32472e-38
Gm10073	52.2438	24.5835	2.12516	1.64172e-106
Gm11273	7.57353	3.56582	2.12393	2.67147e-28
Cd300ld	2.85374	1.34362	2.12392	6.29849e-12
Cd72	3.05138	1.43771	2.12238	1.25731e-11
Peli2	6.62266	3.12086	2.12206	5.23443e-23
Rps12-ps3	358.566	169.482	2.11566	3.59521e-144
Cers4	2.11483	1	2.11483	1.12698e-18
Fgd2	6.91213	3.26866	2.11467	6.06433e-17
Zfp467	2.14075	1.01245	2.11443	6.49117e-18
Fut7	15.1711	7.18001	2.11296	2.13504e-28
Fggy	3.96487	1.87951	2.10952	3.91733e-21
Gpr171	11.4129	5.4131	2.10838	1.44998e-22
Tppp3	3.30814	1.56975	2.10744	4.92109e-14
Slc39a4	16.0773	7.63828	2.10483	1.49346e-40
Rpl13a	2525.42	1202.18	2.10069	0
Ddah2	3.73385	1.78149	2.09591	1.84826e-08
Mrvi1	2.34539	1.1215	2.09131	7.11322e-12
Cd276	4.78857	2.29003	2.09105	1.08901e-14
Vash1	4.65841	2.23693	2.08251	2.26463e-16
Dusp16	8.65183	4.15779	2.08087	2.30242e-22
Hist1h2bc	73.9949	35.6246	2.07708	1.94982e-44
Trim68	2.07628	1	2.07628	3.32761e-21
Iqcg	6.03672	2.93105	2.05957	7.91473e-16
Uaca	2.09187	1.01599	2.05894	1.09076e-21
Fmnl2	2.78879	1.35732	2.05463	1.69503e-16
Jrk	2.12177	1.03359	2.05282	8.29419e-25
Aph1b	5.02313	2.44927	2.05086	4.7217e-16
Tax1bp3	12.8982	6.29763	2.0481	1.5348e-26
Fam43a	24.6376	12.078	2.03987	8.18378e-34
Bace1	2.54964	1.25307	2.03471	6.43582e-11
Eno1b	39.9628	19.7565	2.02277	1.96329e-71
Megf8	4.53871	2.2439	2.02269	3.81563e-17
Ggt5	2.02203	1	2.02203	3.8319e-13
Mfsd2a	10.2957	5.09893	2.01918	5.23624e-26
1700012B09Rik	2.5537	1.26503	2.01869	1.09503e-16
2700046G09Rik	4.76042	2.35903	2.01796	7.13432e-21
Synj2	5.16431	2.56041	2.01699	1.50698e-16
Themis2	4.35006	2.15805	2.01573	5.22212e-16
Zfp992	7.63624	3.79094	2.01434	1.47876e-26
Zfp710	11.9778	5.94646	2.01428	8.32256e-25
Spink2	4.46095	2.21478	2.01417	5.80295e-17
Tnip1	25.597	12.7091	2.01407	1.56529e-47
Cacnb2	2.01307	1	2.01307	2.52673e-18
Trim30c	2.14459	1.067	2.00994	2.00174e-11
Fam213b	6.76348	3.3753	2.00382	2.53825e-23
Ppm1e	2.24262	1.11989	2.00254	2.0442e-12
Runx1	196.833	98.3754	2.00084	7.53216e-131
Tmem243	12.9893	6.49901	1.99866	7.89249e-31
Gm11808	55.159	27.6085	1.9979	2.22081e-97
Nefh	5.30196	10.5798	-1.99546	1.53239e-37
Tubb3	4.05412	8.09553	-1.99686	9.70909e-16
Coq8b	16.2452	32.4765	-1.99915	4.22033e-67
Ces1d	1.12237	2.24749	-2.00245	1.24679e-16
Tdrd7	2.83087	5.67914	-2.00615	1.88966e-16
Gm16299	1.00784	2.02554	-2.00979	1.19274e-18
Edem3	14.6964	29.6061	-2.01452	6.86791e-85
Tle1	25.1594	50.7896	-2.01872	1.29275e-111
Bahcc1	1.09916	2.21989	-2.01963	1.42586e-19
Aff4	23.4781	47.5038	-2.02332	8.34972e-103
Ms4a4b	4.17015	8.45384	-2.02722	1.09738e-28
Zbtb16	8.77351	17.8179	-2.03088	4.97367e-78
Carhsp1	36.6173	74.4912	-2.03432	1.66521e-135
Sipa1l2	1.37644	2.80042	-2.03454	8.59723e-09
Klf6	30.0219	61.185	-2.03801	2.02797e-103
Nqo2	23.2557	47.453	-2.04049	7.14679e-112
Thbs3	1.08736	2.21988	-2.04153	2.28573e-28
Car5b	1.17464	2.39905	-2.04236	3.8722e-07
Gchfr	10.3392	21.1226	-2.04296	1.39095e-55
Klf9	33.9498	69.3774	-2.04353	6.76164e-120
B4galt2	1.38247	2.82793	-2.04557	3.13152e-18
Kctd6	3.60007	7.36951	-2.04704	3.03423e-22
Mapk7	8.02918	16.4591	-2.04991	5.07504e-52
Rbms1	74.5232	153.122	-2.05469	4.51322e-162
Cpq	2.98688	6.14756	-2.05819	1.80906e-23
Appl2	11.7579	24.2317	-2.06088	2.42657e-66
Naprt	3.34056	6.88516	-2.06108	2.09016e-19
Pglyrp1	230.194	474.89	-2.063	1.45605e-196
Igf1r	13.6961	28.2557	-2.06304	5.82654e-103
Cytip	103.2	213.322	-2.06706	5.86668e-156
Klhl22	7.44416	15.3977	-2.06842	3.26439e-65
Hspa2	7.60316	15.7285	-2.06868	3.16974e-54
Prcd	2.40928	4.98837	-2.07048	2.25285e-29
Slc46a1	1.99441	4.13051	-2.07105	2.71547e-28
Slc27a4	8.9848	18.6187	-2.07225	1.91433e-62
Ctsl	17.071	35.4212	-2.07494	1.54008e-96
Cyp51	40.9624	85.0021	-2.07512	8.87347e-143
2410004P03Rik	2.63987	5.48717	-2.07858	2.65668e-31
Rsph1	4.12763	8.58463	-2.0798	1.60018e-40
H2-M3	6.70543	14.0179	-2.09053	4.89181e-45
Gm26577	2.13546	4.47579	-2.09594	7.90601e-19
Mkl1	9.99882	20.9581	-2.09606	5.92348e-63
Mboat1	10.0404	21.0553	-2.09707	9.37441e-36
Afdn	1.03691	2.17592	-2.09847	3.62441e-12
S100a6	1278.3	2682.5	-2.0985	0
Ccdc170	1.01849	2.13739	-2.09858	3.11716e-29
Scarb2	9.77562	20.53	-2.10012	6.77972e-83
Esyt1	85.4232	179.419	-2.10035	1.24633e-202
Ddx19a	33.5668	70.7844	-2.10876	4.40202e-163
Upp1	38.6787	81.638	-2.11067	3.8548e-108
Ugt1a7c	57.1336	120.602	-2.11088	3.83048e-164
Fut8	100.221	211.558	-2.11092	4.9721e-205
Atg14	6.42322	13.5611	-2.11127	4.58335e-53
Nt5c3	82.4065	174.033	-2.11189	1.6945e-167
Ccdc112	1.9245	4.07195	-2.11585	2.84165e-29
Prkcq	1.27833	2.71059	-2.12042	0.00590404
Slc12a4	1.5933	3.38462	-2.12429	3.23666e-19
Adrb2	1.02073	2.16975	-2.1257	1.07817e-33
Stk32c	1.94411	4.13289	-2.12586	1.32326e-10
Gm11505	37.0979	78.91	-2.12707	1.85169e-28
Selenom	130.16	276.964	-2.12787	7.23487e-280
Shcbp1	12.007	25.5503	-2.12796	5.89231e-75
Ero1l	101.303	215.852	-2.13076	1.73238e-187
Mst1	8.46515	18.059	-2.13333	9.44727e-61
Fam46a	42.006	89.6884	-2.13514	2.51065e-204
Rasgrp2	58.6651	125.334	-2.13643	1.54653e-196
Slc7a7	2.01882	4.31476	-2.13726	6.54958e-16
Gm2415	1.41312	3.02092	-2.13776	3.28103e-27
S1pr4	12.7289	27.2487	-2.1407	5.99392e-86
Socs5	6.65454	14.2544	-2.14206	1.6959e-46
Klc3	3.35798	7.19727	-2.14333	2.31248e-21
Ms4a6c	139.667	299.699	-2.14582	4.81209e-173
Lin28a	3.10318	6.69648	-2.15794	9.75118e-41
Tmem38b	52.0123	112.491	-2.16278	4.58524e-178
Ctsw	1.12289	2.43176	-2.16563	2.33216e-15
Lipg	10.6594	23.0976	-2.16689	2.76524e-140
Acot2	2.21517	4.80532	-2.16928	4.99345e-26
Pdpn	1.39532	3.03259	-2.17341	1.36839e-10
Ptger3	12.1765	26.5092	-2.17709	3.23843e-56
Actg1	1278.1	2786.51	-2.1802	0
F2rl1	1.27682	2.78811	-2.18364	9.72215e-29
Osbpl5	6.47771	14.1573	-2.18554	7.24455e-43
Gm10734	4.74422	10.373	-2.18645	4.20672e-51
Mpc2	128.072	280.385	-2.18927	6.66417e-176
Samd13	1.50412	3.29528	-2.19084	2.94437e-11
Fkbp11	26.5295	58.2282	-2.19484	9.45238e-194
Larp1b	13.2675	29.1201	-2.19485	7.57674e-129
Evpl	4.36222	9.57814	-2.1957	5.21163e-44
Fgd6	2.55772	5.62084	-2.1976	3.37734e-29
Tfcp2l1	1.3689	3.01012	-2.19893	3.54589e-22
Tiam2	2.26702	4.9865	-2.19958	2.57379e-22
Pag1	11.4192	25.1627	-2.20354	4.33613e-55
Pmm1	39.285	86.6948	-2.20681	8.60904e-191
Depdc7	3.80157	8.38985	-2.20694	1.51158e-32
Echdc3	5.96564	13.1819	-2.20965	1.54799e-64
Fam217b	13.3287	29.5338	-2.2158	2.2919e-105
Bcar3	1.27331	2.83287	-2.22482	0.00309772
Slc6a4	1.90104	4.23284	-2.2266	0.0305077
Ece2	2.89319	6.46202	-2.23352	2.34934e-28
H2-T22	40.313	90.2523	-2.23879	9.79568e-167
Abca13	4.15793	9.31495	-2.24028	3.06462e-42
Cd53	80.4038	180.555	-2.2456	1.01561e-219
Rps6kl1	1.04629	2.36815	-2.26339	4.16103e-16
Gba	32.2354	73.029	-2.26549	1.93096e-180
Plpp5	82.213	186.856	-2.27282	4.76893e-214
Ampd3	2.56623	5.84994	-2.27958	1.94878e-28
Mgst1	80.7484	184.411	-2.28378	1.95005e-229
Got1	14.9765	34.2088	-2.28417	7.93933e-120
B3gnt9	1.55598	3.55871	-2.28713	7.09784e-22
Traip	13.9253	31.8987	-2.29071	2.81906e-119
E230032D23Rik	12.8245	29.442	-2.29576	8.96283e-107
Tmem106a	2.76978	6.37192	-2.30051	2.23098e-15
Gda	107.185	247.125	-2.30559	2.43903e-229
Akr1c12	62.81	145	-2.30855	4.93531e-87
Gm14419	1.02382	2.3675	-2.31242	2.46522e-21
Smim6	4.52284	10.4806	-2.31727	1.81904e-50
Dok2	13.2049	30.6044	-2.31765	5.21596e-65
Egr1	7.53729	17.4884	-2.32025	2.68631e-44
F7	40.4578	93.9378	-2.32187	1.82689e-191
Glis3	1.38405	3.22056	-2.32691	2.26601e-33
Eps8l2	1.06194	2.47668	-2.33223	3.21953e-08
Parp3	7.16655	16.7509	-2.33738	2.49983e-61
Tbkbp1	4.69606	10.9839	-2.33896	4.16759e-68
Tfeb	3.63324	8.52219	-2.34562	1.51157e-42
Cxcr2	18.9608	44.5488	-2.34952	1.10002e-106
App	42.7032	100.455	-2.3524	1.99642e-237
Gata1	7.29999	17.1841	-2.35399	1.92127e-28
Efemp2	5.43791	12.8059	-2.35493	2.64934e-68
Gm45218	1.10512	2.60396	-2.35627	4.44508e-34
Bambi	3.00399	7.08611	-2.3589	1.35532e-49
Tnfrsf26	8.30059	19.7122	-2.37479	4.3055e-92
Arap2	1.0111	2.40236	-2.37599	9.25863e-19
Sqor	23.7862	56.5358	-2.37683	1.42609e-158
Rab34	6.88417	16.367	-2.37749	1.28115e-94
Cdyl2	2.19701	5.2262	-2.37878	8.26108e-30
Ccno	1.52252	3.622	-2.37895	6.93291e-35
Cib2	5.08437	12.1075	-2.38132	5.76814e-49
Gsdmd	7.92357	18.8982	-2.38507	1.11837e-72
Il18r1	10.5082	25.0749	-2.38622	8.54033e-37
2510009E07Rik	1.14444	2.73176	-2.38699	1.64054e-28
Nudt12	1.66456	3.9792	-2.39054	1.60754e-29
Sgk1	1.05841	2.53738	-2.39734	1.92712e-31
Camsap2	1.8926	4.55788	-2.40827	2.18583e-40
Xkrx	1.1255	2.71439	-2.41172	9.50742e-28
Btg3	31.8893	76.9511	-2.41307	3.72017e-183
Clec18a	1.33992	3.23707	-2.41586	4.15148e-38
Gm49395	2.10039	5.07981	-2.41851	7.30353e-38
Ankrd55	1.51613	3.67007	-2.42068	2.0309e-16
Csf3r	18.282	44.3958	-2.42838	1.44339e-186
Crybg1	1.54966	3.77162	-2.43384	0.00102363
Ccdc184	1.01973	2.48191	-2.43388	6.86687e-33
Pkib	4.06596	9.93414	-2.44325	1.20984e-68
Rell1	6.12667	14.9768	-2.44452	2.74212e-58
Gcnt4	1.0349	2.54116	-2.45546	2.13229e-29
Pex26	2.50383	6.14983	-2.45617	1.12473e-47
Ctse	3.51498	8.73403	-2.4848	4.80447e-30
Etv5	2.68181	6.6694	-2.4869	1.9097e-25
Oosp1	2.21512	5.51016	-2.48752	2.98265e-38
Ppp1r3d	1.87615	4.67027	-2.48929	2.35117e-35
Lpar5	2.00881	5.00271	-2.49039	1.21235e-28
Gm16548	1.06307	2.64933	-2.49214	2.92906e-28
Ivl	1.89361	4.71976	-2.49246	1.22131e-18
Lypd6b	1.07912	2.69107	-2.49376	1.19266e-25
Dpp7	12.391	30.929	-2.49609	5.28499e-112
Gipr	1.3726	3.43811	-2.50481	1.12443e-33
Ak4	20.306	51.0889	-2.51595	1.4083e-246
Lipn	1.27559	3.2149	-2.52031	4.0103e-34
E030030I06Rik	2.60324	6.56407	-2.5215	1.17596e-57
Slc4a8	19.4181	49.0154	-2.52421	3.10722e-183
Ces2g	7.33427	18.6354	-2.54087	8.46428e-111
Gnb4	1.0249	2.6044	-2.54114	5.6188e-07
Mmd	4.99154	12.7403	-2.55237	5.86946e-48
Fzd1	1.18177	3.02818	-2.5624	6.46128e-41
Pilrb2	2.92244	7.4934	-2.56409	5.25486e-10
Tnfrsf22	11.7664	30.1767	-2.56464	1.00383e-118
Isg20	3.58422	9.2121	-2.57018	1.41193e-33
Syt3	1.38944	3.57272	-2.57133	7.61913e-45
Pdzph1	1.02644	2.64585	-2.5777	1.74403e-35
Syne4	4.29669	11.0802	-2.57876	9.57981e-75
Fas	2.83284	7.30581	-2.57897	2.58216e-31
Mthfd2l	10.8986	28.11	-2.57923	1.11563e-130
Aldh1b1	4.32336	11.1629	-2.58199	2.06147e-85
Gm20005	1.39347	3.60362	-2.58608	1.78993e-36
Fah	1.57701	4.09784	-2.59848	1.28685e-28
Laptm4b	3.53133	9.17748	-2.59887	9.29747e-68
AW011738	1.51207	3.93981	-2.60557	3.33365e-39
Hsd17b1	27.5376	71.9494	-2.61277	3.09129e-255
Rab6b	4.10581	10.7445	-2.6169	8.46986e-59
St14	16.9541	44.6394	-2.63296	1.81174e-162
Ms4a2	3.94817	10.3967	-2.6333	2.27169e-08
Dmwd	3.34299	8.81686	-2.63741	1.19147e-48
Fam204a	54.5123	143.966	-2.64098	2.31278e-249
Svil	19.5405	51.6318	-2.6423	9.37039e-194
Lilrb4a	21.5795	57.0753	-2.64488	2.65618e-102
Gm17745	3.63953	9.63207	-2.64651	2.24373e-57
Gm36888	1.00784	2.66769	-2.64694	5.84962e-27
Tmx4	68.4569	181.289	-2.64822	1.25857e-234
Samd9l	2.47057	6.54652	-2.64981	9.68083e-22
Igflr1	1.21146	3.21152	-2.65095	6.05352e-20
Hrh2	1.22781	3.25728	-2.65291	1.29206e-12
Pde2a	1.26272	3.35826	-2.65955	2.7301e-30
Syp	1.19099	3.17648	-2.66708	1.88064e-26
Zbp1	1.88577	5.04757	-2.67667	6.7126e-21
Ttc39a	3.01664	8.10643	-2.68723	4.32413e-49
Slc12a2	1.05772	2.84827	-2.69284	3.04962e-42
Serpinb1a	299.738	808.552	-2.69753	5.07627e-242
Serpinb6a	17.262	46.8122	-2.71186	9.16249e-128
Sall3	1.04374	2.83812	-2.71918	3.95841e-46
Adcy9	1.67503	4.56297	-2.72411	2.4479e-35
Gm26520	1.00612	2.75362	-2.73686	1.90513e-13
Aldh7a1	3.39306	9.32408	-2.74799	8.49431e-75
Kif3a	5.08259	13.9696	-2.74851	3.00001e-61
Gfi1	6.04173	16.6171	-2.75039	4.14522e-122
Spint2	153.562	424.26	-2.76279	0
Gm32089	1.11916	3.10691	-2.77611	9.308e-49
Cep85l	1.63407	4.54417	-2.78089	1.16133e-41
Sorbs1	1.13018	3.15256	-2.78944	9.76536e-32
Rasgef1a	1.02799	2.87369	-2.79545	1.12535e-38
Slc26a3	1	2.79895	-2.79895	5.58412e-15
Ifitm6	40.6432	114.133	-2.80818	1.45465e-209
Gm45716	5.76166	16.227	-2.81638	3.71975e-98
Gbe1	10.0886	28.4147	-2.81652	1.85109e-151
Acap2	13.658	38.4906	-2.81818	1.44531e-159
Prkar2a	12.9202	36.5168	-2.82634	3.69668e-213
Lrrk1	4.22757	11.9679	-2.83091	4.911e-71
Slc22a4	14.9123	42.4249	-2.84496	7.40416e-259
Angptl8	7.21684	20.5725	-2.85063	1.46936e-110
Ckap4	116.26	332.303	-2.85827	0
Sh2d2a	1.03119	2.965	-2.87533	1.60398e-25
Ckm	2.54376	7.37665	-2.8999	2.65499e-44
Cd177	1.29622	3.76121	-2.90167	4.16358e-23
Nqo1	8.15519	23.7745	-2.91526	8.04083e-90
Hlcs	2.5255	7.3661	-2.91669	1.35468e-43
Trem3	37.8917	110.562	-2.91783	3.86915e-306
Ets1	3.70525	10.8121	-2.91805	1.01455e-37
Tmsb4x	1051.89	3073.1	-2.92151	0
C530008M17Rik	8.41712	24.6354	-2.92682	3.66707e-133
Adcy2	1.17259	3.43244	-2.92723	5.11341e-44
Rnf144a	2.62836	7.72093	-2.93755	2.94673e-55
Matn2	3.23458	9.54906	-2.95218	9.4821e-100
Cyb561	7.35366	21.723	-2.95404	6.59917e-145
Piga	13.002	38.4193	-2.95488	2.20173e-201
Noxred1	6.44979	19.0926	-2.96019	6.66441e-102
Ccrl2	1.58925	4.7077	-2.96221	4.43917e-52
Sec14l2	1.5236	4.5184	-2.96562	1.19799e-20
Fam20c	1.41158	4.20439	-2.9785	1.18434e-50
Ms4a6b	34.7518	104.039	-2.99377	3.91919e-284
Golm1	3.00151	9.00067	-2.99871	2.09487e-53
Folr1	2.21215	6.6626	-3.01183	4.17173e-63
Mst1r	1.19929	3.61509	-3.01436	2.88527e-25
Exoc6b	6.21772	18.7991	-3.02347	5.26517e-103
Tlr12	3.4989	10.5916	-3.02712	7.84147e-79
Clec4d	24.7523	74.9537	-3.02816	4.89823e-231
Reep6	3.58423	10.883	-3.03636	1.22647e-74
Raver2	1.02938	3.12718	-3.03792	5.12861e-36
Fam83h	1.14612	3.49684	-3.05103	3.02503e-26
Cpne7	11.3138	34.6374	-3.06152	1.63746e-191
Nlgn2	1.67732	5.16192	-3.07749	2.84713e-64
Dnase2b	1.01794	3.14132	-3.08597	0.0363981
Aqp9	17.3932	53.7352	-3.08944	2.81568e-190
Hao1	1.04813	3.24542	-3.0964	3.71824e-11
Agrn	3.00397	9.30826	-3.09866	1.57133e-90
Rbpms2	2.79767	8.69074	-3.10642	3.33242e-65
Gpr65	1.02467	3.1921	-3.11525	7.30106e-56
Perp	124.386	388.327	-3.12195	0
Paqr4	2.31091	7.24395	-3.13468	1.9027e-37
Slc25a15	2.65708	8.3388	-3.13833	1.81922e-101
Nucb2	19.856	62.3466	-3.13993	4.83632e-274
Gm16587	1.04773	3.29372	-3.14369	2.9635e-40
Lcn2	43.9778	138.41	-3.14728	0
Smpdl3a	4.72375	14.8993	-3.15412	1.02192e-88
Tnfrsf23	3.4967	11.0635	-3.16399	8.16558e-38
Slc7a8	9.39466	29.9596	-3.189	1.07337e-58
Nt5e	111.761	356.807	-3.19259	0
Cblb	4.45813	14.3447	-3.21765	5.45853e-70
C1qtnf12	10.6815	34.5725	-3.23667	1.279e-190
Pdzk1ip1	2.81671	9.12494	-3.23957	2.31286e-36
Mrps31	9.99425	32.4441	-3.24628	2.0128e-245
Glyat	1.53921	5.01736	-3.25971	3.70308e-53
Adora2a	1.22034	3.98523	-3.26568	9.49557e-15
Cd14	1.74496	5.71477	-3.27502	2.70442e-64
Csf2rb	241.68	792.257	-3.27813	0
Hal	1.23271	4.04376	-3.28037	5.3407e-13
Il4ra	9.34076	30.7397	-3.29092	2.76027e-102
Pkd2	1.83425	6.03701	-3.29127	3.20483e-55
Fsd1l	1.00569	3.32989	-3.31105	1.21616e-43
Rasa2	14.2126	47.1211	-3.31544	1.79942e-261
B9d1	2.24413	7.44705	-3.31846	6.17672e-79
Calcrl	1.03309	3.44501	-3.33467	2.18423e-62
Slc16a3	20.9489	70.3679	-3.35903	1.17063e-304
2610028E06Rik	1.10984	3.73251	-3.36312	3.74618e-62
Cpne8	1.02001	3.43728	-3.36986	1.05212e-40
Spint1	17.5006	59.0589	-3.37469	2.57612e-243
Fos	1.83834	6.20658	-3.37618	3.8105e-42
Fam110c	1.0279	3.47129	-3.37706	6.12085e-14
Chdh	9.58024	32.4372	-3.38585	9.8174e-254
Fuk	3.28158	11.1482	-3.39721	1.96038e-85
Fam129a	9.34724	31.7866	-3.40064	7.69855e-128
Nlrc5	1.05287	3.59405	-3.41357	3.70319e-65
Gpr132	2.66215	9.10446	-3.41996	1.26206e-98
Ahnak2	1.05676	3.63374	-3.43857	8.48037e-13
Timp2	12.7077	43.7609	-3.44364	7.07604e-237
Crip1	70.8283	244.595	-3.45336	0
Crispld2	1.04047	3.61216	-3.47167	4.5536e-35
Sept5	2.41159	8.42944	-3.49539	1.03675e-86
Thbd	1.05639	3.70459	-3.50685	2.94751e-49
Fnbp1l	3.45283	12.1961	-3.53219	8.53437e-125
Isg15	1.63488	5.83303	-3.56786	7.87414e-33
S100a9	1130.95	4052.55	-3.58331	0
Nkx6-2	1.16526	4.19644	-3.60128	2.76147e-55
Lilr4b	16.9372	61.2053	-3.61367	1.97498e-178
Pcbd1	2.06793	7.47888	-3.6166	1.02032e-31
Fgf3	1.01232	3.68068	-3.63587	8.35958e-21
Cdc14b	3.45278	12.6017	-3.64972	5.12999e-127
P2rx1	3.72619	13.6596	-3.66584	6.19912e-33
1500009L16Rik	1.19592	4.3855	-3.66705	3.39423e-75
Fgf12	1.14794	4.21553	-3.67225	4.41247e-33
C77080	1.44933	5.32776	-3.676	8.09022e-42
Id2	8.26007	30.4838	-3.69051	5.10947e-52
Ank	6.62069	24.4617	-3.69474	6.54753e-189
Ctdspl	4.9498	18.3234	-3.70184	1.47277e-187
Pde8a	9.83315	36.5373	-3.71573	2.12194e-228
Csf2rb2	61.4794	228.926	-3.72363	3.8065e-250
Mctp1	2.7584	10.2934	-3.73164	9.62475e-108
Oaf	44.1342	165.752	-3.75563	0
1110032F04Rik	1.0068	3.78961	-3.76401	1.6992e-19
Angpt1	1.72524	6.53077	-3.78542	9.99314e-41
Zfp182	1.02119	3.89293	-3.81216	1.55325e-39
Hdc	89.8883	342.903	-3.81477	0	#REF!
Klf5	7.92513	30.3277	-3.82677	1.84677e-180
Spp1	83.3595	320.495	-3.84473	0
Map6	1.21263	4.67715	-3.85703	2.74544e-57
Zmynd11	6.64351	25.6535	-3.86144	1.02903e-207
Lcn4	2.54434	9.85764	-3.87434	6.24278e-76
Slc35b4	17.119	66.4578	-3.88211	0
Pabpc1l	2.89046	11.2817	-3.90307	1.45189e-83
Colec12	1.02412	4.05374	-3.95825	6.70548e-59
Ecm1	5.38865	21.3445	-3.961	1.87451e-86
Fam234b	1.07896	4.27615	-3.96321	2.71569e-55
Dram1	6.30634	24.9964	-3.96369	2.64349e-236
Cntnap1	2.98859	11.8776	-3.97432	1.01108e-156
Ggct	15.6133	62.7083	-4.01634	0
Gatm	1.89786	7.66144	-4.03689	2.25994e-98
Ccdc40	1.24492	5.07956	-4.08022	6.69789e-54
Lonrf3	1.23419	5.04103	-4.08449	6.49591e-82
Zfp750	1.56988	6.41375	-4.08549	1.34335e-61
Cuedc1	2.67881	10.9548	-4.08943	8.52394e-70
Csf1	7.50178	30.7106	-4.09378	1.9469e-62
Cdkn2a	3.23113	13.2372	-4.09677	4.70457e-19
Gm46430	2.10027	8.66477	-4.12556	8.52778e-64
Mei4	1	4.21896	-4.21896	1.80863e-66
Arhgdig	1.50524	6.35578	-4.22242	3.78441e-98
Ctsg	435.307	1839.85	-4.22656	0
Olfml2b	2.16337	9.17038	-4.23892	4.02708e-104
Plekhh3	1.80389	7.65909	-4.24588	5.09764e-85
Rgs1	1.46307	6.22898	-4.25748	1.18817e-15
Gypc	3.02275	12.9306	-4.27776	3.70817e-124
Gm12648	3.69415	15.8136	-4.28072	2.04058e-85
Sema3c	1.20163	5.1775	-4.30874	2.72966e-93
Nrarp	2.53644	11.0138	-4.34224	4.00272e-99
Acpp	2.10777	9.1674	-4.34934	1.54856e-93
Krt23	1.01142	4.42544	-4.37547	3.92354e-51
Dgkh	1.49735	6.57771	-4.39289	3.41272e-95
Gm5483	1.27154	5.60374	-4.40706	9.18262e-18
Amz1	4.41312	19.5541	-4.4309	2.54719e-220
Mmp25	1.4711	6.52471	-4.43525	7.80214e-27
Lgals3bp	4.61037	20.6093	-4.47021	1.59466e-151
Slfn1	1.76677	7.9351	-4.49131	2.01636e-66
Aig1	1.03644	4.66969	-4.50552	3.01502e-90
Inppl1	1.29834	5.85928	-4.5129	3.34349e-58
Dgat2	12.9302	58.5092	-4.52501	0
Dse	1.77461	8.05929	-4.54144	4.12559e-114
Oit3	1.34863	6.15427	-4.56335	9.34677e-62
Prkd3	5.88602	27.0656	-4.59828	5.96589e-241
Vcan	10.6681	49.6227	-4.65151	1.2003e-285
Pawr	3.97281	18.5379	-4.66619	1.04321e-163
Satb2	1.0177	4.79068	-4.70735	3.60439e-104
Cd55	1.40629	6.68554	-4.75404	1.01631e-24
Gm43573	1	4.75768	-4.75768	1.89435e-74
Cebpa	29.5843	140.894	-4.76246	0
L1cam	3.1109	15.2633	-4.90638	4.88564e-70
Pdzd4	1.17948	5.80089	-4.91817	1.96138e-22
Lyz2	152.345	751.604	-4.93355	0
Fzd4	1.88325	9.34702	-4.96324	8.29017e-78
Mdga1	1.17738	5.86843	-4.98432	1.8901e-99
Pcdhgc3	1.75762	8.77034	-4.98989	5.48748e-157
Rcn1	7.8642	39.3265	-5.00069	0
Ccdc180	1.19587	6.07969	-5.08392	6.87519e-85
Satb1	2.46595	12.5455	-5.0875	3.08958e-109
Lpl	1.12621	5.76311	-5.11727	2.63969e-82
Cd93	10.4325	53.5613	-5.13409	0
Mpp7	1.01789	5.25473	-5.16239	8.44757e-65
2010005H15Rik	1.18742	6.16421	-5.19125	4.59336e-40
Acta2	3.25442	16.9018	-5.19348	2.15851e-162
Tmem71	1.79334	9.37647	-5.22849	2.49172e-84
Hipk2	4.24808	22.3408	-5.25904	6.18243e-229
Rnase4	3.61973	19.1796	-5.29863	1.55204e-150
Ccr2	3.47051	18.3896	-5.29881	1.44749e-176
Plxdc1	2.16344	11.5263	-5.32775	1.19209e-130
Wfdc21	57.4466	308.957	-5.37815	0
Trpm6	1.03578	5.57261	-5.3801	3.65542e-64
Pde7a	1.60439	8.75828	-5.45893	3.86555e-91
Ccr10	3.14771	17.4315	-5.53782	2.77789e-229
Cd200r3	1.15513	6.41069	-5.54977	1.05889e-05	#REF!
Igfbp7	19.4592	108.133	-5.55692	0	#REF!
Igf2bp2	3.1587	17.6475	-5.58695	1.65682e-232	#REF!
Gjb3	1.86008	10.577	-5.68634	2.33819e-144	#REF!
Cd200r1	2.68926	15.3566	-5.71033	4.62611e-49	#REF!
Kit	1.71851	10.0291	-5.83597	4.37167e-145	#REF!
Ccr1	3.19239	18.8446	-5.90299	2.25145e-97	#REF!
Mllt3	1.81049	10.757	-5.94149	2.037e-138	#REF!
Ass1	43.8272	261.284	-5.96169	0	#REF!
Bik	2.12347	12.8199	-6.03725	2.54806e-114	#REF!
Sod3	1.01691	6.24842	-6.14452	3.89401e-117	#REF!
Cd200r4	13.0469	81.0965	-6.21575	0	#REF!
Jag2	1.14495	7.16648	-6.25919	4.18378e-134	#REF!
P2ry1	3.85692	24.2985	-6.29998	6.69766e-113	#REF!
Sgip1	1.18329	7.48997	-6.3298	2.49565e-118	#REF!
Nectin1	1.0206	6.49753	-6.36636	6.78257e-118	#REF!
Clu	1.06942	6.83439	-6.39072	1.06653e-118	#REF!
Foxd1	1.08629	6.96252	-6.40947	2.3849e-121	#REF!
Il7r	1.03733	6.65306	-6.41362	1.52595e-26	#REF!
Itsn1	4.48643	28.919	-6.44589	0	#REF!
Mgll	5.02074	32.7064	-6.51427	8.16152e-287	#REF!
Kdelr3	4.66759	30.6296	-6.56219	0	#REF!
Unc13b	1.40808	9.25893	-6.57556	2.5563e-84	#REF!
Hp	159.389	1056.15	-6.62624	0	#REF!
Fosl1	3.83417	25.5959	-6.67574	1.20677e-263	#REF!
Cnnm2	2.98503	20.0211	-6.70716	3.19765e-235	#REF!
Tuba8	1.95187	13.3147	-6.82152	2.07689e-66	#REF!
Cd6	2.03845	13.9822	-6.85923	2.55607e-226	#REF!
Pcdh7	1.06625	7.38068	-6.92207	8.13214e-98	#REF!
Tnfaip6	2.11467	14.804	-7.00059	4.45215e-202	#REF!
Sell	21.1382	149.714	-7.08261	0	#REF!
Tfpi	1.07742	7.6391	-7.09016	3.34015e-152	#REF!
Camk2d	2.04726	15.0188	-7.33607	1.02923e-184	#REF!
Serpinb2	9.41431	71.1809	-7.56092	0	#REF!
Slpi	308.77	2340.06	-7.57865	0	#REF!
Adcy3	1.44663	10.9894	-7.59654	7.95837e-125	#REF!
Plcb1	1.19008	9.41083	-7.90773	3.53309e-162	#REF!
Mgam	6.93589	55.1018	-7.94444	0	#REF!
Jazf1	2.52067	20.1078	-7.97715	1.2516e-186	#REF!
Zfp951	1.01795	8.17531	-8.03118	9.52062e-124	#REF!
Gem	1.26963	10.6655	-8.40048	3.04605e-31	#REF!
Spdl1	36.6288	309.273	-8.44344	0	#REF!
Ifi27	2.4833	21.0965	-8.49535	1.16646e-208	#REF!
Il4	1.95748	16.8604	-8.61334	8.3706e-95	#REF!
Mxra8	1.22531	10.7562	-8.77838	2.33997e-95	#REF!
Hgf	22.4679	198.351	-8.82819	0	#REF!
Faah	1.13948	10.8121	-9.48859	7.51983e-82	#REF!
Etv4	1.72348	16.4742	-9.55866	8.79504e-198	#REF!
Col18a1	2.42697	23.2599	-9.58394	1.04522e-197	#REF!
4932438H23Rik	1.24974	12.1021	-9.68373	2.45993e-113	#REF!
Slco3a1	1.17327	11.4706	-9.77663	2.64207e-245	#REF!
Dcbld1	1.19472	11.8481	-9.91705	2.71917e-242	#REF!
Atp1b1	3.34204	33.3503	-9.97902	5.07259e-170	#REF!
Gpr34	1.41445	14.1209	-9.98335	7.05887e-69	#REF!
Cystm1	10.3785	104.155	-10.0357	0	#REF!
Zfpm1	1.32295	13.3899	-10.1212	2.65154e-220	#REF!
Lamc1	1.21599	12.3882	-10.1877	7.3753e-151	#REF!
Tnfsf13b	1.22578	12.9336	-10.5513	2.21306e-246	#REF!
D430036J16Rik	1.03035	11.2514	-10.92	3.51623e-101	#REF!
Slc32a1	1.03915	11.4257	-10.9953	3.10599e-193	#REF!
Gramd3	2.26031	24.8707	-11.0032	0	#REF!
Lrg1	1.63981	18.0716	-11.0206	2.63118e-286	#REF!
Fst	1.36418	15.5673	-11.4115	8.21729e-291	#REF!
Adgrl2	1.03546	11.8663	-11.46	6.61757e-201	#REF!
Homer2	1.2939	15.0053	-11.5969	9.10703e-172	#REF!
Fam155a	1.42784	16.6166	-11.6376	1.74795e-271	#REF!
F5	1.76181	20.6154	-11.7012	1.57928e-259	#REF!
St3gal2	3.80059	49.5441	-13.0359	0	#REF!
Acot1	1.43642	19.392	-13.5003	0	#REF!
Platr17	1.20287	16.4228	-13.653	1.35735e-223	#REF!
Stfa1	1.40829	19.4997	-13.8464	1.05808e-97	#REF!
Pdlim1	1.27229	17.6777	-13.8944	0	#REF!
Htr1b	1.12291	15.6323	-13.9212	2.05085e-215	#REF!
Fxyd4	2.14234	30.7729	-14.3641	2.97931e-270	#REF!
Itga1	5.38921	83.0785	-15.4157	0	#REF!
Bdh1	1.49236	23.1929	-15.5411	0	#REF!
Amigo2	4.36119	67.9804	-15.5876	8.12329e-297	#REF!
Mcpt8	32.1797	519.371	-16.1397	0	#REF!
Tcf7	1.91903	31.4764	-16.4023	0	#REF!
Far2	3.85481	68.016	-17.6444	0	#REF!
Pcsk9	11.3367	203.191	-17.9233	0	#REF!
Syngr1	1.27441	22.9562	-18.0132	0	#REF!
Il12a	2.42673	46.8668	-19.3127	0	#REF!
Plxdc2	1.80923	35.5511	-19.6498	0	#REF!
Cttnbp2	1.08036	22.3295	-20.6687	4.40859e-303	#REF!
Pdgfrb	1.32932	27.5545	-20.7283	0	#REF!
F13a1	28.7129	617.55	-21.5078	0	#REF!
Ttc3	1.35589	30.3446	-22.3799	0	#REF!
Slfn4	1.69007	38.888	-23.0097	0	#REF!
Slc43a3	1.58315	36.9531	-23.3416	0	#REF!
Pigp	1.66004	44.7201	-26.9391	0	#REF!
BC100530	1.20796	39.0922	-32.3621	2.36655e-129	#REF!
Hebp1	1.1676	42.5817	-36.4693	0	#REF!
Flt1	1.81449	88.9148	-49.0026	0	#REF!
Serpine2	2.30391	160.994	-69.8788	0	#REF!
Vill	1.18074	82.7743	-70.104	0	#REF!
Thbs4	1.63506	139.664	-85.4181	0	#REF!
Cpa3	14.8474	1275.48	-85.9058	0	#REF!
