# Supplementary material for: PML::RARA and GATA2 proteins interact via DNA templates to induce aberrant self-renewal in mouse and human hematopoietic cells
Source: Proc Natl Acad Sci U S A. 2024 Apr 22;121(18):e2317690121. doi: 10.1073/pnas.2317690121 (PMC11067031; doi:10.1073/pnas.2317690121)
Supplement: Supplementary file 18 — Dataset S17 (XLSX) [file pnas.2317690121.sd17.xlsx]

## Sheet: Sheet1
PML::RARA interacting proteins (PML::RARA-TurboID and TurboID PML::RARA vs. TurboID cDNA)
gene	TurboID_cDNA_male_replicate_1_Ley_292	TurboID_cDNA_male_replicate_2_Ley_292	TurboID_cDNA_male_replicate_1_Ley_296	TurboID_cDNA_male_replicate_2_Ley_296	TurboID_cDNA_female_replicate_1_Ley_332	TurboID_cDNA_female_replicate_2_Ley_332	TurboID_cDNA_male_replicate_1_Ley_332	TurboID_cDNA_male_replicate_2_Ley_332	TurboID_cDNA_female_replicate_1_Ley_335	TurboID_cDNA_female_replicate_2_Ley_335	TurboID_cDNA_male_replicate_1_Ley_335	TurboID_cDNA_male_replicate_2_Ley_335	PML::RARA-TurboID_Male_Ley_292	PML::RARA-TurboID_Male_Ley_296	PML::RARA-TurboID_Male_Ley_332	PML::RARA-TurboID_Male_Ley_335	TurboID-PML::RARA_Male_Ley_292	TurboID-PML::RARA_Male_Ley_296	TurboID-PML::RARA_Male_Ley_332	TurboID-PML::RARA_Male_Ley_335	PML::RARA-TurboID_Female_Ley_332	PML::RARA-TurboID_Female_Ley_335	TurboID-PML::RARA_Female_Ley_332	TurboID-PML::RARA_Female_Ley_335	TurboID-C88A_PML::RARA_Male_Ley_332	TurboID-C88A_PML::RARA_Male_Ley_335	TurboID-C88A_PML::RARA_Female_Ley_332	TurboID-C88A_PML::RARA_Female_Ley_335	Log2 fold-change (PML::RARA-TurboID and TurboID PML::RARA vs. TurboID cDNA)	FDR
RXRB	0	0	0	0	0	0	0	0	0	0	0	0	843.432	897.648	783.052	923.131	785.971	973.213	824.938	952.355	485.345	1040.72	702.741	1087.81	774.877	796.804	757.064	904.739	Inf	0
CBFA2T2	0	0	0	0	0	0	0	0	0	0	0	0	468.573	461.291	420.174	420.839	342.969	479.941	437.722	383.785	296.6	393.441	337.316	416.322	258.292	321.517	283.899	256.343	Inf	2.09171e-270
IRF2BPL	0	0	0	0	0	0	0	0	0	0	0	0	830.044	860.246	496.57	1004.58	628.777	626.589	791.267	724.927	566.236	710.733	449.754	671.488	516.585	629.055	544.14	753.949	Inf	2.45538e-255
TLE1	0	0	0	0	0	0	0	0	0	0	0	0	294.532	286.749	248.285	285.085	300.098	279.966	269.367	397.999	377.491	291.908	281.096	335.744	0	209.685	0	256.343	Inf	2.27227e-234
KCTD10	0	0	0	0	0	0	0	0	0	0	0	0	254.368	174.543	229.186	162.906	142.904	133.317	218.861	241.642	215.709	190.375	337.316	241.736	172.195	251.622	212.924	226.185	Inf	3.10072e-134
GPS2	0	0	0	0	0	0	0	0	0	0	0	0	107.102	174.543	229.186	203.632	85.7423	173.312	185.19	227.428	215.709	203.067	252.987	214.876	286.992	223.664	260.241	150.79	Inf	2.5346e-114
FOXK1	224.856	289.169	308.135	260.982	165.378	247.774	281.421	168.96	288.214	225.19	200.821	214.218	1191.51	1134.53	1069.53	1058.89	1128.94	1399.83	976.457	1321.93	943.727	1066.1	1040.06	1302.69	1291.46	1300.05	1277.55	1100.77	2.24554	1.64785e-109
PIAS3	0	0	0	0	0	0	0	0	0	0	0	0	147.266	162.075	305.581	217.207	171.485	293.297	134.684	369.571	161.782	139.608	281.096	308.884	172.195	181.727	141.949	135.711	Inf	8.45315e-104
TBL1X	327.063	206.549	239.661	326.227	303.192	330.366	316.599	253.44	414.308	356.551	383.385	321.326	1325.39	1408.81	1527.91	1303.24	1214.68	1013.21	1313.17	1492.5	1213.36	989.949	1517.92	1450.41	1377.56	1230.15	1466.81	1372.19	2.06128	1.68353e-85
CREBBP	327.063	433.754	547.796	668.765	358.318	412.957	492.488	337.92	666.495	656.805	638.976	535.544	2235.76	2256.59	2272.76	2416.43	2129.27	2573.02	2188.61	2885.49	2022.27	1992.59	2445.54	2900.83	2095.04	1929.1	1466.81	2035.66	2.22038	1.51893e-78
TRIM33	531.478	805.542	873.049	929.747	744.199	743.323	562.843	732.159	612.455	694.337	602.463	714.058	2021.56	2156.85	1795.29	1832.69	1872.04	2253.06	1700.38	1961.57	1483	1827.6	2080.11	2202.48	2037.64	1677.48	1774.37	1613.45	1.44003	9.66663e-68
NCOR2	613.244	537.028	1010	1125.48	1019.83	1046.16	668.376	760.319	864.642	825.698	1004.1	1053.24	3494.22	3765.13	5003.89	2864.42	3786.95	4719.42	3737.47	4349.56	2804.22	3363.29	4778.64	4552.69	5079.75	3830.25	5346.76	4056.24	2.16515	1.75468e-67
NCOR1	940.307	950.127	1455.08	1451.71	1571.09	1624.3	1336.75	1408	1441.07	1163.48	1350.98	1285.31	4699.12	4949.53	7028.37	3869.01	5744.73	6665.85	4983.3	5458.28	4125.43	3870.96	6914.97	5774.79	7777.47	5046.42	7641.61	5337.96	2.00387	6.04211e-66
TRIM24	408.829	619.648	462.203	587.209	413.444	412.957	386.955	478.72	486.361	487.912	584.206	517.692	2021.56	1994.77	1986.28	1968.44	1986.36	2533.02	1633.04	2430.64	889.8	1611.84	1489.81	2484.5	860.975	1453.82	922.671	1522.98	1.97796	1.12977e-59
ATRX	756.334	722.923	1146.95	1321.22	1019.83	1101.22	949.797	929.279	1152.86	1088.42	1095.39	910.425	2690.95	3141.77	3590.58	2212.8	3129.59	3852.86	2845.19	3411.42	2534.58	2360.65	3401.27	3236.57	3558.7	2544.18	2886.31	2472.95	1.57802	1.55953e-56
HDAC5	122.649	165.239	119.83	146.802	82.6888	165.183	140.711	84.4799	54.0401	75.0634	54.7693	53.5544	803.268	797.909	1069.53	719.499	814.552	1039.87	1094.3	1122.93	566.236	837.65	927.618	1128.1	660.081	615.076	709.747	527.764	3.10995	2.54973e-56
NBN	429.271	537.028	479.321	521.963	551.259	523.079	386.955	337.92	450.334	525.444	492.924	535.544	1178.13	1084.66	1165.03	1235.37	1329.01	1253.18	993.292	1435.64	862.836	1116.87	1011.95	1356.41	1004.47	964.552	780.722	1085.69	1.28082	2.24361e-53
NAB1	265.739	371.789	445.084	440.407	303.192	357.896	246.244	309.76	378.281	431.615	419.898	410.584	937.147	959.984	1031.34	1004.58	1014.62	1133.19	875.444	1009.21	674.091	913.8	1124.39	1101.24	975.771	768.846	804.38	633.317	1.42706	1.73149e-51
IRF2BP2	674.568	702.268	975.761	978.681	799.325	991.097	598.021	985.599	738.549	694.337	584.206	553.395	1927.84	2493.47	2043.57	2973.03	2315.04	2253.06	2121.27	2757.57	1806.56	2386.03	2192.55	2524.79	3013.41	2739.89	3051.91	2925.32	1.58327	6.74486e-51
TLK2	470.153	516.373	599.152	456.718	496.133	523.079	492.488	450.56	396.294	356.551	419.898	428.435	1178.13	1358.94	1222.33	936.707	1157.52	1773.11	1178.48	1478.28	1024.62	939.183	1461.7	1383.26	860.975	824.762	922.671	723.791	1.42881	1.08676e-49
BCOR	61.3244	41.3099	205.423	342.538	137.815	137.652	105.533	112.64	126.094	112.595	237.334	160.663	1727.03	2044.64	1737.99	1303.24	1500.49	2133.07	1498.36	1549.35	1348.18	1294.55	1517.92	1611.57	803.576	1244.13	993.646	1281.71	3.43539	6.26283e-49
MORC3	899.424	826.197	941.524	897.124	716.637	770.853	598.021	901.119	648.482	788.166	675.489	785.464	1499.43	1695.56	2463.75	1615.48	2172.14	2546.35	1818.23	2373.78	1779.6	1687.99	2586.09	2457.65	3357.8	3117.32	2744.36	3196.74	1.38612	9.35218e-49
SETDB1	183.973	144.585	359.491	358.85	358.318	275.305	105.533	140.8	414.308	300.254	401.642	410.584	1660.09	1845.16	2349.16	1995.59	1829.17	2586.35	1750.89	2274.28	1563.89	1776.83	2276.88	2336.78	2410.73	2152.77	1892.66	2126.14	2.8115	1.12554e-48
CIC	286.18	516.373	496.44	619.831	248.066	302.835	316.599	309.76	540.401	525.444	602.463	606.95	1887.68	2381.26	2368.25	1886.99	1872.04	3466.24	1885.57	2885.49	1348.18	2017.97	1967.68	2860.54	1521.06	1817.27	1869	1749.16	2.32038	1.05245e-46
WAC	408.829	433.754	479.321	554.586	413.444	330.366	246.244	506.88	450.334	375.317	401.642	428.435	1164.74	1184.4	1050.44	1181.06	971.746	1066.54	1060.63	1179.78	754.981	951.875	899.509	1181.82	688.78	824.762	757.064	738.87	1.33047	2.34682e-46
MED1	122.649	227.204	564.914	473.029	192.941	302.835	246.244	225.28	360.268	262.722	328.616	339.178	1847.52	2069.58	1566.1	1778.39	1571.94	2319.71	1582.53	2103.71	1078.54	1472.23	1377.37	2135.33	947.072	1383.92	1064.62	1206.32	2.51937	8.62872e-45
EP300	470.153	537.028	787.456	929.747	303.192	468.018	457.31	366.08	882.656	844.464	876.31	731.91	2624.01	2917.36	2482.85	3325.99	2343.62	3266.26	2373.8	3780.99	2237.98	2703.32	2586.09	3948.35	2554.23	3061.4	1939.98	2880.08	2.17603	1.64848e-42
MED17	81.7658	165.239	256.779	212.048	137.815	275.305	140.711	197.12	180.134	150.127	182.564	196.366	629.227	673.236	763.953	800.952	557.325	653.253	606.077	739.141	566.236	761.5	815.18	684.918	573.983	405.391	473.165	467.448	1.92291	2.02083e-42
ATF7IP	183.973	144.585	325.254	424.095	303.192	302.835	246.244	281.6	576.428	412.849	620.719	464.138	2945.32	2892.42	2673.84	1778.39	3343.95	3692.88	1986.58	2572.78	1240.33	1852.98	2164.44	2806.82	2295.93	2390.41	2176.56	2548.35	2.80492	9.89147e-41
SUGP1	224.856	185.894	427.965	358.85	303.192	247.774	281.421	309.76	288.214	319.02	219.077	249.92	856.82	723.105	802.151	909.556	643.067	639.921	791.267	867.07	728.018	888.416	730.851	926.653	803.576	712.93	662.431	814.265	1.47669	2.24363e-40
NCOA6	143.09	185.894	376.61	358.85	275.629	247.774	351.777	281.6	288.214	262.722	273.847	321.326	1111.19	1072.19	1069.53	705.924	1086.07	1506.48	740.76	1208.21	728.018	799.575	1236.82	1222.11	947.072	545.181	733.406	588.08	1.89074	3.31585e-38
HIRA	204.415	185.894	291.016	326.227	192.941	220.244	175.888	140.8	252.187	225.19	346.873	321.326	736.329	660.769	706.657	760.226	657.357	546.599	690.254	696.499	512.309	634.583	787.07	711.777	545.284	629.055	686.089	542.843	1.49043	5.1226e-35
SMC6	245.297	268.514	291.016	342.538	248.066	302.835	211.066	225.28	306.227	225.19	273.847	285.623	562.288	536.095	802.151	488.717	457.292	573.263	656.583	568.57	620.163	533.05	787.07	604.339	573.983	447.328	733.406	422.211	1.15638	3.13614e-32
JMJD1C	61.3244	103.275	325.254	277.293	248.066	220.244	70.3554	168.96	342.254	319.02	401.642	339.178	1566.37	1683.09	2330.06	1601.9	1457.62	2306.38	1633.04	2089.5	1483	1269.17	2473.65	2148.76	2984.71	2208.68	3051.91	2352.32	2.93772	3.25298e-32
PML	899.424	888.162	1129.83	1239.66	1185.21	1128.75	1231.22	1295.36	1477.1	1613.86	1332.72	1463.82	2195.6	2505.93	3017.61	2633.64	3472.56	3932.85	2373.8	3454.06	2318.87	2424.11	2895.29	3518.6	3874.39	2823.76	3383.13	3121.35	1.22285	1.36563e-31
TLE3	122.649	165.239	205.423	179.425	82.6888	55.0609	175.888	56.3199	216.161	206.424	146.052	124.96	803.268	760.507	553.866	1031.73	614.486	613.258	521.899	895.498	620.163	748.808	505.974	953.513	459.187	615.076	402.19	482.527	2.31218	1.29551e-30
KMT2D	265.739	598.993	975.761	1109.17	716.637	715.792	422.132	619.519	828.615	788.166	876.31	856.87	2262.54	2805.15	2692.93	2579.34	2072.1	3359.59	1919.24	3155.57	1806.56	1992.59	2923.4	3061.98	1607.15	1383.92	1372.18	1432.5	1.80373	2.09133e-30
RNF20	797.217	929.472	1164.07	1125.48	1433.27	1431.58	1301.57	1267.2	1260.94	1125.95	1131.9	1124.64	2115.27	2318.92	3017.61	2579.34	1957.78	2293.05	3282.91	2572.78	2966	2436.8	3569.93	2632.23	3128.21	1999	2578.75	1779.32	1.17141	1.14034e-29
YEATS2	81.7658	165.239	393.728	538.275	165.378	137.652	70.3554	168.96	234.174	243.956	164.308	285.623	1392.33	1496.08	1566.1	1398.27	1486.2	1946.43	1111.14	1634.64	889.8	1231.09	1293.04	1732.44	1061.87	978.531	1111.94	874.581	2.69678	1.16702e-29
NFRKB	204.415	516.373	496.44	473.029	358.318	220.244	281.421	281.6	270.201	262.722	310.36	303.475	1044.25	972.452	1317.82	678.773	1028.91	1439.82	1262.66	938.141	943.727	596.508	1096.28	1141.53	631.381	405.391	591.456	527.764	1.64707	3.83294e-28
INTS1	735.892	846.852	1061.35	1125.48	964.703	908.505	949.797	929.279	1278.95	1069.65	1077.13	1088.94	1445.88	1595.82	2215.46	2348.55	1657.68	1946.43	1952.91	2629.64	1725.67	2233.73	2417.43	2645.66	1664.55	1705.44	1395.84	1643.61	1.04378	6.25726e-28
FLI1	490.595	578.338	684.745	815.568	689.074	660.731	598.021	535.039	468.348	562.976	511.181	535.544	1271.84	1234.27	1375.12	1004.58	1200.39	1253.18	1296.33	1378.78	943.727	786.883	1517.92	1168.39	832.276	782.825	993.646	784.107	1.01721	2.14305e-27
PMS2	183.973	206.549	359.491	358.85	330.755	247.774	140.711	225.28	216.161	187.659	219.077	267.772	548.9	561.03	763.953	529.443	557.325	906.555	656.583	696.499	647.127	571.125	871.399	684.918	545.284	363.454	473.165	361.895	1.44127	3.97976e-27
NCOA3	654.127	640.303	838.812	799.256	303.192	330.366	140.711	253.44	612.455	600.508	584.206	535.544	1874.29	1720.49	2635.64	1819.11	2343.62	2386.37	2154.94	2388	1941.38	1497.62	2810.96	2417.36	2496.83	2110.83	2484.12	2171.37	2.04614	4.34048e-27
MED16	61.3244	185.894	136.949	130.491	248.066	165.183	70.3554	197.12	126.094	150.127	200.821	178.515	361.471	523.628	935.843	543.018	443.002	679.916	606.077	625.427	620.163	710.733	871.399	765.496	832.276	279.58	686.089	437.29	2.05401	2.30126e-26
RNF40	1001.63	867.507	1044.24	1076.55	1433.27	1376.52	1407.11	1267.2	1188.88	1125.95	1004.1	1196.05	1807.35	1770.36	2845.73	2117.77	2257.88	2399.7	2895.7	2331.14	2939.03	2195.66	3316.94	2430.79	2869.92	1677.48	2365.82	2020.58	1.067	9.40177e-25
ZNF609	204.415	103.275	496.44	358.85	137.815	192.713	140.711	168.96	288.214	243.956	328.616	339.178	736.329	997.386	1050.44	936.707	1014.62	1226.52	892.279	1066.07	943.727	533.05	1349.26	1141.53	1176.67	908.636	1040.96	1025.37	1.98495	3.82114e-24
QRICH1	143.09	185.894	239.661	326.227	165.378	192.713	140.711	84.4799	342.254	281.488	273.847	321.326	642.615	710.638	763.953	556.594	643.067	719.911	757.596	739.141	620.163	558.433	674.632	711.777	487.886	531.202	591.456	557.922	1.58627	2.57296e-23
EMSY	245.297	185.894	325.254	358.85	441.007	220.244	211.066	450.56	252.187	281.488	310.36	267.772	709.554	685.703	840.348	855.254	800.261	1079.87	858.608	1080.28	458.382	609.2	702.741	980.372	401.788	391.412	402.19	361.895	1.4443	2.74402e-23
MED13	286.18	392.444	633.389	636.143	137.815	275.305	211.066	253.44	450.334	319.02	328.616	535.544	1218.29	1122.06	1241.42	1208.22	1100.36	1359.83	1094.3	1279.28	862.836	1078.79	1152.5	1248.97	573.983	726.909	473.165	693.633	1.64712	3.33879e-23
NCOA2	531.478	743.578	684.745	750.322	303.192	275.305	316.599	422.4	558.415	544.21	620.719	428.435	1178.13	1209.33	1566.1	1113.19	2000.65	1986.42	1178.48	1776.78	970.69	1002.64	1517.92	1759.3	1205.36	1397.9	1206.57	1387.27	1.48186	1.07689e-22
HDAC4	81.7658	103.275	291.016	375.161	137.815	137.652	140.711	140.8	144.107	112.595	109.539	124.96	696.166	685.703	611.163	570.169	500.163	519.936	757.596	582.785	458.382	444.208	590.303	564.05	573.983	657.014	733.406	542.843	1.87781	3.41796e-22
ERCC5	224.856	206.549	342.372	358.85	303.192	220.244	211.066	112.64	360.268	300.254	511.181	374.881	830.044	897.648	763.953	841.678	557.325	933.218	606.077	994.998	781.945	774.191	843.289	1060.95	344.39	629.055	496.823	573.001	1.48711	1.59174e-21
MED14	122.649	165.239	154.068	244.67	192.941	82.5914	0	140.8	234.174	206.424	109.539	214.218	1432.5	1358.94	1547.01	1439	1157.52	1586.47	1565.7	1648.85	970.69	1484.92	1124.39	1598.14	660.081	810.783	828.038	708.712	3.17919	1.66135e-21
BICRA	122.649	41.3099	222.542	195.736	192.941	137.652	105.533	140.8	126.094	112.595	127.795	124.96	428.41	448.824	401.075	461.566	414.421	626.589	420.886	596.999	242.673	418.825	477.864	550.62	286.992	223.664	307.557	286.501	1.73348	1.90694e-21
ZMYM2	470.153	289.169	701.863	734.011	137.815	137.652	105.533	112.64	486.361	450.381	419.898	517.692	2624.01	2655.54	2024.48	1914.14	2658.01	3319.59	1532.03	2729.14	1132.47	1979.9	1939.57	2551.65	1808.05	2096.85	1821.68	2005.5	2.56808	1.17256e-20
NFATC2IP	204.415	206.549	342.372	244.67	248.066	165.183	140.711	168.96	252.187	300.254	200.821	232.069	415.022	461.291	496.57	461.566	714.519	613.258	488.228	739.141	323.563	482.283	477.864	644.628	459.187	531.202	402.19	512.685	1.22315	3.2595e-20
KDM6A	265.739	413.099	582.033	554.586	716.637	660.731	492.488	760.319	828.615	919.527	657.232	749.761	1178.13	1433.74	1699.8	1506.88	1286.13	1586.47	1279.49	1748.35	1321.22	1484.92	2023.89	1974.17	1004.47	880.678	1182.91	1206.32	1.28512	4.22813e-20
CCDC174	102.207	123.93	171.186	195.736	110.252	110.122	175.888	84.4799	54.0401	131.361	146.052	107.109	307.92	349.085	305.581	325.811	285.808	346.624	336.709	341.142	242.673	329.983	449.754	349.174	258.292	293.559	260.241	331.737	1.39243	8.0916e-20
FAM118B	306.622	289.169	291.016	179.425	110.252	137.652	70.3554	140.8	234.174	243.956	219.077	285.623	522.125	548.563	706.657	529.443	571.615	519.936	538.735	540.142	647.127	469.591	730.851	564.05	229.593	433.349	260.241	407.132	1.45765	4.80853e-19
SENP6	40.8829	61.9648	136.949	195.736	82.6888	137.652	0	84.4799	90.0669	37.5317	73.0258	124.96	696.166	872.713	1107.73	692.348	843.132	1239.85	707.089	1051.86	512.309	571.125	815.18	1034.09	688.78	601.097	686.089	603.159	3.25037	6.77607e-19
PAXIP1	265.739	330.479	530.677	456.718	523.696	605.67	562.843	535.039	558.415	525.444	529.437	535.544	736.329	910.115	1203.23	1099.61	828.842	1199.85	942.786	1293.5	754.981	1028.02	1264.93	1369.84	860.975	712.93	804.38	829.344	1.08378	1.18488e-18
ERCC3	102.207	82.6197	154.068	97.8681	137.815	137.652	70.3554	56.3199	162.12	131.361	273.847	232.069	374.859	448.824	611.163	461.566	328.679	559.931	538.735	582.785	296.6	444.208	477.864	537.19	172.195	265.601	283.899	361.895	1.78921	1.66309e-18
ARID1B	224.856	392.444	616.27	636.143	165.378	275.305	140.711	253.44	306.227	337.785	419.898	357.029	1151.35	1408.81	763.953	1086.04	1257.55	1559.81	909.115	1066.07	835.872	761.5	787.07	1154.96	229.593	181.727	260.241	180.948	1.62697	2.21468e-18
TAF5L	245.297	165.239	256.779	293.604	110.252	247.774	246.244	253.44	288.214	225.19	292.103	321.326	535.512	498.693	515.668	447.99	657.357	533.268	454.557	596.999	485.345	418.825	421.645	577.479	459.187	321.517	307.557	361.895	1.06053	3.26861e-18
ATR	388.388	289.169	479.321	521.963	606.385	660.731	422.132	732.159	504.375	562.976	438.155	481.989	937.147	997.386	1241.42	1371.12	771.68	973.213	1245.82	1293.5	808.909	1764.14	1040.06	1383.26	774.877	852.72	709.747	814.265	1.18358	3.67882e-18
MASTL	224.856	206.549	393.728	391.472	165.378	247.774	211.066	197.12	270.201	206.424	273.847	249.92	776.493	735.572	534.767	705.924	514.454	813.233	454.557	767.57	323.563	545.741	421.645	819.215	344.39	712.93	473.165	633.317	1.28672	6.32455e-18
NELFA	224.856	185.894	222.542	195.736	110.252	137.652	70.3554	140.8	216.161	206.424	146.052	196.366	334.695	436.357	458.372	352.962	271.517	373.287	370.38	383.785	485.345	317.292	421.645	416.322	459.187	391.412	425.848	392.053	1.17071	1.31277e-17
PHF21A	265.739	330.479	342.372	342.538	275.629	192.713	246.244	450.56	270.201	300.254	310.36	392.732	522.125	561.03	763.953	461.566	657.357	733.243	622.912	739.141	458.382	431.516	787.07	778.926	545.284	335.496	402.19	392.053	1.01497	1.46074e-17
ARID1A	878.982	888.162	1061.35	1174.42	468.57	468.018	492.488	619.519	936.696	975.825	785.027	803.316	1860.91	1994.77	1356.02	1656.21	1900.62	2066.41	1296.33	1663.07	1294.25	1294.55	1321.15	1665.29	487.886	545.181	496.823	603.159	1.01986	1.85835e-17
SAP130	102.207	123.93	102.712	97.8681	220.504	192.713	281.421	168.96	162.12	131.361	200.821	267.772	401.634	448.824	611.163	339.386	585.905	679.916	521.899	525.928	431.418	342.675	646.522	711.777	344.39	209.685	331.215	135.711	1.60587	2.48322e-17
CSTF3	122.649	144.585	256.779	146.802	55.1259	137.652	70.3554	112.64	234.174	150.127	237.334	196.366	481.961	361.553	420.174	502.292	300.098	519.936	420.886	511.713	458.382	469.591	449.754	510.331	286.992	279.58	307.557	331.737	1.53588	2.68422e-17
TCF20	204.415	185.894	393.728	309.916	192.941	275.305	246.244	84.4799	198.147	168.893	200.821	89.2573	963.922	935.05	725.756	746.65	871.713	1053.2	656.583	1009.21	242.673	431.516	618.412	940.083	602.682	475.286	591.456	422.211	1.85029	4.13335e-17
CHD1L	183.973	103.275	188.305	277.293	165.378	82.5914	140.711	168.96	216.161	281.488	219.077	71.4058	428.41	411.422	477.471	380.113	485.873	533.268	454.557	412.213	431.418	469.591	505.974	523.76	373.089	461.307	260.241	482.527	1.39368	7.99557e-17
TRIM27	40.8829	103.275	102.712	114.179	330.755	137.652	70.3554	140.8	126.094	131.361	164.308	196.366	629.227	461.291	420.174	583.745	428.711	293.297	471.393	525.928	404.454	558.433	421.645	537.19	459.187	321.517	354.874	437.29	1.78983	3.92428e-16
RBM22	163.532	165.239	136.949	195.736	192.941	192.713	140.711	168.96	324.241	168.893	146.052	142.812	495.349	461.291	267.384	339.386	443.002	359.956	269.367	341.142	539.272	406.133	421.645	335.744	459.187	433.349	449.507	346.816	1.12962	3.94188e-16
WDR70	204.415	268.514	376.61	309.916	413.444	495.548	562.843	450.56	450.334	412.849	365.129	267.772	789.881	660.769	859.447	841.678	685.938	946.55	757.596	810.213	647.127	837.65	758.96	805.785	660.081	866.699	709.747	949.976	1.03821	4.3011e-16
UBN2	143.09	165.239	171.186	309.916	110.252	137.652	0	168.96	126.094	75.0634	109.539	124.96	816.656	872.713	878.546	855.254	843.132	906.555	791.267	838.641	620.163	799.575	646.522	698.347	660.081	545.181	591.456	573.001	2.54271	3.21677e-15
INTS2	40.8829	206.549	119.83	163.114	110.252	137.652	70.3554	112.64	162.12	168.893	237.334	196.366	267.756	349.085	458.372	529.443	385.84	386.619	353.545	497.499	404.454	329.983	477.864	456.612	258.292	251.622	378.532	346.816	1.5045	3.32642e-15
ZNF281	122.649	165.239	376.61	293.604	137.815	110.122	70.3554	56.3199	216.161	206.424	164.308	232.069	803.268	797.909	649.36	488.717	800.261	1039.87	437.722	696.499	269.636	393.441	590.303	738.637	258.292	503.244	378.532	482.527	1.84045	1.80222e-14
ZNF148	592.802	454.408	650.507	521.963	441.007	412.957	316.599	450.56	540.401	525.444	693.745	624.801	749.717	997.386	1375.12	719.499	986.036	1319.84	858.608	1321.93	593.2	698.041	1461.7	1369.84	573.983	615.076	615.114	618.238	1.00006	2.15848e-14
RTF1	122.649	123.93	273.898	293.604	330.755	330.366	246.244	337.92	306.227	262.722	383.385	339.178	562.288	610.899	802.151	543.018	443.002	639.921	841.773	639.642	781.945	469.591	899.509	671.488	660.081	531.202	567.798	422.211	1.23827	2.55735e-14
GTF2H1	61.3244	41.3099	119.83	114.179	165.378	220.244	70.3554	140.8	162.12	112.595	127.795	178.515	307.92	336.618	477.471	393.688	200.065	293.297	538.735	440.642	458.382	368.058	590.303	456.612	344.39	335.496	283.899	271.422	1.6827	2.71445e-14
SPEN	163.532	206.549	273.898	358.85	137.815	137.652	0	84.4799	252.187	187.659	237.334	214.218	1084.41	984.919	1317.82	868.829	1300.42	1546.48	1060.63	1179.78	754.981	799.575	1180.61	1423.55	774.877	810.783	899.013	784.107	2.5825	7.73035e-14
RACGAP1	204.415	103.275	393.728	391.472	248.066	302.835	175.888	225.28	306.227	375.317	328.616	214.218	548.9	660.769	649.36	515.867	457.292	453.277	622.912	668.07	647.127	533.05	899.509	644.628	746.178	670.993	662.431	542.843	1.15905	9.17895e-14
SMARCAL1	40.8829	41.3099	119.83	114.179	192.941	165.183	70.3554	112.64	144.107	225.19	146.052	142.812	455.185	486.226	458.372	393.688	228.646	479.941	589.241	341.142	512.309	355.366	281.096	322.314	602.682	447.328	496.823	361.895	1.69404	2.74279e-13
GMEB2	327.063	206.549	256.779	293.604	330.755	385.427	316.599	422.4	450.334	412.849	310.36	303.475	388.246	573.497	840.348	651.622	485.873	519.936	690.254	867.07	485.345	736.116	927.618	953.513	717.479	740.888	757.064	738.87	1.01555	2.9885e-13
SEPHS1	245.297	227.204	205.423	212.048	137.815	137.652	175.888	168.96	216.161	225.19	164.308	196.366	415.022	423.889	286.482	488.717	471.582	319.961	303.038	625.427	269.636	444.208	196.768	617.769	172.195	447.328	189.266	422.211	1.07236	6.11418e-13
FOXP1	61.3244	123.93	171.186	212.048	192.941	137.652	140.711	140.8	180.134	131.361	164.308	124.96	294.532	436.357	343.779	352.962	257.227	426.614	303.038	412.213	161.782	342.675	252.987	389.463	86.0975	167.748	118.291	150.79	1.15748	7.7418e-13
ASXL2	183.973	82.6197	188.305	212.048	82.6888	0	70.3554	56.3199	54.0401	93.8293	127.795	124.96	495.349	598.432	840.348	610.896	643.067	719.911	555.57	966.57	323.563	304.6	646.522	886.364	315.691	489.265	473.165	542.843	2.57164	1.52762e-12
MED23	265.739	351.134	393.728	407.784	55.1259	55.0609	140.711	168.96	234.174	300.254	219.077	214.218	455.185	673.236	763.953	678.773	500.163	746.575	707.089	810.213	674.091	761.5	871.399	792.356	459.187	461.307	496.823	437.29	1.58781	1.82162e-12
KDM3A	797.217	1177.33	1335.25	1223.35	689.074	468.018	246.244	647.679	1044.78	919.527	1058.87	999.682	1807.35	2057.11	1585.2	1995.59	1614.81	2079.74	1851.9	1762.57	1321.22	2043.36	1461.7	1974.17	1147.97	1789.31	1324.86	1854.71	1.02298	9.40981e-12
POT1	143.09	144.585	273.898	228.359	110.252	110.122	70.3554	84.4799	126.094	168.893	182.564	142.812	307.92	411.422	267.384	298.66	342.969	373.287	252.532	369.571	215.709	304.6	252.987	362.603	229.593	209.685	141.949	286.501	1.07427	1.29327e-11
GSE1	122.649	103.275	273.898	277.293	82.6888	82.5914	70.3554	56.3199	270.201	187.659	383.385	374.881	548.9	860.246	401.075	977.433	528.744	759.906	454.557	938.141	539.272	1053.41	505.974	980.372	602.682	1272.09	496.823	874.581	1.90327	1.68306e-11
INTS5	183.973	247.859	136.949	179.425	248.066	275.305	70.3554	253.44	324.241	262.722	237.334	214.218	321.307	374.02	630.261	420.839	400.131	413.282	437.722	483.285	377.491	571.125	646.522	564.05	229.593	335.496	449.507	376.974	1.09851	1.76627e-11
PIAS1	122.649	61.9648	154.068	130.491	0	55.0609	0	84.4799	90.0669	56.2976	73.0258	53.5544	722.942	698.17	649.36	719.499	743.1	893.223	404.051	952.355	215.709	913.8	534.083	1074.38	430.487	810.783	615.114	799.186	3.27268	1.785e-11
INTS4	367.946	351.134	496.44	342.538	192.941	302.835	211.066	394.24	684.508	619.273	748.514	696.207	896.983	785.442	1184.13	1058.89	900.294	786.57	1094.3	1364.57	593.2	1370.7	1068.17	1222.11	717.479	964.552	733.406	934.897	1.18856	3.64224e-11
SDE2	224.856	144.585	205.423	179.425	55.1259	165.183	175.888	197.12	162.12	150.127	109.539	214.218	307.92	436.357	381.977	298.66	257.227	346.624	471.393	369.571	269.636	203.067	393.535	389.463	172.195	307.538	260.241	316.659	1.05642	4.15368e-11
SUPT20H	81.7658	268.514	291.016	309.916	137.815	110.122	70.3554	140.8	144.107	131.361	127.795	124.96	401.634	423.889	401.075	420.839	428.711	693.248	404.051	497.499	161.782	431.516	337.316	456.612	86.0975	293.559	141.949	180.948	1.38366	5.36091e-11
PIAS4	102.207	165.239	359.491	309.916	55.1259	165.183	0	56.3199	144.107	112.595	54.7693	71.4058	682.778	885.18	763.953	624.471	928.875	1239.85	471.393	1165.57	512.309	609.2	899.509	1101.24	516.585	615.076	638.773	678.554	2.63036	1.91169e-10
NCOA1	102.207	185.894	102.712	114.179	55.1259	55.0609	0	84.4799	162.12	112.595	109.539	160.663	334.695	386.487	439.273	407.264	500.163	746.575	319.874	653.856	215.709	431.516	505.974	644.628	717.479	559.16	473.165	557.922	2.16616	1.91505e-10
KNL1	183.973	185.894	753.219	897.124	551.259	523.079	492.488	337.92	468.348	619.273	620.719	553.395	1258.45	1109.59	1566.1	760.226	1071.78	1746.45	1161.65	1279.28	1105.51	621.891	2276.88	1477.27	947.072	908.636	1419.49	1100.77	1.31897	2.31211e-10
FANCA	102.207	82.6197	256.779	212.048	137.815	55.0609	175.888	112.64	180.134	150.127	91.2822	142.812	200.817	374.02	515.668	407.264	242.936	413.282	336.709	412.213	188.745	380.75	252.987	416.322	200.894	363.454	260.241	271.422	1.28519	3.11472e-10
LIN54	40.8829	227.204	359.491	440.407	303.192	247.774	281.421	281.6	198.147	243.956	182.564	249.92	562.288	536.095	744.854	570.169	543.034	733.243	505.064	611.213	377.491	571.125	562.193	698.347	487.886	489.265	615.114	346.816	1.19856	7.32264e-10
HMBS	183.973	247.859	119.83	179.425	192.941	82.5914	175.888	84.4799	162.12	168.893	109.539	107.109	281.144	349.085	190.988	393.688	328.679	333.292	185.19	469.071	188.745	494.975	281.096	402.893	143.496	209.685	236.582	180.948	1.10336	1.18697e-09
SETX	61.3244	123.93	325.254	326.227	110.252	110.122	0	0	234.174	281.488	346.873	249.92	1352.17	1658.15	2330.06	1479.73	1614.81	2306.38	1851.9	2132.14	1159.44	1586.46	2052	2014.46	1865.45	1635.54	1892.66	1688.85	3.31139	1.40732e-09
INTS6L	102.207	82.6197	102.712	146.802	0	110.122	0	84.4799	126.094	56.2976	146.052	160.663	361.471	648.301	649.36	773.801	400.131	666.585	606.077	881.284	701.054	812.266	534.083	819.215	0	293.559	118.291	211.106	2.81238	1.65448e-09
TBL1XR1	224.856	123.93	222.542	212.048	275.629	385.427	0	225.28	234.174	225.19	273.847	196.366	803.268	860.246	916.744	773.801	828.842	666.585	909.115	909.713	808.909	558.433	1011.95	1034.09	1033.17	922.615	1040.96	980.134	1.95555	1.85755e-09
AHCY	122.649	144.585	68.4745	130.491	110.252	82.5914	0	112.64	144.107	150.127	109.539	107.109	348.083	349.085	305.581	393.688	543.034	239.97	336.709	341.142	620.163	380.75	309.206	362.603	200.894	335.496	189.266	331.737	1.82049	2.19292e-09
CBFA2T3	61.3244	185.894	205.423	228.359	82.6888	137.652	0	0	162.12	131.361	237.334	249.92	1124.58	885.18	1203.23	1072.46	1100.36	879.892	1330	1051.86	1456.04	812.266	1574.14	993.802	1492.36	1076.38	1230.23	949.976	3.00291	2.32431e-09
FKBP5	143.09	247.859	239.661	179.425	192.941	110.122	70.3554	253.44	270.201	337.785	219.077	285.623	548.9	673.236	305.581	773.801	400.131	266.634	606.077	497.499	566.236	659.966	196.768	631.199	602.682	657.014	544.14	678.554	1.26469	2.5892e-09
ETV6	102.207	0	171.186	195.736	192.941	137.652	140.711	112.64	378.281	337.785	419.898	392.732	1017.47	1009.85	954.941	1547.6	671.648	546.599	774.431	1563.57	970.69	1459.54	899.509	1450.41	545.284	1020.47	615.114	799.186	2.31716	4.05737e-09
TOPBP1	265.739	454.408	873.049	1076.55	413.444	330.366	246.244	225.28	432.321	412.849	365.129	571.247	1298.62	1259.2	763.953	1289.67	614.486	999.877	959.621	1051.86	1024.62	1281.86	646.522	993.802	430.487	866.699	662.431	844.423	1.10444	6.07831e-09
RAVER1	327.063	475.063	513.559	489.341	303.192	220.244	105.533	281.6	558.415	506.678	547.693	464.138	1124.58	1595.82	496.57	1900.56	557.325	706.58	959.621	966.57	701.054	2081.43	421.645	1154.96	401.788	1006.49	496.823	980.134	1.40219	6.5407e-09
RADX	0	0	0	0	0	0	0	0	0	0	36.5129	0	361.471	511.161	401.075	352.962	157.194	439.946	589.241	383.785	485.345	406.133	393.535	295.455	86.0975	335.496	47.3165	316.659	7.03165	7.3135e-09
POGZ	122.649	144.585	342.372	375.161	441.007	550.609	246.244	337.92	432.321	450.381	511.181	553.395	481.961	610.899	1203.23	760.226	600.196	826.565	723.925	1179.78	754.981	672.658	1040.06	926.653	631.381	810.783	686.089	844.423	1.11757	1.0928e-08
NELFCD	61.3244	165.239	119.83	179.425	192.941	192.713	246.244	253.44	126.094	187.659	164.308	107.109	214.205	274.281	305.581	393.688	242.936	279.966	370.38	369.571	458.382	355.366	365.425	389.463	315.691	293.559	307.557	331.737	1.00958	1.1363e-08
BRD8	143.09	206.549	239.661	195.736	55.1259	82.5914	70.3554	140.8	162.12	187.659	127.795	160.663	294.532	261.814	267.384	325.811	271.517	466.609	218.861	383.785	188.745	329.983	224.877	376.033	86.0975	153.769	47.3165	211.106	1.02648	1.2953e-08
CTDP1	327.063	330.479	427.965	358.85	82.6888	220.244	70.3554	112.64	288.214	281.488	328.616	392.732	816.656	847.778	439.273	705.924	728.809	813.233	471.393	724.927	323.563	533.05	449.754	819.215	286.992	726.909	402.19	708.712	1.25224	1.3501e-08
UBA2	388.388	392.444	222.542	260.982	110.252	82.5914	105.533	84.4799	342.254	281.488	200.821	214.218	468.573	398.955	420.174	393.688	657.357	653.253	353.545	682.284	350.527	482.283	590.303	631.199	660.081	754.867	591.456	753.949	1.17912	1.55028e-08
SMC5	122.649	82.6197	171.186	163.114	137.815	165.183	0	197.12	180.134	168.893	146.052	214.218	455.185	423.889	725.756	366.537	371.55	453.277	639.747	440.642	458.382	406.133	590.303	577.479	545.284	433.349	496.823	497.606	1.75637	1.97852e-08
ATM	347.505	309.824	462.203	603.52	248.066	440.488	70.3554	309.76	234.174	206.424	328.616	303.475	803.268	810.376	687.558	828.103	771.68	706.58	690.254	710.713	296.6	748.808	421.645	671.488	258.292	377.433	189.266	467.448	1.07603	2.25892e-08
CCNT1	102.207	103.275	256.779	244.67	137.815	110.122	0	0	72.0535	112.595	54.7693	89.2573	843.432	810.376	802.151	556.594	628.777	679.916	589.241	625.427	728.018	621.891	646.522	698.347	430.487	475.286	354.874	361.895	2.68088	2.74529e-08
NRIP1	0	0	0	48.9341	0	0	0	0	0	0	0	0	388.246	486.226	821.25	529.443	914.584	1119.86	370.38	1236.64	188.745	418.825	927.618	1410.12	315.691	726.909	662.431	678.554	7.49248	3.09713e-08
RAD54L2	183.973	0	205.423	228.359	110.252	0	0	0	288.214	206.424	91.2822	89.2573	1994.78	2144.38	2559.24	2375.71	2400.78	3252.93	2020.26	2842.85	1725.67	2335.27	2698.53	2954.55	1836.75	1775.33	1608.76	2050.74	4.38437	4.40696e-08
SETD5	0	0	34.2372	32.6227	0	0	0	0	0	0	0	0	481.961	623.367	534.767	475.141	514.454	906.555	471.393	525.928	188.745	368.058	393.535	590.909	86.0975	517.223	283.899	437.29	6.50555	4.79969e-08
TRIM35	122.649	351.134	325.254	212.048	248.066	275.305	70.3554	84.4799	270.201	262.722	346.873	374.881	468.573	598.432	534.767	488.717	428.711	519.936	555.57	696.499	269.636	571.125	449.754	644.628	258.292	475.286	378.532	497.606	1.08063	5.24961e-08
ERCC4	122.649	82.6197	222.542	293.604	137.815	0	0	56.3199	180.134	150.127	164.308	178.515	669.39	561.03	1145.93	692.348	886.003	999.877	925.95	966.57	512.309	799.575	983.838	1087.81	889.674	894.657	969.988	965.055	2.68704	6.08908e-08
UBXN7	0	103.275	154.068	114.179	82.6888	82.5914	140.711	56.3199	90.0669	56.2976	36.5129	71.4058	240.981	211.945	305.581	312.236	257.227	266.634	269.367	312.714	269.636	241.142	224.877	295.455	200.894	251.622	189.266	211.106	1.69883	6.21661e-08
TET2	143.09	144.585	582.033	554.586	192.941	275.305	0	84.4799	252.187	168.893	237.334	124.96	1151.35	1246.73	993.139	895.98	1128.94	1559.81	808.102	1066.07	539.272	647.275	1152.5	1235.54	688.78	1062.4	922.671	919.818	2.17027	6.33624e-08
CWF19L2	102.207	103.275	154.068	146.802	137.815	165.183	0	140.8	108.08	112.595	146.052	107.109	281.144	324.151	381.977	461.566	228.646	359.956	404.051	440.642	350.527	291.908	309.206	429.752	286.992	237.643	331.215	271.422	1.58211	6.59354e-08
MYBL2	0	0	0	32.6227	0	0	0	0	0	0	0	0	187.429	224.412	152.791	190.056	85.7423	159.98	134.684	170.571	188.745	114.225	168.658	147.727	0	167.748	165.608	196.027	5.88285	1.26216e-07
KANSL2	61.3244	61.9648	51.3559	114.179	165.378	192.713	70.3554	112.64	72.0535	93.8293	127.795	89.2573	120.49	211.945	362.878	244.358	100.033	213.307	235.696	241.642	350.527	139.608	337.316	268.595	172.195	167.748	189.266	150.79	1.22057	1.46954e-07
WDR33	408.829	516.373	376.61	521.963	192.941	220.244	105.533	84.4799	306.227	281.488	219.077	178.515	789.881	635.834	401.075	773.801	771.68	773.238	639.747	838.641	404.454	456.9	281.096	792.356	344.39	503.244	260.241	482.527	1.1474	1.56052e-07
ZNF318	61.3244	123.93	256.779	212.048	0	55.0609	0	0	162.12	168.893	109.539	232.069	1245.07	1483.61	974.04	1126.76	1000.33	1466.49	959.621	1208.21	808.909	1129.56	1011.95	1383.26	746.178	587.118	638.773	573.001	3.31986	2.03564e-07
RESF1	0	0	188.305	244.67	330.755	302.835	175.888	281.6	252.187	225.19	219.077	267.772	990.698	1171.93	1566.1	1194.64	986.036	1399.83	1228.99	1350.35	835.872	1015.33	1517.92	1463.84	1463.66	1523.71	1821.68	1628.53	2.56471	2.49444e-07
RAB38	40.8829	0	0	0	0	0	0	0	0	0	0	0	200.817	224.412	229.186	203.632	228.646	133.317	202.026	241.642	296.6	241.142	196.768	214.876	0	27.958	47.3165	30.158	5.9981	3.17851e-07
SIRT1	61.3244	82.6197	171.186	195.736	192.941	137.652	0	56.3199	144.107	75.0634	91.2822	89.2573	388.246	473.759	324.68	339.386	328.679	426.614	235.696	454.856	242.673	253.833	449.754	349.174	200.894	237.643	260.241	241.264	1.71762	3.59714e-07
KDM1B	0	0	51.3559	48.9341	82.6888	0	0	0	54.0401	37.5317	36.5129	53.5544	240.981	299.216	763.953	420.839	400.131	453.277	437.722	497.499	323.563	355.366	674.632	577.479	229.593	293.559	402.19	241.264	3.90038	4.25438e-07
PCIF1	102.207	61.9648	119.83	97.8681	0	82.5914	0	56.3199	90.0669	75.0634	54.7693	89.2573	334.695	324.151	171.889	407.264	300.098	319.961	185.19	440.642	242.673	342.675	252.987	496.901	143.496	433.349	283.899	361.895	2.20217	4.85122e-07
KMT2C	0	0	51.3559	65.2454	0	0	0	0	54.0401	37.5317	0	71.4058	709.554	935.05	897.645	787.377	657.357	1146.53	471.393	1094.5	269.636	609.2	843.289	1222.11	86.0975	405.391	165.608	407.132	5.10825	5.51901e-07
CHD8	163.532	351.134	479.321	505.652	358.318	275.305	0	281.6	360.268	281.488	365.129	410.584	963.922	1309.07	1012.24	991.009	814.552	1226.52	791.267	1165.57	835.872	863.033	955.728	1074.38	631.381	782.825	567.798	738.87	1.64712	6.07484e-07
MED8	81.7658	227.204	85.5931	130.491	137.815	82.5914	0	0	108.08	112.595	109.539	71.4058	374.859	461.291	458.372	529.443	385.84	426.614	538.735	540.142	296.6	393.441	505.974	429.752	229.593	279.58	260.241	331.737	2.21916	7.93094e-07
IKZF2	0	123.93	102.712	114.179	110.252	0	105.533	140.8	126.094	112.595	182.564	160.663	334.695	448.824	534.767	529.443	271.517	479.941	454.557	639.642	431.418	533.05	562.193	671.488	114.797	223.664	236.582	180.948	2.20326	1.17341e-06
PPIL2	61.3244	82.6197	291.016	293.604	82.6888	82.5914	0	0	54.0401	75.0634	91.2822	107.109	428.41	585.965	496.57	515.867	471.582	599.926	808.102	525.928	674.091	494.975	534.083	470.041	688.78	726.909	733.406	588.08	2.43521	1.21366e-06
NR2C2	0	41.3099	68.4745	32.6227	0	0	0	56.3199	72.0535	56.2976	73.0258	89.2573	361.471	311.683	496.57	285.085	385.84	386.619	370.38	483.285	215.709	329.983	393.535	443.182	200.894	167.748	165.608	211.106	3.18915	1.33122e-06
KHDC4	143.09	123.93	119.83	342.538	82.6888	55.0609	0	0	90.0669	112.595	127.795	107.109	562.288	710.638	420.174	828.103	543.034	573.263	488.228	696.499	323.563	558.433	252.987	698.347	200.894	657.014	283.899	437.29	2.35084	1.64813e-06
ETV3	0	0	34.2372	32.6227	0	0	0	0	0	0	0	0	174.042	236.879	229.186	312.236	228.646	226.639	336.709	284.285	188.745	139.608	196.768	282.025	143.496	167.748	189.266	180.948	5.40645	2.10172e-06
DAXX	0	0	0	0	0	0	0	0	36.0268	37.5317	54.7693	35.7029	441.798	411.422	534.767	230.783	628.777	719.911	252.532	525.928	242.673	203.067	365.425	550.62	516.585	335.496	402.19	361.895	4.96064	3.11092e-06
IRF2BP1	122.649	0	85.5931	65.2454	0	0	0	140.8	72.0535	93.8293	54.7693	0	923.759	1059.72	496.57	963.858	814.552	866.56	505.064	739.141	728.018	647.275	590.303	698.347	487.886	545.181	567.798	527.764	3.83054	3.23706e-06
LDB1	0	41.3099	34.2372	65.2454	55.1259	0	0	0	54.0401	112.595	91.2822	53.5544	441.798	361.553	381.977	285.085	328.679	319.961	353.545	270.071	404.454	444.208	337.316	308.884	200.894	153.769	260.241	271.422	3.06206	3.51886e-06
MBIP	0	0	102.712	114.179	55.1259	82.5914	70.3554	0	36.0268	37.5317	36.5129	35.7029	174.042	286.749	381.977	190.056	228.646	453.277	218.861	369.571	215.709	215.758	618.412	335.744	258.292	251.622	402.19	211.106	2.69225	4.24836e-06
ZNF608	143.09	103.275	393.728	424.095	0	110.122	0	0	126.094	168.893	127.795	232.069	1325.39	1109.59	1165.03	1221.79	1214.68	1386.5	1077.47	1364.57	701.054	875.725	1208.71	1530.99	1635.85	1216.17	1395.84	1206.32	2.95476	5.55789e-06
FOXK2	0	0	68.4745	130.491	0	0	0	0	72.0535	56.2976	0	71.4058	843.432	710.638	1069.53	882.405	728.809	919.887	808.102	1151.35	728.018	583.816	899.509	1074.38	746.178	740.888	851.697	693.633	4.70504	6.23298e-06
TIMELESS	61.3244	123.93	410.847	473.029	110.252	82.5914	70.3554	112.64	252.187	262.722	346.873	214.218	522.125	598.432	515.668	638.047	342.969	533.268	454.557	596.999	188.745	647.275	281.096	644.628	143.496	517.223	331.215	527.764	1.24226	6.86547e-06
ZFPM1	0	165.239	85.5931	81.5568	0	0	0	0	54.0401	37.5317	109.539	35.7029	535.512	610.899	687.558	597.32	828.842	759.906	488.228	753.356	269.636	469.591	590.303	698.347	430.487	265.601	402.19	316.659	3.67881	6.96657e-06
ZNF451	163.532	247.859	342.372	260.982	0	55.0609	0	0	180.134	150.127	73.0258	124.96	896.983	1084.66	897.645	1181.06	1357.59	1373.16	690.254	1592	242.673	1104.17	562.193	1611.57	602.682	1188.22	591.456	1176.16	2.97835	7.8036e-06
ZNF106	0	61.9648	102.712	163.114	55.1259	82.5914	0	56.3199	54.0401	37.5317	73.0258	71.4058	334.695	386.487	210.087	298.66	185.775	293.297	269.367	213.214	215.709	203.067	168.658	201.446	229.593	251.622	165.608	286.501	1.97559	7.90339e-06
NR2C1	0	0	51.3559	48.9341	0	0	0	0	72.0535	37.5317	36.5129	35.7029	321.307	299.216	248.285	420.839	242.936	399.951	252.532	454.856	188.745	368.058	196.768	483.471	86.0975	153.769	118.291	196.027	3.7807	8.05495e-06
CSNK2A2	0	41.3099	136.949	97.8681	82.6888	110.122	70.3554	56.3199	162.12	131.361	164.308	196.366	240.981	398.955	324.68	298.66	171.485	359.956	269.367	355.356	188.745	355.366	252.987	295.455	143.496	293.559	236.582	316.659	1.49063	1.00198e-05
NFIL3	0	0	0	0	0	0	0	0	54.0401	0	0	0	120.49	211.945	458.372	135.755	242.936	199.975	387.216	170.571	161.782	114.225	449.754	282.025	286.992	237.643	354.874	301.58	5.76321	1.07419e-05
MED4	0	41.3099	102.712	0	55.1259	55.0609	0	56.3199	108.08	112.595	73.0258	124.96	281.144	299.216	324.68	407.264	328.679	293.297	505.064	326.928	350.527	215.758	449.754	322.314	229.593	223.664	307.557	211.106	2.49288	1.07419e-05
TET3	0	0	68.4745	146.802	82.6888	55.0609	0	0	108.08	112.595	127.795	107.109	656.003	436.357	668.459	746.65	314.388	533.268	690.254	810.213	377.491	355.366	590.303	752.066	258.292	405.391	236.582	422.211	3.09952	1.20092e-05
BMP2K	204.415	289.169	291.016	309.916	82.6888	110.122	0	56.3199	270.201	262.722	365.129	339.178	1258.45	1383.87	401.075	1140.34	557.325	466.609	757.596	554.356	701.054	913.8	252.987	523.76	172.195	712.93	378.532	708.712	1.78776	1.23605e-05
MED24	61.3244	0	119.83	114.179	0	0	0	112.64	198.147	131.361	91.2822	71.4058	535.512	585.965	706.657	828.103	485.873	533.268	740.76	838.641	350.527	1053.41	365.425	913.223	286.992	419.37	378.532	361.895	3.14039	1.45525e-05
RBM33	40.8829	82.6197	154.068	163.114	137.815	55.0609	0	168.96	180.134	206.424	237.334	160.663	307.92	461.291	286.482	475.141	328.679	426.614	353.545	469.071	323.563	317.292	309.206	402.893	200.894	377.433	331.215	301.58	1.49122	1.56528e-05
ARL14EP	0	0	68.4745	97.8681	0	0	0	0	108.08	37.5317	36.5129	71.4058	455.185	473.759	611.163	515.867	500.163	546.599	353.545	653.856	377.491	494.975	618.412	577.479	631.381	615.076	709.747	663.475	3.87923	1.56869e-05
NSD1	122.649	268.514	308.135	342.538	192.941	55.0609	0	140.8	252.187	243.956	146.052	285.623	589.064	673.236	668.459	502.292	571.615	879.892	420.886	710.713	269.636	355.366	534.083	684.918	172.195	293.559	165.608	316.659	1.5404	1.74088e-05
SLU7	81.7658	82.6197	273.898	358.85	0	137.652	70.3554	56.3199	144.107	206.424	273.847	303.475	789.881	511.161	477.471	515.867	342.969	559.931	538.735	511.713	485.345	444.208	449.754	456.612	315.691	531.202	473.165	422.211	1.61267	1.94775e-05
ANKRD11	0	41.3099	222.542	146.802	0	110.122	0	0	54.0401	75.0634	91.2822	124.96	535.512	648.301	611.163	488.717	500.163	813.233	538.735	824.427	512.309	368.058	815.18	684.918	516.585	545.181	638.773	542.843	3.08328	2.02749e-05
SPDL1	183.973	144.585	547.796	521.963	303.192	302.835	0	225.28	378.281	300.254	328.616	303.475	910.371	785.442	1050.44	651.622	543.034	839.897	824.938	739.141	835.872	621.891	1236.82	698.347	774.877	698.951	946.33	769.028	1.45975	2.17082e-05
MORC2A	0	103.275	154.068	163.114	0	0	0	0	54.0401	37.5317	0	53.5544	776.493	748.04	744.854	597.32	743.1	666.585	824.938	710.713	754.981	799.575	815.18	752.066	286.992	321.517	473.165	331.737	3.98147	2.19252e-05
NELFB	61.3244	41.3099	102.712	146.802	220.504	220.244	70.3554	140.8	324.241	300.254	219.077	178.515	307.92	299.216	362.878	447.99	214.356	186.644	370.38	397.999	350.527	431.516	337.316	429.752	229.593	377.433	354.874	361.895	1.02968	2.35554e-05
TLK1	306.622	371.789	325.254	293.604	0	385.427	351.777	309.76	324.241	281.488	310.36	232.069	602.451	760.507	668.459	651.622	643.067	693.248	622.912	710.713	647.127	799.575	758.96	805.785	545.284	545.181	544.14	557.922	1.26005	2.72937e-05
NACC1	224.856	206.549	325.254	375.161	137.815	137.652	0	140.8	216.161	243.956	164.308	178.515	428.41	536.095	401.075	447.99	414.421	693.248	319.874	653.856	377.491	482.283	534.083	617.769	200.894	419.37	331.215	392.053	1.32904	2.7604e-05
JUND	81.7658	123.93	171.186	228.359	82.6888	165.183	175.888	0	216.161	187.659	127.795	160.663	240.981	324.151	305.581	407.264	357.259	399.951	185.19	497.499	242.673	558.433	421.645	483.471	172.195	223.664	118.291	165.869	1.3619	3.6718e-05
MGA	0	61.9648	239.661	260.982	110.252	82.5914	0	0	54.0401	37.5317	73.0258	107.109	629.227	685.703	515.668	475.141	443.002	879.892	404.051	525.928	269.636	406.133	309.206	564.05	86.0975	279.58	0	150.79	2.57196	4.13549e-05
MEF2D	81.7658	0	102.712	81.5568	137.815	0	0	0	108.08	75.0634	73.0258	89.2573	441.798	511.161	496.57	407.264	357.259	519.936	353.545	426.428	404.454	304.6	477.864	376.033	258.292	279.58	331.215	331.737	2.76038	4.3045e-05
PRPF18	102.207	144.585	273.898	293.604	275.629	192.713	0	225.28	180.134	131.361	146.052	124.96	374.859	349.085	458.372	447.99	328.679	453.277	572.406	440.642	350.527	444.208	393.535	483.471	516.585	559.16	425.848	633.317	1.28587	4.84675e-05
TRPS1	61.3244	103.275	136.949	179.425	0	0	0	0	36.0268	56.2976	109.539	160.663	669.39	523.628	553.866	407.264	657.357	839.897	420.886	568.57	161.782	253.833	787.07	684.918	459.187	545.181	473.165	618.238	2.95228	5.34468e-05
ZMYM5	0	0	0	97.8681	0	0	0	0	0	0	0	0	334.695	411.422	381.977	352.962	471.582	586.594	286.203	483.285	323.563	342.675	505.974	537.19	286.992	321.517	354.874	407.132	5.68016	5.52469e-05
BAP1	81.7658	123.93	188.305	114.179	0	0	0	84.4799	162.12	112.595	127.795	160.663	401.634	473.759	496.57	461.566	471.582	639.921	370.38	582.785	296.6	418.825	618.412	537.19	286.992	349.475	307.557	286.501	2.31944	5.9889e-05
UBN1	61.3244	41.3099	85.5931	48.9341	0	0	0	0	0	0	0	0	709.554	548.563	248.285	339.386	514.454	466.609	353.545	355.356	215.709	317.292	281.096	295.455	258.292	167.748	189.266	120.632	4.29183	6.50806e-05
HDAC3	0	82.6197	0	65.2454	0	82.5914	0	56.3199	0	0	0	0	508.737	673.236	324.68	746.65	385.84	559.931	387.216	653.856	296.6	736.116	393.535	698.347	430.487	531.202	402.19	407.132	4.4721	6.93767e-05
SUPT5H	143.09	227.204	376.61	358.85	137.815	385.427	0	140.8	450.334	337.785	401.642	499.841	776.493	723.105	706.657	760.226	714.519	746.575	757.596	724.927	835.872	799.575	618.412	738.637	573.983	643.035	473.165	769.028	1.3637	7.15011e-05
ATXN1	0	41.3099	0	32.6227	0	0	0	0	36.0268	0	200.821	232.069	990.698	972.452	840.348	1086.04	714.519	959.882	875.444	1179.78	970.69	812.266	815.18	1208.68	717.479	754.867	733.406	814.265	4.39562	7.16355e-05
ACO2	408.829	185.894	154.068	114.179	55.1259	0	70.3554	56.3199	342.254	300.254	310.36	178.515	562.288	324.151	401.075	488.717	871.713	413.282	454.557	497.499	862.836	406.133	702.741	510.331	172.195	237.643	354.874	392.053	1.57762	7.19749e-05
ZNF280D	61.3244	103.275	68.4745	81.5568	0	0	0	0	108.08	112.595	91.2822	89.2573	307.92	411.422	381.977	393.688	357.259	559.931	218.861	653.856	269.636	279.217	224.877	590.909	200.894	503.244	283.899	376.974	2.69937	7.30428e-05
MED7	0	0	0	48.9341	0	0	0	0	54.0401	0	0	0	267.756	336.618	190.988	298.66	185.775	279.966	185.19	298.499	161.782	228.45	224.877	255.165	143.496	125.811	118.291	226.185	4.82251	7.65368e-05
KMT2E	0	0	119.83	163.114	0	0	0	0	36.0268	0	73.0258	71.4058	589.064	698.17	725.756	570.169	600.196	1013.21	656.583	852.855	269.636	456.9	843.289	859.504	631.381	545.181	804.38	542.843	4.13386	8.46085e-05
ESS2	0	0	51.3559	97.8681	0	0	0	0	36.0268	37.5317	0	0	388.246	336.618	630.261	257.934	200.065	293.297	538.735	298.499	269.636	164.992	421.645	349.174	143.496	181.727	402.19	226.185	4.21909	8.91925e-05
PPIL4	81.7658	0	188.305	146.802	275.629	220.244	105.533	84.4799	162.12	112.595	219.077	196.366	321.307	286.749	401.075	380.113	300.098	279.966	387.216	412.213	377.491	342.675	421.645	335.744	258.292	279.58	260.241	226.185	1.24389	0.000102147
TRERF1	0	61.9648	85.5931	48.9341	0	0	0	0	0	0	0	0	441.798	486.226	343.779	434.415	414.421	599.926	303.038	383.785	242.673	406.133	224.877	483.471	0	69.8951	0	75.3949	4.5998	0.000104947
MBTD1	40.8829	82.6197	85.5931	130.491	55.1259	137.652	0	0	72.0535	56.2976	91.2822	53.5544	174.042	174.543	267.384	149.33	128.613	266.634	235.696	156.357	269.636	228.45	281.096	255.165	143.496	111.832	94.633	75.3949	1.6832	0.000114006
BRD2	183.973	185.894	308.135	473.029	192.941	247.774	0	140.8	252.187	412.849	310.36	267.772	575.676	598.432	553.866	705.924	385.84	653.253	555.57	824.427	458.382	609.2	449.754	725.207	0	349.475	0	241.264	1.25367	0.000114362
ZMYM4	204.415	123.93	239.661	309.916	0	55.0609	70.3554	0	162.12	187.659	200.821	249.92	535.512	623.367	553.866	502.292	643.067	826.565	353.545	909.713	215.709	507.666	477.864	684.918	86.0975	363.454	118.291	271.422	1.92166	0.000117838
GMEB1	0	41.3099	119.83	179.425	248.066	357.896	351.777	197.12	216.161	243.956	219.077	196.366	388.246	386.487	802.151	570.169	314.388	533.268	538.735	739.141	350.527	609.2	449.754	805.785	602.682	601.097	449.507	557.922	1.45225	0.000134078
RBBP8	0	0	136.949	212.048	0	55.0609	0	0	54.0401	37.5317	0	89.2573	481.961	598.432	897.645	325.811	643.067	973.213	572.406	554.356	296.6	291.908	955.728	658.058	975.771	629.055	804.38	633.317	3.63159	0.000142258
RXRA	0	0	0	0	0	0	0	0	180.134	0	0	0	843.432	885.18	802.151	882.405	828.842	1253.18	622.912	1108.71	512.309	926.491	1068.17	1060.95	401.788	531.202	402.19	467.448	5.90511	0.00016045
E2F8	40.8829	0	51.3559	48.9341	82.6888	55.0609	0	84.4799	54.0401	131.361	127.795	142.812	174.042	211.945	305.581	149.33	114.323	186.644	185.19	227.428	323.563	228.45	365.425	241.736	373.089	251.622	260.241	180.948	1.72758	0.000164611
CHEK2	40.8829	61.9648	85.5931	65.2454	55.1259	0	0	0	36.0268	0	0	0	254.368	236.879	248.285	190.056	342.969	319.961	235.696	170.571	242.673	266.525	224.877	188.017	258.292	153.769	212.924	180.948	3.08241	0.000217256
CDK7	0	0	68.4745	81.5568	55.1259	82.5914	0	84.4799	54.0401	37.5317	54.7693	53.5544	147.266	174.543	248.285	149.33	157.194	199.975	151.519	170.571	215.709	190.375	224.877	134.298	143.496	125.811	141.949	105.553	1.91926	0.000220916
JUNB	81.7658	123.93	85.5931	97.8681	137.815	110.122	0	0	0	0	54.7693	71.4058	321.307	336.618	343.779	339.386	414.421	533.268	319.874	341.142	296.6	215.758	337.316	429.752	86.0975	265.601	189.266	211.106	2.47013	0.000246524
RCOR3	0	0	0	0	0	0	0	0	0	0	73.0258	0	120.49	187.01	210.087	81.4528	142.904	226.639	185.19	170.571	161.782	177.683	196.768	174.587	200.894	209.685	212.924	165.869	4.80059	0.000250973
TOP3A	0	0	51.3559	0	0	0	0	0	0	75.0634	54.7693	0	147.266	187.01	611.163	176.481	114.323	346.624	353.545	369.571	296.6	139.608	646.522	389.463	401.788	265.601	402.19	316.659	4.38212	0.000266773
NSD3	0	0	51.3559	65.2454	0	0	0	0	36.0268	75.0634	54.7693	53.5544	240.981	174.543	229.186	257.934	114.323	253.302	303.038	312.714	215.709	152.3	281.096	241.736	0	83.8741	70.9747	150.79	3.04686	0.000272364
PRR12	183.973	206.549	291.016	326.227	0	0	0	0	108.08	75.0634	127.795	107.109	736.329	835.311	649.36	733.075	943.165	1119.86	471.393	1151.35	296.6	761.5	730.851	899.794	114.797	349.475	307.557	361.895	2.70987	0.000277886
BRCA1	0	144.585	239.661	309.916	110.252	165.183	0	112.64	72.0535	37.5317	146.052	89.2573	374.859	536.095	611.163	380.113	185.775	519.936	404.051	412.213	350.527	304.6	534.083	335.744	258.292	531.202	331.215	392.053	1.79407	0.000284275
BLM	0	0	171.186	212.048	55.1259	0	0	0	72.0535	56.2976	146.052	124.96	481.961	673.236	744.854	447.99	428.711	773.238	336.709	739.141	269.636	533.05	562.193	872.934	459.187	517.223	402.19	497.606	3.03443	0.000295865
INTS11	122.649	82.6197	171.186	130.491	0	82.5914	0	56.3199	90.0669	75.0634	109.539	71.4058	214.205	187.01	362.878	190.056	142.904	239.97	319.874	213.214	161.782	279.217	477.864	201.446	172.195	139.79	165.608	120.632	1.59204	0.000318143
KDM1A	0	82.6197	205.423	195.736	55.1259	55.0609	0	0	126.094	187.659	146.052	71.4058	441.798	436.357	439.273	407.264	543.034	519.936	387.216	440.642	269.636	355.366	281.096	376.033	286.992	419.37	378.532	497.606	2.12194	0.000326835
ELL	0	0	102.712	81.5568	0	0	0	0	72.0535	75.0634	73.0258	53.5544	267.756	261.814	477.471	393.688	157.194	279.966	420.886	341.142	431.418	317.292	365.425	349.174	143.496	321.517	212.924	271.422	3.14931	0.000328155
EYA3	143.09	165.239	239.661	228.359	165.378	137.652	0	112.64	126.094	150.127	91.2822	160.663	294.532	286.749	229.186	325.811	285.808	306.629	319.874	298.499	215.709	304.6	252.987	322.314	258.292	377.433	283.899	301.58	1.00098	0.000371605
INTS3	0	61.9648	256.779	244.67	137.815	55.0609	105.533	56.3199	360.268	281.488	365.129	392.732	334.695	448.824	496.57	692.348	357.259	386.619	538.735	909.713	458.382	609.2	421.645	684.918	315.691	447.328	260.241	407.132	1.4515	0.000376462
GATA1	0	0	0	81.5568	0	0	0	0	0	0	0	0	174.042	174.543	171.889	135.755	185.775	226.639	117.848	199	161.782	88.8416	168.658	214.876	0	69.8951	118.291	60.3159	4.63015	0.000406083
ZBTB33	0	0	154.068	97.8681	110.252	110.122	0	0	108.08	0	73.0258	124.96	374.859	423.889	611.163	339.386	500.163	653.253	404.051	525.928	188.745	482.283	562.193	577.479	516.585	293.559	402.19	346.816	2.85802	0.000432128
ELF1	102.207	82.6197	154.068	114.179	55.1259	0	0	0	36.0268	56.2976	73.0258	71.4058	254.368	286.749	171.889	230.783	285.808	359.956	151.519	227.428	215.709	126.917	252.987	268.595	0	97.8531	94.633	45.2369	1.92695	0.000446192
GPKOW	143.09	123.93	256.779	228.359	82.6888	82.5914	0	0	90.0669	112.595	127.795	107.109	441.798	336.618	343.779	271.509	328.679	346.624	370.38	241.642	350.527	228.45	505.974	241.736	373.089	265.601	260.241	241.264	1.56448	0.000501684
RUNX1	0	0	0	48.9341	110.252	0	0	112.64	144.107	93.8293	73.0258	89.2573	254.368	324.151	534.767	298.66	271.517	453.277	521.899	383.785	539.272	291.908	421.645	335.744	229.593	181.727	236.582	226.185	2.78469	0.000505191
MED26	0	0	85.5931	163.114	137.815	110.122	0	84.4799	108.08	112.595	109.539	142.812	307.92	398.955	324.68	244.358	328.679	533.268	404.051	412.213	161.782	279.217	365.425	402.893	286.992	251.622	283.899	226.185	1.9817	0.000516062
EPM2AIP1	61.3244	82.6197	154.068	130.491	0	0	0	0	36.0268	0	36.5129	89.2573	374.859	311.683	267.384	339.386	342.969	319.961	370.38	383.785	161.782	304.6	337.316	349.174	0	125.811	0	135.711	2.71031	0.000516062
KANSL3	0	82.6197	291.016	212.048	165.378	220.244	140.711	253.44	198.147	206.424	182.564	232.069	388.246	423.889	362.878	312.236	371.55	453.277	303.038	383.785	350.527	329.983	449.754	376.033	315.691	279.58	354.874	301.58	1.04418	0.000553017
PPP4R2	81.7658	103.275	239.661	260.982	82.6888	137.652	105.533	0	126.094	131.361	73.0258	89.2573	361.471	349.085	210.087	230.783	271.517	453.277	134.684	326.928	188.745	139.608	252.987	268.595	172.195	237.643	260.241	301.58	1.15523	0.000619932
RARA	0	0	0	0	0	0	0	0	360.268	150.127	0	0	1767.19	1919.97	1088.63	2307.83	1829.17	1906.43	942.786	1691.5	1213.36	2170.27	1405.48	1678.72	1262.76	1453.82	1040.96	1538.06	5.28656	0.000658632
ZZZ3	81.7658	0	136.949	195.736	0	0	0	0	108.08	112.595	237.334	178.515	535.512	585.965	783.052	380.113	471.582	906.555	505.064	852.855	539.272	393.441	899.509	738.637	487.886	475.286	449.507	542.843	2.85267	0.000662295
SMG7	122.649	103.275	291.016	228.359	55.1259	110.122	0	0	180.134	150.127	182.564	249.92	629.227	585.965	267.384	461.566	285.808	453.277	387.216	454.856	323.563	494.975	309.206	389.463	286.992	391.412	402.19	346.816	1.59145	0.000772518
PAPOLG	102.207	0	136.949	244.67	192.941	137.652	0	225.28	144.107	187.659	164.308	178.515	481.961	448.824	420.174	352.962	300.098	479.941	319.874	369.571	377.491	329.983	477.864	416.322	459.187	363.454	307.557	376.974	1.47791	0.00094617
CDK4	0	0	102.712	97.8681	0	0	0	0	108.08	93.8293	73.0258	107.109	361.471	324.151	420.174	502.292	300.098	333.292	420.886	397.999	296.6	418.825	281.096	402.893	0	279.58	0	256.343	2.93633	0.000949352
DNTTIP1	0	82.6197	51.3559	114.179	82.6888	165.183	175.888	225.28	198.147	112.595	127.795	107.109	307.92	311.683	362.878	230.783	85.7423	186.644	303.038	298.499	215.709	279.217	281.096	322.314	200.894	83.8741	189.266	105.553	1.14262	0.000951693
ATF7	0	0	0	0	137.815	165.183	105.533	84.4799	90.0669	75.0634	91.2822	89.2573	281.144	249.347	420.174	285.085	242.936	346.624	286.203	341.142	539.272	253.833	477.864	362.603	258.292	265.601	473.165	226.185	2.28458	0.000991427
RMI1	0	0	154.068	130.491	0	0	0	0	36.0268	37.5317	54.7693	71.4058	455.185	436.357	286.482	298.66	328.679	493.273	151.519	383.785	161.782	215.758	196.768	376.033	143.496	251.622	165.608	316.659	2.96607	0.000994582
MNAT1	61.3244	103.275	188.305	179.425	55.1259	55.0609	0	0	90.0669	131.361	200.821	124.96	267.756	261.814	324.68	217.207	285.808	306.629	286.203	241.642	269.636	215.758	421.645	214.876	258.292	209.685	260.241	256.343	1.4778	0.00102066
APLF	0	0	68.4745	48.9341	0	0	0	0	72.0535	0	54.7693	35.7029	187.429	274.281	114.593	190.056	200.065	319.961	101.013	199	215.709	76.15	168.658	214.876	86.0975	153.769	165.608	211.106	3.01431	0.00125175
RBL2	0	0	136.949	130.491	0	0	0	0	108.08	131.361	109.539	124.96	441.798	561.03	381.977	651.622	385.84	479.941	589.241	554.356	242.673	583.816	252.987	631.199	0	293.559	47.3165	376.974	2.9569	0.00132652
ATN1	0	0	0	0	82.6888	82.5914	0	0	0	0	0	0	160.654	261.814	190.988	271.509	142.904	213.307	185.19	412.213	269.636	291.908	281.096	335.744	229.593	181.727	212.924	150.79	4.19011	0.00138428
ARID5A	0	41.3099	136.949	114.179	0	0	0	0	0	0	0	0	388.246	386.487	534.767	298.66	328.679	453.277	404.051	270.071	323.563	317.292	252.987	322.314	373.089	181.727	260.241	180.948	3.87154	0.0014545
WDR5	40.8829	103.275	85.5931	81.5568	82.6888	137.652	0	84.4799	90.0669	56.2976	73.0258	53.5544	80.3268	112.206	229.186	81.4528	114.323	186.644	134.684	113.714	350.527	101.533	252.987	94.0083	286.992	111.832	260.241	120.632	1.05839	0.00157247
NAB2	0	165.239	136.949	146.802	0	0	0	84.4799	144.107	150.127	200.821	160.663	415.022	473.759	420.174	502.292	342.969	399.951	437.722	440.642	350.527	710.733	449.754	429.752	430.487	419.37	449.507	331.737	2.17583	0.00162671
SUPT6H	0	61.9648	85.5931	65.2454	110.252	220.244	0	84.4799	180.134	206.424	237.334	249.92	522.125	324.151	439.273	203.632	242.936	346.624	471.393	255.857	566.236	266.525	618.412	214.876	315.691	349.475	354.874	316.659	1.57444	0.00162671
ACSS2	183.973	123.93	205.423	65.2454	0	0	0	140.8	90.0669	75.0634	54.7693	107.109	214.205	199.477	420.174	244.358	342.969	186.644	404.051	312.714	350.527	215.758	393.535	349.174	401.788	265.601	283.899	226.185	1.79599	0.00164408
DNAJC6	81.7658	0	291.016	407.784	192.941	192.713	211.066	140.8	306.227	262.722	237.334	285.623	562.288	748.04	248.285	773.801	328.679	453.277	218.861	596.999	215.709	875.725	224.877	617.769	143.496	237.643	212.924	241.264	1.16792	0.00192835
ARNT	143.09	206.549	393.728	375.161	0	0	0	0	180.134	131.361	146.052	142.812	910.371	1122.06	362.878	719.499	843.132	1106.53	471.393	838.641	269.636	850.341	252.987	832.645	258.292	615.076	307.557	648.396	2.31952	0.00208991
ICE1	0	0	102.712	130.491	0	0	0	0	90.0669	56.2976	73.0258	107.109	455.185	486.226	190.988	352.962	171.485	426.614	286.203	284.285	242.673	291.908	224.877	228.306	143.496	265.601	47.3165	241.264	2.70189	0.00232231
GATA2	40.8829	0	119.83	114.179	0	0	0	0	0	37.5317	54.7693	71.4058	214.205	261.814	229.186	190.056	228.646	266.634	185.19	241.642	215.709	164.992	168.658	241.736	0	27.958	47.3165	105.553	2.57223	0.00240152
PROSER1	0	0	0	0	0	0	0	84.4799	72.0535	75.0634	0	0	160.654	149.608	286.482	217.207	185.775	199.975	269.367	170.571	215.709	190.375	224.877	255.165	229.593	153.769	236.582	180.948	3.44703	0.00321718
ZBTB1	40.8829	0	68.4745	48.9341	82.6888	0	0	0	126.094	75.0634	164.308	142.812	107.102	299.216	362.878	203.632	142.904	266.634	151.519	255.857	269.636	203.067	505.974	241.736	143.496	223.664	141.949	180.948	2.0063	0.00357129
STN1	81.7658	0	0	0	0	0	0	0	0	0	73.0258	35.7029	80.3268	87.2713	248.285	81.4528	142.904	186.644	235.696	85.2855	215.709	126.917	224.877	134.298	143.496	97.8531	165.608	75.3949	3.27944	0.00364757
PRPF40B	0	61.9648	102.712	130.491	0	0	0	0	144.107	225.19	164.308	160.663	468.573	349.085	439.273	352.962	414.421	399.951	353.545	540.142	161.782	342.675	393.535	510.331	0	139.79	0	90.4739	2.25603	0.00532297
CTC1	163.532	165.239	273.898	293.604	55.1259	0	0	0	180.134	243.956	200.821	196.366	455.185	461.291	477.471	543.018	385.84	519.936	286.203	639.642	269.636	583.816	365.425	564.05	229.593	335.496	307.557	301.58	1.64695	0.0053691
XRCC5	61.3244	144.585	256.779	212.048	0	0	0	0	54.0401	75.0634	73.0258	124.96	388.246	361.553	267.384	312.236	342.969	519.936	134.684	497.499	161.782	266.525	252.987	335.744	0	209.685	118.291	196.027	1.93905	0.0056911
AFF4	143.09	103.275	188.305	179.425	0	0	0	0	54.0401	56.2976	127.795	89.2573	401.634	349.085	286.482	339.386	242.936	266.634	336.709	284.285	215.709	139.608	337.316	214.876	57.3983	265.601	70.9747	165.869	1.85873	0.00571243
ATF2	143.09	103.275	222.542	212.048	0	0	0	0	90.0669	0	0	89.2573	495.349	498.693	362.878	352.962	443.002	706.58	286.203	397.999	323.563	241.142	365.425	376.033	315.691	293.559	354.874	241.264	2.49506	0.00623485
CASP8AP2	40.8829	41.3099	256.779	293.604	137.815	137.652	0	0	162.12	243.956	346.873	267.772	294.532	623.367	572.965	352.962	300.098	666.585	319.874	525.928	215.709	418.825	393.535	416.322	258.292	405.391	260.241	407.132	1.40302	0.00623485
MED13L	122.649	82.6197	119.83	146.802	0	0	0	0	288.214	243.956	182.564	249.92	495.349	511.161	267.384	665.197	285.808	666.585	235.696	596.999	242.673	964.566	224.877	604.339	0	293.559	70.9747	226.185	2.00361	0.00625943
CTBP1	81.7658	185.894	119.83	130.491	0	0	0	0	90.0669	75.0634	54.7693	107.109	147.266	174.543	248.285	298.66	228.646	239.97	286.203	227.428	188.745	406.133	196.768	255.165	143.496	167.748	189.266	150.79	1.77796	0.00650671
PREP	224.856	247.859	154.068	179.425	82.6888	0	0	84.4799	180.134	243.956	200.821	285.623	374.859	311.683	229.186	407.264	743.1	293.297	252.532	426.428	215.709	393.441	252.987	416.322	57.3983	251.622	47.3165	241.264	1.19623	0.00910332
INTS7	143.09	165.239	154.068	81.5568	0	0	0	56.3199	54.0401	112.595	109.539	89.2573	187.429	137.141	286.482	257.934	185.775	146.649	202.026	170.571	296.6	241.142	196.768	201.446	86.0975	181.727	70.9747	150.79	1.37801	0.00985135
MED19	40.8829	0	0	81.5568	0	55.0609	0	0	90.0669	75.0634	73.0258	107.109	120.49	87.2713	171.889	108.604	142.904	186.644	168.355	99.4998	215.709	152.3	168.658	107.438	57.3983	55.916	189.266	60.3159	1.72634	0.0168848
ACADL	163.532	185.894	0	0	0	0	0	0	72.0535	131.361	109.539	71.4058	267.756	137.141	286.482	135.755	371.55	119.985	218.861	127.928	674.091	126.917	702.741	147.727	229.593	153.769	236.582	120.632	2.17642	0.0177637
INTS9	81.7658	227.204	188.305	146.802	82.6888	55.0609	0	0	252.187	206.424	292.103	249.92	267.756	224.412	286.482	380.113	228.646	186.644	353.545	341.142	323.563	469.591	281.096	416.322	286.992	321.517	212.924	286.501	1.0766	0.0190856
SAE1	81.7658	82.6197	51.3559	81.5568	0	0	0	0	108.08	93.8293	0	0	160.654	211.945	171.889	108.604	171.485	119.985	101.013	156.357	161.782	152.3	196.768	147.727	143.496	139.79	212.924	211.106	1.89798	0.0200955
RING1	81.7658	185.894	188.305	179.425	0	0	0	0	0	187.659	109.539	124.96	307.92	286.749	248.285	271.509	300.098	373.287	269.367	483.285	161.782	291.908	281.096	402.893	0	237.643	141.949	331.737	1.79827	0.0212733
CIT	204.415	123.93	599.152	636.143	248.066	220.244	0	0	162.12	112.595	164.308	160.663	682.778	660.769	572.965	407.264	242.936	613.258	622.912	312.714	485.345	329.983	449.754	389.463	573.983	573.139	780.722	467.448	1.13265	0.0218701
DBR1	102.207	82.6197	171.186	179.425	0	82.5914	0	0	198.147	150.127	127.795	214.218	254.368	224.412	210.087	217.207	314.388	413.282	134.684	326.928	161.782	304.6	168.658	241.736	143.496	251.622	212.924	271.422	1.18379	0.0321695
SBNO2	265.739	0	359.491	391.472	0	0	351.777	0	324.241	262.722	401.642	321.326	495.349	797.909	630.261	638.047	685.938	826.565	471.393	639.642	593.2	634.583	758.96	604.339	774.877	740.888	733.406	693.633	1.53769	0.0328225
BRIP1	0	0	222.542	293.604	55.1259	82.5914	70.3554	0	144.107	150.127	146.052	124.96	240.981	249.347	305.581	271.509	100.033	279.966	202.026	298.499	188.745	241.142	168.658	282.025	200.894	363.454	212.924	392.053	1.13327	0.0441562
RAI1	224.856	309.824	736.101	815.568	55.1259	82.5914	0	0	180.134	206.424	328.616	339.178	696.166	860.246	553.866	420.839	657.357	1066.54	437.722	625.427	242.673	368.058	337.316	523.76	86.0975	349.475	212.924	301.58	1.0504	0.0447205
TRPV2	204.415	227.204	154.068	130.491	0	0	0	84.4799	216.161	168.893	146.052	160.663	227.593	187.01	114.593	393.688	614.486	159.98	218.861	227.428	350.527	266.525	196.768	228.306	0	139.79	70.9747	105.553	1.09398	0.0482602
