# Supplementary material for: PML::RARA and GATA2 proteins interact via DNA templates to induce aberrant self-renewal in mouse and human hematopoietic cells
Source: Proc Natl Acad Sci U S A. 2024 Apr 22;121(18):e2317690121. doi: 10.1073/pnas.2317690121 (PMC11067031; doi:10.1073/pnas.2317690121)
Supplement: Supplementary file 19 — Dataset S18 (XLSX) [file pnas.2317690121.sd18.xlsx]

## Sheet: Sheet1
DNA binding dependent PML::RARA interacting proteins (PML::RARA-TurboID and TurboID PML::RARA vs. TurboID-C88A_PML::RARA)
gene	TurboID_cDNA_female_replicate_1_Ley_332	TurboID_cDNA_female_replicate_1_Ley_335	TurboID_cDNA_female_replicate_2_Ley_332	TurboID_cDNA_female_replicate_2_Ley_335	TurboID_cDNA_male_replicate_1_Ley_332	TurboID_cDNA_male_replicate_1_Ley_335	TurboID_cDNA_male_replicate_2_Ley_332	TurboID_cDNA_male_replicate_2_Ley_335	TurboID-PML::RARA_Female_Ley_332	TurboID-PML::RARA_Female_Ley_335	TurboID-PML::RARA_Male_Ley_332	TurboID-PML::RARA_Male_Ley_335	PML::RARA-TurboID_Female_Ley_332	PML::RARA-TurboID_Female_Ley_335	PML::RARA-TurboID_Male_Ley_332	PML::RARA-TurboID_Male_Ley_335	TurboID-C88A_PML::RARA_Female_Ley_332	TurboID-C88A_PML::RARA_Female_Ley_335	TurboID-C88A_PML::RARA_Male_Ley_332	TurboID-C88A_PML::RARA_Male_Ley_335	Log2 fold-change (PML::RARA-TurboID and TurboID PML::RARA vs. TurboID-C88A_PML::RARA)	FDR
ARID1B	176.081	311.171	295.88	343.917	155.458	425.697	270.106	363.327	737.755	1108.15	917.973	1009.22	811.673	759.668	748.07	1080.89	255.881	179.875	225.397	181.37	2.08987	1.23119e-22
ARID1A	498.895	951.816	502.996	993.537	544.102	795.868	660.259	817.486	1238.37	1597.8	1308.96	1574.38	1256.78	1291.44	1327.82	1648.36	488.499	599.585	478.969	544.111	1.41303	2.12475e-18
FLNB	3873.77	3862.18	4586.14	3496.49	4352.81	3609.17	4291.69	3669.61	2424.05	2177.64	3025.91	2771.98	2932.5	3139.96	2487.33	2958.94	860.689	1274.12	760.716	1157.98	1.4349	3.59517e-14
IKZF2	117.387	128.129	0	114.639	116.593	185.086	150.059	163.497	526.968	644.272	458.987	605.53	418.928	531.768	523.649	526.935	232.619	179.875	112.699	223.225	1.50114	2.61029e-09
ESYT1	2142.31	2452.76	2307.86	2292.78	2176.41	2461.64	2100.83	2579.62	447.923	502.532	798.977	511.337	733.124	772.329	617.158	594.491	279.142	269.813	225.397	279.031	1.2405	2.73049e-07
MORC2A	0	54.9125	0	38.213	0	0	0	54.4991	764.104	721.585	832.976	672.811	733.124	797.651	729.368	594.491	465.237	329.772	281.746	320.886	1.06448	3.68456e-07
RAB38	0	0	0	0	0	0	0	0	184.439	206.167	203.994	228.756	288.013	240.562	224.421	202.667	46.5237	29.9792	0	27.9031	3.0908	5.50588e-07
SYNE3	1173.87	1134.86	1331.46	1165.5	1321.39	1073.5	1200.47	1162.65	421.574	515.418	645.981	470.968	680.758	569.751	654.561	702.58	209.357	374.74	225.397	251.128	1.13591	1.36539e-05
EMSY	469.548	256.258	236.704	286.597	233.186	314.646	480.189	272.495	658.71	940.637	866.975	1022.67	445.111	607.734	822.877	851.203	395.452	359.751	394.445	390.644	1.01276	8.92083e-05
FOXP1	205.427	183.042	147.94	133.745	155.458	166.577	150.059	127.165	237.136	373.678	305.991	390.231	157.098	341.851	336.631	351.29	116.309	149.896	84.5239	167.419	1.26697	0.0001776
SCIN	1496.69	1885.33	1538.58	1776.9	1710.03	1998.92	1380.54	2161.8	2055.18	1301.43	2260.93	1372.54	2487.38	2392.95	1645.75	2121.25	790.904	1334.08	732.541	1018.46	1.01237	0.000228994
WIZ	176.081	311.171	207.116	305.704	155.458	370.171	180.071	290.662	237.136	360.792	186.995	403.687	157.098	341.851	261.824	364.801	116.309	119.917	140.873	111.613	1.24345	0.000257704
MBTD1	58.6935	73.2166	147.94	57.3195	0	92.5428	0	54.4991	263.484	244.823	237.993	148.019	261.83	227.9	261.824	148.623	93.0475	74.9481	140.873	111.613	1.09347	0.000635685
NEK7	146.734	109.825	118.352	152.852	116.593	185.086	120.047	163.497	263.484	399.449	373.989	497.88	157.098	379.834	280.526	567.469	93.0475	179.875	112.699	181.37	1.36443	0.000859506
DEPDC7	205.427	219.65	295.88	286.597	77.7288	259.12	240.094	254.329	342.529	180.396	152.996	242.212	157.098	126.611	205.719	148.623	93.0475	74.9481	56.3493	111.613	1.21166	0.00179894
JUND	88.0403	219.65	177.528	191.065	194.322	129.56	0	163.497	395.226	463.876	186.995	470.968	235.647	557.09	299.228	405.335	116.309	164.886	169.048	223.225	1.16217	0.00248362
NSD1	205.427	256.258	59.176	248.384	0	148.068	150.059	290.662	500.62	657.158	424.988	672.811	261.83	354.512	654.561	499.913	162.833	314.782	169.048	292.983	1.0993	0.00255069
PPP1R10	264.121	292.866	266.292	363.023	194.322	314.646	150.059	290.662	474.271	489.647	390.989	632.443	576.026	455.801	411.438	540.446	209.357	314.782	112.699	348.789	1.01041	0.00274059
PRR12	0	109.825	0	76.4259	0	129.56	0	108.998	685.058	863.325	475.986	1089.95	288.013	759.668	635.859	729.603	302.404	359.751	112.699	348.789	1.29843	0.00317971
NR2C1	0	73.2166	0	38.213	0	37.0171	0	36.3327	184.439	463.876	254.993	430.599	183.281	367.173	243.123	418.846	116.309	194.865	84.5239	153.467	1.21311	0.00324831
KMT2C	0	54.9125	0	38.213	0	0	0	72.6655	790.452	1172.58	475.986	1036.13	261.83	607.734	878.982	783.647	162.833	404.72	84.5239	404.596	1.5072	0.00750887
HDC	1173.87	1317.9	1124.34	1490.31	738.424	1351.12	870.342	1507.81	368.878	554.074	1036.97	457.512	706.941	974.907	598.456	770.136	209.357	389.73	112.699	446.45	1.23905	0.0075998
BRD8	58.6935	164.737	88.764	191.065	77.7288	129.56	150.059	163.497	210.787	360.792	220.994	363.318	183.281	329.189	261.824	324.268	46.5237	209.855	84.5239	153.467	1.18912	0.00806157
ATP1A1	88.0403	237.954	59.176	229.278	0	259.12	60.0236	217.996	526.968	283.48	424.988	269.125	942.588	278.545	355.333	283.734	255.881	149.896	112.699	167.419	1.29445	0.00806157
SUPT20H	146.734	146.433	118.352	133.745	77.7288	129.56	150.059	127.165	316.181	438.105	407.988	470.968	157.098	430.478	392.737	418.846	139.571	179.875	84.5239	292.983	1.12133	0.00923188
GATA2	0	0	0	38.213	0	55.5257	0	72.6655	158.09	231.938	186.995	228.756	209.464	164.595	224.421	189.156	46.5237	104.927	0	27.9031	2.15124	0.0098841
TRERF1	0	0	0	0	0	0	0	0	210.787	463.876	305.991	363.318	235.647	405.156	336.631	432.357	0	74.9481	0	69.7579	3.25021	0.0122643
TNRC6B	586.935	805.383	798.876	1012.64	388.644	999.462	720.283	962.817	474.271	631.387	2158.94	686.268	1256.78	1215.47	1028.6	1634.85	395.452	569.605	197.223	683.627	1.2994	0.0138967
ZMYM4	0	164.737	59.176	191.065	77.7288	203.594	0	254.329	447.923	657.158	356.99	861.199	209.464	506.445	542.351	499.913	116.309	269.813	84.5239	362.741	1.29202	0.0140708
INTS6L	0	128.129	118.352	57.3195	0	148.068	90.0354	163.497	500.62	786.012	611.982	834.286	680.758	810.312	635.859	770.136	116.309	209.855	0	292.983	2.18477	0.0275479
TJP1	410.855	988.424	414.232	993.537	349.78	1554.72	330.13	1707.64	553.316	1262.77	1614.95	1385.99	1021.14	2165.05	1084.7	2526.59	232.619	809.439	84.5239	878.949	1.53387	0.0276457
VPS13C	2435.78	2342.93	2751.68	2369.2	2409.59	2554.18	2911.14	2488.79	184.439	721.585	1070.97	672.811	445.111	1304.1	635.859	1243.03	302.404	404.72	225.397	446.45	1.18669	0.0283968
ELF1	58.6935	36.6083	0	57.3195	0	74.0342	0	72.6655	237.136	257.709	152.996	215.3	209.464	126.611	168.316	229.69	93.0475	44.9688	0	97.661	1.76068	0.0438398
DNAJC6	205.427	311.171	207.116	267.491	233.186	240.611	150.059	290.662	210.787	592.73	220.994	565.162	209.464	873.618	243.123	770.136	209.357	239.834	140.873	237.177	1.15568	0.046142
